# Supplementary material for: Comparative proteomics combined with analyses of transgenic plants reveal ZmREM1.3 mediates maize resistance to southern corn rust
Source: Plant Biotechnol J. 2019 Apr 23;17(11):2153–68. doi: 10.1111/pbi.13129 (PMC6790363; doi:10.1111/pbi.13129)
Supplement: Supplementary file 8 — Table S1 Peptides identified in resistant and susceptible genotypes. [file PBI-17-2153-s004.xlsx]

## Sheet: Sheet1
Table S1. Peptides identified in resistant and susceptible genotypes.
Sequence	# PSMs	# Proteins	# Protein Groups	Protein Group Accessions	Modifications	MH+ [Da]	A4: 9801SCR/ref	A4: 9801SCR/ref Count	A4: 9801SCR/ref Variability [%]	B4: 9801SCR/ref	B4: 9801SCR/ref Count	B4: 9801SCR/ref Variability [%]	C4: 9801SCR/ref	C4: 9801SCR/ref Count	C4: 9801SCR/ref Variability [%]	A4: 9801mock/ref	A4: 9801mock/ref Count	A4: 9801mock/ref Variability [%]	B4: 9801mock/ref	B4: 9801mock/ref Count	B4: 9801mock/ref Variability [%]	C4: 9801mock/ref	C4: 9801mock/ref Count	C4: 9801mock/ref Variability [%]	A4: P178SCR/ref	A4: P178SCR/ref Count	A4: P178SCR/ref Variability [%]	B4: P178SCR/ref	B4: P178SCR/ref Count	B4: P178SCR/ref Variability [%]	C4: P178SCR/ref	C4: P178SCR/ref Count	C4: P178SCR/ref Variability [%]	A4: P178mock/ref	A4: P178mock/ref Count	A4: P178mock/ref Variability [%]	B4: P178mock/ref	B4: P178mock/ref Count	B4: P178mock/ref Variability [%]	C4: P178mock/ref	C4: P178mock/ref Count	C4: P178mock/ref Variability [%]	PEP	IonScore A2	IonScore B2	IonScore C2	# Missed Cleavages
DGGGGYGGGGGGYGGGGGYGGGGGGYGGGNR	10	1	1	B6SP74	N-Term(iTRAQ4plex)	2569.07	1.37051	3	27.336	1.65687	3	16.6273	1.44653	4	21.7618	1.52083	3	32.7781	1.63022	3	4.66294	1.56361	4	13.7627	0.548578	3	61.3974	0.316076	3	1.18887	0.410637	4	77.903	0.609031	3	88.9241	0.439584	3	62.978	0.517087	4	47.5447	4.37557e-31	173.75	139.6	193.22	0
AAGGDDSGSGGGFNLGGLGGLFAK	52	1	1	B4FS10	N-Term(iTRAQ4plex); K24(iTRAQ4plex)	2370.19	1.06651	16	7.20676	1.0608	16	11.1302	1.06796	20	9.78989	0.910932	16	9.40542	0.895845	16	6.98267	0.900537	20	8.3221	0.994047	16	7.19247	1.021	16	5.24297	1.0116	20	8.73863	1.10411	16	11.1406	1.10387	16	9.01699	1.05738	20	11.2109	2.103e-20	154.92	176.02	147.64	0
TPGFSGADLANLLNEAAILAGR	33	5	2	B1P2H4;B1P2H3	N-Term(iTRAQ4plex)	2315.25																																					1.84e-16	153.46	150.33	151.84	0
ELVNSPANVLTPAVLAEEASK	19	3	1	A0A096T241	N-Term(iTRAQ4plex); K21(iTRAQ4plex)	2440.36	1.02224	6	17.2177	0.935181	4	1.4233	0.967071	9	4.43487	1.07037	6	5.15397	1.1278	4	7.93807	1.05971	9	5.09593	1.02377	6	5.03493	0.958501	4	13.3452	0.970531	9	7.12337	0.872366	6	22.8192	0.899946	4	8.5755	0.972801	9	8.75622	6.792e-16	149.96	125.4	100.74	0
LLVSSSSSSVDAAAAGAGASK	4	2	1	A0A1D6PSX8	N-Term(iTRAQ4plex); K21(iTRAQ4plex)	2124.14	0.370703	2	85.3713				0.454435	2	68.954	0.406533	2	92.8651				0.496301	2	74.8447	1.442	2	20.588				1.36443	2	23.8086	1.78608	2	19.5729				1.69208	2	18.6254	1.172e-15	148.24		126.08	0
AQGGLGGPNGPGFPLGFGQSR	10	3	2	B1P2H4;B1P2H3	N-Term(iTRAQ4plex)	2115.08																																					2.839e-15	147.7	143.16	164.38	0
IGPEYAGPLGLLQAIADGTK	52	2	1	P25706	N-Term(iTRAQ4plex); K20(iTRAQ4plex)	2272.28	0.843647	20	14.236	0.799214	15	14.6033	0.801724	17	8.74516	1.07669	20	6.67809	1.10379	15	3.56865	1.08236	17	6.53444	1.17274	20	7.86231	1.2029	15	6.1816	1.19481	17	8.0376	0.844287	20	11.6181	0.810124	15	13.8806	0.80485	17	9.73816	5.53e-16	145.68	142.23	132.65	0
DGGGGYGGGGGYGGGGGYGGGGGGYGGGNR	2	4	1	B6STA5	N-Term(iTRAQ4plex)	2512.03	0.192137	1		0.576539	1					0.222815	1		0.781542	1					1.45162	1		1.26643	1					2.48272	1		1.4416	1					6.74403e-24	143.98	100.13		0
EAFAGNLDQNSLLGTLDSFSGGGIGR	8	3	1	B4FRH3	N-Term(iTRAQ4plex)	2740.37	0.924703	3	8.69275	0.961001	3	3.43191	0.919367	2	3.03198	1.10378	3	4.97085	1.08679	3	5.93877	1.12923	2	11.5537	1.10228	3	7.92585	1.06107	3	13.6731	1.09387	2	0.793178	0.897733	3	9.01329	0.905319	3	20.169	0.745123	2	36.449	4.664e-18	141.65	117.76	103.3	0
NAAAGVSGLNAGNAASIPSK	25	15	1	Q2XX18	N-Term(iTRAQ4plex); K20(iTRAQ4plex)	2058.12	1.12991	6	8.85341	1.06588	9	12.9373	1.16419	9	9.64414	0.948773	6	9.80805	0.921776	9	6.72688	0.915586	9	10.3487	1.05915	6	8.1651	1.08638	9	6.56547	1.06263	9	5.89733	0.9394	6	10.9161	0.964055	9	4.84	0.953027	9	9.40052	3.061e-11	139.78	132.69	135.79	0
TDSEGGFETGAVATANVLESSTPVIDGK	196	1	1	A0A096QKN7	N-Term(iTRAQ4plex); K28(iTRAQ4plex)	3040.52	0.806196	68	18.4092	0.820987	60	18.4459	0.810839	67	16.5607	1.06148	68	8.0142	1.04723	60	8.42084	1.02665	67	8.68422	1.14339	68	13.6578	1.16146	60	11.2024	1.16002	67	10.112	0.87193	68	22.1788	0.887705	60	16.2488	0.855879	67	22.9094	1.253e-14	138.16	156.69	137.64	0
TDSEGGFETDAVATANVLESSTPVVDGK	151	1	1	A0A096Q0E5	N-Term(iTRAQ4plex); K28(iTRAQ4plex)	3084.5	0.879624	49	11.4058	0.898308	46	12.3528	0.913288	56	12.7742	1.10865	49	11.5849	1.13413	46	10.8707	1.13157	56	10.4674	1.08044	49	5.92025	1.07753	46	7.22393	1.09002	56	6.70978	0.812533	49	20.8888	0.810438	46	25.5218	0.766796	56	23.9415	1.848e-13	136.05	145.26	126.85	0
LTGVTGGDQVAAAMGIYGPR	17	2	1	B6T2L2	N-Term(iTRAQ4plex); M14(Oxidation)	2094.08	0.868126	7	9.02257	0.910806	5	14.8537	0.836299	5	19.6799	1.10608	7	13.6342	1.22394	5	4.68507	1.14183	5	2.0684	1.02067	7	3.68255	1.02394	5	9.02673	1.03758	5	3.70644	1.01596	7	5.88608	0.942149	5	11.7042	1.00007	5	12.0507	5.104e-14	134.04	125.54	128.11	0
SAEYMTHAPLGSLNSVGGVATEINAVNYVSPR	382	1	1	A0A059Q8J6	N-Term(iTRAQ4plex)	3448.73	0.876463	127	12.7661	0.889993	136	11.8397	0.856859	116	12.2574	1.01761	127	6.86072	1.01084	136	7.17995	1.00735	116	8.89383	1.03056	127	7.27469	1.04931	136	7.28363	1.0556	116	7.34426	1.1066	127	11.6953	1.07774	136	10.2193	1.11539	116	12.7202	5.972e-19	133.38	127.95	129.51	0
SLVGAENPVLVSAAEQIFGAGGK	8	2	1	C0HF58	N-Term(iTRAQ4plex); K23(iTRAQ4plex)	2502.38	0.961686	4	3.43673	0.97529	2	8.4205	1.00434	2	8.85684	1.15557	4	7.92049	1.10523	2	4.74423	1.20719	2	2.33988	1.03836	4	9.7785	1.0366	2	3.91049	0.968344	2	10.0137	0.783529	4	0.229445	0.85422	2	10.1916	0.770108	2	3.7114	2.661e-13	133.32	96.77	112.82	0
NSGGGGGGGGGSDASGAR	3	3	1	A0A1D6GPQ4	N-Term(iTRAQ4plex)	1521.68	1.22282	1		1.10695	1		1.26971	1		0.878579	1		0.893332	1		0.881418	1		0.999088	1		0.922443	1		0.9808	1		1.00725	1		1.26781	1		0.976953	1		1.352e-14	133.05	103.8	89.06	0
QMGLSDQDIVALSGGHTLGR	33	17	2	B6TM55;B6U9S6	N-Term(iTRAQ4plex); M2(Oxidation)	2215.13																																					2.494e-13	133.04	128.12	109.05	0
QYPDANVLLVTVTDEESR	7	4	1	K7TH00	N-Term(iTRAQ4plex)	2193.11	0.929194	3	3.06184	0.804184	2	22.4062	0.773052	2	18.5258	1.14399	3	9.86748	1.10355	2	17.2502	1.14268	2	22.0474	0.973453	3	0.617457	0.942592	2	12.099	0.90816	2	16.5318	1.05754	3	13.4432	1.21166	2	9.28155	1.23507	2	2.90983	1.435e-12	133	99.51	113.63	0
VAVVGGGPAGGAAAEALAK	16	1	1	B6TDR5	N-Term(iTRAQ4plex); K19(iTRAQ4plex)	1854.07	0.816089	4	8.85618	0.870882	7	9.74836	0.854952	5	18.0912	1.0732	4	6.36865	1.11469	7	3.48058	1.07736	5	3.7409	1.12104	4	2.70372	1.02741	7	7.80421	1.12992	5	5.47038	0.952281	4	11.3489	0.956473	7	11.0822	0.823397	5	2.83306	3.514e-14	132.42	118.21	145.75	0
MYQGAGEDMGGAGGMDEDAPAGSGGPGPK	2	4	1	B7ZZ42	N-Term(iTRAQ4plex); K29(iTRAQ4plex)	2955.28	1.24848	1		1.17428	1					1.00018	1		1.04445	1					0.986666	1		0.971456	1					0.797704	1		0.84507	1					2.814e-14	131.77	117.9		0
AAVTPAFVGQFPGVNGLGISAAR	56	2	1	Q6TM44	N-Term(iTRAQ4plex)	2344.29	0.880444	19	22.6535	0.876849	18	28.4964	0.83325	19	20.2667	0.965772	19	9.06557	0.963625	18	8.35804	0.975902	19	10.3902	1.06684	19	6.88386	1.06827	18	8.9167	1.07779	19	9.66305	1.12343	19	20.5048	1.15793	18	29.3635	1.18857	19	21.1332	9.396e-17	131.3	105.52	114.04	0
QMGLSDQDIVALSGGHTLGR	96	17	2	B6TM55;B6U9S6	N-Term(iTRAQ4plex)	2199.13																																					8.75e-15	131.26	133.46	121.62	0
SSPFNSLTTENLQFLSSK	7	2	1	A0A1D6KR27	N-Term(iTRAQ4plex); K18(iTRAQ4plex)	2288.2	1.06874	3	22.4546	0.879204	1		1.0332	3	22.2216	0.862116	3	5.80437	0.852932	1		0.904425	3	1.74577	1.06185	3	4.34118	1.26021	1		1.10079	3	13.1414	0.952212	3	11.5466	0.973725	1		0.944363	3	2.93442	2.901e-12	131.16	19.14	89.32	0
INPADIGDIVVGTVLGPGSQR	41	4	1	B6TIL6	N-Term(iTRAQ4plex)	2222.22	1.01768	14	11.9666	1.05497	16	12.3195	1.04951	11	9.58204	1.0722	14	6.44194	1.02196	16	3.65349	1.03844	11	3.20361	0.946052	14	7.34119	0.991816	16	5.91611	0.979775	11	4.72736	0.952861	14	10.6956	0.993627	16	11.0152	0.992787	11	12.1922	8.912e-16	130.8	117.45	110.47	0
GVGTASSAQGLGTAALAAK	43	1	1	C0PDS1	N-Term(iTRAQ4plex); K19(iTRAQ4plex)	1919.08	0.90837	14	13.0346	0.92727	18	11.4733	0.912348	11	9.01311	1.07642	14	11.8425	1.10879	18	8.58795	1.10692	11	6.83462	1.00082	14	9.48768	0.968899	18	11.1398	1.00297	11	4.31177	0.971791	14	18.026	1.06316	18	27.2542	1.0154	11	14.7206	2.54e-17	130.28	140.35	138.5	0
LLAVGTTASLIGTSVTNAALK	107	2	1	B6SZH7	N-Term(iTRAQ4plex); K21(iTRAQ4plex)	2289.36	1.03485	34	9.85009	1.00474	37	11.9064	1.0311	36	7.67032	1.1014	34	10.6992	1.14902	37	8.80231	1.0928	36	12.0628	0.99582	34	7.43269	0.95047	37	11.2096	0.95688	36	5.51635	0.820896	34	16.1864	0.856111	37	19.7119	0.914581	36	16.0449	5.755e-16	128.83	113.53	119.79	0
LGANVGSAQGPTGLGK	99	2	2	P48187;A0A059Q8J6	N-Term(iTRAQ4plex); K16(iTRAQ4plex)	1714.97																																					1.269e-12	128.74	127.12	138.18	0
GPAPLSLALVHADVDDGK	87	5	2	B6STX5;B4FTU7	N-Term(iTRAQ4plex); K18(iTRAQ4plex)	2063.13																																					4.71e-13	128.72	125.7	122.39	0
QQGGGEESAGGGGLFK	9	1	1	B6SR00	N-Term(iTRAQ4plex); K16(iTRAQ4plex)	1766.89	1.00979	1		0.367087	3	269.933	0.324121	4	121.621	0.209774	2	433.812	0.436569	3	93.2523	0.347227	4	68.8695	1.68614	2	40.9178	1.77888	3	30.253	1.87807	4	14.8504	1.26317	2	27.6256	1.30339	3	13.1011	1.29513	4	7.2508	9.686e-15	128.05	97.65	114.83	0
YEDNFDANSNVSVIIQPTSK	783	2	2	A0A096Q0E5;A0A096QKN7	N-Term(iTRAQ4plex); K20(iTRAQ4plex)	2529.27																																					1.86e-09	128.04	119.9	116.78	0
MVGESTEAVGAGVGGGSSGQK	9	20	2	K7TSX2;A0A1D6EC46	N-Term(iTRAQ4plex); K21(iTRAQ4plex)	2153.07																																					2.441e-15	127.83	87.87	64.06	0
NPINYTQIAVLADDILK	5	7	1	A0A1D6JT22	N-Term(iTRAQ4plex); K17(iTRAQ4plex)	2189.25	1.30118	1		1.19912	2	15.2896	1.27468	2	12.3207	1.13202	1		1.06051	2	0.281767	1.09818	2	0.240266	0.878221	1		0.93814	2	0.0887099	0.881133	2	2.44995	0.719116	1		0.831562	2	25.7075	0.786966	2	18.1956	6.487e-13	127.82	104.56	103.27	0
SNPDTGEVIGVFESVQPSDTDLGAK	73	2	1	B4F9R9	N-Term(iTRAQ4plex); K25(iTRAQ4plex)	2850.42	0.880062	25	16.7068	0.872992	22	10.1892	0.886734	26	13.6255	1.0766	25	6.10018	1.0349	22	6.96445	1.04102	26	6.28305	1.10739	25	7.98662	1.12505	22	10.7031	1.12011	26	7.9312	0.889435	25	13.3529	0.932708	22	22.3592	0.891251	26	17.0489	8.973e-15	127.51	124.52	129.21	0
SVYEPLQTGLIAIDSMIPIGR	48	3	2	A0A059Q6M3;A0A1D6DRM6	N-Term(iTRAQ4plex)	2417.32																																					4.922e-16	127.32	115.98	118.76	0
VAAPTTGPIPAAELLGVIEAAAK	40	2	1	C0PP27	N-Term(iTRAQ4plex); K23(iTRAQ4plex)	2448.43	0.98835	13	19.3255	0.946875	15	8.97048	0.943549	12	16.1393	1.14154	13	14.6888	1.12743	15	3.84217	1.12734	12	13.8035	0.976242	13	6.70869	1.0091	15	5.26661	0.992723	12	6.3846	0.825692	13	22.729	0.929369	15	20.5292	0.938744	12	21.0878	5.972e-10	126.67	107.77	128.71	0
YAGSGAGDAAASESLYVK	51	5	1	B6SSU6	N-Term(iTRAQ4plex); K18(iTRAQ4plex)	2005.01	0.93431	13	7.9508	0.935733	26	14.5131	0.869059	12	23.337	1.08109	13	4.07278	1.06918	26	4.94572	1.06868	12	8.01898	1.08771	13	5.84043	1.03058	26	5.38064	1.04716	12	10.8852	0.918854	13	8.05161	0.963224	26	18.2601	1.02708	12	20.0881	2.227e-12	125.17	90.04	109.26	0
FPTPSLVTPVEYASVGSK	7	3	2	B4F817;B6UCX2	N-Term(iTRAQ4plex); K18(iTRAQ4plex)	2167.19																																					5.94e-12	125.14	131.69	124.74	0
SNPETGEVIGVFESVQPSDTDLGAK	163	2	1	B6T3B2	N-Term(iTRAQ4plex); K25(iTRAQ4plex)	2864.44	0.879738	55	11.5645	0.862107	50	9.26435	0.880656	57	10.1372	1.08862	55	7.54784	1.07804	50	7.49874	1.06692	57	7.9624	1.09736	55	7.79405	1.09446	50	7.68309	1.10253	57	6.75011	0.893099	55	15.798	0.894519	50	23.284	0.868839	57	18.5929	3.525e-15	124.97	115.52	120.44	0
AGSMDNGDGIAVGWLGHPVFR	123	2	1	P05641	N-Term(iTRAQ4plex); M4(Oxidation)	2316.13	0.883729	40	8.34588	0.881055	40	12.0344	0.904471	43	9.69566	0.988945	40	8.49842	1.00164	40	5.52246	0.997291	43	7.12911	1.07355	40	5.31353	1.06401	40	5.28705	1.07567	43	6.12931	1.03539	40	13.5151	1.07253	40	12.2692	1.06074	43	17.2995	8.636e-13	124.83	130.95	128.18	0
TEEPGEAGGPGAAEASSK	5	1	1	A0A1D6K3E5	N-Term(iTRAQ4plex); K18(iTRAQ4plex)	1932.94	1.46531	2	27.0748	1.16106	1		1.22741	2	4.55952	1.55176	2	60.0646	1.29282	1		1.78552	2	30.3106	0.292966	2	125.711	0.724032	1		0.322635	2	99.9576	0.517379	2	90.9509	0.912627	1		0.533152	2	87.7597	3.675e-12	124.37	50.2	92.23	0
LVADFGSLELSPVDGR	9	9	2	A0A1D6HN32;A0A1D6HXX3	N-Term(iTRAQ4plex)	1818.97																																					5.863e-09	124.24	123.81	124.13	0
QCSSGLQAVADVAAAIK	5	4	1	B6TIL6	N-Term(iTRAQ4plex); C2(Carbamidomethyl); K17(iTRAQ4plex)	1977.06	1.29297	1		1.28296	2	6.41033	1.31564	2	1.12753	1.11844	1		1.08417	2	1.98938	1.058	2	3.45449	0.835733	1		0.856822	2	3.60126	0.847315	2	0.149518	0.831357	1		0.860727	2	8.8449	0.878403	2	5.15899	2.118e-15	124.15	125.43	114.5	0
GSFITSTGALATLSGAK	32	8	3	Q9SLZ0;C0P3W9;K7VNE0	N-Term(iTRAQ4plex); K17(iTRAQ4plex)	1870.05																																					2.547e-13	124.05	121.75	102.79	0
SGAAVSMPGMMDTVLNLGLNDEVAAGLAAK	173	33	5	D3K3U9;C5IHD3;C5IHD1;C5IHE9;A0A1D6M422	N-Term(iTRAQ4plex); K30(iTRAQ4plex)	3191.63																																					3.472e-19	123.32	165.09	120.58	0
AWMAAQDQPHENLIFPEEVLPR	361	2	1	A0A059Q7D4	N-Term(iTRAQ4plex)	2735.37	0.785029	126	18.4981	0.80528	117	19.5404	0.793542	117	16.5964	1.03843	126	4.60413	1.03949	117	6.10711	1.03488	117	4.94942	1.06499	126	6.92417	1.05727	117	7.19597	1.06867	117	5.96676	1.14778	126	10.2476	1.14316	117	11.3861	1.14589	117	10.4965	4.718e-15	123.19	123.67	121.56	0
EEGGGTEAGASADESSNR	5	1	1	A0A1D6M409	N-Term(iTRAQ4plex)	1867.8	0.834817	2	29.2497	0.887621	1		0.902437	2	9.32574	1.06341	2	4.5653	1.13635	1		0.996054	2	5.8825	0.95588	2	2.41554	0.978029	1		0.978126	2	6.21668	1.21478	2	20.837	1.02245	1		1.22347	2	9.0668	4.74e-15	122.71	115.13	113.14	0
IIGLGEIMSGELVEFAEGTR	186	2	1	A0A059Q6M3	N-Term(iTRAQ4plex)	2265.19	0.877563	60	10.5586	0.91662	48	11.4361	0.888534	62	12.4978	1.18264	60	10.0632	1.14324	48	8.35707	1.20397	62	13.2668	0.966808	60	9.21491	0.981616	48	6.30816	0.961606	62	7.01439	0.943592	60	15.0467	0.951761	48	12.9637	0.93267	62	13.7688	4.012e-15	122.49	101.87	106.75	0
MIGETTEAVGAGVGGGSSGNK	9	3	1	C0PFV4	N-Term(iTRAQ4plex); K21(iTRAQ4plex)	2167.08	0.895517	2	1.50204	0.830257	3	0.475438	0.834109	4	9.43649	1.04443	2	14.249	1.01169	3	8.142	1.05583	4	12.217	0.98931	2	13.6592	1.05392	3	14.0614	1.03717	4	10.2354	1.07829	2	46.422	0.959967	3	10.1308	0.882587	4	6.40302	7.876e-15	122.3	120.61	80.63	0
EDIPVAVTGDIVALAGLK	43	2	2	K7UKK5;A0A1D6E4M0	N-Term(iTRAQ4plex); K18(iTRAQ4plex)	2069.21																																					4.308e-11	122.12	108.44	98.22	0
LDGQLGGLLSEAAAEEDFTGK	5	2	1	A0A096T241	N-Term(iTRAQ4plex); K21(iTRAQ4plex)	2409.24	1.05565	2	7.04002	1.00449	2	8.49255	0.922955	1		1.13153	2	6.22619	1.06433	2	2.60357	1.05241	1		1.01466	2	12.7567	1.04537	2	2.95181	1.02509	1		0.747486	2	4.8777	0.870246	2	13.085	1.02457	1		1.066e-13	121.82	66.49	74.78	0
VAMLGFAASLLGEAITGK	75	3	1	Q6WFB1	N-Term(iTRAQ4plex); M3(Oxidation); K18(iTRAQ4plex)	2053.17	0.99663	22	10.5567	1.01046	20	10.9462	1.0005	33	10.5116	1.07361	22	3.92209	1.07675	20	5.70394	1.0988	33	7.17786	1.01185	22	4.07651	1.01188	20	7.22136	1.0161	33	4.33462	0.906982	22	10.3605	0.911694	20	8.34947	0.858186	33	16.2903	5.891e-12	121.69	101.3	144.66	0
GTAVNVQCMVFGNMGNTSGTGVLFTR	31	65	5	C5IHD3;C5IHD1;C5IHE9;A0A1D6M422;A0A1D6FQE4	N-Term(iTRAQ4plex); C8(Carbamidomethyl)	2862.39																																					4.794e-17	121.37	127.54	131.54	0
ADLNVPLDENQNITDDTR	112	3	1	C0PDB0	N-Term(iTRAQ4plex)	2187.06	0.896725	41	17.9596	0.856281	33	18.7591	0.860461	37	14.1859	1.11449	41	7.03581	1.08925	33	8.72058	1.09806	37	7.83014	0.993437	41	7.58954	1.03317	33	7.6541	1.00929	37	5.90928	1.03271	41	16.0724	0.982715	33	13.0501	1.04153	37	18.5249	3.116e-12	121.34	93.82	90.44	0
NVPVLQENLLSTFDNLELLK	12	2	1	A0A1D6MLN1	N-Term(iTRAQ4plex); K20(iTRAQ4plex)	2587.46	1.27921	4	11.5616	1.23346	4	4.99492	1.26586	4	13.9555	1.17802	4	2.63096	1.11329	4	9.71406	1.13211	4	5.56975	0.809307	4	6.03947	0.801069	4	9.54615	0.811471	4	6.12042	0.832694	4	6.54687	0.888226	4	6.04197	0.879157	4	13.3923	8.988e-14	121.23	69.3	78.83	0
AVESPGQSQSDDAPPPR	54	4	1	A0A0B4J3A2	N-Term(iTRAQ4plex)	1881.91	0.920491	17	8.053	0.883092	19	9.46535	0.864073	18	15.5518	1.16934	17	13.2988	1.156	19	16.4745	1.15955	18	12.5606	0.901717	17	5.32179	0.924162	19	9.46017	0.909806	18	8.31451	0.965825	17	18.8346	0.96016	19	21.6892	0.942683	18	13.9019	3.525e-12	121.1	110.9	123.95	0
LASGEVFGQDQPIALK	67	4	2	C0PFW3;F6MFD6	N-Term(iTRAQ4plex); K16(iTRAQ4plex)	1961.09																																					1.777e-13	121.09	123.8	123.51	0
GDASPLDVIAINDTGGVK	107	3	1	Q6LBU9	N-Term(iTRAQ4plex); K18(iTRAQ4plex)	2030.1	0.985013	33	10.9893	0.957084	34	14.7596	0.993367	40	12.5507	1.12826	33	6.67732	1.09668	34	7.34389	1.10214	40	8.6947	1.0444	33	4.64666	1.04606	34	6.72056	1.01935	40	8.03756	0.825145	33	14.5992	0.871893	34	12.3476	0.878012	40	20.238	1.238e-12	120.96	114.11	135.37	0
GGFADEGSATTESDIEETLK	65	17	2	Q84KR7;E9NQE1	N-Term(iTRAQ4plex); K20(iTRAQ4plex)	2345.12																																					4.234e-16	120.9	124.64	107.73	0
AQGGPGAGPGGLGGPMDFGR	22	1	1	A0A096S2Q4	N-Term(iTRAQ4plex)	1899.92	0.911268	7	10.9455	0.897426	7	14.5567	0.877865	8	14.0953	1.05724	7	7.70965	1.00009	7	3.07042	1.0119	8	9.47723	1.06858	7	5.86265	1.06683	7	4.58396	1.05586	8	6.85842	1.05942	7	9.02031	1.11897	7	2.92359	1.12357	8	3.56867	3.789e-13	120.81	116.35	119.94	0
SIVQAQTANEVLDLTAEVITAVAK	3	1	1	A0A096QMF1	N-Term(iTRAQ4plex); K24(iTRAQ4plex)	2772.56	0.952943	1		1.21234	1		1.08949	1		1.19037	1		0.954211	1		1.09139	1		1.01792	1		0.85308	1		0.887585	1		0.777166	1		1.17107	1		1.01883	1		9.484e-16	120.81	3.26	66.06	0
FPTPSLVTPPEYASVGSK	12	2	1	B4FT31	N-Term(iTRAQ4plex); K18(iTRAQ4plex)	2165.18	0.914213	4	10.7682	0.950401	4	10.02	0.956681	4	15.0248	1.10654	4	2.60269	1.08602	4	5.68136	1.10435	4	5.54278	0.965989	4	4.23703	0.965075	4	4.46172	0.969452	4	6.59244	1.06527	4	13.6064	1.03088	4	20.008	0.993382	4	17.3837	9.286e-09	120.73	122.2	78.3	0
GWDQGIVGGEGIPPMLAGGK	7	1	1	B6SZG7	N-Term(iTRAQ4plex); K20(iTRAQ4plex)	2227.18	1.10568	2	10.4358	1.05367	3	4.45646	1.10652	2	13.1075	1.30864	2	14.1114	1.17332	3	7.89274	1.11764	2	2.94183	0.816424	2	20.5458	0.894634	3	9.66253	0.934027	2	6.348	0.743302	2	17.7339	0.834297	3	17.9776	0.860637	2	0.827598	1.135e-13	120.56	120.49	52.75	0
APASAASGGGGGGVK	6	6	1	A0A096TP60	N-Term(iTRAQ4plex); K15(iTRAQ4plex)	1431.77	0.747084	2	10.2707	0.634445	2	2.33695	0.729808	2	36.5501	1.12592	2	6.99718	1.12909	2	3.99045	0.977967	2	11.837	1.08602	2	3.41981	1.12316	2	6.08805	1.06842	2	17.8482	0.993043	2	15.4608	1.06188	2	3.35868	1.24316	2	19.0776	5.017e-10	120.44	98.46	95.77	0
ELPAAQQGQAGEVVYAR	23	2	1	A0A1D6KC46	N-Term(iTRAQ4plex)	1931	0.912197	9	15.1639	0.95882	9	14.294	0.917991	5	4.54871	1.15703	9	12.4795	1.14643	9	9.04157	1.18536	5	7.42682	0.939386	9	9.56792	0.925919	9	11.117	0.960009	5	3.96181	1.01506	9	9.91893	0.978034	9	13.2235	0.987444	5	3.12621	2.421e-12	120.42	110.24	126.75	0
AMSIMNSFINDIFEK	128	25	9	B6UFX4;Q43261;P49120;B6T1U2;B4FYZ0;B6SJZ5;B6T1G5;B4FCM8;A0A096SCG9	N-Term(iTRAQ4plex); M5(Oxidation); K15(iTRAQ4plex)	2064.04																																					3.22e-10	120.36	114.43	109.24	0
AETSPEDVGGMHAAVGILTER	830	50	6	D3K3U9;C5IHD3;C5IHD1;C5IHE9;A0A1D6M422;A0A1D6M444	N-Term(iTRAQ4plex)	2284.13																																					1.728e-18	120.31	138.89	138.62	0
VNYAGVSTNNYALDEVLEVK	367	2	1	B6T097	N-Term(iTRAQ4plex); K20(iTRAQ4plex)	2486.3	0.885407	129	14.9642	0.874677	131	14.2481	0.866361	105	14.7539	1.05979	129	6.72693	1.06289	131	6.66257	1.04908	105	6.97199	1.15919	129	11.4108	1.17615	131	10.8689	1.14588	105	10.1887	0.771403	129	25.6672	0.757615	131	23.0871	0.81509	105	23.0081	2.321e-11	120.2	116.45	120.83	0
MIGETTEAVGAGVGGGSSGNK	4	3	1	C0PFV4	N-Term(iTRAQ4plex); M1(Oxidation); K21(iTRAQ4plex)	2183.08	0.71029	2	11.9052	0.654603	2	15.5482				1.04654	2	5.3513	1.07984	2	4.28016				1.12901	2	0.363015	1.13378	2	1.47838				1.09457	2	0.0352717	1.09611	2	6.91579				4.245e-13	120.02	127.35		0
VAILGAAGGIGQPLSLLMK	41	10	4	C4J673;B4FZU8;B4FRJ1;B6TGF1	N-Term(iTRAQ4plex); K19(iTRAQ4plex)	2097.27																																					6.308e-13	119.63	115.56	119.09	0
AETSPEDVGGMHAAVGILTER	227	50	6	D3K3U9;C5IHD3;C5IHD1;C5IHE9;A0A1D6M422;A0A1D6M444	N-Term(iTRAQ4plex); M11(Oxidation)	2300.13																																					1.934e-09	119.6	128.25	118.72	0
AWMAAQDQPHENLIFPEEVLPR	155	2	1	A0A059Q7D4	N-Term(iTRAQ4plex); M3(Oxidation)	2751.37	0.822319	52	17.8579	0.833503	51	15.5511	0.821649	52	12.647	1.03811	52	5.91585	1.03124	51	6.53536	1.04044	52	6.6743	1.04457	52	6.89826	1.05127	51	7.46909	1.04672	52	6.10652	1.16698	52	12.8377	1.13462	51	14.429	1.16011	52	8.63977	8.778e-14	119.4	100.49	104.85	0
GNPTVEVDVGLSDGSYAR	25	5	1	P26301	N-Term(iTRAQ4plex)	1979.98	0.991518	9	19.9835	1.11545	5	5.13606	1.04768	11	10.9199	1.02651	9	3.6324	1.16946	5	3.33876	1.04777	11	8.03843	0.839934	9	15.7429	0.809985	5	11.0706	0.878164	11	10.4044	1.26731	9	20.5769	0.9503	5	5.56408	1.1151	11	14.3357	1.919e-14	119.35	117	111.08	0
VLAILDDLTAEQLGAK	22	6	1	A0A096SXG9	N-Term(iTRAQ4plex); K16(iTRAQ4plex)	1958.14	1.11095	7	13.0805	1.06926	9	9.16752	1.13071	6	8.24537	1.05338	7	7.89623	1.10357	9	2.36575	1.06449	6	3.07639	1.02746	7	3.68738	1.0123	9	3.64919	1.04388	6	3.8719	0.846941	7	9.70074	0.854247	9	4.75979	0.754455	6	10.9359	5.288e-11	119.34	92.01	94.76	0
MSLGLPVAATVNCADNTGAK	5	9	1	B4FGL4	N-Term(iTRAQ4plex); C13(Carbamidomethyl); K20(iTRAQ4plex)	2278.17	0.896885	2	11.1677				0.976451	3	1.29923	1.1526	2	1.51124				1.10281	3	0.546493	1.02883	2	5.04013				1.0309	3	2.07553	0.866636	2	28.8036				0.739028	3	0.899632	7.682e-12	119.32		114.37	0
FALLETSSVDDDLSQLK	13	5	1	B4F8L0	N-Term(iTRAQ4plex); K17(iTRAQ4plex)	2169.15	1.13277	5	12.8534	1.19064	4	10.3213	1.09631	4	10.5773	1.2614	5	19.0367	1.24931	4	14.2296	1.30877	4	6.67681	0.886904	5	7.1177	0.849462	4	2.04923	0.881183	4	5.15289	0.560053	5	13.0798	0.669933	4	42.3582	0.555347	4	13.0102	4.07e-12	119.29	106.1	100.9	0
SPAGGGVAEYGSQSQQQSR	23	2	1	A0A1D6KC46	N-Term(iTRAQ4plex)	2037.96	0.89	9	19.0899	0.883714	7	20.4233	0.961479	7	11.1059	1.0857	9	23.5824	1.0023	7	13.3285	1.21763	7	10.4143	0.831959	9	15.8614	0.838769	7	21.664	0.84983	7	8.17185	1.09834	9	19.6452	1.05304	7	18.3334	1.04344	7	18.2524	7.61e-14	119.17	119.08	113.16	0
VMAMESQAEALGQLATDDLEGK	9	6	2	B4F8L0;B4FVE8	N-Term(iTRAQ4plex); K22(iTRAQ4plex)	2595.29																																					2.717e-13	119.1	75.07	117.48	0
LTAAAAVASGTVLGLYEDSR	93	2	1	A0A096T241	N-Term(iTRAQ4plex)	2109.13	1.00077	35	5.54616	1.0177	29	11.4061	1.02076	29	9.75994	1.07472	35	5.53173	1.05747	29	5.69761	1.03061	29	6.10946	1.01506	35	4.83821	0.981864	29	6.19733	0.99895	29	6.0893	0.999178	35	14.3468	1.01307	29	10.1514	0.947849	29	18.3953	1.87e-13	119.01	122.86	113.33	0
VGEQLQESGENVFVGGK	8	4	1	B6TPB1	N-Term(iTRAQ4plex); K17(iTRAQ4plex)	2065.08	0.978901	4	9.11734	1.09118	1		1.04703	3	3.95196	1.14377	4	3.65395	1.16845	1		1.19501	3	4.97584	1.1404	4	3.08244	1.13166	1		1.10276	3	0.0697662	0.622016	4	19.3091	0.438475	1		0.640596	3	18.4254	1.767e-14	118.8	112.18	102.82	0
IGIIQETLGEGVASGVVSSIK	6	3	1	B6U151	N-Term(iTRAQ4plex); K21(iTRAQ4plex)	2345.36	0.96225	2	4.68209	0.933383	2	2.86726	0.898202	2	7.80787	1.15271	2	0.34131	1.10048	2	6.09252	1.16836	2	0.400053	0.978317	2	2.10382	1.03079	2	3.62251	1.03281	2	3.10109	0.900363	2	9.57987	0.914934	2	23.4978	0.839091	2	18.1713	1.132e-14	118.68	95.48	108.86	0
LIGSPPGYVGYTEGGQLTEAVR	25	19	3	K7TSX2;C0PFV4;A0A1D6EC46	N-Term(iTRAQ4plex)	2408.26																																					9.941e-14	118.66	94.07	79.46	0
AVASISAGNDEFIGSMIAEAIDK	16	2	1	A0A1D6DSB5	N-Term(iTRAQ4plex); K23(iTRAQ4plex)	2597.33	0.961469	5	11.5875	0.95197	7	11.2585	0.861665	4	9.73709	1.09365	5	11.9321	1.14826	7	2.27272	1.12153	4	5.45183	1.11335	5	1.291	1.03266	7	6.98123	1.04394	4	3.9962	0.836088	5	30.0292	0.819681	7	8.74982	0.909109	4	11.5286	3.276e-14	118.32	85.11	75.94	0
AVANINSVLADLVASASSTGGYATSTAGK	14	2	2	B6SUE5;B4FUR2	N-Term(iTRAQ4plex); K29(iTRAQ4plex)	2984.58																																					2.542e-17	118.23	131.03	114.98	0
TAENFANFTGEQGYPGGK	70	5	1	B6T037	N-Term(iTRAQ4plex); K18(iTRAQ4plex)	2176.05	0.82112	23	25.6921	0.850133	21	27.9609	0.876897	26	19.3782	1.06971	23	6.92427	1.10248	21	9.14088	1.07482	26	3.4042	1.19108	23	10.6584	1.19562	21	11.827	1.16445	26	10.1923	0.793793	23	14.857	0.730334	21	11.3463	0.772949	26	10.496	1.113e-11	118.19	113.25	110.37	0
TVSSGISGASYYTGTFNTVNR	8	2	1	A0A1D6LLW6	N-Term(iTRAQ4plex)	2326.14	0.851583	1		0.962887	2	6.91029	1.04016	5	5.32183	1.15258	1		1.10786	2	5.15963	0.992315	5	1.90732	1.02239	1		0.998994	2	1.66232	0.906058	5	1.79143	0.953099	1		0.937606	2	4.96278	0.968466	5	4.3719	5.107e-17	118.15	138.43	115.64	0
LVSEAGIGTVASGVSK	12	11	2	P23225;A0A1D6IM20	N-Term(iTRAQ4plex); K16(iTRAQ4plex)	1763.02																																					1.281e-11	118.07	126.02	121.26	0
LLYECAPMSFIVEQAGGK	6	3	1	A0A1D6JXJ7	N-Term(iTRAQ4plex); C5(Carbamidomethyl); K18(iTRAQ4plex)	2301.18	0.955919	2	9.30124	0.951932	2	8.84001	0.886507	2	14.6407	1.22981	2	1.24773	1.23533	2	2.46525	1.23308	2	6.34211	1.02968	2	1.69841	1.01946	2	6.77584	1.01918	2	12.8986	0.682719	2	7.04761	0.699538	2	3.0665	0.764747	2	5.01232	2.206e-13	118.03	97.39	65.06	0
AQPNANDQYLPPFVIVDDSGK	12	6	1	C0HHU2	N-Term(iTRAQ4plex); K21(iTRAQ4plex)	2576.33	1.04901	5	4.86334	1.10833	3	3.30912	1.11811	4	12.685	1.20274	5	9.17052	1.17005	3	6.8246	1.11262	4	7.27542	0.933837	5	3.5299	0.904822	3	8.03626	0.898604	4	6.86831	0.872878	5	30.1579	0.686808	3	4.94043	0.821458	4	16.4615	1.18e-11	117.83	104.96	77.36	0
IIYGGSVNAANCAELAK	100	5	2	B4F820;A0A1D6ETY2	N-Term(iTRAQ4plex); C12(Carbamidomethyl); K17(iTRAQ4plex)	2039.08																																					5.276e-14	117.65	104.52	108.38	0
VATATAEQSGDGVVAK	11	4	1	C4J3Y5	N-Term(iTRAQ4plex); K16(iTRAQ4plex)	1791.97	0.86253	4	4.56668	0.857654	3	3.13592	0.867436	4	13.81	1.43323	4	16.6655	1.57249	3	18.8824	1.47305	4	11.6745	0.75713	4	27.4439	0.671986	3	15.0994	0.785481	4	15.8865	0.851727	4	16.3877	0.632502	3	15.7073	0.880926	4	13.0442	6.111e-11	117.49	107.34	81.59	0
MDQAADSGLASYVAGQVDR	7	2	1	C0P702	N-Term(iTRAQ4plex); M1(Oxidation)	2114	0.863538	3	3.7252	1.12753	1		0.976955	3	40.0919	1.17634	3	1.99682	0.895803	1		0.929052	3	2.94624	0.990489	3	6.82243	0.951301	1		1.02884	3	0.329152	1.06549	3	7.02037	1.18509	1		1.15025	3	0.411874	4.943e-14	117.49	51.76	81.01	0
DVPANENDLQLQELAR	6	4	1	A0A0A1PKK5	N-Term(iTRAQ4plex)	1969.01	0.844792	2	4.57285	0.928066	2	7.27786	0.875492	2	14.8946	0.952942	2	1.18767	1.00049	2	2.61952	1.00009	2	2.13474	1.10208	2	8.99768	1.03815	2	8.33572	1.01038	2	9.78938	1.12987	2	19.0153	1.08184	2	3.51041	1.18624	2	0.457248	2.601e-11	117.44	97.66	72.44	0
AMSIMNSFINDIFEK	62	25	9	B6UFX4;Q43261;P49120;B6T1U2;B4FYZ0;B6SJZ5;B6T1G5;B4FCM8;A0A096SCG9	N-Term(iTRAQ4plex); M2(Oxidation); M5(Oxidation); K15(iTRAQ4plex)	2080.02																																					6.096e-09	117.14	95.41	108.1	0
VAGSGGGGGGAGDEGAGK	3	11	1	A0A1D6Q3F3	N-Term(iTRAQ4plex); K18(iTRAQ4plex)	1648.81	1.02013	1		0.852719	1		0.900616	1		1.12353	1		1.0898	1		1.02686	1		0.989438	1		1.11619	1		1.07725	1		0.861219	1		0.882426	1		0.995805	1		8.986e-12	117.12	117.93	122	0
QLVATGKPESFGGPFLVPSYR	200	2	1	B6T3B2	N-Term(iTRAQ4plex); K7(iTRAQ4plex)	2538.4	0.781331	63	19.5447	0.775792	67	21.0544	0.753688	70	19.1552	1.05231	63	6.32705	1.0532	67	5.88983	1.05192	70	5.98864	1.22552	63	6.43798	1.20593	67	6.27727	1.20957	70	7.37375	0.858489	63	9.17051	0.861574	67	7.4843	0.862188	70	7.18177	1.235e-14	117.05	117.51	118.54	0
VLEDAAVHGAAVLGVPVK	9	10	1	B4FP01	N-Term(iTRAQ4plex); K18(iTRAQ4plex)	2033.2	1.29132	3	3.97531	1.22321	3	4.28117	1.28024	3	8.39934	1.27461	3	6.24635	1.25081	3	14.2474	1.21316	3	2.86768	0.771363	3	0.639265	0.829875	3	0.46059	0.781626	3	0.698706	0.609839	3	40.9781	0.704957	3	44.7559	0.821057	3	23.5522	1.683e-14	117	109.68	113.78	0
TIADYGSPEEFLSQVDYLLGR	29	1	1	A0A096QKN7	N-Term(iTRAQ4plex)	2517.27	0.759759	11	23.057	0.776039	10	24.7652	0.741103	8	27.8371	0.896699	11	6.59171	0.888651	10	6.18197	0.879457	8	7.37829	1.18232	11	5.1454	1.09493	10	11.5575	1.22927	8	5.60932	1.21612	11	9.9068	1.32082	10	11.6098	1.21306	8	11.2185	8.661e-16	116.74	124.78	114.7	0
DLYGNIVLSGGSTMFPGIADR	5	8	2	B4F989;B6SI11	N-Term(iTRAQ4plex); M14(Oxidation)	2343.17																																					1.59e-09	116.57	58.57	71.89	0
VEETNDFVGAVFEGK	3	2	1	B6SUJ0	N-Term(iTRAQ4plex); K15(iTRAQ4plex)	1928.98	0.812128	1					0.809287	2	7.74392	1.1241	1					1.06986	2	0.0431824	1.16985	1					1.13092	2	1.43023	0.770695	1					0.928736	2	11.4358	2.756e-12	116.08		111.12	0
FGALDVMVNNAGVTGTK	5	3	2	A0A1D6GEX5;B6TKU7	N-Term(iTRAQ4plex); K17(iTRAQ4plex)	1982.06																																					4.588e-13	115.86	42.22	51.36	0
QGVAITQENSLLDNTAR	12	8	2	B4FQC6;C0PAU7	N-Term(iTRAQ4plex)	1974.03																																					6.967e-13	115.68	100.33	98.81	0
LVGGSALDATGVPLPDETLDEAK	6	2	1	B6THR9	N-Term(iTRAQ4plex); K23(iTRAQ4plex)	2556.35	0.848823	2	0.840273	0.85835	2	0.613902	0.836422	2	5.4745	0.989044	2	8.65253	1.02422	2	7.30885	1.001	2	6.42311	1.12522	2	13.0363	1.1295	2	8.83838	1.13683	2	16.5896	0.983117	2	44.696	0.931309	2	33.3093	0.949899	2	43.9071	1.06e-13	115.62	99.75	112.23	0
VWVGQNSLMSTPAVSAVIR	9	10	2	P93805;A0A096RRI8	N-Term(iTRAQ4plex)	2159.17																																					8.33e-15	115.62	70	96.53	0
TGAEVAAAAGVAQASTTTATISPTLVK	10	1	1	A0A1D6F3N9	N-Term(iTRAQ4plex); K27(iTRAQ4plex)	2775.53	0.880412	3	14.1953	0.947883	4	11.4192	0.832531	3	2.93577	0.988443	3	0.724152	1.08385	4	4.96839	1.14827	3	6.72833	0.966972	3	2.46462	0.975012	4	8.42299	0.972152	3	6.0304	1.19798	3	31.259	1.02749	4	10.728	1.09243	3	31.503	3.3e-14	115.61	99.09	112.13	0
VNYAGVSTNNYALDEILEVK	333	2	1	B6TH55	N-Term(iTRAQ4plex); K20(iTRAQ4plex)	2500.32	0.867322	117	14.1296	0.866477	109	14.4342	0.883257	101	11.2087	1.06871	117	5.78206	1.05895	109	6.98015	1.06192	101	6.56955	1.21234	117	7.89676	1.19996	109	9.7819	1.18773	101	8.4438	0.727558	117	23.6615	0.732524	109	19.3061	0.735964	101	22.1592	8.502e-12	115.56	115.95	117.08	0
SSNPPFTSVELDHSDSGR	9	8	2	A0A1D6LR51;A0A1D6P4G2	N-Term(iTRAQ4plex)	2075.97																																					1.3e-09	115.3	101.71	101.83	0
EVAAFAQFGSDLDAATQALLNR	54	1	1	P05494	N-Term(iTRAQ4plex)	2452.26	0.997126	24	8.00584	0.939888	13	15.9881	0.928981	17	9.38444	1.04276	24	8.55313	1.00653	13	7.39357	1.04622	17	7.33792	0.973456	24	6.77281	0.998904	13	5.59472	0.983161	17	6.64866	1.06755	24	9.23084	1.10021	13	6.78857	1.07672	17	14.1568	2.38e-14	115.24	125.45	121.77	0
VAMLGFAASLLGEAITGK	31	3	1	Q6WFB1	N-Term(iTRAQ4plex); K18(iTRAQ4plex)	2037.17	1.1562	8	9.84328	1.28842	8	7.38228	1.35527	15	11.2142	1.05493	8	8.98184	1.07652	8	4.09707	1.07646	15	6.58184	0.962407	8	12.8418	0.916537	8	10.3195	0.913148	15	7.82931	0.810416	8	16.9745	0.675546	8	16.28	0.665938	15	34.7028	4.603e-13	115.1	140.41	116.61	0
SIFASGSPFAPVEYEGK	64	5	2	B4F8P6;E9NQE2	N-Term(iTRAQ4plex); K17(iTRAQ4plex)	2074.07																																					9.384e-13	115.05	113.56	93.78	0
GVTTIIGGGDSVAAVEK	266	6	4	B4G0K4;Q84JX6;C0PDB0;A0A1D6FSN1	N-Term(iTRAQ4plex); K17(iTRAQ4plex)	1862.04																																					5.533e-12	114.94	115.39	108.35	0
GIGGGGGVGAGGSQPSSSR	7	1	1	B8A270	N-Term(iTRAQ4plex)	1688.84	0.673045	2	11.0806	0.846092	3	0.609153	0.703378	2	22.5635	0.817327	2	15.5836	0.927757	3	4.77942	0.841759	2	18.0725	0.898344	2	28.6517	1.02562	3	3.82991	0.90884	2	10.1465	1.84439	2	43.4405	1.36213	3	3.68606	1.78406	2	35.0084	3.867e-16	114.92	126.6	115.64	0
EDSPIDVVVVNDSGGVR	104	1	1	B4F8L7	N-Term(iTRAQ4plex)	1900.98	0.921612	35	10.1896	0.905739	36	11.7409	0.901722	33	12.0621	1.11237	35	9.15275	1.09859	36	7.92321	1.10117	33	7.40054	1.01803	35	4.89448	1.02227	36	6.10801	1.00571	33	5.24463	0.901116	35	11.8601	0.948418	36	10.8668	0.946603	33	14.3861	5.769e-11	114.83	108.72	108.55	0
GGFGQQGGGGGSSSSSGLGR	3	1	1	A0A1D6K5M3	N-Term(iTRAQ4plex)	1840.87	0.806902	1		0.749709	1		0.745662	1		0.861624	1		0.840521	1		0.872706	1		1.06834	1		1.0796	1		1.06924	1		1.40395	1		1.48722	1		1.45196	1		1.945e-16	114.8	136.47	134.8	0
ILPWGDEAYAAGGSSAANAPR	7	2	1	B4G0K5	N-Term(iTRAQ4plex)	2218.1	1.08748	3	2.37533	1.02752	2	1.72154	1.02138	2	8.64913	0.990855	3	10.9586	0.898477	2	2.0543	0.955051	2	5.90162	1.01395	3	10.3684	1.10849	2	1.7661	1.0812	2	6.67001	0.933912	3	17.5256	1.00463	2	4.59759	0.956873	2	6.66669	1.351e-12	114.72	106.56	117.74	0
SGAAVSMPGMMDTVLNLGLNDEVAAGLAAK	518	33	5	D3K3U9;C5IHD3;C5IHD1;C5IHE9;A0A1D6M422	N-Term(iTRAQ4plex); M10(Oxidation); K30(iTRAQ4plex)	3207.63																																					8.5e-14	114.66	125.7	116.14	0
DVADADALVSSLGSAK	10	7	1	A0A1D6J0S0	N-Term(iTRAQ4plex); K16(iTRAQ4plex)	1806.97	1.01925	3	10.799	0.942018	3	13.7049	0.990914	4	3.78543	1.06849	3	0.264567	1.06487	3	3.45085	1.08254	4	3.09099	0.991265	3	7.46916	0.998484	3	0.866904	0.999708	4	4.58226	0.858283	3	14.3725	0.867204	3	11.3438	0.890758	4	9.10403	3.9e-11	114.62	128.34	83.86	0
TPGFTGADLQNLMNEAAILAAR	12	3	1	A0A096S2Q4	N-Term(iTRAQ4plex); M13(Oxidation)	2434.25	0.846904	5	17.076	0.861472	4	10.3887	0.836314	3	0.54623	0.931058	5	6.87348	0.942129	4	3.88502	0.916601	3	1.21453	1.03675	5	5.54353	1.03858	4	0.959527	1.0586	3	3.97678	1.26988	5	7.81005	1.19242	4	13.1699	1.20723	3	10.3608	8.31e-10	114.6	87.33	97.52	0
IVANVVGDPTMFGEWK	21	5	1	A0A1D6HNF7	N-Term(iTRAQ4plex); K16(iTRAQ4plex)	2051.08	0.985825	8	7.63254	0.997609	7	4.31573	0.992535	6	6.86481	1.11244	8	6.04155	1.10817	7	5.35184	1.13724	6	6.27968	1.06176	8	2.10075	1.06352	7	2.38354	1.04048	6	3.18205	0.764317	8	13.7729	0.786031	7	25.8027	0.729642	6	11.5151	6.461e-11	114.55	94.13	72.79	0
VSDGLAENLSLSEAWSK	459	2	1	P05641	N-Term(iTRAQ4plex); K17(iTRAQ4plex)	2094.1	0.867117	170	8.78887	0.87909	151	8.66371	0.859748	137	8.27502	1.05022	170	5.99725	1.05204	151	6.42562	1.05783	137	5.84076	1.11167	170	6.30807	1.11053	151	8.17677	1.11927	137	7.88	0.912311	170	13.6325	0.887154	151	17.164	0.881641	137	20.9081	1.587e-11	114.52	116.4	116.88	0
QATEALQGAGVDPAPVLSVAK	11	2	1	B6TVL4	N-Term(iTRAQ4plex); K21(iTRAQ4plex)	2310.28	0.706892	4	34.9557	0.657954	2	61.7247	0.586193	5	30.9101	0.898753	4	12.5405	0.736875	2	47.8241	0.816463	5	26.9872	1.0772	4	3.82798	0.912663	2	13.1906	0.972464	5	33.3431	1.14689	4	6.73659	1.76937	2	76.626	1.07295	5	11.6004	2.455e-11	114.49	81.72	126.46	0
QLLPANFTLVSGQEDAVDLAR	5	1	1	B4FK45	N-Term(iTRAQ4plex)	2401.29	1.07311	2	2.50868	1.08236	2	12.617	0.956392	1		1.11432	2	7.89487	1.11949	2	8.01273	1.17875	1		0.938624	2	6.26705	0.912421	2	2.0484	0.91976	1		0.904096	2	0.372137	0.932859	2	5.25089	0.972562	1		6.44e-15	114.45	113.61	84.12	0
GTGGAAAAAAADHVAPISLGR	15	1	1	Q9SXM0	N-Term(iTRAQ4plex)	1978.06	1.13174	6	14.8051	1.0196	4	7.85508	1.20637	5	23.5691	1.42344	6	18.9135	1.52634	4	15.7124	1.48474	5	19.9012	0.826394	6	20.2163	0.719399	4	19.7129	0.66151	5	24.3226	0.649452	6	31.3538	0.509872	4	51.4065	0.527697	5	67.2317	8.622e-17	114.33	104.37	101.66	0
GTVEIAGTDGETTTQGLDSLGAR	33	4	1	B6SSU6	N-Term(iTRAQ4plex)	2393.19	0.767715	10	16.6879	0.794953	12	16.6052	0.828022	11	13.4565	1.05467	10	8.27726	1.02262	12	6.86605	1.02119	11	11.4503	1.03502	10	12.5846	1.01642	12	8.91285	1.01594	11	4.25351	1.1121	10	20.5269	1.14506	12	16.6389	1.2575	11	12.0669	2.819e-17	114.22	107.57	106.88	0
TNDSAGDGTTTASVLAR	39	4	2	B6SXW8;A0A1D6DSB5	N-Term(iTRAQ4plex)	1780.88																																					1.305e-11	114.13	94.23	100.62	0
LSYGGAQEYFGITPDVTTLGK	21	3	1	B7ZYW4	N-Term(iTRAQ4plex); K21(iTRAQ4plex)	2505.32	0.851751	7	17.0296	0.882244	8	11.6824	0.90124	6	8.27537	1.12986	7	6.42274	1.14355	8	3.2764	1.12646	6	4.32505	1.15058	7	7.7834	1.10026	8	6.01129	1.13268	6	6.36949	0.778143	7	10.1995	0.799549	8	9.98592	0.768325	6	25.0562	8.62e-11	114.03	108.06	105	0
VVVSSCGHDGPFGATGVK	15	5	2	Q41739;B4FSE1	N-Term(iTRAQ4plex); C6(Carbamidomethyl); K18(iTRAQ4plex)	2062.07																																					2.171e-11	114.01	108.01	76.74	0
SAASGSGSTQEIAVAR	3	4	1	A0A096RI70	N-Term(iTRAQ4plex)	1635.84	0.926168	1		0.935909	1		0.910605	1		0.956825	1		0.940981	1		0.939804	1		1.06926	1		1.04732	1		1.04656	1		1.10101	1		1.15894	1		1.18596	1		4.172e-14	113.99	102.57	110.22	0
IWVFSGDTDAVIPVTSTR	5	3	1	B6TQW0	N-Term(iTRAQ4plex)	2108.1	0.917694	2	8.65706	0.908946	2	4.59196	0.857117	1		0.951508	2	1.87243	0.935203	2	0.444256	0.9506	1		1.07556	2	1.17574	1.10123	2	0.249198	1.08136	1		1.10401	2	9.15948	1.09861	2	4.69272	1.16669	1		3.274e-08	113.97	90.77	100.41	0
VDVTAAEQCPPEGR	14	4	1	A0A096PU33	N-Term(iTRAQ4plex); C9(Carbamidomethyl)	1672.81	0.886261	5	21.3404	0.973889	3	8.57018	0.87753	6	23.6564	1.05156	5	8.38114	1.08292	3	6.0179	1.0078	6	3.59704	1.11658	5	1.78978	1.03254	3	2.35029	0.974776	6	6.62808	1.04344	5	6.47758	1.03994	3	25.4672	1.02936	6	6.12815	1.186e-10	113.95	107.43	113.55	0
IEEELGDAAVYAGAK	17	7	1	P26301	N-Term(iTRAQ4plex); K15(iTRAQ4plex)	1823.96	1.16689	7	7.01934	1.17994	5	2.36978	1.18931	5	6.5581	1.14425	7	8.03515	1.14928	5	2.14005	1.17681	5	7.56189	0.938158	7	6.40529	0.937553	5	1.90819	0.902109	5	7.63516	0.717599	7	20.4858	0.76865	5	9.0773	0.725167	5	16.5644	1.985e-11	113.9	114.12	110.8	0
LFDSFETLQEAVTAK	23	3	1	B4FT19	N-Term(iTRAQ4plex); K15(iTRAQ4plex)	1987.06	0.809291	7	7.27169	0.933465	10	8.57357	0.901113	6	6.57483	1.1285	7	8.92735	1.06242	10	10.1405	1.17808	6	7.08434	1.11082	7	5.12937	1.09249	10	3.67953	1.07133	6	1.80498	0.855834	7	11.7214	0.864379	10	12.9263	0.733471	6	14.3936	1.061e-11	113.81	83.27	91.44	0
GLAFVTMGSEEEALAALTHLNSTILNDR	7	3	2	B6TMQ1;B4FJH1	N-Term(iTRAQ4plex)	3117.6																																					2.365e-17	113.75	116.92	80.84	0
YAPDSAPALAINATIEK	142	2	1	B6SRI3	N-Term(iTRAQ4plex); K17(iTRAQ4plex)	2033.12	0.85425	47	13.7052	0.853387	53	15.0708	0.852296	42	13.0413	1.08028	47	7.79008	1.06638	53	6.54987	1.05266	42	9.11482	1.10406	47	7.33286	1.08654	53	6.30891	1.111	42	8.89865	0.916014	47	21.7111	0.92697	53	10.7984	0.86501	42	14.3596	5.003e-12	113.49	114.47	100.83	0
ALYFGGVYDTWAPGGGDVR	19	2	2	P48187;A0A059Q8J6	N-Term(iTRAQ4plex)	2145.05																																					8.141e-13	113.49	109.88	92.36	0
LGQISSASSTALAEEEQAVLIR	8	3	1	A0A1D6GVM8	N-Term(iTRAQ4plex)	2417.29	0.950872	2	16.9018	1.10086	3	9.96766	1.10008	3	5.16089	0.99107	2	12.3228	1.08072	3	16.7575	1.07247	3	7.65787	1.01579	2	18.6379	0.940993	3	1.41743	0.932039	3	0.751136	1.08677	2	3.73972	0.855277	3	26.6495	0.907592	3	6.48902	6.204e-17	113.16	98.95	99.81	0
VPTPNVSVVDLVVQVSK	568	3	1	Q6LBU9	N-Term(iTRAQ4plex); K17(iTRAQ4plex)	2068.22	0.872772	201	9.93664	0.871774	190	10.7813	0.86148	176	10.4327	1.11505	201	9.25466	1.12547	190	10.2244	1.15008	176	8.62169	1.06409	201	6.65357	1.06614	190	7.13221	1.04768	176	7.49685	0.869475	201	16.0611	0.853522	190	16.4894	0.87739	176	16.9341	4.073e-11	113.11	133.88	119.73	0
LCDQVSDAVLDACLAEDPDSK	10	6	1	B8A068	N-Term(iTRAQ4plex); C2(Carbamidomethyl); C13(Carbamidomethyl); K21(iTRAQ4plex)	2609.23	1.15908	4	13.6546	1.15857	4	6.74988	1.17969	2	1.24947	1.0182	4	6.80093	1.03304	4	2.04944	1.01429	2	0.96334	0.982851	4	3.07317	0.996159	4	4.59616	0.97941	2	6.18489	0.864724	4	12.4268	0.84271	4	2.63005	0.863281	2	9.25342	9.216e-14	112.94	106.85	110.49	0
SALVAPLLDLPLSFLR	8	11	2	A0A1D6QJU3;A0A1D6LDC2	N-Term(iTRAQ4plex)	1869.13																																					1.471e-10	112.89	60.93	63.48	0
FSGPLATTSVSTNAK	2	2	2	K7UIX3;B6TPX4	N-Term(iTRAQ4plex); K15(iTRAQ4plex)	1768.97																																					2.267e-09	112.81	114.95		0
TPGFTGADLQNLMNEAAILAAR	33	3	1	A0A096S2Q4	N-Term(iTRAQ4plex)	2418.25	0.892224	14	5.21565	0.936477	11	6.63592	0.975293	8	9.61004	0.973654	14	9.05731	1.00458	11	7.16169	0.915114	8	10.3024	1.05697	14	2.66084	1.05108	11	5.3248	0.982052	8	7.06175	1.19216	14	14.8735	1.07488	11	6.76622	1.21373	8	15.4925	4.191e-15	112.6	122.56	140.6	0
LFGMDQVQGGSPYGAGTFAADGSR	13	3	2	B4FWD0;B6TFN1	N-Term(iTRAQ4plex)	2533.19																																					3.174e-16	112.41	110.93	99.4	0
SSVTANDFYFHGLAGQGK	646	1	1	Q6TM44	N-Term(iTRAQ4plex); K18(iTRAQ4plex)	2187.11	0.787051	207	16.7811	0.795533	219	16.2895	0.7594	220	16.5215	1.04422	207	5.26509	1.04468	219	5.83085	1.03689	220	6.06195	1.16206	207	7.72637	1.16878	219	7.0047	1.16453	220	7.74593	0.954842	207	8.39187	0.959063	219	8.56148	0.957505	220	8.03842	2.088e-14	112.36	113.64	119.31	0
VVAIIAEGVPESDAK	11	3	2	A0A1D6FHT8;A0A1D6MRM3	N-Term(iTRAQ4plex); K15(iTRAQ4plex)	1786.02																																					3.816e-10	112.34	98.78	98.86	0
AFGAELVLTDAAK	16	8	1	B4FR08	N-Term(iTRAQ4plex); K13(iTRAQ4plex)	1593.9	0.979016	7	5.34557	0.957392	6	13.3854	0.969714	3	4.76611	1.01845	7	8.65446	1.0443	6	7.05953	1.06545	3	3.34806	1.11086	7	10.5503	1.10776	6	5.14993	1.15462	3	0.637962	0.807212	7	8.65344	0.81558	6	9.58973	0.798897	3	7.42343	8.26e-09	112.32	94.56	94.66	0
AATGGSSGGDITVTSQDGSR	10	2	1	A0A1D6FUE3	N-Term(iTRAQ4plex)	1967.94	0.866384	4	6.51044	0.810846	3	2.58737	0.789468	3	7.83747	0.961406	4	13.6717	1.03714	3	10.7767	1.05028	3	10.7616	0.930702	4	5.41884	0.937963	3	11.7002	0.969834	3	6.87463	1.36442	4	24.6059	1.20984	3	0.306281	1.21436	3	18.3236	7.956e-18	112.29	116.43	100.57	0
AATGGSSDGNVTVASQDGSR	12	4	1	A0A1D6LIW1	N-Term(iTRAQ4plex)	1980.93	0.779114	4	18.2938	0.788786	4	13.7025	0.792317	4	12.3323	0.880606	4	22.8607	0.878454	4	7.87334	0.943723	4	15.7765	0.95567	4	18.5194	0.956674	4	10.3112	0.962632	4	15.4628	1.42518	4	27.5634	1.59915	4	24.7248	1.5038	4	42.0907	4.318e-17	111.99	108.86	120.42	0
VAVDTQTLEGNNDGGK	5	11	1	A0A1D6HFD4	N-Term(iTRAQ4plex); K16(iTRAQ4plex)	1905.97	0.99972	1		1.14134	2	11.6272	1.04246	2	5.60462	1.23195	1		1.17235	2	0.284815	1.15844	2	2.24001	1.02092	1		0.911802	2	21.9422	1.0514	2	2.39952	0.646331	1		0.748551	2	28.198	0.653477	2	10.047	6.848e-11	111.92	115.6	93.61	0
SLGLGDQDFSAVYEVVK	7	4	1	B6T4X5	N-Term(iTRAQ4plex); K17(iTRAQ4plex)	2115.12	0.972947	3	4.76682	1.05256	3	7.60961	0.936322	1		1.18922	3	4.66658	1.16172	3	0.762187	1.24985	1		0.945284	3	7.6327	0.924594	3	1.70012	1.00248	1		0.838011	3	3.30716	0.887949	3	6.01537	0.723306	1		1.672e-13	111.83	86.78	86.84	0
VIVVGAGMSGISAAK	7	4	1	K7TH00	N-Term(iTRAQ4plex); K15(iTRAQ4plex)	1647.98	0.853771	2	1.18846	0.942641	3	0.796573	0.887706	2	1.93768	1.37096	2	2.09938	1.24309	3	2.30662	1.3253	2	0.246684	0.912832	2	5.68119	0.895586	3	3.5828	0.927803	2	2.54211	0.791381	2	4.72432	0.888842	3	12.4038	0.794983	2	7.47839	5.843e-10	111.77	95.31	113.6	0
AQPGSLGHEELDAK	6	2	1	B6SQF4	N-Term(iTRAQ4plex); K14(iTRAQ4plex)	1739.92	2.38286	2	16.2514	2.73689	2	7.76809	2.49475	2	21.9921	1.06772	2	0.734833	1.09674	2	2.93804	1.05915	2	2.59635	0.37964	2	52.565	0.226675	2	37.9791	0.307566	2	83.7705	0.404425	2	22.5124	0.269737	2	15.8317	0.360025	2	48.1008	1.231e-08	111.76	98.72	111.86	0
VLVNIEQQSPDIAQGVHGHFTK	30	11	3	B4FIE9;B6T681;B8A068	N-Term(iTRAQ4plex); K22(iTRAQ4plex)	2705.47																																					1.011e-14	111.74	129.14	109.69	0
SPFSDAALSAGYLGYSGGK	5	1	1	B6U2F2	N-Term(iTRAQ4plex); K19(iTRAQ4plex)	2136.08	0.824936	1		0.950678	2	45.1816	0.94964	2	32.2216	0.986789	1		0.995432	2	7.67451	1.00014	2	10.7076	1.10844	1		1.09014	2	8.96172	1.12372	2	5.67514	1.09895	1		0.90794	2	20.6966	0.86186	2	7.25727	3.254e-10	111.72	125.38	116.95	0
LFSTIDDLDHAAK	395	5	2	B6TI20;B6SRD4	N-Term(iTRAQ4plex); K13(iTRAQ4plex)	1733.93																																					1.944e-10	111.69	111.51	111.68	0
GGPISFADLIQFAAQSALK	16	3	1	B4FS17	N-Term(iTRAQ4plex); K19(iTRAQ4plex)	2222.24	1.38862	5	20.1968	1.31726	5	7.29378	1.48551	6	22.1442	0.811866	5	34.6606	0.838206	5	19.83	0.843515	6	36.4701	0.98202	5	11.2566	0.920551	5	5.48884	0.848461	6	8.55887	1.08593	5	1.2987	1.14569	5	13.0851	1.06441	6	16.4751	2.132e-15	111.68	115.95	108.85	0
AAASAGASGSQQQGELPR	9	1	1	B6STN2	N-Term(iTRAQ4plex)	1829.92	0.750755	3	0.126935	0.815542	4	12.8942	0.744946	2	6.67591	0.976902	3	7.09361	0.934927	4	4.34261	0.963665	2	1.32407	1.12214	3	3.88306	1.06243	4	7.19279	1.14735	2	5.04082	1.12266	3	3.04075	1.17573	4	4.35012	1.1488	2	12.8081	3.393e-16	111.65	111.2	112.16	0
QGLGVGGGTPYGFDVGNSER	10	1	1	B4FR04	N-Term(iTRAQ4plex)	2111.03	0.868809	3	12.2342	0.932954	3	7.85064	0.802348	4	21.8914	1.09319	3	8.56553	1.03115	3	15.5968	1.07373	4	5.54467	0.978013	3	5.45172	0.974003	3	1.40733	1.03256	4	4.11007	1.09556	3	12.7322	1.23138	3	3.36462	1.10839	4	4.46365	1.935e-14	111.55	110.71	115.47	0
FQAQADAVNLICGAK	5	6	1	B4FRU4	N-Term(iTRAQ4plex); C12(Carbamidomethyl); K15(iTRAQ4plex)	1894.01	1.19032	1		1.08691	2	7.01123	1.15256	2	0.882703	1.01173	1		1.02493	2	3.38008	0.990611	2	1.78089	0.987327	1		1.03524	2	6.4799	0.985128	2	11.5126	0.846991	1		0.856184	2	10.7866	0.914726	2	18.798	3.053e-11	111.52	99.78	69.38	0
AEATDVANAVLDGSDAILLGAETLR	38	5	2	B6TBN6;B4F9G8	N-Term(iTRAQ4plex)	2629.38																																					4.393e-15	111.47	79.49	103.54	0
AVAIVHNETATGVTNDLAAVR	92	3	1	B6T171	N-Term(iTRAQ4plex)	2266.23	0.929627	29	13.1935	0.917433	32	13.395	0.892756	31	17.2248	1.06468	29	7.9338	1.07364	32	5.00889	1.05426	31	6.9839	1.04297	29	6.58607	1.06468	32	5.8659	1.04744	31	6.28637	0.962879	29	9.94021	0.945292	32	13.581	0.999485	31	12.6717	6.216e-15	111.4	115.51	113.76	0
AVQSGLGTAAVIVMDK	6	5	2	B4FQ98;B6T6U3	N-Term(iTRAQ4plex); K16(iTRAQ4plex)	1848.05																																					3.57e-13	111.36	92.94	91.42	0
VGPWGGSGGSPVDITAEPQR	6	4	1	A0A1D6HWR9	N-Term(iTRAQ4plex)	2111.07	0.512571	2	74.7765	0.54421	2	71.5038	0.654492	2	32.6567	0.593842	2	69.1397	0.587133	2	65.3703	0.695067	2	36.7917	1.36059	2	29.1492	1.36432	2	34.1832	1.27331	2	21.6534	1.43658	2	22.7836	1.4081	2	12.1089	1.39252	2	10.9929	3.74e-18	111.33	99.04	98.56	0
STLTDSLVAAAGIIAQEVAGDVR	26	9	3	B6U0S1;K7VQ65;A0A096RU40	N-Term(iTRAQ4plex)	2401.31																																					3.326e-18	111.12	116.79	116.54	0
AGPGPLSEIEPDLEEDAIDVYR	18	1	1	B4G054	N-Term(iTRAQ4plex)	2529.25	0.751112	5	22.8878	0.686213	7	16.6253	0.747692	6	15.5754	1.11649	5	7.40554	1.0651	7	5.4503	1.09222	6	4.07764	1.13394	5	5.04403	1.11546	7	4.22147	1.11664	6	5.47403	0.978367	5	17.6976	1.04681	7	12.1735	0.969727	6	10.2732	1.765e-15	110.91	80.58	87.62	0
GIMGYVEEDLVSTDFLGDSR	30	1	1	P08735	N-Term(iTRAQ4plex); M3(Oxidation)	2363.12	0.855628	9	8.52796	0.807952	8	9.36665	0.854397	12	12.4451	0.979959	9	6.93212	0.974807	8	2.4807	1.01214	12	7.95861	1.05282	9	3.83023	1.06398	8	5.51707	1.02721	12	4.25103	1.20382	9	11.7273	1.21856	8	5.47598	1.11868	12	12.2933	4.337e-15	110.87	105.02	109.64	0
EMMGLTGGFPGGEVGLK	12	1	1	B6T927	N-Term(iTRAQ4plex); K17(iTRAQ4plex)	1968.01	0.957259	6	12.5653	1.02046	3	15.2393	1.03797	3	0.0713531	1.0926	6	5.05676	1.08852	3	0.0935743	1.04266	3	4.9164	1.0129	6	5.41717	1.01748	3	2.93135	1.06612	3	5.08967	0.948002	6	17.2938	0.738298	3	2.59025	0.882672	3	2.05892	1.911e-12	110.81	96.61	114.01	0
GKDDVVESGAGGGEFAAK	7	1	1	B4FCN0	N-Term(iTRAQ4plex); K2(iTRAQ4plex); K18(iTRAQ4plex)	2126.1	0.577069	4	81.9046	0.159247	1		0.289313	2	14.7175	0.666208	4	110.228	0.269357	1		0.305941	2	17.4262	1.4564	4	54.6881	2.06687	1		2.07721	2	1.03573	0.984145	4	15.2615	1.28906	1		1.03932	2	9.47995	5.939e-16	110.72	106.65	93.57	1
GVTIMEGDAEDLPFPTDSFDR	11	2	1	C0P7R2	N-Term(iTRAQ4plex)	2456.14	0.850764	4	11.1331	0.853779	4	15.7688	0.803708	3	0.631209	1.04432	4	4.04808	1.00739	4	7.21293	1.00727	3	1.39887	0.993365	4	5.01711	1.00921	4	9.87496	1.0104	3	7.19354	1.132	4	8.67281	1.01792	4	14.5287	1.19528	3	8.96634	6.057e-17	110.67	83.14	79.95	0
GTAVITGASSGLGLATAK	15	3	1	B4FKM0	N-Term(iTRAQ4plex); K18(iTRAQ4plex)	1863.09	0.86786	6	4.83219	0.824094	4	12.954	0.853138	5	6.56053	1.0746	6	6.78207	1.09056	4	5.88312	1.04204	5	6.41508	0.995886	6	9.40232	1.05086	4	2.56537	1.01728	5	5.20586	1.04042	6	8.17941	1.05255	4	5.96454	1.10948	5	7.68741	7.758e-15	110.58	124.96	119.59	0
LVGGSALDATGVPLPDETLDAAK	6	2	1	A0A1D6E501	N-Term(iTRAQ4plex); K23(iTRAQ4plex)	2498.36	0.772619	2	2.05974	0.845943	2	8.96936	0.834555	2	6.46936	1.02336	2	17.8612	1.06393	2	16.1933	1.04605	2	11.2658	1.12542	2	6.98209	1.08676	2	11.9219	1.09757	2	3.61726	1.00586	2	48.3866	0.924085	2	49.0491	0.988614	2	20.9092	5.8e-14	110.55	67.36	90.2	0
SGLSPQTLLDVLDLGAIANPMFK	7	4	1	B6T4X5	N-Term(iTRAQ4plex); K23(iTRAQ4plex)	2688.48	1.20201	2	24.3955	1.06233	3	0.776851	1.13518	2	21.6372	1.14914	2	10.5234	1.25015	3	0.243967	1.06714	2	10.9488	0.921556	2	8.44224	0.913934	3	5.08629	0.955073	2	6.73284	0.701566	2	0.198734	0.703457	3	4.54251	0.85687	2	2.66224	2.944e-14	110.48	87.29	67.05	0
LYGEFLVNAQGEDVVAGIR	563	68	8	D3K3U9;C5IHD3;C5IHD1;C5IHE9;A0A1D6M422;A0A1D6M444;A0A1D6FQF9;A0A1D6FQE4	N-Term(iTRAQ4plex)	2194.16																																					8.288e-15	110.43	118.06	110.82	0
LVAALPNGGVLLLENVR	135	3	1	C0PDB0	N-Term(iTRAQ4plex)	1892.15	0.90929	44	9.91363	0.935518	43	8.35299	0.916714	48	11.5523	1.10117	44	7.17766	1.06667	43	5.95116	1.07789	48	7.54164	1.02508	44	5.42298	1.02295	43	3.81171	1.01904	48	3.66123	0.951287	44	11.6437	0.965862	43	15.563	0.989055	48	9.83457	5.035e-10	110.41	110.32	97.52	0
AAVEGNDLVMNLGFSHPVR	9	6	2	B6T4J1;B6UCF0	N-Term(iTRAQ4plex); M10(Oxidation)	2186.12																																					6.627e-11	110.32	122.55	104.92	0
GLEQGISGGGGVPPMLVGGK	26	2	1	B6SRR2	N-Term(iTRAQ4plex); K20(iTRAQ4plex)	2098.16	0.875622	8	15.4796	0.863594	9	11.7044	0.884838	9	11.6219	1.10196	8	2.70141	1.04062	9	3.74822	1.07104	9	6.89726	1.05384	8	5.63012	1.09227	9	5.99754	1.06812	9	4.2085	0.895135	8	8.85639	0.935824	9	11.7086	0.937084	9	19.4336	3.445e-13	110.26	101.58	117.59	0
TYCAEIAHNVSTK	17	6	1	B4FI53	N-Term(iTRAQ4plex); C3(Carbamidomethyl); K13(iTRAQ4plex)	1781.91	1.10505	5	9.67405	1.16238	5	1.97973	0.973828	7	18.3894	0.991998	5	3.16486	0.951185	5	8.33557	1.01936	7	1.76337	1.08897	5	0.318476	1.02124	5	3.25816	1.03832	7	3.08714	0.854802	5	12.3625	0.901997	5	10.8493	1.01251	7	19.5426	3.457e-11	110.12	87.43	97.08	0
NMITGTSQADCAVLIIDSTTGGFEAGISK	30	39	6	B6UHJ4;C4JA47;O50018;B6TWN7;A0A1D6EY66;Q9M7E2	N-Term(iTRAQ4plex); C11(Carbamidomethyl); K29(iTRAQ4plex)	3245.63																																					3.927e-15	110.01	132.94	85.28	0
VFFTNSGSEANDSQVK	9	21	2	K7TWH5;A0A1D6DZK9	N-Term(iTRAQ4plex); K16(iTRAQ4plex)	2018.01																																					4.205e-13	109.96	97.14	97.29	0
LPMFGCTDATQVYK	74	2	1	B7ZYT6	N-Term(iTRAQ4plex); C6(Carbamidomethyl); K14(iTRAQ4plex)	1918.96	0.962239	25	15.3525	0.952188	26	10.7198	0.940982	23	10.4908	1.08643	25	4.87934	1.09373	26	6.00374	1.07457	23	7.50175	1.07065	25	5.70031	1.08241	26	5.04446	1.08888	23	5.92888	0.760808	25	13.871	0.768453	26	12.3778	0.745714	23	9.30894	2.724e-08	109.94	115.43	114.19	0
LASLADLYVNDAFGTAHR	311	4	2	C0PDB0;Q8LLS4	N-Term(iTRAQ4plex)	2078.08																																					2.549e-14	109.92	111.63	108.97	0
HPAESTSATNESVLK	25	2	1	B6TBN6	N-Term(iTRAQ4plex); K15(iTRAQ4plex)	1858.98	1.14753	8	10.7349	1.12521	9	11.773	1.09228	8	26.4357	1.17038	8	5.43532	1.21155	9	11.5867	1.18479	8	6.26226	0.875913	8	5.24173	0.912381	9	7.0476	0.913069	8	10.5756	0.829303	8	17.341	0.761491	9	31.6721	0.810306	8	20.3622	4.293e-08	109.83	106.48	93.44	0
GGGGGGGGGFVDSANK	3	1	1	B6U471	N-Term(iTRAQ4plex); K16(iTRAQ4plex)	1581.79	0.914081	2	19.1268	0.919724	1					1.11904	2	11.5094	1.07095	1					1.04467	2	4.90359	1.07611	1					0.87377	2	11.644	0.908826	1					5.863e-12	109.75	95.25		0
QGIISSSGAETGYLQDLIYR	15	3	1	B4FU98	N-Term(iTRAQ4plex)	2315.2	0.944835	4	23.0838	0.944195	6	7.55328	0.908364	5	10.9153	1.01215	4	10.4763	1.01222	6	5.38962	1.05815	5	6.26782	1.01076	4	3.02708	1.02681	6	2.6379	1.04176	5	5.57452	1.09738	4	8.24548	1.08816	6	7.56826	1.08183	5	23.67	1.136e-15	109.72	107.43	102.06	0
ESLGIGDEVLLLSDGNGELAR	55	2	1	B6T2Y1	N-Term(iTRAQ4plex)	2301.2	0.939866	24	20.8234	0.914298	26	22.5636	0.973306	5	16.1901	0.979844	24	6.56237	0.984513	26	5.88684	1.07091	5	9.31862	1.07062	24	7.81383	1.05889	26	6.85038	1.02294	5	5.47158	1.01304	24	12.5866	1.04692	26	14.9877	0.98166	5	13.8349	4.01e-16	109.7	122.37	93.9	0
FGQEEETYNIVAAHGYFGR	534	1	1	P48183	N-Term(iTRAQ4plex)	2332.11	0.83688	165	13.1428	0.833806	183	13.2152	0.814985	186	12.6879	1.06663	165	6.98695	1.06929	183	5.70705	1.07195	186	6.14589	1.10935	165	7.026	1.09492	183	5.48335	1.10097	186	6.0875	0.935832	165	17.3209	0.940888	183	13.9302	0.946996	186	10.829	2.898e-15	109.68	113.04	117.64	0
VVGVFLEGGSAEENQAIAR	7	1	1	C0P4M0	N-Term(iTRAQ4plex)	2090.1	1.50227	3	2.56027	1.47795	1		1.45885	3	7.6613	0.931631	3	4.3018	0.922174	1		0.912653	3	14.8705	0.833221	3	0.616424	0.818702	1		0.840274	3	1.02202	0.899807	3	3.28668	0.97166	1		0.962705	3	4.28708	7.809e-14	109.68	101.1	97.6	0
NVIHGSDSVENGK	19	2	1	C0HHC4	N-Term(iTRAQ4plex); K13(iTRAQ4plex)	1643.86	0.957346	8	10.1536	0.998536	5	8.86547	0.973223	6	27.8969	1.22419	8	15.3581	1.35856	5	9.57296	1.25982	6	6.88132	0.947451	8	5.24743	0.922756	5	7.15832	0.928011	6	6.13969	0.849386	8	22.325	0.70482	5	5.38447	0.768243	6	19.419	2.416e-08	109.62	98.76	101.4	0
IAGNLNMEYLPMGGSVK	5	4	1	B8A0T6	N-Term(iTRAQ4plex); K17(iTRAQ4plex)	2082.09	1.21762	2	19.5193	1.15902	2	24.889	1.37932	1		1.10926	2	6.92302	0.992933	2	10.6621	1.07048	1		0.930173	2	3.65322	1.01286	2	13.2758	0.912145	1		0.741973	2	12.3926	0.821227	2	32.8104	0.660941	1		1.473e-11	109.6	89.62	89.45	0
ILGLGDLGCQGMGIPVGK	39	20	5	B4F8P6;E9NQE2;A0A096SPM8;B6TVG1;B6UDG4	N-Term(iTRAQ4plex); C9(Carbamidomethyl); K18(iTRAQ4plex)	2073.14																																					1.05e-11	109.58	77.82	114.7	0
YASPVPSHADHTAILAAPETR	13	4	1	A0A1D6PHI2	N-Term(iTRAQ4plex)	2348.21	0.923317	4	10.6889	0.951439	5	2.53816	0.958948	4	3.07263	0.983318	4	9.75339	0.94369	5	3.59275	1.00215	4	2.79768	0.959675	4	7.76677	0.996772	5	9.98948	0.943601	4	4.76634	1.23575	4	10.7087	1.22431	5	5.21012	1.1601	4	5.77769	8.899e-13	109.5	103.25	94.45	0
FGMLADQIYEVAETLGK	49	3	1	B7ZYV4	N-Term(iTRAQ4plex); K17(iTRAQ4plex)	2173.14	0.93808	17	10.0942	0.908736	13	7.98243	0.901086	19	12.267	1.238	17	13.4787	1.2104	13	11.1006	1.22678	19	17.5062	1.00059	17	6.16423	1.02656	13	5.84751	0.985674	19	5.14255	0.696897	17	26.5287	0.702319	13	22.403	0.782211	19	29.0244	6.238e-13	109.38	103.49	117.05	0
SVYEPLQTGLIAIDSMIPIGR	31	3	2	A0A059Q6M3;A0A1D6DRM6	N-Term(iTRAQ4plex); M16(Oxidation)	2433.32																																					1.995e-13	109.32	105.75	100.92	0
ANLSNANLEGALATGNTSFK	6	2	1	K7VAE7	N-Term(iTRAQ4plex); K20(iTRAQ4plex)	2281.21	0.942512	2	12.9898	0.910499	2	9.33521	0.908706	2	1.94858	1.20393	2	13.398	1.19987	2	12.0722	1.23003	2	7.31752	1.02038	2	6.52683	1.02788	2	0.525695	1.00236	2	1.07658	0.748229	2	0.54634	0.782964	2	16.4461	0.783448	2	13.8106	2.455e-14	109.27	122.98	104.19	0
QLVATGKPDSFGGPFLVPSYR	141	2	1	B4F9R9	N-Term(iTRAQ4plex); K7(iTRAQ4plex)	2524.38	0.777855	43	19.4095	0.788599	47	17.6426	0.802016	51	24.4707	1.01572	43	3.77962	1.03123	47	3.48755	1.03545	51	4.50515	1.19513	43	9.84742	1.2224	47	9.3906	1.18584	51	11.7538	0.892117	43	5.47159	0.895839	47	6.48185	0.896993	51	6.12697	1.251e-14	109.19	120.44	116.52	0
VAGSGGGGEAFVDTFGDGK	3	1	1	B6TP21	N-Term(iTRAQ4plex); K19(iTRAQ4plex)	2015.99	0.928482	1		0.870874	1		0.933042	1		1.06193	1		1.01041	1		1.04971	1		1.20162	1		1.25902	1		1.21232	1		0.674849	1		0.724783	1		0.665627	1		4.627e-17	109.14	128.74	171.72	0
TVDANVSEAEGVYSALEK	9	7	3	B4FRC9;B6TS84;C0PC61	N-Term(iTRAQ4plex); K18(iTRAQ4plex)	2170.11																																					7.472e-13	109.04	78.34	101.15	0
GLFQSDAALITDAASK	12	3	1	B6THU9	N-Term(iTRAQ4plex); K16(iTRAQ4plex)	1896.03	1.19996	4	14.3234	1.15961	4	14.6619	1.01065	4	6.18561	1.03273	4	12.5631	1.087	4	8.92184	1.10796	4	2.68411	0.948345	4	9.46798	0.960576	4	8.19265	0.984216	4	4.9974	0.853599	4	26.3094	0.818179	4	23.6277	0.853107	4	17.3651	4.248e-12	108.9	115	111.99	0
NAASSTGNITLSVTK	567	4	2	B4F9R9;B6T3B2	N-Term(iTRAQ4plex); K15(iTRAQ4plex)	1751.97																																					7.749e-10	108.83	114.03	109.56	0
IIEEGPITIAAPDTVK	3	6	1	A0A1D6GRR6	N-Term(iTRAQ4plex); K16(iTRAQ4plex)	1955.13	1.1705	1		1.18735	1		1.17228	1		0.858003	1		0.845439	1		0.836424	1		1.10853	1		1.12782	1		1.14689	1		0.89858	1		0.866491	1		0.856426	1		5.25e-09	108.81	58.97	50.79	0
ATPEQVAAYTLK	69	3	1	B6TI65	N-Term(iTRAQ4plex); K12(iTRAQ4plex)	1579.89	0.82109	22	21.3106	0.792961	23	29.4062	0.762419	24	17.2185	1.09664	22	5.33574	1.08519	23	5.59872	1.10252	24	7.74683	1.16221	22	7.91282	1.1718	23	10.2728	1.20021	24	7.99712	0.780873	22	8.04666	0.803536	23	12.0587	0.778148	24	11.681	7.664e-07	108.8	108.58	108.51	0
ATATVDALAAMDTLEGAFAECSGGK	18	1	1	Q9FQB2	N-Term(iTRAQ4plex); C21(Carbamidomethyl); K25(iTRAQ4plex)	2745.35	0.95788	7	5.37012	1.00942	4	4.05074	0.98589	7	8.97405	1.17818	7	5.44234	1.18242	4	2.00276	1.12098	7	5.6492	0.99006	7	6.81804	0.986349	4	7.07925	1.00101	7	5.22771	0.888127	7	11.1694	0.870531	4	10.2498	0.80737	7	11.0148	2.041e-11	108.8	75.04	101.75	0
GGGGGGGGGSFVDSGNK	21	2	1	B4G1V3	N-Term(iTRAQ4plex); K17(iTRAQ4plex)	1654.8	0.825851	6	3.97305	0.806396	8	11.5094	0.786063	7	7.89913	0.979354	6	5.57711	0.993337	8	6.83784	0.972948	7	15.1402	1.14216	6	4.44195	1.15858	8	5.81341	1.19164	7	7.29193	0.937416	6	5.22871	0.952047	8	10.1618	0.955209	7	6.48153	2.926e-17	108.68	115.71	110.85	0
QSQSNPLPVEEQVATIYTGTR	152	3	2	A0A059Q6M3;A0A1D6DRM6	N-Term(iTRAQ4plex)	2462.25																																					5.067e-14	108.61	107.03	110.53	0
LINTASGSSTSASAK	2	12	1	A0A1D6HID6	N-Term(iTRAQ4plex); K15(iTRAQ4plex)	1682.91	1.02	1		0.969478	1					0.909879	1		0.951351	1					1.18472	1		1.11067	1					0.84963	1		0.982987	1					8.079e-10	108.49	115.23		0
VPTPNVSVVDLVINTVK	281	1	1	B4F8L7	N-Term(iTRAQ4plex); K17(iTRAQ4plex)	2082.24	0.887139	97	10.2729	0.894139	97	8.92532	0.88918	86	9.82973	1.15993	97	8.446	1.14747	97	6.62141	1.15696	86	8.08487	1.05809	97	5.99942	1.06215	97	5.05938	1.05886	86	5.70492	0.821959	97	16.3834	0.811928	97	15.4899	0.803264	86	17.3271	9.333e-09	108.42	103.85	112.76	0
EPMFIPVAVGLVDSTGK	6	5	1	B8A2Q4	N-Term(iTRAQ4plex); M3(Oxidation); K17(iTRAQ4plex)	2064.13	0.935767	2	7.63188	0.917901	2	0.113029	0.914556	2	1.18457	0.982632	2	0.516049	0.939728	2	3.18991	0.973429	2	5.27415	1.11818	2	8.47664	1.15431	2	3.85843	1.10927	2	5.58348	0.948096	2	8.86015	0.976756	2	13.8009	0.997137	2	19.0113	2.728e-10	108.36	105.28	107.92	0
ADNEAAAAEAAEGEGAVATKPK	189	2	1	A0A096Q0C6	N-Term(iTRAQ4plex); K20(iTRAQ4plex); K22(iTRAQ4plex)	2503.3	0.863583	53	16.0172	0.823864	67	13.4977	0.81982	69	11.8552	1.07989	53	7.23683	1.07494	67	5.14021	1.10565	69	7.24356	1.21621	53	14.0147	1.22799	67	14.4549	1.22726	69	13.8453	0.698841	53	29.1115	0.68056	67	32.0582	0.676517	69	26.7633	2.054e-15	108.34	107.55	122.73	0
SVEIAGFAQNQQFGLGGNSLTSGQK	5	2	1	A0A096SQL3	N-Term(iTRAQ4plex); K25(iTRAQ4plex)	2826.45	0.35842	3	26.1703	0.266919	1		0.427272	1		0.489541	3	61.6751	0.341073	1		0.469311	1		1.70334	3	9.68018	1.93597	1		1.70166	1		1.36711	3	11.7116	1.28692	1		1.31536	1		1.494e-12	108.15	95.35	105.08	0
SMLGPDVPLIIGDVTK	15	2	1	K7U6M0	N-Term(iTRAQ4plex); K16(iTRAQ4plex)	1943.1	0.867037	5	9.29238	0.904262	5	8.3561	0.896535	5	3.46854	0.922773	5	1.71528	0.927049	5	17.9447	0.896622	5	6.1913	1.28959	5	2.39653	1.16035	5	10.5296	1.17821	5	10.9902	0.9486	5	27.2076	0.907505	5	18.1096	0.990601	5	21.5883	2.22e-11	108.13	106.52	90.98	0
AEEAGGAGAAEASSK	7	1	1	C0HH81	N-Term(iTRAQ4plex); K15(iTRAQ4plex)	1593.79	0.951653	2	5.45167	0.996836	3	13.2608	0.956044	2	6.04086	1.34298	2	6.54073	1.34102	3	5.91851	1.32298	2	7.78099	0.945603	2	2.05424	0.877019	3	8.6016	0.929126	2	7.79915	0.657024	2	7.19695	0.727216	3	16.397	0.70616	2	14.7609	1.201e-12	108.1	104.96	119.38	0
QSGIQQLLAAEQEAQQIVNAAR	34	2	1	B4FPE4	N-Term(iTRAQ4plex)	2510.35	1.00697	12	3.84897	1.11941	11	7.54257	1.10996	11	17.355	1.00626	12	6.10411	1.03708	11	3.3574	0.992405	11	7.10957	0.95466	12	11.3721	0.907507	11	9.4265	0.974609	11	13.3515	1.04802	12	5.97765	0.99256	11	12.0239	1.06507	11	11.8832	1.259e-15	108.1	99.77	83.7	0
VGPWGGSGGSPMDITAEPQR	5	2	1	B4FV82	N-Term(iTRAQ4plex)	2143.03	1.08481	2	32.034	0.935321	1		1.1022	2	16.0049	1.5008	2	44.1141	1.08223	1		1.42849	2	52.9134	0.473669	2	95.7239	0.806842	1		0.546359	2	75.3308	0.708837	2	121.442	1.37601	1		0.690148	2	120.533	6.885e-16	107.96	38.14	94.27	0
APVGGATAAVYSHAADLK	22	3	1	B7ZYV4	N-Term(iTRAQ4plex); K18(iTRAQ4plex)	1987.09	0.966209	7	4.51277	0.960723	8	9.08995	0.975824	7	13.9213	1.18865	7	10.947	1.18881	8	13.1483	1.15929	7	9.51668	1.00818	7	5.85005	0.990267	8	6.27435	0.991335	7	6.06375	0.767967	7	11.19	0.783098	8	12.3115	0.765974	7	11.1284	2.871e-12	107.93	119.68	86.77	0
LTDGPYTSYDLNTLLK	6	6	2	C0HH81;A0A1D6K3E5	N-Term(iTRAQ4plex); K16(iTRAQ4plex)	2102.13																																					5.555e-12	107.84	75.03	95.83	0
IIGLGEIMSGELVEFAEGTR	278	2	1	A0A059Q6M3	N-Term(iTRAQ4plex); M8(Oxidation)	2281.19	0.85793	93	10.6451	0.849543	85	11.9445	0.832546	97	14.2649	1.15191	93	7.84112	1.15499	85	7.28975	1.20255	97	9.7939	0.992266	93	6.02021	1.00701	85	4.96662	0.969715	97	5.6309	0.964984	93	11.4135	0.945344	85	10.8816	0.96289	97	11.1734	7.69e-10	107.81	112.46	116.32	0
AFNPTQAEETYSMVTANR	55	2	1	A0A059Q7D4	N-Term(iTRAQ4plex); M13(Oxidation)	2190.02	0.842455	14	13.1055	0.86162	23	10.0522	0.820782	18	12.3712	0.936232	14	17.3435	0.881869	23	13.1881	0.895889	18	11.9509	0.94373	14	7.76139	0.93567	23	10.9376	0.963012	18	5.06208	1.36037	14	21.8411	1.4327	23	17.993	1.47493	18	15.6926	1.53e-07	107.81	102.51	107.21	0
MYQGAGEDMGGAGGMDEDAPAGSGGPGPK	1	4	1	B7ZZ42	N-Term(iTRAQ4plex); M9(Oxidation); K29(iTRAQ4plex)	2971.27	1.01077	1								1.12913	1								0.942565	1								0.951202	1								4.144e-11	107.76			0
SGAAVSMPGMMDTVLNLGLNDEVAAGLAAK	400	33	5	D3K3U9;C5IHD3;C5IHD1;C5IHE9;A0A1D6M422	N-Term(iTRAQ4plex); M7(Oxidation); M11(Oxidation); K30(iTRAQ4plex)	3223.62																																					7.694e-15	107.67	101.2	110.21	0
LVGYNTDYIGAISAIEDGIGGPGSK	5	2	1	B6UCV5	N-Term(iTRAQ4plex); K25(iTRAQ4plex)	2755.44	1.23951	1		1.28774	2	1.51965	1.21626	2	4.03672	0.918197	1		0.938903	2	1.4047	0.930208	2	4.18899	1.03446	1		0.982331	2	3.52181	1.0915	2	1.27624	0.854948	1		0.862591	2	7.34776	0.74804	2	13.032	4.132e-13	107.62	111.48	124.89	0
EDDQGEMGSGGGLSADDAER	2	2	1	B4FZ72	N-Term(iTRAQ4plex)	2139.89	0.880692	1		0.846149	1					1.1362	1		1.26465	1					0.99164	1		0.949186	1					1.00319	1		0.913254	1					1.777e-15	107.49	124.33		0
AAAEAAAESYASALSEVAVENGTLEQTVSDLEK	102	5	3	B6SUX2;A0A1D6HKL3;B6TQG0	N-Term(iTRAQ4plex); K33(iTRAQ4plex)	3612.8																																					6.632e-16	107.37	112.31	109.7	0
AVGAAAVVGSHTXK	22	3	1	B6SJ79	N-Term(iTRAQ4plex); X13(A); K14(iTRAQ4plex)	1526.89	0.952541	3	15.2465	0.85828	4	11.1966	0.820107	4	21.1515	1.18116	3	0.601273	1.12058	4	4.74281	1.09351	4	12.0642	1.01492	3	9.16542	1.1046	4	5.60766	1.04773	4	9.18371	0.867233	3	15.7638	0.803501	4	15.5289	0.879071	4	22.1286	3.065e-11	107.22	99.54	106.43	0
IALTTAEYLAYECGK	13	10	2	B6T9C0;A0A1D6LSP8	N-Term(iTRAQ4plex); C13(Carbamidomethyl); K15(iTRAQ4plex)	1991.04																																					1.256e-12	107.16	115.49	57.26	0
GITITSAATTAFWNK	5	2	2	K7UKK5;A0A1D6E4M0	N-Term(iTRAQ4plex); K15(iTRAQ4plex)	1870.03																																					3.449e-10	107.16	66.09	20.82	0
SGMVLGLGTGSTAAFAVAEIGALLAAGK	3	2	1	A0A1D6HTG4	N-Term(iTRAQ4plex); M3(Oxidation); K28(iTRAQ4plex)	2837.57	0.613048	1		0.66191	1		0.654479	1		0.924759	1		1.01471	1		0.979969	1		1.22163	1		1.11705	1		1.12897	1		1.24342	1		1.23302	1		1.27084	1		1.216e-14	107.15	100.23	99.9	0
TITLEVESSDTIDNVK	181	20	3	P27923;B6SHW9;B6TSG5	N-Term(iTRAQ4plex); K16(iTRAQ4plex)	2052.1																																					3.028e-11	107.13	114.96	99.49	0
LLIGDDEHCWSDNGVSNIEGGCYAK	8	5	1	C0P3W9	N-Term(iTRAQ4plex); C9(Carbamidomethyl); C22(Carbamidomethyl); K25(iTRAQ4plex)	3097.42	0.862718	2	44.7276				0.941071	5	1.76519	1.09361	2	3.55526				0.982458	5	4.46571	1.16104	2	21.705				1.14141	5	1.71077	0.710091	2	6.02963				0.904381	5	17.3305	7.173e-12	107.04		73.99	0
SLNDGDAVEYTVGSGNDGR	8	2	1	B6SP06	N-Term(iTRAQ4plex)	2069.95	1.05025	3	2.15927	1.04401	2	2.26682	1.00295	3	2.94751	0.984845	3	8.69639	0.989696	2	4.97606	1.08029	3	2.54389	0.941731	3	3.24634	0.91608	2	7.75617	0.932207	3	2.29719	1.15515	3	3.68668	1.18035	2	20.7261	1.2335	3	31.0454	4.479e-15	107	110.06	95.23	0
ISEQSNTLASSDSSTSSR	11	1	1	B6T671	N-Term(iTRAQ4plex)	2000.95	0.963708	3	5.73716	0.991344	3	4.66172	1.03931	5	9.00414	1.08946	3	4.44257	1.2158	3	22.5733	1.04683	5	18.4111	0.96276	3	4.94096	0.875911	3	0.628338	0.936188	5	4.81991	0.982248	3	25.8192	0.90007	3	54.3029	1.01664	5	42.201	4.226e-13	106.94	92.96	104.69	0
NNAGFPHNVVFDEDEVPSGVDATK	72	2	1	B6SSB9	N-Term(iTRAQ4plex); K24(iTRAQ4plex)	2846.38	0.969369	22	12.0081	0.911736	25	8.73724	0.930697	25	12.1749	1.44903	22	13.6557	1.37406	25	13.1971	1.24164	25	15.4641	0.839671	22	7.56492	0.88924	25	9.48902	0.884921	25	10.8628	0.752651	22	21.2371	0.754825	25	17.986	0.829656	25	28.7335	1.915e-16	106.9	110.27	126.32	0
GIFSSIENAASSVAK	28	3	3	B4FRP8;K7UIX3;B6TPX4	N-Term(iTRAQ4plex); K15(iTRAQ4plex)	1768.97																																					2.652e-12	106.9	109.33	121.11	0
VILNNCQEAFEGASNLR	3	3	1	A0A096SMW4	N-Term(iTRAQ4plex); C6(Carbamidomethyl)	2079.04	1.02937	1		1.02286	1		1.03212	1		0.938064	1		0.973781	1		0.976744	1		0.885256	1		0.872205	1		0.87945	1		1.35415	1		1.3289	1		1.29298	1		1.37e-12	106.88	88.58	101.55	0
NNAGFPHNVVFDEDEVPSGVDASK	102	2	1	C0PAK8	N-Term(iTRAQ4plex); K24(iTRAQ4plex)	2832.36	0.853707	39	14.5688	0.828509	32	13.9802	0.81961	31	11.3266	1.2015	39	16.7073	1.2637	32	14.7842	1.23217	31	14.9618	1.01446	39	4.98692	1.00059	32	5.30732	0.999162	31	7.97201	0.80044	39	23.7159	0.8151	32	30.4352	0.835926	31	25.7394	1.081e-14	106.86	108.73	113.41	0
GASEVEGVVTLTQDDDGPTTVNVR	21	5	1	D1MPZ7	N-Term(iTRAQ4plex)	2603.29	1.0647	6	15.7272	1.04401	9	8.7823	0.978138	6	10.6022	1.00186	6	9.45217	1.00583	9	3.12264	1.07113	6	2.33523	0.964658	6	8.20661	1.01909	9	11.5418	0.971858	6	3.5904	1.03759	6	28.2851	1.0074	9	18.7279	1.01414	6	18.4645	1.432e-15	106.77	88.63	82.26	0
GVNPDEAVAMGAALQGGILR	22	12	3	B6U4A3;C0P9K2;C4JBB8	N-Term(iTRAQ4plex)	2083.11																																					5.664e-13	106.76	82.27	75.18	0
LEIQAIADDITSK	133	4	1	P05642	N-Term(iTRAQ4plex); K13(iTRAQ4plex)	1704.96	0.909371	49	9.78674	0.929663	37	12.8169	0.92424	46	11.254	1.06728	49	8.93259	1.04102	37	6.14772	1.08145	46	7.88515	1.12046	49	6.72429	1.09365	37	7.26832	1.10642	46	7.49669	0.859622	49	11.4132	0.866342	37	14.3847	0.846072	46	11.6029	1.395e-08	106.71	107.16	109.83	0
GSALSALQGNNDEIGK	5	8	2	B4FSJ2;B4FVB2	N-Term(iTRAQ4plex); K16(iTRAQ4plex)	1861.98																																					5.816e-12	106.67	99.84	109.49	0
VDFPEEDLIANFMSVVR	12	2	1	A0A096PTH3	N-Term(iTRAQ4plex)	2125.07	0.895274	6	6.28943	0.887719	2	9.66606	0.88156	4	13.5828	1.05441	6	2.29973	0.964547	2	2.30747	1.03249	4	2.21355	1.10241	6	9.03613	1.15753	2	4.13235	1.09229	4	3.57034	1.01025	6	2.63465	0.967464	2	2.50853	0.923808	4	12.3478	8.37e-13	106.63	106.32	106.65	0
QMNGALTVEQALAAK	2	4	1	A1XCI5	N-Term(iTRAQ4plex); M2(Oxidation); K15(iTRAQ4plex)	1849	0.767913	1		0.769018	1					1.26196	1		1.17845	1					0.956407	1		1.10818	1					0.995548	1		0.850328	1					3.5e-11	106.59	28.75		0
NYSPVPTINNSIK	1	1	1	B4FT16	N-Term(iTRAQ4plex); K13(iTRAQ4plex)	1734.96	1.07268	1								1.04185	1								1.04853	1								0.822958	1								1.093e-07	106.54			0
ALTNAVGNLGITGAYAEAVK	7	4	1	B5AMJ8	N-Term(iTRAQ4plex); K20(iTRAQ4plex)	2221.24	0.903055	2	8.28547	0.93357	2	9.14615	0.917186	3	4.40345	1.11483	2	2.28632	1.05747	2	4.80048	1.09187	3	1.39601	1.09586	2	4.13177	1.08918	2	0.605468	1.08651	3	0.471758	0.812794	2	5.77577	0.886877	2	3.37919	0.834649	3	5.70528	4.302e-14	106.48	98.99	102.17	0
NAGAIANFFYNCPDNTFQIAMAGR	10	2	1	B6SZH7	N-Term(iTRAQ4plex); C12(Carbamidomethyl)	2807.31	1.02417	5	6.00125	1.00006	3	0.267087	1.10239	2	4.76213	1.08966	5	3.58071	1.04204	3	1.32084	1.03502	2	1.71288	1.00253	5	3.64951	1.08902	3	6.13199	0.988414	2	3.52419	0.894362	5	11.4011	0.91547	3	4.86969	0.903991	2	10.9375	4.835e-14	106.47	45.57	87.98	0
VQQVDTTGAGDAFVGALLQR	10	3	1	Q6XZ79	N-Term(iTRAQ4plex)	2190.15	0.943697	4	5.01909	0.949195	3	1.62477	0.992025	3	7.43327	0.95332	4	12.1152	0.934619	3	0.528658	0.996071	3	11.4622	0.977438	4	8.47326	0.971895	3	1.69939	0.989928	3	2.59106	1.18107	4	12.3579	1.26283	3	4.35708	1.07279	3	4.50126	4.252e-12	106.46	108.25	97.04	0
TVSGVAGPLVILDK	10	8	2	B6T9C0;A0A1D6LSP8	N-Term(iTRAQ4plex); K14(iTRAQ4plex)	1657.01																																					4.893e-10	106.41	127.22	98.63	0
QHGDVQLACEALGQK	10	3	1	A0A096TGG0	N-Term(iTRAQ4plex); C9(Carbamidomethyl); K15(iTRAQ4plex)	1942	1.02334	3	14.1982	1.1131	3	5.37547	0.909153	4	21.2969	1.11328	3	4.26621	1.09484	3	6.51598	1.09751	4	3.83886	1.00114	3	3.15857	0.96378	3	9.68469	0.990619	4	5.79719	0.838765	3	0.124267	0.848915	3	10.5845	1.04132	4	3.05425	3.772e-11	106.31	85.52	97.96	0
GLVPLAGSNNESWCQGLDGLASR	57	5	2	B6TI65;B6T7D4	N-Term(iTRAQ4plex); C14(Carbamidomethyl)	2545.25																																					1.369e-14	106.29	107.65	121.51	0
VPGVFFNESAFPELVLR	63	1	1	A0A1D6MIA3	N-Term(iTRAQ4plex)	2065.12	0.890955	23	19.82	0.864312	27	15.7711	0.8585	13	15.8563	1.04357	23	10.0429	1.08859	27	4.75076	1.05571	13	11.0717	0.936442	23	8.49644	0.932691	27	5.9388	0.949276	13	6.17881	1.2274	23	16.8281	1.2322	27	10.2407	1.18675	13	25.8597	4.33e-10	106.21	90.91	96.62	0
GIGDGTVSYGMDDADDIFMR	3	2	1	B4FD26	N-Term(iTRAQ4plex); M19(Oxidation)	2295																																					3.822e-12	106.18	106.27	62.92	0
GIGDGTVSYGMDDADDIYMR	3	11	2	B6SK03;C0P3Z8	N-Term(iTRAQ4plex)	2295																																					2.028e-13	106.18	106.27	62.92	0
IFNVLGEPIDNLGPVDTSATFPIHR	497	3	2	P00827;A0A1D6DRN8	N-Term(iTRAQ4plex)	2866.52																																					1.709e-14	106.17	113.12	116.08	0
EVEEAAAEAAAVGGEAVK	7	1	1	C4J3Q4	N-Term(iTRAQ4plex); K18(iTRAQ4plex)	1989.04	0.798698	2	12.0439	0.846667	2	10.8819	0.748677	3	1.14244	1.14635	2	6.56038	1.10663	2	16.091	1.1302	3	11.4136	1.12333	2	2.13214	1.05152	2	6.91792	1.01602	3	10.6241	0.831172	2	6.60664	0.942944	2	34.6658	0.880316	3	13.3077	5.843e-14	106.15	124.18	127.35	0
LALALGDENAVAMPVSAAANEAFK	5	4	1	B6T4X5	N-Term(iTRAQ4plex); K24(iTRAQ4plex)	2661.42	0.991494	2	15.5532	0.905392	3	27.4641				1.08078	2	17.1002	0.977273	3	8.33223				0.963459	2	10.74	0.920182	3	5.49242				0.96935	2	33.1588	1.21876	3	0.214653				6.066e-13	106.05	94.19		0
AAEEVIFGEPEVTTGAAGDLQQITGLAK	25	5	2	B1P2H4;B1P2H3	N-Term(iTRAQ4plex); K28(iTRAQ4plex)	3103.64																																					3.251e-13	106.02	97.58	90.83	0
TAENFANFTGDQGYPGGK	39	1	1	B4FXB0	N-Term(iTRAQ4plex); K18(iTRAQ4plex)	2162.03	0.940897	13	12.4021	0.94928	15	6.2031	0.938162	11	13.508	1.1966	13	8.19931	1.16595	15	11.7426	1.1821	11	12.0732	0.981144	13	11.6506	1.00022	15	6.95488	1.02028	11	7.53735	0.765729	13	24.7969	0.792816	15	10.7426	0.770614	11	23.4987	1.705e-11	105.96	114.01	126.57	0
YAGTGSAIEYAVCALK	5	6	2	Q41728;A0A096RZN2	N-Term(iTRAQ4plex); C13(Carbamidomethyl); K16(iTRAQ4plex)	1962.02																																					5.105e-13	105.96	57.42	75.94	0
KVPFISDDLEIECEGK	38	4	1	O65107	N-Term(iTRAQ4plex); K1(iTRAQ4plex); C13(Carbamidomethyl); K16(iTRAQ4plex)	2311.22	0.853133	7	6.06949	0.823974	5	10.3008	0.866076	7	12.6665	1.26917	7	13.1718	1.24223	5	3.45979	1.22609	7	9.84609	0.977503	7	9.50535	1.0241	5	3.29806	0.970138	7	6.19328	0.669223	7	39.4539	0.778195	5	47.5743	0.964617	7	69.3833	8.439e-08	105.91	77.11	77.18	1
VGSGPFPTELLGNTGDLLR	19	2	1	A0A096S0H1	N-Term(iTRAQ4plex)	2087.14	0.831921	7	12.7686	0.788706	6	2.82893	0.846509	6	2.90688	1.02296	7	3.86718	1.03227	6	1.82378	0.988444	6	1.50888	1.07311	7	3.06486	1.07297	6	2.40697	1.05898	6	3.71412	1.13397	7	11.0833	1.10829	6	13.6056	1.11851	6	7.90346	1.875e-14	105.86	93.52	95.62	0
EKPSVGSVVAVGPGPLGEDGSR	19	4	1	B6T8U7	N-Term(iTRAQ4plex); K2(iTRAQ4plex)	2382.29	0.83557	7	14.4225	0.929298	6	10.3042	0.910835	6	8.26687	1.10202	7	10.7201	1.10382	6	7.1563	1.12665	6	4.17307	1.07899	7	6.22789	1.09305	6	9.56846	1.11796	6	3.883	0.816595	7	13.0932	0.806986	6	14.332	0.770309	6	11.3842	1.976e-13	105.86	68.52	78.88	0
VIENANVIMATYEDK	20	4	3	B6U0S1;K7VQ65;A0A096RU40	N-Term(iTRAQ4plex); K15(iTRAQ4plex)	1998.04																																					3.316e-11	105.82	100.93	99.8	0
EVIAEADAGSSGAVSGGR	7	1	1	B4F9M6	N-Term(iTRAQ4plex)	1776.88	1.00147	3	7.51861	0.973004	2	6.7207	0.953713	2	11.665	0.941222	3	0.168731	0.900654	2	7.61018	0.958018	2	7.46583	0.964791	3	6.40873	0.981358	2	1.40354	0.987174	2	1.12799	1.20887	3	3.13634	1.30123	2	4.71776	1.21006	2	0.562823	1.33e-12	105.8	83.69	107.58	0
ANADIIQISGHDGGTGASPISSIK	12	11	2	P23225;A0A1D6IM20	N-Term(iTRAQ4plex); K24(iTRAQ4plex)	2597.37																																					3.033e-13	105.76	113.81	107.04	0
NLVQSNATSGGAASGGAR	8	14	1	B4FWC4	N-Term(iTRAQ4plex)	1761.9	0.921286	2	5.48142	0.904557	3	5.67953	1.03222	3	0.704745	0.926394	2	3.61048	0.988641	3	3.14212	0.917454	3	2.48095	1.07856	2	5.77035	1.03403	3	0.652904	1.04757	3	8.77526	1.13426	2	10.7584	1.07634	3	1.56886	1.06989	3	3.38358	7.866e-13	105.76	96.73	109.62	0
VEDGIFGTSGGIGFTK	274	3	1	Q6WFB1	N-Term(iTRAQ4plex); K16(iTRAQ4plex)	1872.99	0.964715	93	9.6982	0.958226	96	10.5025	0.947605	84	12.9057	1.1368	93	6.63226	1.15247	96	8.43485	1.16384	84	6.29712	0.987341	93	5.38743	0.989054	96	6.24213	0.993036	84	4.0993	0.886587	93	16.3265	0.831361	96	16.5709	0.843249	84	14.6333	1.838e-10	105.7	102.29	106.08	0
NVGIVLMGDGLMIQEGSFVK	244	3	2	A0A059Q6M3;A0A1D6DRM6	N-Term(iTRAQ4plex); M12(Oxidation); K20(iTRAQ4plex)	2411.3																																					5.742e-11	105.7	99.83	104.8	0
LIPEPWTPESGLVTAALK	10	9	1	K7TMN5	N-Term(iTRAQ4plex); K18(iTRAQ4plex)	2210.27	0.76388	3	2.25922	0.823395	4	15.8392	0.798264	3	1.54258	1.07259	3	15.4492	1.06725	4	13.7049	0.979456	3	11.1173	1.17316	3	4.88655	1.19251	4	11.8755	1.19649	3	9.70935	0.847973	3	2.58196	0.868716	4	1.9934	0.831367	3	6.18322	9.039e-10	105.67	116.24	86.84	0
QGGGEESAGGGGLFK	11	2	1	B4G1V7	N-Term(iTRAQ4plex); K15(iTRAQ4plex)	1638.83	1.15586	4	4.08399	1.16558	3	6.18708	1.07196	4	12.0638	2.08609	4	5.75974	1.9826	3	3.5581	1.92982	4	7.317	0.293881	4	17.0848	0.401889	3	1.07001	0.372703	4	27.979	0.297843	4	18.5095	0.351673	3	30.6689	0.337871	4	91.1991	2.204e-13	105.65	78.67	87.6	0
LPEAPGNLFDDSK	3	2	1	C0P6T4	N-Term(iTRAQ4plex); K13(iTRAQ4plex)	1690.89	0.908069	1		0.951907	1		1.2751	1		1.13562	1		1.11968	1		0.923698	1		1.11631	1		1.09177	1		0.944855	1		0.737103	1		0.760261	1		0.967792	1		2.622e-06	105.65	70.18	35.17	0
VKPSSPGEADALLDAAK	27	1	1	A0A1D6IUW7	N-Term(iTRAQ4plex); K2(iTRAQ4plex); K17(iTRAQ4plex)	2101.18	0.872535	9	29.4567	0.880226	9	26.1769	0.943139	9	13.8973	1.19365	9	13.7672	1.15399	9	11.0503	1.13786	9	4.34582	1.07069	9	10.2495	1.05291	9	13.3862	1.07241	9	11.9332	0.846529	9	38.5208	0.890749	9	53.0462	0.924773	9	12.0066	1.132e-12	105.64	80.65	75.84	0
SVYFDLDDIGNTTGQWDLYGSDAPSPYNPLQSK	117	1	1	O65101	N-Term(iTRAQ4plex); K33(iTRAQ4plex)	3951.88	0.872761	52	9.30874	0.853034	34	11.5583	0.835502	28	8.43398	1.04987	52	7.36067	1.06712	34	5.42562	1.06209	28	7.80574	1.09272	52	7.6556	1.13346	34	7.06025	1.13909	28	8.90147	0.924394	52	12.6697	0.877841	34	12.6083	0.91168	28	14.4566	4.301e-15	105.41	105.28	113.22	0
ATGEEYDELIEEFMAAVK	36	1	1	E9NQE2	N-Term(iTRAQ4plex); K18(iTRAQ4plex)	2333.14	1.2931	17	9.53784	1.17427	10	13.1141	1.19506	9	18.1969	1.45555	17	12.7102	1.58785	10	20.5028	1.70188	9	20.1515	0.655536	17	12.2722	0.619718	10	42.2907	0.484259	9	28.6249	0.565451	17	43.0266	0.610528	10	38.7377	0.475807	9	47.7803	3.74e-14	105.41	92.77	91.46	0
ANPANPSIELGPEFK	19	20	2	B4FAD9;B4F8W6	N-Term(iTRAQ4plex); K15(iTRAQ4plex)	1872.01																																					9.675e-11	105.33	100.46	91.97	0
QLAVQEGLLVGISSGAAAAAAIK	36	3	2	B4FR08;A0A1D6FCB6	N-Term(iTRAQ4plex); K23(iTRAQ4plex)	2426.42																																					2.751e-13	105.32	97.06	90.62	0
AIDYLYSGIPENVEAPPVAR	2	1	1	B6TB61	N-Term(iTRAQ4plex)	2318.22	0.986156	1		0.945609	1					0.937719	1		0.9652	1					1.04019	1		1.03661	1					1.11546	1		1.12727	1					2.529e-14	105.3	86.14		0
ASSSGASTATAAK	9	2	1	B6TB61	N-Term(iTRAQ4plex); K13(iTRAQ4plex)	1397.74	1.02393	3	18.8486	1.01059	3	12.1845	1.10038	3	12.9552	1.02881	3	2.725	1.07987	3	0.376577	1.08804	3	0.234815	0.934839	3	6.6466	0.96374	3	12.0911	0.932952	3	0.364408	0.882152	3	2.23683	0.975458	3	3.11112	0.810918	3	5.2244	1.509e-10	105.25	105.18	107.13	0
NQDAGLADLPATVAAVK	5	2	1	B4FC14	N-Term(iTRAQ4plex); K17(iTRAQ4plex)	1942.09	1.0894	2	2.14098	1.11717	2	3.09651	1.06571	1		1.06221	2	7.52316	1.11426	2	1.76723	1.06359	1		0.965538	2	6.06629	0.913015	2	8.701	0.950273	1		0.90962	2	23.8341	0.89868	2	15.6469	0.975757	1		6.517e-11	105.21	108.47	58.05	0
VGICGEHGGEPSSVAFFAK	468	71	10	D3K3U9;C5IHD3;C5IHD1;A0A1D6M422;A0A1D6M416;A0A1D6FQF9;A0A1D6M445;A0A1D6M444;A0A1D6M428;A0A1D6FQE4	N-Term(iTRAQ4plex); C4(Carbamidomethyl); K19(iTRAQ4plex)	2237.13																																					5.111e-13	105.16	114.05	111.29	0
IGPNEPSQLAIDLNAQGLAR	38	4	2	B4FAL9;B4FWP0	N-Term(iTRAQ4plex)	2221.2																																					1.579e-12	105.14	102.31	103.4	0
HPAESTSNTNESVLK	7	3	1	B4F9G8	N-Term(iTRAQ4plex); K15(iTRAQ4plex)	1901.98	1.00811	2	2.50353	1.01716	3	3.22283	1.02129	2	3.78675	1.10108	2	15.4801	1.03552	3	0.0358022	1.07471	2	9.07175	0.968141	2	8.02908	1.0458	3	0.234763	0.974857	2	0.888356	0.937545	2	11.3336	0.933771	3	7.58679	0.948551	2	23.8531	1.022e-06	105.09	88.82	63.87	0
EALINADGIIEESFWPGK	139	5	1	A1XCI5	N-Term(iTRAQ4plex); K18(iTRAQ4plex)	2277.2	0.913929	53	9.83166	0.917144	44	13.5569	0.942045	42	14.323	1.1516	53	7.0451	1.12799	44	11.5284	1.1193	42	11.86	1.01844	53	5.8841	1.03379	44	6.57208	1.01161	42	7.69288	0.853065	53	9.86878	0.875025	44	10.1344	0.881297	42	11.0226	6.709e-11	105.01	99.8	111.5	0
QVANATNDTAGDGTTCATVLTK	5	7	2	P29185;Q43298	N-Term(iTRAQ4plex); C16(Carbamidomethyl); K22(iTRAQ4plex)	2497.24																																					1.004e-10	104.95	51.23	109.86	0
GAVPSGASTGIYEALELR	133	4	1	P26301	N-Term(iTRAQ4plex)	1935.03	0.983215	48	9.59831	0.993716	40	11.5766	1.00428	45	9.70361	1.03183	48	5.68009	1.03783	40	7.20079	1.04282	45	5.81648	0.937365	48	8.46823	0.932329	40	12.4378	0.9411	45	10.7956	1.06706	48	12.5651	1.06075	40	12.8455	1.06307	45	14.2412	2.813e-11	104.83	105.03	99.63	0
ATGEEYDELIEEFMSAVK	34	4	1	B4F8P6	N-Term(iTRAQ4plex); M14(Oxidation); K18(iTRAQ4plex)	2365.13	0.744577	10	26.715	0.699256	13	26.8589	0.904738	9	21.701	0.761781	10	26.4885	0.703698	13	15.9739	0.845585	9	32.8379	1.36313	10	18.5637	1.41136	13	8.80231	1.21904	9	24.8093	1.06918	10	13.118	1.21726	13	12.7319	1.01312	9	10.6796	2.275e-11	104.83	89.39	93.48	0
YGNPPIYITENGIGDVDTK	21	13	3	P49235;K7TGE1;G0YVY6	N-Term(iTRAQ4plex); K19(iTRAQ4plex)	2354.21																																					5.529e-10	104.81	108.07	104.96	0
LLVPASQAGSLIGK	10	7	1	C0P3W2	N-Term(iTRAQ4plex); K14(iTRAQ4plex)	1642.01	0.935407	2	0.0795632	1.00508	4	13.7989	1.02672	4	13.6334	0.940748	2	0.253136	1.00116	4	6.60926	0.922411	4	5.83141	1.16147	2	0.177165	1.10064	4	9.00049	1.10958	4	6.9092	0.943418	2	0.0847728	0.904272	4	3.32919	0.916965	4	4.59619	7.581e-07	104.67	96.07	87.6	0
QAQDGVATAVATEAPASR	124	4	1	C0PFW3	N-Term(iTRAQ4plex)	1886.97	0.869348	42	12.4082	0.904352	42	12.3565	0.863686	40	15.0896	1.18039	42	7.59464	1.14798	42	11.3313	1.15725	40	10.5678	0.941967	42	7.24045	0.937828	42	7.41142	0.951515	40	7.53985	1.00706	42	12.6175	1.03895	42	16.5006	1.03715	40	14.1588	8.057e-12	104.65	108.37	110.29	0
GMEVIDTGTPLSVPVGGATLGR	84	3	2	P00827;A0A1D6DRN8	N-Term(iTRAQ4plex); M2(Oxidation)	2287.21																																					1.004e-10	104.6	103.87	96.53	0
VSLTYTHSTSLAAPAPPSR	21	2	1	A0A1D6LC68	N-Term(iTRAQ4plex)	2100.12	1.00138	8	2.36307	1.01408	6	3.51219	1.01858	7	4.06401	1.08607	8	2.67323	1.15323	6	7.65611	1.09663	7	9.17513	1.0023	8	5.02098	0.95851	6	5.97048	1.01984	7	5.04956	0.881507	8	6.56936	0.889711	6	3.89076	0.848899	7	4.75746	1.474e-11	104.57	110.22	108.96	0
IAFTGSTDTGK	11	9	1	A0A1D6NYF1	N-Term(iTRAQ4plex); K11(iTRAQ4plex)	1385.75	1.12611	5	16.7196	1.08367	1		1.13441	5	31.0431	0.997673	5	2.73967	1.00882	1		0.992285	5	7.0116	1.0235	5	13.6948	1.06833	1		0.989807	5	8.90633	0.818493	5	13.2879	0.830785	1		0.7504	5	8.7841	1.647e-06	104.49	52.38	65.42	0
FGLLCGADGLPHLIVSGDQR	243	2	1	B6SRI3	N-Term(iTRAQ4plex); C5(Carbamidomethyl)	2269.19	1.07102	93	8.31763	1.05832	80	8.46469	1.08114	69	5.74953	1.04179	93	4.74831	1.01942	80	4.92697	1.03951	69	4.22126	0.93171	93	8.72993	0.966524	80	7.19524	0.958667	69	7.07007	1.08158	93	10.1047	1.03906	80	8.2874	1.05124	69	9.0754	2.291e-13	104.47	96.72	80.33	0
GSLLASLAEAAFLTGLEK	14	22	1	C0P4P5	N-Term(iTRAQ4plex); K18(iTRAQ4plex)	2079.2	1.19485	7	16.5557	1.18855	4	15.8638	1.18483	3	4.16373	0.849647	7	12.764	0.861196	4	9.77728	0.842714	3	5.7014	0.999945	7	21.83	0.994793	4	7.70386	1.11528	3	0.866389	1.11121	7	28.2253	1.04769	4	12.839	0.974568	3	4.80984	1.846e-14	104.45	69.4	101.85	0
LLEYGHMLVAEQENVK	80	4	1	C0P5X1	N-Term(iTRAQ4plex); M7(Oxidation); K16(iTRAQ4plex)	2177.16	0.842108	26	13.6277	0.804994	26	15.991	0.814457	25	14.7775	1.09242	26	4.81639	1.1175	26	5.31439	1.12706	25	5.65491	1.14572	26	8.35644	1.16313	26	7.99297	1.15041	25	7.61492	0.812336	26	14.716	0.790488	26	12.3381	0.76583	25	13.6481	1.793e-09	104.38	110.25	102.18	0
VSAPPAVGTAMPSLDFDTSVFNK	3	1	1	C0PC62	N-Term(iTRAQ4plex); K23(iTRAQ4plex)	2639.37	0.918123	1		0.961257	1		0.974005	1		1.05637	1		1.04801	1		1.09966	1		1.19498	1		1.19369	1		1.1271	1		0.708998	1		0.676989	1		0.693683	1		2.14e-13	104.35	80.79	93.02	0
ITGSFNSSGSK	5	3	1	C0HI51	N-Term(iTRAQ4plex); K11(iTRAQ4plex)	1372.73	1.09234	3	3.00929	0.999747	1		1.09743	1		1.10893	3	3.11851	1.03944	1		1.07235	1		1.0101	3	17.3809	1.15557	1		1.04321	1		0.740083	3	3.88833	0.716705	1		0.748877	1		2.089e-07	104.01	104.03	83.49	0
AVELLYEAALISSGYTPESPAELGGK	17	4	1	A0A1D6QK75	N-Term(iTRAQ4plex); K26(iTRAQ4plex)	2953.56	1.11043	8	17.7123	1.0235	4	11.7489	1.06178	5	5.68792	1.03206	8	6.14828	1.02436	4	4.3187	1.01791	5	1.99004	0.976724	8	8.42603	0.916329	4	13.0686	0.98671	5	12.0829	0.905476	8	8.9283	1.11481	4	14.8669	1.03041	5	10.7526	5.417e-15	104	92.54	107.85	0
ITPTFLQSAGLNVNQVLTR	42	2	1	B6TKB3	N-Term(iTRAQ4plex)	2216.25	0.773819	11	15.0616	0.917814	13	20.9154	0.841596	18	15.7864	1.00602	11	6.87919	1.00965	13	5.34021	0.993707	18	6.36397	1.04541	11	4.48875	0.998885	13	8.91269	1.01656	18	6.18744	1.15765	11	14.4733	1.18627	13	14.254	1.20002	18	13.2427	6.034e-13	103.92	107.04	107.71	0
GIMGYVEEDLVSTDFLGDSR	59	1	1	P08735	N-Term(iTRAQ4plex)	2347.12	0.886332	15	12.0626	0.986682	18	9.99352	0.919981	26	9.43987	0.981804	15	5.98277	1.00653	18	4.51399	1.02964	26	6.08509	1.05672	15	10.4479	0.991771	18	9.65505	1.04379	26	5.82468	1.14253	15	6.9162	1.09046	18	14.1422	1.07948	26	12.2208	2.091e-15	103.82	93.62	93.74	0
NPYITTLNVFQAYTLK	64	9	2	Q84KR7;E9NQE1	N-Term(iTRAQ4plex); K16(iTRAQ4plex)	2174.21																																					1.527e-10	103.74	103.07	106.63	0
QMNGALTVEQALAAK	25	4	1	A1XCI5	N-Term(iTRAQ4plex); K15(iTRAQ4plex)	1833.01	0.934929	8	9.11758	0.932352	8	13.5777	0.928879	9	22.204	1.13255	8	4.6631	1.16819	8	3.5984	1.22263	9	7.83964	0.966166	8	9.16301	0.972516	8	2.25016	0.963626	9	4.97407	0.915214	8	11.6378	0.889344	8	12.2523	0.85967	9	12.4592	7.65e-13	103.71	114.97	107.76	0
LAISTAIVSAAK	13	3	1	A0A1D6JX93	N-Term(iTRAQ4plex); K12(iTRAQ4plex)	1432.9	0.94553	4	17.429	0.921383	5	13.5774	0.99887	4	0.0443355	0.941315	4	5.34474	0.966359	5	3.4196	0.954933	4	3.75983	1.20088	4	7.50133	1.19414	5	1.61943	1.10325	4	1.95132	0.831247	4	4.81882	0.79922	5	3.43265	0.868117	4	12.0578	1.068e-07	103.71	86.92	87.05	0
EAGVDVVPVGPVVSFLDDAAAGAGGAK	3	1	1	K7UQU1	N-Term(iTRAQ4plex); K27(iTRAQ4plex)	2756.47	1.03431	1					0.984644	2	6.79526	1.22527	1					1.1322	2	4.5344	0.931289	1					0.984153	2	7.93397	0.784362	1					0.885363	2	16.0098	1.91e-12	103.71		89.06	0
LTYTLDEIEGPLEVASDGTLK	210	2	1	B4F9R9	N-Term(iTRAQ4plex); K21(iTRAQ4plex)	2552.36	0.849662	72	9.13242	0.842077	74	6.13682	0.823963	62	11.6417	1.06609	72	4.8667	1.07928	74	5.51546	1.07857	62	5.84925	1.19002	72	10.3282	1.18116	74	8.90545	1.21752	62	8.11152	0.734621	72	21.589	0.732571	74	25.3845	0.712873	62	19.4505	8.617e-15	103.63	108.61	103.62	0
VLVTGAAGQIGYALVPMIAR	5	4	1	Q08062	N-Term(iTRAQ4plex); M17(Oxidation)	2160.23	0.861652	2	23.2444	0.887046	2	35.4761	1.06735	1		1.07911	2	11.1397	1.04412	2	14.1094	1.06789	1		1.12514	2	11.9588	1.11981	2	8.95296	1.00047	1		0.833489	2	25.9256	0.869115	2	7.28723	0.872456	1		1.636e-09	103.59	111.52	56.96	0
GIDESAGSDLTNLVHLINSY	36	4	1	K7UP24	N-Term(iTRAQ4plex)	2262.14	0.8869	11	5.72553	0.966571	14	6.09599	0.960988	11	4.71958	1.01133	11	4.28389	1.03581	14	5.80526	1.02206	11	4.12313	1.02629	11	5.51469	0.999442	14	7.8558	0.991723	11	3.71372	1.08183	11	7.96328	1.08173	14	5.40793	1.08622	11	4.309	1.529e-09	103.57	97.74	111.51	0
LAAIGEDLLAIAADQPFR	10	33	1	A0A1D6HBA0	N-Term(iTRAQ4plex)	2028.13	0.928263	4	10.6367	0.862902	1		0.930325	4	9.49316	1.0773	4	5.52384	1.21175	1		1.08545	4	4.93584	1.03383	4	6.63466	1.10661	1		0.99962	4	2.10861	1.00139	4	11.0672	0.686031	1		1.0409	4	17.2596	1.567e-13	103.55	59.99	81.84	0
VSEMLGNVNTSSALSAFEK	6	7	2	B4F8L0;B4FVE8	N-Term(iTRAQ4plex); K19(iTRAQ4plex)	2272.17																																					9.145e-13	103.52	71.5	77.11	0
AFFASTGTEANEAAIK	6	1	1	A0A1D6LGE4	N-Term(iTRAQ4plex); K16(iTRAQ4plex)	1916	1.23679	2	2.55375	1.20425	2	7.97981	1.12461	2	9.83006	1.07516	2	4.70728	1.09746	2	7.61519	1.15061	2	1.39378	0.912965	2	0.937277	0.914569	2	6.80211	0.941623	2	0.148524	0.819127	2	16.9342	0.816569	2	16.799	0.766439	2	21.1932	1.788e-11	103.51	93.33	106.96	0
IEGEELALDASELVITSTR	7	4	2	A0A1D6G664;A0A1D6N358	N-Term(iTRAQ4plex)	2190.16																																					1.508e-13	103.49	73.8	30.76	0
KGGFADEGSATTESDIEETLK	19	17	2	Q84KR7;E9NQE1	N-Term(iTRAQ4plex); K1(iTRAQ4plex); K21(iTRAQ4plex)	2617.31																																					5.271e-14	103.48	97.64	110.27	1
LLIDNVVELLPFVYTPTVGEACQK	57	6	2	B4F8P6;E9NQE2	N-Term(iTRAQ4plex); C22(Carbamidomethyl); K24(iTRAQ4plex)	3006.64																																					2.121e-12	103.47	90.53	78.5	0
YTSDVNIVSNASCTTNCLAPLAK	3	14	2	Q09054;P08735	N-Term(iTRAQ4plex); C13(Carbamidomethyl); C17(Carbamidomethyl); K23(iTRAQ4plex)	2787.38																																					2.246e-12	103.44		65.72	0
LPLSGTVFLSLNDLTK	9	4	2	K7V2Z8;A0A096QV95	N-Term(iTRAQ4plex); K16(iTRAQ4plex)	2006.18																																					2.655e-10	103.39	90.75	104.12	0
AVADSALGASPTSVHVGGK	9	6	1	B7ZZ50	N-Term(iTRAQ4plex); K19(iTRAQ4plex)	2012.1	0.724895	3	5.06614	0.914152	2	21.188	0.667921	4	14.8812	0.773444	3	50.3581	0.807609	2	24.5476	0.701716	4	11.5503	1.21688	3	18.6202	1.17205	2	11.4418	1.30758	4	8.09348	1.36979	3	30.3485	1.11842	2	27.5341	1.39487	4	9.85876	1.276e-12	103.38	104.34	98.97	0
NSYDEILTGLGRPGGGEEFGK	4	1	1	A0A1D6PJL0	N-Term(iTRAQ4plex); K21(iTRAQ4plex)	2484.26	0.969573	2	9.72272	1.04114	1		0.983774	1		1.09904	2	0.855633	0.974187	1		1.07398	1		1.09435	2	0.134592	1.03595	1		1.05988	1		0.758206	2	16.6571	0.999604	1		0.850774	1		1.099e-13	103.26	15.34	74.93	0
QIGVIGWGSQGPAQAQNLR	5	4	2	B6TF69;C0PC62	N-Term(iTRAQ4plex)	2124.14																																					1.336e-13	103.16	112.89	102.54	0
LGTDSYNLSVVEVVTPSR	7	2	1	B6TVL4	N-Term(iTRAQ4plex)	2080.09	0.636414	1		0.764201	3	12.0539	0.775514	3	27.0019	0.873114	1		0.862273	3	8.9348	0.931706	3	6.40977	1.27909	1		1.19901	3	6.59926	1.11259	3	13.7821	1.19331	1		1.21404	3	7.98343	1.16843	3	8.46965	1.948e-14	103.14	91.98	128.32	0
TTYGFDILLSSTNGPAFNAGR	243	1	1	A0A059Q6U2	N-Term(iTRAQ4plex)	2346.18	0.831149	96	15.8373	0.840634	74	14.7896	0.825432	73	15.3504	0.997443	96	4.97904	1.005	74	3.85241	1.01693	73	6.30635	1.07504	96	9.49604	1.05292	74	8.32141	1.05942	73	10.4284	1.12767	96	10.0854	1.13298	74	10.5644	1.16608	73	10.3897	2.774e-15	103.12	116.78	114.67	0
GGLDFTKDDENVNSQPFMR	325	2	1	P00874	N-Term(iTRAQ4plex); K7(iTRAQ4plex)	2458.19	0.781621	112	17.8145	0.773427	105	14.302	0.77146	108	19.4423	1.18492	112	9.59823	1.19772	105	8.19181	1.18957	108	10.4056	1.16288	112	6.66446	1.16813	105	6.09999	1.17832	108	7.67472	0.709551	112	23.8839	0.691346	105	22.0465	0.704251	108	24.4077	1.583e-15	103.08	103.03	97.48	1
IVIGLYGDDVPQTAENFR	33	1	1	A0A0B4J349	N-Term(iTRAQ4plex)	2151.12	0.862966	14	6.41998	0.863165	8	4.65436	0.888852	11	12.0912	1.09336	14	3.97209	1.05421	8	2.90756	1.08287	11	5.366	1.05823	14	3.06235	1.0672	8	5.51167	1.03883	11	2.69983	0.947615	14	12.148	0.940216	8	9.81924	0.953889	11	12.1841	2.945e-12	102.99	100.8	107.51	0
QLAVMSAFLGPDQAATEGR	11	3	1	B4FS17	N-Term(iTRAQ4plex)	2106.07	0.941461	4	11.1055	0.918416	4	16.8048	0.893046	3	19.9388	1.09946	4	3.23097	1.0672	4	3.94954	1.05584	3	4.5491	1.05273	4	8.83008	1.0439	4	8.23388	1.11213	3	3.44149	0.87338	4	7.5046	0.921089	4	4.79521	0.940661	3	11.7341	2.555e-13	102.92	110.9	99.02	0
SALGLDDVDAANMHMEIGR	8	2	1	A0A1D6KSB0	N-Term(iTRAQ4plex); M13(Oxidation); M15(Oxidation)	2191.02	0.722493	2	12.2064	0.767967	3	21.8166	0.788377	3	16.9312	1.14567	2	6.09784	1.12206	3	1.61399	1.13177	3	8.49454	1.10258	2	8.09605	1.11024	3	1.92105	1.10885	3	0.648605	0.960389	2	5.62477	0.935666	3	6.80673	0.812199	3	4.86603	2.497e-08	102.91	87.29	68.41	0
AFVVHELEDDLGK	133	5	1	D1MPZ7	N-Term(iTRAQ4plex); K13(iTRAQ4plex)	1759.95	1.07473	48	9.40591	1.03791	45	9.94238	1.03381	40	7.33827	1.22092	48	8.73674	1.18657	45	9.81317	1.16653	40	10.2258	0.888231	48	9.4527	0.915737	45	11.4068	0.926633	40	10.8385	0.856195	48	10.0908	0.858521	45	10.3016	0.840635	40	11.6841	8.796e-11	102.9	97.75	89.53	0
AGSMDNGDGIAVGWLGHPVFR	194	2	1	P05641	N-Term(iTRAQ4plex)	2300.13	0.915448	53	7.76318	0.921934	67	10.9335	0.908259	74	10.8495	0.991381	53	6.89107	0.970929	67	10.3529	0.972085	74	6.25422	1.04293	53	4.93059	1.05216	67	6.77901	1.05568	74	5.69599	1.09917	53	13.0222	1.11592	67	12.3993	1.11042	74	13.4482	7.741e-17	102.88	117.11	114.58	0
TGDSSIATQINEGGFK	4	1	1	B4FT76	N-Term(iTRAQ4plex); K16(iTRAQ4plex)	1912.98	1.00455	2	15.843				0.853165	2	5.92189	1.0367	2	21.5013				1.23	2	10.7535	0.985037	2	12.851				1.07382	2	10.437	0.961174	2	44.566				0.709118	2	9.8236	1.379e-11	102.72		91.28	0
LCDQVSDAVLDACLAQDPDSK	5	7	2	B4FIE9;B6T681	N-Term(iTRAQ4plex); C2(Carbamidomethyl); C13(Carbamidomethyl); K21(iTRAQ4plex)	2608.24																																					1.627e-11	102.58	88.51	69.21	0
AFDNEATDEAIGFAIENAK	13	3	1	Q6IUP7	N-Term(iTRAQ4plex); K19(iTRAQ4plex)	2314.15	0.966719	5	16.5088	1.11039	4	6.84201	1.10005	4	10.3424	1.11091	5	9.54671	1.05035	4	6.11527	1.20897	4	1.49436	0.995758	5	7.42948	0.994929	4	6.11981	0.956676	4	2.74694	0.933174	5	12.3108	0.916605	4	2.50169	0.704786	4	14.9622	3.926e-12	102.55	78.87	101.11	0
FQEVPETGVTFLDVAGADQAK	24	3	1	A0A096S2Q4	N-Term(iTRAQ4plex); K21(iTRAQ4plex)	2510.31	0.840504	9	13.9024	0.926272	6	8.10145	0.824058	9	8.37771	1.03042	9	5.79492	0.995791	6	4.65138	1.08621	9	5.01346	1.16956	9	9.19978	1.10142	6	7.40155	1.19065	9	5.56263	0.835917	9	18.792	0.856038	6	12.1216	0.804652	9	16.9239	2.939e-11	102.53	84.86	102.63	0
LSAADIEGGTITLSNIGAIGGK	8	4	1	B4FQH0	N-Term(iTRAQ4plex); K22(iTRAQ4plex)	2346.32	1.35179	3	0.0751298	1.27292	3	1.23507	1.36388	2	6.74136	0.965051	3	2.14658	0.938903	3	17.5823	0.885268	2	4.41521	0.942365	3	3.99101	1.01413	3	2.04888	0.998481	2	4.81267	0.918895	3	16.4619	1.06	3	1.75045	0.820918	2	5.50456	6.104e-12	102.39	82.99	92.68	0
KLPSILVDETSVQK	14	9	2	B6T969;B4FFX7	N-Term(iTRAQ4plex); K1(iTRAQ4plex); K14(iTRAQ4plex)	1989.19																																					3.166e-08	102.36	93.14	94.52	1
LEAACVETVESGK	6	2	1	K7V067	N-Term(iTRAQ4plex); C5(Carbamidomethyl); K13(iTRAQ4plex)	1680.87	1.37416	2	15.8523	1.34818	2	14.1765	1.26583	2	3.48983	0.910608	2	9.19807	0.950549	2	8.63128	0.962052	2	2.43466	0.954764	2	2.78753	0.946109	2	2.05023	0.978914	2	1.80184	0.841964	2	8.44438	0.829796	2	6.64268	0.849933	2	5.53604	2.057e-10	102.32	86.41	83.48	0
AAAVGANSQAAQSMLK	2	2	2	B4FDY6;B4FAR8	N-Term(iTRAQ4plex); K16(iTRAQ4plex)	1805.98																																					1.089e-11	102.31		92.46	0
GHYLNATAGTCEEMIK	388	2	1	P00874	N-Term(iTRAQ4plex); C11(Carbamidomethyl); K16(iTRAQ4plex)	2083.02	0.99761	113	10.4942	1.00851	129	11.5362	0.978185	145	11.2199	1.17413	113	8.43533	1.19336	129	7.8728	1.18642	145	7.58918	0.969521	113	8.44746	0.969498	129	8.6918	0.984645	145	7.28058	0.780558	113	11.0039	0.780312	129	12.839	0.793333	145	12.4776	1.574e-11	102.21	102.55	99.69	0
AALLDINGQIFADQGK	162	5	2	C0PFW3;F6MFD6	N-Term(iTRAQ4plex); K16(iTRAQ4plex)	1962.09																																					6.653e-11	102.09	89.71	100.44	0
MDQAADSGLASYVAGQVDR	32	2	1	C0P702	N-Term(iTRAQ4plex)	2098	0.839002	12	17.8214	0.789057	9	18.2545	0.882782	11	17.7654	1.08952	12	6.88594	1.05528	9	8.75319	1.08885	11	6.23557	0.980819	12	6.31605	0.982806	9	7.60133	1.00491	11	3.48062	1.12841	12	5.57605	1.09029	9	9.95439	1.05245	11	12.3202	7.983e-14	102.08	103.59	110.15	0
SNQYETTSLVQIEGVNTK	7	12	1	B6T1L8	N-Term(iTRAQ4plex); K18(iTRAQ4plex)	2299.2	0.888727	3	11.9427	0.873995	2	16.8196	0.861523	2	20.3144	0.854503	3	3.51892	0.889803	2	0.334562	0.883282	2	5.75466	1.17679	3	9.93706	1.16688	2	9.98039	1.21207	2	9.93007	1.07656	3	10.7463	1.08162	2	4.45747	1.01118	2	6.59064	2.525e-13	102.06	108.75	105.61	0
GALGLSEGGPLFGFTK	124	3	1	Q6WFB1	N-Term(iTRAQ4plex); K16(iTRAQ4plex)	1839.03	1.07314	41	11.8351	1.08137	47	14.1941	1.0441	36	12.4446	1.14618	41	7.87912	1.12592	47	7.71623	1.12041	36	13.3125	0.934549	41	5.87944	0.939042	47	6.47081	0.929328	36	8.43017	0.882056	41	7.96193	0.894022	47	10.3234	0.885743	36	10.1836	2.451e-15	101.97	112.13	108.02	0
IFSDEAVAEFFDNPTVPR	47	2	1	B6TQG0	N-Term(iTRAQ4plex)	2198.09	1.00536	18	14.7648	1.1316	14	8.14041	1.1301	15	14.5349	1.35001	18	27.1383	1.48278	14	26.6873	1.55885	15	22.0894	0.793376	18	30.9497	0.663097	14	36.6794	0.662127	15	46.9192	0.864436	18	31.3091	0.658159	14	34.2409	0.648619	15	43.658	1.747e-13	101.91	102.66	92.57	0
ILELGDAIAGLTLEEAR	134	1	1	B6UIC1	N-Term(iTRAQ4plex)	1928.08	0.84267	55	14.6038	0.873282	43	12.8385	0.843793	36	12.7082	1.04789	55	6.8971	1.05455	43	6.92744	1.04433	36	5.82519	1.05727	55	6.77697	1.04895	43	4.79491	1.05603	36	6.67369	1.04963	55	11.5609	1.04171	43	7.72598	1.02229	36	13.1612	7.333e-13	101.88	95.71	90.93	0
GTVEGGINQDGIDYYK	39	6	2	K7TGE1;G0YVY6	N-Term(iTRAQ4plex); K16(iTRAQ4plex)	2017.01																																					3.033e-12	101.88	90.79	93.56	0
ITVEEDNAQSIATIQDAADLIDK	5	1	1	B4FV78	N-Term(iTRAQ4plex); K23(iTRAQ4plex)	2761.43	0.863455	2	16.3327	0.788301	3	4.95939				1.11914	2	6.79913	1.19612	3	3.40372				1.08094	2	11.9992	1.21379	3	0.608807				0.859032	2	23.6406	0.600154	3	1.2106				2.12e-12	101.86	105.95		0
VLFPGILANVASAGEK	11	3	2	B6SUP5;A0A096PQR7	N-Term(iTRAQ4plex); K16(iTRAQ4plex)	1874.1																																					1.497e-08	101.85	95	88.69	0
DPILGVTEAFLADPSSDK	4	4	1	B8A0T6	N-Term(iTRAQ4plex); K18(iTRAQ4plex)	2163.14	1.29851	2	3.0518	1.28475	1		1.36001	1		1.09081	2	1.22759	1.04978	1		1.0874	1		0.896518	2	1.14073	0.957657	1		0.853839	1		0.75523	2	6.69786	0.730268	1		0.765359	1		4.225e-11	101.81	43.54	81.15	0
VIIGPATVGGIQAGAFK	6	3	2	A0A1D6FHT8;A0A1D6MRM3	N-Term(iTRAQ4plex); K17(iTRAQ4plex)	1887.13																																					1.896e-09	101.76	116.58	104.72	0
MPSAVGYQPTLSTEMGSLQER	118	4	3	P00827;A0A1D6DRN8;A0A1D6Q2W3	N-Term(iTRAQ4plex); M1(Oxidation)	2442.18																																					3.329e-12	101.76	107.61	98.82	0
AITEYGSPEEFLSQVDYLLGK	174	1	1	A0A096Q0E5	N-Term(iTRAQ4plex); K21(iTRAQ4plex)	2647.38	0.972717	59	10.3507	0.979171	61	9.07295	0.97482	52	7.90386	1.13841	59	7.89264	1.12849	61	8.17576	1.16128	52	6.68987	1.06737	59	5.84938	1.04784	61	5.74552	1.06459	52	6.20039	0.773468	59	16.2981	0.775827	61	17.8477	0.739137	52	17.5896	2.822e-10	101.73	111.47	106.78	0
ELQEAIAAYPDAFHR	214	2	1	B7ZYT6	N-Term(iTRAQ4plex)	1874.95	0.823063	67	20.4773	0.860569	69	17.6575	0.827352	77	18.5206	1.08626	67	7.20873	1.08992	69	6.65744	1.09894	77	6.85524	1.08305	67	7.50753	1.07897	69	6.63061	1.07094	77	7.768	0.958081	67	13.2091	0.968566	69	14.2028	0.993048	77	14.3007	1.39e-10	101.69	109.01	107.68	0
TQGVDIAAYGSSK	10	3	1	B4FBC2	N-Term(iTRAQ4plex); K13(iTRAQ4plex)	1584.84	1.11306	2	26.4775	1.10742	4	15.2688	1.00082	4	14.378	0.967642	2	4.12839	1.08285	4	3.94879	1.0577	4	6.6498	0.939046	2	4.58871	0.970601	4	5.75944	0.930212	4	2.64511	1.0577	2	32.1885	0.775284	4	7.9479	0.854705	4	8.65968	8.103e-09	101.69	88.19	92.1	0
YIIEAANHPTDPEADEILSK	23	5	1	Q43260	N-Term(iTRAQ4plex); K20(iTRAQ4plex)	2514.3	0.938755	8	9.57072	0.917468	9	7.51529	0.882106	6	4.60658	0.958277	8	3.451	0.971149	9	5.87476	0.95639	6	2.29657	1.16568	8	8.57955	1.13523	9	7.11476	1.22393	6	5.50351	0.920842	8	4.31452	0.858396	9	4.58393	0.87185	6	14.5724	7.074e-11	101.67	107.1	98.07	0
VENLYEGPLDDVYATAIR	28	4	3	B6U0S1;K7VQ65;A0A096RU40	N-Term(iTRAQ4plex)	2182.11																																					2.378e-12	101.67	103.31	106.62	0
IVASNTGSGVYK	3	38	3	A0A096SCI3;A0A1D6GFT7;A0A096SCH4	N-Term(iTRAQ4plex); K12(iTRAQ4plex)	1483.84																																					2.051e-07	101.6	82.35	101.33	0
YSNSNIEIHTFNQSQYPR	30	17	2	B4FAD9;B4F8W6	N-Term(iTRAQ4plex)	2342.13																																					1.929e-13	101.57	96.58	88.96	0
VQGGGNTGNALTAAAR	4	6	1	B4FSB2	N-Term(iTRAQ4plex)	1601.85	1.02122	1		1.12549	2	1.31852	1.06735	1		1.37478	1		1.18644	2	21.7303	1.38798	1		0.828804	1		0.816402	2	8.81831	0.820384	1		0.744062	1		0.911729	2	34.3459	0.679113	1		2.417e-13	101.55	107.32	119.46	0
LASQTEENNEAEETAR	3	5	1	A0A1D6E781	N-Term(iTRAQ4plex)	1935.9	1.0925	1		1.02539	1		1.17965	1		0.969282	1		0.962404	1		0.909493	1		1.00096	1		1.00946	1		1.00099	1		1.00921	1		1.08758	1		1.00013	1		8.12e-13	101.54	80.23	93.04	0
DEVEPASAAASNGTAVK	4	2	1	B6U5P1	N-Term(iTRAQ4plex); K17(iTRAQ4plex)	1904.98	0.741319	1		0.794704	2	20.7969	0.6341	1		0.925079	1		1.00513	2	4.34704	0.8519	1		1.01368	1		1.05697	2	6.30902	0.852335	1		1.4798	1		1.16146	2	34.5199	2.02694	1		1.237e-11	101.52	102.14	84.61	0
DGAAEDEEDESQDIEESR	3	1	1	A0A1D6K5G9	N-Term(iTRAQ4plex)	2167.89	1.18474	1		1.11944	1		0.994855	1		1.1706	1		1.11038	1		1.26008	1		0.920869	1		0.927343	1		0.916764	1		0.714465	1		0.883846	1		0.797206	1		1.329e-13	101.5	92.52	100.74	0
SATNMTEQFAALAALSQNPGQVR	9	8	1	B8A2Q4	N-Term(iTRAQ4plex)	2549.29	0.978586	3	4.07798	0.988721	3	1.53158	1.08428	3	1.23104	0.968973	3	3.13353	0.926811	3	3.97675	0.890741	3	3.31998	0.977354	3	1.26614	1.01194	3	0.799337	0.998924	3	2.56569	1.27752	3	6.16212	1.1517	3	10.5696	1.17051	3	1.01679	1.262e-14	101.45	98.35	100.6	0
SGTEDVGGFTEAQLQELR	11	4	1	B4FVB8	N-Term(iTRAQ4plex)	2081.02	0.810791	3	4.21641	0.9042	4	11.1481	0.831749	4	11.0981	1.12779	3	4.82112	0.995395	4	19.4831	1.14798	4	11.4763	0.984932	3	4.45524	0.908968	4	9.40474	0.979697	4	5.90019	1.11709	3	3.11568	1.2617	4	36.4802	1.03909	4	22.5128	2.178e-14	101.44	108.85	95.9	0
SGGGGGGGGGGGGGGSGGANVANVVTDAFFNGIK	1	5	1	B4FTS6	N-Term(iTRAQ4plex); K34(iTRAQ4plex)	3054.49	1.42255	1								0.9011	1								0.918207	1								0.882323	1								1.068e-14	101.41			0
LIGDTPSVEEFVFLK	4	2	1	B4G011	N-Term(iTRAQ4plex); K15(iTRAQ4plex)	1982.11	0.98416	2	0.367784	1.01741	1		1.04317	1		1.04598	2	4.59299	1.0539	1		0.993594	1		1.12516	2	0.428419	1.09511	1		1.12254	1		0.77532	2	10.9268	0.784912	1		0.795596	1		1.367e-10	101.34	92.2	45.24	0
SYNFDNMMDGFYIAK	78	3	1	C0P5X1	N-Term(iTRAQ4plex); K15(iTRAQ4plex)	2103.97	0.924836	17	13.3534	0.919537	33	10.5703	0.913226	28	9.88336	1.09144	17	3.5871	1.10844	33	5.22077	1.08651	28	3.98094	1.05628	17	7.56645	1.02978	33	4.67411	1.04978	28	5.06115	0.875969	17	9.65787	0.884468	33	10.887	0.906399	28	11.4615	3.288e-11	101.33	100.28	98.24	0
TPFTSGIGLETLGVETDK	5	3	1	K7US39	N-Term(iTRAQ4plex); K18(iTRAQ4plex)	2153.15	1.12168	1		1.04165	2	13.6186	1.05044	2	11.2585	1.06855	1		1.07023	2	1.24185	1.1147	2	0.915476	1.04199	1		1.05206	2	4.70025	1.0068	2	2.82149	0.732136	1		0.800591	2	12.2928	0.797699	2	8.89262	8.036e-12	101.23	98.06	104.06	0
LPMFGCNDATQVYK	45	1	1	P05348	N-Term(iTRAQ4plex); M3(Oxidation); C6(Carbamidomethyl); K14(iTRAQ4plex)	1947.95	0.949621	9	2.28899	0.945558	21	6.25883	0.922672	14	11.2567	1.15685	9	12.3718	1.099	21	5.10513	1.13993	14	5.35339	1.06581	9	6.98792	1.07956	21	8.51004	1.03671	14	5.0507	0.847697	9	11.6048	0.813993	21	9.47342	0.845761	14	4.3261	1.215e-06	101.15	110.69	105.5	0
NMGGMTVQQAVEEGR	37	7	1	B7ZZ50	N-Term(iTRAQ4plex); M2(Oxidation)	1766.82	1.05116	10	10.4655	1.05965	11	9.3712	1.07018	11	8.62173	1.86419	10	33.0905	1.91784	11	11.8448	1.63236	11	13.3157	0.452901	10	96.1904	0.42494	11	40.5749	0.554973	11	39.8409	0.542894	10	64.2183	0.540865	11	36.9538	0.636427	11	41.5928	5.457e-09	101.12	99.59	114.78	0
GGSTGYDNAVALPAGGR	107	4	2	B4F9R9;B6T3B2	N-Term(iTRAQ4plex)	1706.86																																					5.118e-15	101.09	111.97	99.57	0
NMGGMTVQQAVEEGR	21	7	1	B7ZZ50	N-Term(iTRAQ4plex)	1750.83	1.11423	7	12.2053	1.14134	8	18.3499	1.16602	6	8.44006	1.98646	7	13.8018	1.94106	8	19.6005	1.93934	6	20.8983	0.37409	7	46.7722	0.351334	8	52.4002	0.367355	6	30.1934	0.470113	7	18.7468	0.467684	8	84.4323	0.469608	6	80.1391	1.043e-11	100.99	106.77	102.96	0
EPMALFMEGGIQDLAR	14	3	1	B6SY01	N-Term(iTRAQ4plex)	1921.96	0.913178	4	2.81235	0.907801	5	11.039	0.9224	5	3.4391	1.04092	4	0.947776	1.05265	5	3.76677	0.978369	5	1.54065	1.04329	4	1.35594	1.05154	5	13.5294	1.02077	5	3.77715	1.02751	4	0.120178	1.05429	5	4.20944	1.03908	5	4.88454	1.544e-12	100.98	116.7	54.35	0
QAFDEAISELDTLSEESYK	14	5	2	K7TL05;P49106	N-Term(iTRAQ4plex); K19(iTRAQ4plex)	2463.2																																					2.011e-12	100.92	75.86	95.82	0
EAGVTVVESPAK	8	5	1	B6TH57	N-Term(iTRAQ4plex); K12(iTRAQ4plex)	1474.83	1.22279	3	2.80029	1.14256	2	8.34541	1.16755	3	6.5573	0.9265	3	3.10912	0.969322	2	2.46067	0.950784	3	9.87341	0.95303	3	3.88339	1.02219	2	4.51711	1.00743	3	1.43358	1.06444	3	0.381381	0.909141	2	1.3618	0.954	3	35.826	1.294e-08	100.9	102.48	97.6	0
YVETQQLLLQIAGHK	290	9	2	Q84KR7;E9NQE1	N-Term(iTRAQ4plex); K15(iTRAQ4plex)	2029.17																																					4.272e-12	100.88	107.26	104.62	0
FAVLNTGVHECQSCGYR	7	1	1	A0A096SQL3	N-Term(iTRAQ4plex); C11(Carbamidomethyl); C14(Carbamidomethyl)	2142	0.371883	2	83.4892	0.415552	3	4.75384	0.490276	2	19.0964	0.419492	2	64.2563	0.41681	3	3.44712	0.529644	2	1.47169	1.54846	2	18.4439	1.56305	3	1.50905	1.45651	2	2.72738	1.61888	2	13.9287	1.60605	3	1.11064	1.59458	2	1.48982	2.726e-12	100.85	72.22	40.58	0
AAALNIVPTSTGAAK	95	4	2	Q6LBU9;B4F8L7	N-Term(iTRAQ4plex); K15(iTRAQ4plex)	1672.98																																					6.682e-09	100.84	87.98	85.5	0
TNMGSVLLEAGLAK	1	19	2	A0A1D6Q2J6;A0A1D6H9E9	N-Term(iTRAQ4plex); K14(iTRAQ4plex)	1691.95																																					3.38e-11	100.79			0
NMITGAAQMDGAILVVSGADGPMPQTK	68	4	2	B6TFK5;B6TPG0	N-Term(iTRAQ4plex); K27(iTRAQ4plex)	2961.51																																					4.204e-14	100.77	99.92	102.48	0
NTLLIMTSNVGSSVIEK	3	20	3	K7TSX2;C0PFV4;A0A1D6EC46	N-Term(iTRAQ4plex); M6(Oxidation); K17(iTRAQ4plex)	2110.17																																					3.386e-10	100.72	81.4	89.63	0
VAPLTHAVGNVLK	78	7	1	K7UVN6	N-Term(iTRAQ4plex); K13(iTRAQ4plex)	1606.99	0.78681	24	22.1313	0.785687	25	12.1271	0.836996	29	14.2752	1.22005	24	10.8275	1.17932	25	8.7917	1.17989	29	6.55874	1.09197	24	3.9444	1.09682	25	6.94187	1.09048	29	6.25014	0.750799	24	14.9977	0.773243	25	20.5564	0.758072	29	14.3714	3.812e-09	100.66	81.86	85.58	0
EIEGFIDECNNNLDLK	23	9	1	A1XCI5	N-Term(iTRAQ4plex); C9(Carbamidomethyl); K16(iTRAQ4plex)	2211.08	1.00084	9	6.72109	1.0396	8	5.09706	0.97817	6	6.78768	1.15639	9	5.59215	1.17967	8	5.14369	1.17048	6	8.84057	0.922938	9	4.86291	0.917911	8	5.58223	0.916125	6	6.30889	0.947005	9	8.15098	0.836376	8	12.3575	0.875024	6	15.1809	1.537e-12	100.66	75.51	80.22	0
VGGADIPVTAIVFGSPQIGNPEFK	4	1	1	A0A096T9J9	N-Term(iTRAQ4plex); K24(iTRAQ4plex)	2701.51	0.957725	2	0.609783				0.929942	2	10.2793	1.18279	2	2.75071				1.1998	2	3.40837	1.10187	2	0.47364				1.07995	2	3.47861	0.625449	2	5.96207				0.660606	2	16.9549	3.85e-09	100.64		77.84	0
AFNPTQAEETYSMVTANR	113	2	1	A0A059Q7D4	N-Term(iTRAQ4plex)	2174.03	0.91868	40	16.6722	0.925827	36	11.9658	0.938404	37	10.8631	0.94298	40	6.76458	0.91697	36	7.643	0.945408	37	10.2641	0.985067	40	5.71028	0.985531	36	4.54995	0.982812	37	4.42317	1.24005	40	16.5831	1.31026	36	16.987	1.25762	37	15.9839	3.705e-13	100.62	101.65	105.93	0
YAMLGAVGAIAPEIFGK	205	1	1	B6SUC4	N-Term(iTRAQ4plex); K17(iTRAQ4plex)	1996.12	0.953127	78	12.1132	0.936632	70	11.4579	0.908054	57	12.8098	1.05551	78	5.03814	1.05632	70	5.5493	1.06279	57	6.15465	1.07168	78	8.11477	1.07176	70	7.81723	1.08766	57	9.4918	0.923436	78	8.7817	0.882214	70	11.145	0.893896	57	9.57188	2.127e-11	100.6	102.11	99.93	0
SAGGAGGGEELSVEER	3	4	1	B4FRG1	N-Term(iTRAQ4plex)	1648.79	0.997345	1		0.887102	1		0.967594	1		1.28065	1		1.09116	1		1.1727	1		0.879764	1		0.940706	1		0.909407	1		0.833419	1		1.16794	1		0.988644	1		1.253e-15	100.56	88.34	99.54	0
IGQVAIGGPGGNPFLGQQMSSQK	13	3	1	A0A096S2Q4	N-Term(iTRAQ4plex); K23(iTRAQ4plex)	2559.36	0.877914	4	4.87007	0.940872	5	19.5474	0.924836	4	6.28317	1.04208	4	5.81143	1.08116	5	6.68826	1.04964	4	2.92638	1.07719	4	8.33793	1.09839	5	1.17261	1.11321	4	4.12995	0.813112	4	5.08025	0.87131	5	6.83878	0.817781	4	4.53434	1.236e-10	100.49	107.9	95.95	0
VGLIGLGQSAPSTAAASR	20	2	1	A0A096T241	N-Term(iTRAQ4plex)	1800.01	0.960962	7	16.1487	0.959198	6	11.7268	0.937568	7	5.19803	1.06414	7	5.72025	1.03703	6	5.95346	1.04534	7	3.76415	1.01971	7	6.31931	0.980485	6	10.9136	1.02151	7	8.51384	0.955087	7	11.9737	0.954296	6	15.4578	0.929002	7	2.9516	2.125e-12	100.48	101.23	101.99	0
SLGCPDVEFSPEDAGR	3	5	1	A0A1D6EIB9	N-Term(iTRAQ4plex); C4(Carbamidomethyl)	1879.86	1.09692	1		0.986895	2	18.469				1.03973	1		1.03805	2	2.19794				0.868163	1		0.922712	2	8.84013				1.13628	1		1.15824	2	2.22599				6.472e-08	100.39	86.17		0
VETGVIKPGMVVTFGPTGLTTEVK	29	33	2	O50018;C4JA47	N-Term(iTRAQ4plex); K7(iTRAQ4plex); K24(iTRAQ4plex)	2892.65																																					1.479e-12	100.38	63.51	82.28	0
LPQGESSASENENLLK	3	3	1	A0A1D6HXX3	N-Term(iTRAQ4plex); K16(iTRAQ4plex)	2004.05	0.754408	1		0.78239	1		0.868984	1		0.996722	1		0.968234	1		1.0189	1		1.22234	1		1.27517	1		1.1722	1		0.953012	1		0.870036	1		0.868645	1		1.519e-08	100.36	78.5	79.06	0
TVPLEIMVDGDK	4	1	1	B6U5I1	N-Term(iTRAQ4plex); K12(iTRAQ4plex)	1604.88	1.02959	2	5.94696	1.12669	1		1.12221	1		1.00744	2	9.02911	1.07287	1		1.03058	1		1.1095	2	1.59729	1.09072	1		1.07631	1		0.802799	2	24.0337	0.631289	1		0.726456	1		3.274e-06	100.3	73.57	71.67	0
LTGTDVGYPGGLWFDPLGWGSGSPEK	47	3	2	B6TKL9;B4F9W3	N-Term(iTRAQ4plex); K26(iTRAQ4plex)	2981.49																																					2.146e-13	100.28	81.42	89.67	0
VFADEAVAEFFDNPTVPR	64	4	1	B6SUX2	N-Term(iTRAQ4plex)	2168.08	0.964679	22	10.4741	0.950043	24	18.6533	0.966746	18	10.8661	1.14014	22	8.13109	1.11535	24	11.0277	1.11214	18	9.11063	0.983573	22	3.44223	1.0064	24	5.66727	0.98696	18	5.6601	0.920615	22	14.0331	0.914785	24	12.5129	0.909633	18	13.2524	7.018e-14	100.26	105.96	98.89	0
SIDGGAAFGFPETPDEAAR	4	5	1	K7VQG5	N-Term(iTRAQ4plex)	2051.99	0.988205	1		1.02177	2	5.36459	0.919507	1		1.03628	1		1.07271	2	11.1016	0.9993	1		1.03064	1		0.974102	2	11.0553	1.05912	1		0.967121	1		0.963576	2	6.34164	1.053	1		5.147e-14	100.03	114.5	94.99	0
DAVTPLSESEAIDLVK	11	10	2	B4FRQ7;A0A1D6I845	N-Term(iTRAQ4plex); K16(iTRAQ4plex)	1975.09																																					3.153e-11	99.99	82.76	99.67	0
HPAAPAIAVSDSSLK	51	5	2	Q9SLZ0;C0P3W9	N-Term(iTRAQ4plex); K15(iTRAQ4plex)	1751.99																																					3.983e-08	99.97	105.81	102.56	0
GTAVNVQCMVFGNMGNTSGTGVLFTR	13	65	5	C5IHD3;C5IHD1;C5IHE9;A0A1D6M422;A0A1D6FQE4	N-Term(iTRAQ4plex); C8(Carbamidomethyl); M9(Oxidation); M14(Oxidation)	2894.36																																					5.848e-13	99.96	85.74	92.69	0
AAMLQGVNDLADAVK	6	1	1	C0HFM6	N-Term(iTRAQ4plex); K15(iTRAQ4plex)	1803.99	1.0614	2	6.61502	1.08418	2	2.27978	1.07546	2	1.73458	0.986104	2	8.36771	1.01265	2	5.18094	1.02869	2	4.4877	0.926111	2	3.42792	0.937256	2	5.08175	0.966659	2	6.66614	1.13919	2	24.9043	1.05815	2	19.5619	0.977403	2	22.6804	1.049e-09	99.94	97.92	74.64	0
SVENVDKQEVAGAAAELLHAASAYGK	35	4	3	B4G1V7;B6TVW0;B6SR00	N-Term(iTRAQ4plex); K7(iTRAQ4plex); K26(iTRAQ4plex)	3060.64																																					7.414e-13	99.93	75.3	67.52	1
TDGAASPSPSPAPAPAGDGSTPGK	16	1	1	Q9FYS5	N-Term(iTRAQ4plex); K24(iTRAQ4plex)	2381.18	0.953483	6	14.4115	0.889994	5	1.08838	0.920073	5	14.4994	0.954678	6	8.01594	0.999384	5	14.5189	0.969341	5	7.63901	0.989595	6	14.7275	1.08303	5	6.2363	1.15666	5	1.85557	1.00898	6	19.9485	0.801124	5	25.3305	0.904096	5	7.26337	5.002e-12	99.81	97.06	91.9	0
HTLIIYDDLSK	144	3	2	A0A059Q6M3;A0A1D6DRM6	N-Term(iTRAQ4plex); K11(iTRAQ4plex)	1605.9																																					1.796e-06	99.75	100.06	94.84	0
NMGGMTVQQAVEEGR	26	7	1	B7ZZ50	N-Term(iTRAQ4plex); M2(Oxidation); M5(Oxidation)	1782.83	0.886252	8	7.70427	0.942823	9	7.97985	0.927823	9	23.4527	2.01831	8	20.5405	1.8153	9	15.7251	1.49348	9	38.5408	0.488762	8	74.9459	0.553044	9	35.4085	0.528371	9	74.637	0.526921	8	56.9502	0.612747	9	27.1232	0.95593	9	41.385	1.354e-06	99.72	97.26	95.21	0
GIMGYVEEDLVSTDFTGDSR	18	6	1	Q09054	N-Term(iTRAQ4plex); M3(Oxidation)	2351.07	0.899578	6	9.43263	0.938006	5	10.6596	0.897632	7	10.0704	0.993703	6	3.03691	1.05181	5	6.24195	1.0601	7	6.03507	0.999866	6	3.92683	0.959604	5	4.17486	0.984555	7	1.64211	1.20573	6	7.85265	1.16731	5	4.62119	1.11271	7	15.2572	1.436e-13	99.69	102.21	108.6	0
FLPATAQVASQQGQYLAR	4	4	1	A0A1D6PWC2	N-Term(iTRAQ4plex)	2093.13	1.41626	1		1.31512	2	0.598339	1.29072	1		0.946103	1		0.961673	2	1.58805	0.95296	1		0.827592	1		0.901795	2	5.19294	0.892872	1		0.985304	1		0.942968	2	5.62255	0.998103	1		2.339e-12	99.69	77.71	81.52	0
GIYPAVDPLDSTSTMLQPR	142	2	2	P00827;A0A1D6DRN8	N-Term(iTRAQ4plex)	2205.13																																					1.535e-13	99.68	104.02	107.34	0
AVASSASAAPAAAAK	25	2	1	B6T2Y1	N-Term(iTRAQ4plex); K15(iTRAQ4plex)	1531.86	0.6295	7	21.0288	0.669403	10	40.4224	0.549457	8	23.15	0.80659	7	9.41289	0.849147	10	10.7572	0.806301	8	3.76787	1.25581	7	10.7593	1.27215	10	13.6094	1.29034	8	10.5133	1.24248	7	8.48815	1.16535	10	18.1093	1.36058	8	12.2438	6.786e-11	99.64	104.08	101.4	0
AYPTVNEDYLK	8	7	2	B4G031;B6TVL8	N-Term(iTRAQ4plex); K11(iTRAQ4plex)	1600.84																																					3.112e-06	99.64	66.06	99.48	0
AIGSGSEGADSSLQEQYNK	3	6	2	B6T504;B6TJB6	N-Term(iTRAQ4plex); K19(iTRAQ4plex)	2229.09																																					2.572e-11	99.64		77.23	0
GTGSGPSASCCSGVR	7	4	1	Q2XX37	N-Term(iTRAQ4plex); C10(Carbamidomethyl); C11(Carbamidomethyl)	1583.7	0.360008	2	43.8191	0.332695	2	19.4208	0.474536	3	56.7155	0.333716	2	57.8684	0.330524	2	40.8438	0.508824	3	21.218	1.0896	2	4.09086	1.04133	2	5.51333	1.08402	3	14.6098	2.70859	2	14.9835	2.87534	2	6.50409	2.54232	3	25.0041	2.466e-10	99.55	85.27	84.35	0
SAEYMTHAPLGSLNSVGGVATEINAVNYVSPR	108	1	1	A0A059Q8J6	N-Term(iTRAQ4plex); M5(Oxidation)	3464.72	0.878093	37	17.2341	0.895401	38	16.8446	0.904583	32	12.5488	1.02394	37	6.86963	1.02771	38	7.39266	1.03282	32	3.66448	1.03324	37	8.14345	1.06477	38	6.42725	1.02622	32	7.03432	1.0939	37	14.3781	1.02071	38	13.2811	1.04228	32	9.96481	4.558e-12	99.37	91.42	114.76	0
NQTVDLVFTAHPTQSAR	473	7	2	Q84KR7;E9NQE1	N-Term(iTRAQ4plex)	2029.05																																					1.149e-12	99.32	97.19	97.47	0
NVGIVLMGDGLMIQEGSFVK	229	3	2	A0A059Q6M3;A0A1D6DRM6	N-Term(iTRAQ4plex); K20(iTRAQ4plex)	2395.29																																					8.849e-10	99.31	105.1	111.96	0
SPAEGAYTEGLLNAK	11	3	1	B6U301	N-Term(iTRAQ4plex); K15(iTRAQ4plex)	1808.96	0.802878	4	9.12596	0.743535	4	13.5065	0.740201	3	14.0972	0.928106	4	2.09897	0.928758	4	4.13466	0.914758	3	7.1237	1.25709	4	3.86426	1.26705	4	6.23224	1.24936	3	1.59403	1.01663	4	7.02284	1.00777	4	3.67868	0.925435	3	4.32438	1.41e-12	99.31	103.65	79.91	0
LTYTLDEIEGPLEVGSDGTLK	293	2	1	B6T3B2	N-Term(iTRAQ4plex); K21(iTRAQ4plex)	2538.34	0.893662	100	9.43163	0.907177	103	9.49385	0.885607	89	9.66037	1.08313	100	5.38911	1.0719	103	5.94383	1.07833	89	5.96661	1.14857	100	7.84542	1.16318	103	7.68043	1.16083	89	8.19588	0.817792	100	19.8995	0.7972	103	22.853	0.762888	89	21.5103	2.355e-11	99.27	104.11	98.06	0
AAAADAGETSPGEEVFGAR	4	2	1	A0A1D6KSB0	N-Term(iTRAQ4plex)	1949.93	0.521821	2	91.6249	0.399095	1		0.276413	1		0.542256	2	69.0299	0.39435	1		0.328246	1		1.19017	2	37.9951	1.43181	1		1.57095	1		1.80033	2	14.5621	1.98546	1		1.97516	1		9.317e-14	99.26	94.4	99.75	0
DVFAGIDPDLDAQVEFGTFQK	449	2	1	P05641	N-Term(iTRAQ4plex); K21(iTRAQ4plex)	2600.31	0.816513	151	12.9339	0.823105	152	14.4765	0.816691	146	16.5645	1.08889	151	6.40441	1.079	152	6.56165	1.09028	146	7.04403	1.16075	151	7.49698	1.17138	152	7.82164	1.18273	146	6.72787	0.833444	151	15.6163	0.826289	152	13.7195	0.815975	146	12.0606	5.854e-09	99.18	101.14	104.53	0
DAPMFVVGVNEDK	12	12	2	Q09054;P08735	N-Term(iTRAQ4plex); M4(Oxidation); K13(iTRAQ4plex)	1724.87																																					1.63e-08	99.16	99.21	86.86	0
FEEKDGIDYAAVTVQLPGGER	80	4	2	B4F9R9;B6T3B2	N-Term(iTRAQ4plex); K4(iTRAQ4plex)	2582.34																																					5.778e-15	99.16	91.83	84.54	1
SQASALEAHAAPNCK	30	1	1	Q08062	N-Term(iTRAQ4plex); C14(Carbamidomethyl); K15(iTRAQ4plex)	1842.94	0.864544	12	17.6523	0.918176	9	29.297	0.877729	9	32.392	1.09494	12	13.4998	1.12566	9	7.32938	1.19535	9	10.0518	0.966979	12	9.62709	0.971617	9	12.7353	0.988304	9	6.35488	0.932117	12	14.3942	0.957571	9	23.6472	0.86753	9	12.5495	2.915e-13	99.11	93.24	102.78	0
TVLIMELINNIAK	120	2	2	P00827;A0A1D6DRN8	N-Term(iTRAQ4plex); M5(Oxidation); K13(iTRAQ4plex)	1776.05																																					2.649e-08	99.07	83.35	90.56	0
WAMLGAAGAVIPEACNK	19	5	1	B4FL55	N-Term(iTRAQ4plex); M3(Oxidation); C15(Carbamidomethyl); K17(iTRAQ4plex)	2063.05	0.86387	7	16.8268	0.831026	6	22.6879	0.894777	6	22.6194	0.959639	7	8.66896	1.03493	6	4.16011	1.00451	6	10.98	1.13779	7	5.13994	1.07467	6	6.96955	1.05407	6	9.0053	1.10171	7	19.8567	0.933365	6	16.8548	1.04651	6	17.598	2.866e-11	99.06	93.69	74.26	0
NLMPQAYDELVENCNILESHYK	350	48	6	D3K3U9;C5IHD3;C5IHD1;C5IHE9;A0A1D6M422;A0A1D6M444	N-Term(iTRAQ4plex); C14(Carbamidomethyl); K22(iTRAQ4plex)	2968.44																																					8.685e-15	99.04	101.99	108.28	0
VAAATQAAGDAK	12	4	1	C0PBL7	N-Term(iTRAQ4plex); K12(iTRAQ4plex)	1361.76	1.06146	4	9.88267	1.03468	3	0.559665	1.01544	5	16.9394	1.08628	4	6.58121	1.16904	3	0.905835	1.04721	5	10.3925	1.0005	4	4.43862	1.02665	3	3.83181	1.01286	5	4.29945	0.761447	4	15.5664	0.689789	3	9.8203	0.819727	5	23.3848	2.991e-08	98.96	99.18	82.73	0
LDGSQAPGMSSDELAQR	3	6	1	A0A1D6HN32	N-Term(iTRAQ4plex)	1905.91	0.9324	1		0.883603	1		0.894661	1		1.14772	1		1.22253	1		1.17776	1		0.939945	1		0.94463	1		0.971551	1		1.01917	1		0.946941	1		0.950808	1		9.309e-11	98.91	105.93	108.22	0
QAASLLADDDPSDDAAPR	3	5	1	C0HFG9	N-Term(iTRAQ4plex)	1971.94	1.01386	1		1.01626	1		0.983087	1		0.953242	1		0.9718	1		0.997573	1		0.962264	1		0.944944	1		0.968647	1		1.20285	1		1.20378	1		1.14963	1		1.521e-14	98.91	101.28	104.32	0
ACAGYVDAVEVDGDGGPGSVTTMK	4	1	1	B6SQM6	N-Term(iTRAQ4plex); C2(Carbamidomethyl); K24(iTRAQ4plex)	2644.25	2.38374	2	44.9992	1.87118	1		2.51921	1		0.549904	2	61.4826	0.785515	1		0.638187	1		0.605412	2	42.4939	0.817849	1		0.616358	1		0.64932	2	38.6539	0.730605	1		0.570796	1		7.366e-13	98.89	115.58	79.37	0
ISPAATMVGPQVASPR	5	5	1	C0PHQ7	N-Term(iTRAQ4plex); M7(Oxidation)	1741.94	0.386146	1		0.588091	2	98.5504	0.610881	2	52.9234	0.397292	1		0.546415	2	60.4061	0.636487	2	53.4477	1.63572	1		1.38133	2	27.2028	1.31687	2	24.3839	1.61424	1		1.35346	2	32.3618	1.38962	2	22.7205	3.043e-10	98.87	90.33	86	0
YPGITYADLFQLASATAIEEAGGPK	5	4	1	A0A096PU33	N-Term(iTRAQ4plex); K25(iTRAQ4plex)	2871.51	0.760696	3	12.301	0.65497	2	4.35744				0.774725	3	0.661045	0.739931	2	31.7018				1.20874	3	2.49906	1.19198	2	14.8917				1.37797	3	17.251	1.5171	2	5.6163				5.456e-11	98.85	92		0
VVTIDSYEDVPANDEK	22	12	1	B6T669	N-Term(iTRAQ4plex); K16(iTRAQ4plex)	2082.05	1.09948	6	15.5984	1.18214	8	12.5464	1.06164	8	12.6218	1.12772	6	5.73373	1.0748	8	10.5718	1.12304	8	9.34085	0.935892	6	5.0743	0.952026	8	4.79262	0.932143	8	4.3804	0.820883	6	5.96865	0.819255	8	14.9168	0.801769	8	8.77809	6.509e-12	98.78	70.66	90.86	0
GLEPSEFEDSVAQAFFDLENGNQELK	17	4	2	B4FZN6;B6SHM7	N-Term(iTRAQ4plex); K26(iTRAQ4plex)	3201.55																																					8.37e-14	98.74	88.77	89.04	0
LAFYDYIGNNPAK	178	2	1	P05641	N-Term(iTRAQ4plex); K13(iTRAQ4plex)	1773.94	0.881141	60	15.4934	0.892478	58	14.8657	0.900533	60	18.7634	1.01805	60	5.31892	1.02623	58	5.81962	1.03565	60	5.68329	1.14338	60	8.84875	1.14643	58	9.1609	1.14221	60	8.66196	0.897096	60	15.8501	0.840062	58	18.126	0.818641	60	20.0312	4.283e-09	98.71	102.22	88.64	0
ETTVQATGVASNLVEAIQGAGFK	34	2	1	A0A096RCT4	N-Term(iTRAQ4plex); K23(iTRAQ4plex)	2579.4	0.915142	10	12.8948	0.898716	15	12.2779	0.908556	9	7.17685	0.988183	10	3.99811	1.01858	15	8.30691	1.06868	9	18.0062	1.07406	10	9.97565	1.07796	15	6.83764	1.09064	9	1.77491	0.994618	10	9.59012	0.937634	15	11.396	0.938322	9	16.644	8.139e-12	98.7	102.85	68.54	0
ALADQATQDNFEK	55	5	2	B4F8P6;E9NQE2	N-Term(iTRAQ4plex); K13(iTRAQ4plex)	1738.88																																					1.273e-09	98.68	90.89	109.48	0
QAVTNPQNTFFGTK	5	8	2	B6U4A3;C0P9K2	N-Term(iTRAQ4plex); K14(iTRAQ4plex)	1840.98																																					2.724e-10	98.66	83.92	97.47	0
MPSAVGYQPTLSTEMGSLQER	42	4	3	P00827;A0A1D6DRN8;A0A1D6Q2W3	N-Term(iTRAQ4plex); M1(Oxidation); M15(Oxidation)	2458.17																																					3.321e-07	98.63	78.46	102.41	0
AYPLADAQLTMGILDIIQQAANYK	1	3	1	B4FMS0	N-Term(iTRAQ4plex); M11(Oxidation); K24(iTRAQ4plex)	2925.58	1.15923	1								1.01136	1								0.813117	1								1.21216	1								4.86e-11	98.63			0
NMENMDALLDLDYLK	3	2	1	B6ST03	N-Term(iTRAQ4plex); M2(Oxidation); M5(Oxidation); K15(iTRAQ4plex)	2118.04	1.04476	1		1.07544	1		1.11533	1		1.39766	1		1.32232	1		1.20767	1		0.842044	1		0.865992	1		0.904419	1		0.652934	1		0.699902	1		0.763328	1		1.217e-07	98.61	49.13	21.69	0
AGVLVGTGMGGLTVFSDGVQNLIEK	27	7	2	B6TGG7;B7ZZJ0	N-Term(iTRAQ4plex); K25(iTRAQ4plex)	2750.5																																					2.561e-13	98.6	110.65	110.58	0
VIEAGANAIVAGSAVFGAPDYAEAIK	213	6	1	B4FRQ1	N-Term(iTRAQ4plex); K26(iTRAQ4plex)	2792.5	0.917471	77	10.0664	0.904346	64	12.5189	0.896228	71	11.7059	1.13761	77	6.34985	1.12635	64	7.94024	1.10921	71	8.50266	1.0415	77	8.24428	1.04239	64	9.12818	1.0171	71	9.28838	0.849199	77	24.0349	0.885879	64	21.4077	0.902655	71	24.2756	1.422e-09	98.59	101.04	92.17	0
TQVTVEYVNEGGAMVPVR	5	5	2	B4FIE9;B6T681	N-Term(iTRAQ4plex)	2093.08																																					3.58e-13	98.57	97.27	79.52	0
ATEQQGQVQEQDDEVVDR	33	1	1	B4FTA7	N-Term(iTRAQ4plex)	2218.03	0.723902	12	17.2549	0.815105	12	16.5771	0.780763	9	21.9361	1.10104	12	3.91321	1.10089	12	9.71931	1.08656	9	11.1246	1.0707	12	4.54371	1.0403	12	6.00833	0.998045	9	5.4413	1.07174	12	8.83346	1.06276	12	16.6753	1.17328	9	6.31824	1.522e-14	98.54	137.04	88.66	0
VLELGDTIAGLTLEEAR	8	2	1	B6SR22	N-Term(iTRAQ4plex)	1944.08	1.31064	3	6.99788	1.29206	4	5.81239	1.29267	1		1.78317	3	20.7239	1.22329	4	27.2404	1.81339	1		0.368291	3	79.9819	0.704473	4	32.8282	0.350673	1		0.583451	3	65.7175	0.836558	4	31.7355	0.585111	1		1.293e-12	98.47	68.85	68.97	0
ADEESPAEPAPTAEGEGAVATKPK	94	1	1	B6TH55	N-Term(iTRAQ4plex); K22(iTRAQ4plex); K24(iTRAQ4plex)	2784.42	0.906246	28	11.846	0.855401	34	13.6261	0.846768	31	18.7181	1.11787	28	6.53444	1.1145	34	8.46421	1.09829	31	13.3074	1.22269	28	10.8931	1.2487	34	9.42027	1.26986	31	11.8471	0.634741	28	25.4474	0.643086	34	26.5276	0.550748	31	35.5186	2.89e-15	98.46	102.79	100.88	0
GLVDSVGGLSQALAIAK	7	5	1	B8A027	N-Term(iTRAQ4plex); K17(iTRAQ4plex)	1887.11	1.08491	3	4.33925	1.1153	2	11.1621	1.0707	2	1.51281	1.14907	3	16.5111	1.23516	2	16.2892	1.11157	2	17.3479	0.921136	3	11.3254	0.83186	2	5.98632	0.942113	2	6.21903	0.869427	3	33.0983	0.84136	2	10.7894	0.882207	2	21.6159	7.658e-14	98.46	66.84	60.6	0
QDLPNAMNAAEITDK	12	24	1	C4J8Y5	N-Term(iTRAQ4plex); K15(iTRAQ4plex)	1918.98	0.989482	4	6.69321	0.974817	4	11.8025	0.934291	4	11.2117	1.09688	4	0.974517	1.08672	4	1.41984	1.0673	4	3.46795	1.05323	4	10.4568	1.05488	4	11.6138	1.07132	4	8.16207	0.836986	4	18.9444	0.820722	4	16.5391	0.824051	4	6.85809	9.433e-12	98.43	69.17	104.25	0
SLDPGMPALVVGTGLGPK	5	2	1	C0PCL0	N-Term(iTRAQ4plex); K18(iTRAQ4plex)	1997.13	0.810973	2	8.7853	0.765032	1		0.85019	2	10.0157	1.11552	2	6.32521	1.18965	1		1.12662	2	8.95303	0.886716	2	18.6293	0.818361	1		0.889662	2	10.6937	1.2885	2	21.639	1.37953	1		1.23017	2	9.1684	9.888e-10	98.41	97.98	90.07	0
EQFPGANDFGSEVIPGATSIGK	22	6	1	Q947B9	N-Term(iTRAQ4plex); K22(iTRAQ4plex)	2509.29	0.805524	8	6.01511	0.866546	7	6.63482	0.851589	7	11.198	1.15834	8	5.23196	1.19573	7	5.7018	1.17597	7	9.31041	1.07743	8	4.67802	1.03802	7	4.00949	1.0904	7	4.43099	0.863119	8	3.51601	0.898067	7	11.6651	0.832243	7	2.18346	1.881e-13	98.36	91.3	96.89	0
VAEEVIFGQDNVTTGASNDFMQVSR	5	3	1	A0A096S2Q4	N-Term(iTRAQ4plex); M21(Oxidation)	2874.37	0.913172	2	19.2802	0.89623	2	25.2946	0.765686	1		1.0674	2	6.50732	1.05737	2	4.49933	1.02296	1		1.1169	2	12.0643	1.14863	2	18.6111	1.25903	1		0.82414	2	8.8196	0.790105	2	6.54926	0.822443	1		1.809e-08	98.35	80.86	77.81	0
LAADGGATDADVDSGR	4	1	1	K7UGU4	N-Term(iTRAQ4plex)	1634.78	0.617138	1		0.741775	2	44.4623	0.544208	1		0.690068	1		0.670058	2	1.03929	0.599105	1		1.05011	1		1.07392	2	4.32194	1.05978	1		1.95086	1		1.72526	2	26.7839	2.16471	1		2.821e-11	98.28	98.49	105.74	0
VAGLEAAVAGLESQISDLR	13	2	1	C0HHS1	N-Term(iTRAQ4plex)	2043.11	0.887906	7	12.3549	0.881861	4	6.65079	0.784483	2	1.38338	1.07243	7	2.52708	1.05601	4	2.96562	1.11949	2	2.25482	1.03578	7	5.95144	1.07299	4	1.24574	1.05614	2	6.28684	0.983383	7	8.06451	0.968831	4	11.6893	1.01741	2	6.85155	2.364e-13	98.26	81.24	88.28	0
GTETIDVTDAVGSNIR	12	6	3	B6U2J0;B4F8V5;A0A096S2H5	N-Term(iTRAQ4plex)	1791.92																																					3.59e-11	98.16	84.75	75.75	0
YLSGEAEQIEWSK	11	13	2	B4FAD9;B4F8W6	N-Term(iTRAQ4plex); K13(iTRAQ4plex)	1827.94																																					7.351e-11	98.11	69.37	60.15	0
MVFGNMGNTSGTGVLFTR	4	2	2	A0A1D6M444;A0A1D6FQF9	N-Term(iTRAQ4plex)	2033.01																																					9.439e-10	98.1	94.65	82.58	0
GIMGYVEEDLVSTDFTGDSR	186	6	1	Q09054	N-Term(iTRAQ4plex)	2335.09	1.03766	67	11.6058	1.02527	69	8.93176	1.01265	50	11.9775	1.03076	67	7.02941	1.03617	69	8.79061	1.03077	50	6.82777	0.958122	67	5.52493	0.967121	69	6.40345	0.966512	50	5.98228	1.03792	67	15.2418	1.02856	69	16.5655	1.06474	50	11.6311	1.643e-16	98.06	104.07	108.42	0
AAAVIEEVESSLATPTALLR	12	2	1	Q8L5G8	N-Term(iTRAQ4plex)	2185.22	1.03775	4	3.6465	0.963999	4	5.60425	0.97895	4	5.00173	0.950212	4	5.31944	0.905194	4	5.80404	0.974917	4	4.90779	0.95113	4	1.48669	1.03656	4	4.52819	1.05747	4	6.1259	1.20123	4	2.66579	1.1716	4	3.48598	1.10595	4	8.21067	4.741e-15	98.04	91.2	89.83	0
TGAIDNEMTIVLASISTACK	37	2	1	A0A1D6JXJ7	N-Term(iTRAQ4plex); C19(Carbamidomethyl); K20(iTRAQ4plex)	2383.24	1.10576	12	7.55863	1.09041	12	7.428	1.07939	13	4.73926	1.08286	12	6.4763	1.09961	12	7.77204	1.08947	13	7.55348	0.948058	12	7.86487	0.974701	12	6.00252	0.984653	13	8.51043	0.905223	12	6.67854	0.845085	12	16.493	0.841468	13	10.7372	1.365e-12	97.97	76.43	97.06	0
GMEVIDTGTPLSVPVGGATLGR	99	3	2	P00827;A0A1D6DRN8	N-Term(iTRAQ4plex)	2271.23																																					1.165e-13	97.81	112.48	97.94	0
SSAASTAVSIVDAIR	117	5	2	C0PFW3;F6MFD6	N-Term(iTRAQ4plex)	1591.87																																					1.714e-10	97.79	92.42	98.18	0
SGGLGDVCGSLPVALAAR	5	2	2	A0A1D6NUU8;O49064	N-Term(iTRAQ4plex); C8(Carbamidomethyl)	1843.98																																					3.718e-14	97.74	84.44	89.43	0
TVLGSDNVFVALDK	2	8	1	A0A1D6FQV1	N-Term(iTRAQ4plex); K14(iTRAQ4plex)	1765.99	1.09476	1					1.18087	1		0.954841	1					0.923485	1		1.131	1					1.07267	1		0.786188	1					0.840943	1		7.214e-12	97.74		94.8	0
AGVLVGTGMGGLTVFSDGVQNLIEK	3	7	2	B6TGG7;B7ZZJ0	N-Term(iTRAQ4plex); M9(Oxidation); K25(iTRAQ4plex)	2766.5																																					1.104e-11	97.73	69.13	96.47	0
NINPDEAVAYGAAVQAAILSGEGNEK	32	9	3	B7ZZ42;Q5EBY7;A0A0B4J330	N-Term(iTRAQ4plex); K26(iTRAQ4plex)	2889.48																																					1.982e-13	97.72	106.73	96.73	0
TPVHTIASNAGVEGAVVVGK	7	5	2	P29185;Q43298	N-Term(iTRAQ4plex); K20(iTRAQ4plex)	2194.24																																					3.169e-08	97.72	104.14	82.32	0
AHGTAVGLPSDDDMGNSEVGHNALGAGR	9	8	2	B8A306;C0HHU2	N-Term(iTRAQ4plex); M14(Oxidation)	2865.32																																					1.79e-12	97.69	114.09	99.18	0
FEGALPVDQMIEQIENALAVTK	9	2	1	A0A1D6N0J3	N-Term(iTRAQ4plex); K22(iTRAQ4plex)	2704.45	0.79668	4	2.20871	0.764549	3	9.95647	0.854771	1		1.22391	4	2.79623	1.20487	3	0.669428	1.30541	1		1.10067	4	3.25469	1.18326	3	1.28053	0.949654	1		0.752517	4	11.056	0.676435	3	7.54551	0.827712	1		4.273e-16	97.66	132.05	37.26	0
IELADSVEEMGEK	13	3	1	K7TH00	N-Term(iTRAQ4plex); K13(iTRAQ4plex)	1737.87	0.965894	4	28.7748	1.07521	5	23.5728	0.843186	4	17.6825	1.21164	4	17.2137	1.32061	5	2.90538	1.31217	4	4.86665	0.808743	4	4.66354	0.843495	5	11.3711	0.819018	4	10.9218	1.01052	4	47.9938	0.850508	5	21.506	1.01099	4	45.2354	4.518e-08	97.66	72.36	97.6	0
LGELEAELTEVNANNEK	6	6	2	A0A1D6JW70;A0A1D6PER2	N-Term(iTRAQ4plex); K17(iTRAQ4plex)	2161.12																																					1.158e-14	97.65	86.95	125.05	0
NVVCNFTEGAMYSFPQIR	4	3	1	B6TXZ8	N-Term(iTRAQ4plex); C4(Carbamidomethyl); M11(Oxidation)	2293.09	1.01118	1		1.0082	1		1.06595	2	10.9709	1.15064	1		1.155	1		1.099	2	10.6804	0.865842	1		0.878081	1		0.932683	2	13.5078	1.05909	1		1.03492	1		0.926336	2	19.6435	6.05e-07	97.63	82.11	95.48	0
ISQEVSGDALGEEFK	20	5	1	B6T4E7	N-Term(iTRAQ4plex); K15(iTRAQ4plex)	1896.98	0.988599	6	6.56502	1.04199	8	16.1371	1.07047	6	13.8941	1.04492	6	2.35008	1.02619	8	4.02078	1.04074	6	3.13302	1.10781	6	2.38195	1.10555	8	2.46512	1.09266	6	7.05976	0.788406	6	7.34712	0.731525	8	13.8932	0.707396	6	26.5581	5.547e-10	97.63	77.27	93.55	0
EIILSTNSGQIGVLPNHAPINTAVDMGPLR	9	1	1	P00835	N-Term(iTRAQ4plex)	3271.76	0.843096	2	17.5418	0.871267	3	2.55612	0.890308	4	6.98325	1.26555	2	11.5522	1.20425	3	5.10218	1.2563	4	7.37744	0.918183	2	5.31554	0.997875	3	9.5712	0.931062	4	5.12134	0.956684	2	2.67259	0.909976	3	4.65281	0.927584	4	5.46851	1.757e-15	97.62	92.83	98	0
QLAVMSAFLGPDQAATEGR	6	3	1	B4FS17	N-Term(iTRAQ4plex); M5(Oxidation)	2122.08	0.895522	2	25.9886	0.915527	2	31.2868	0.890963	2	22.5454	1.0104	2	5.1464	1.00086	2	2.95658	1.00254	2	5.51738	1.07913	2	6.73224	1.0669	2	8.04719	1.0958	2	6.02091	1.01041	2	5.25344	1.01717	2	12.4691	0.997911	2	2.26175	7.499e-12	97.61	113.86	106.32	0
VENQEGVANFDDILANSDAFMVAR	7	3	1	Q6IUP7	N-Term(iTRAQ4plex)	2769.34	1.06629	2	0.0322026	1.1307	3	2.74795	1.0387	2	3.29673	1.12887	2	7.39347	1.07965	3	4.04768	1.1634	2	9.67639	0.972785	2	8.49859	0.907179	3	0.698634	0.932493	2	10.5579	0.822901	2	2.05819	0.802772	3	4.58712	0.86644	2	4.97461	3.4e-13	97.58	78.75	99.84	0
AQPGVTASDVNVEEVR	18	2	1	B6U301	N-Term(iTRAQ4plex)	1814.93	0.665869	6	35.5811	0.672425	6	21.5572	0.610836	6	22.4948	0.852728	6	6.60738	0.85566	6	5.848	0.83059	6	3.79481	1.1838	6	12.5541	1.21082	6	5.52239	1.20785	6	4.99935	1.32263	6	12.8374	1.34877	6	6.45413	1.39978	6	7.25757	2.301e-10	97.57	97.84	95.58	0
ATVVDVTPGVAAAAK	2	2	1	A0A096S4C6	N-Term(iTRAQ4plex); K15(iTRAQ4plex)	1657.97	0.631479	1		0.584661	1					0.863127	1		0.85318	1					1.35893	1		1.37942	1					1.06583	1		1.10143	1					3.935e-09	97.55	76.67		0
LGMLSITSGANPVSVK	3	2	1	B6SXW8	N-Term(iTRAQ4plex); K16(iTRAQ4plex)	1862.07	1.11329	1		1.05386	1		1.02759	1		1.05452	1		1.11332	1		1.02792	1		1.05009	1		0.957724	1		1.0745	1		0.750291	1		0.900319	1		0.847403	1		8.654e-12	97.52	30.97	51.53	0
VVLEMAGVENALGK	14	2	1	B6TT32	N-Term(iTRAQ4plex); K14(iTRAQ4plex)	1717.98	0.887735	5	11.1787	0.871594	4	8.12499	0.908746	5	15.9337	1.01429	5	1.05394	1.02477	4	8.2758	0.994772	5	4.26762	1.1904	5	11.38	1.16553	4	6.11455	1.17309	5	4.72908	0.881462	5	7.18308	0.924427	4	6.73713	0.800482	5	11.0567	5.46e-08	97.48	79.21	97.69	0
EQMIDTYLNTLATVLGSMEEAK	11	2	1	B6TYI4	N-Term(iTRAQ4plex); K22(iTRAQ4plex)	2745.4	1.39611	4	6.43968	1.10511	3	9.25746	1.15878	4	7.89316	1.06063	4	1.85259	1.06838	3	3.765	1.04855	4	1.63541	0.927346	4	5.4523	0.973378	3	6.74256	0.980142	4	5.04168	0.634072	4	8.04163	0.963999	3	27.7346	0.819125	4	30.5372	7.461e-12	97.45	69.71	71.46	0
AAPVAPDTTEEPFAAAR	10	1	1	A0A096S0H1	N-Term(iTRAQ4plex)	1857.94	0.762669	3	18.2788	0.817096	3	35.4419	0.890944	4	24.4784	0.961085	3	0.344134	1.00391	3	1.16774	0.98297	4	0.693576	1.1442	3	1.10846	1.08716	3	7.24848	1.05881	4	7.86777	1.14914	3	7.0619	1.10857	3	14.4825	1.1212	4	8.56682	1.271e-10	97.37	97.41	83.58	0
AMMVDTTILGLDDER	17	6	1	Q947B9	N-Term(iTRAQ4plex); M3(Oxidation)	1839.89	0.843659	4	19.2739	0.838098	7	24.4773	0.842277	5	22.2337	1.05205	4	7.07065	1.0719	7	5.20822	1.08409	5	6.70875	1.00337	4	5.58169	1.0076	7	6.16706	0.952121	5	10.5684	1.16287	4	8.68601	1.1818	7	3.76553	1.25425	5	7.66806	9.46e-09	97.32	96.84	96.73	0
NVGIVLMGDGLMIQEGSFVK	88	3	2	A0A059Q6M3;A0A1D6DRM6	N-Term(iTRAQ4plex); M7(Oxidation); M12(Oxidation); K20(iTRAQ4plex)	2427.29																																					5.304e-09	97.27	104.7	104.84	0
GHNGEVTAIATPIDNSPFIVSSSR	23	2	2	B4FKM1;B6SJ21	N-Term(iTRAQ4plex)	2613.35																																					2.791e-15	97.27	102.23	104.9	0
ELLSNYEYDGDEVPIVAGSALK	37	2	1	B6TPG0	N-Term(iTRAQ4plex); K22(iTRAQ4plex)	2670.37	0.92008	16	11.0924	0.887755	10	8.1406	0.881973	11	7.86652	1.07396	16	9.5414	1.07961	10	8.28772	1.1046	11	4.66363	1.04732	16	5.66167	1.06985	10	8.86156	1.07185	11	4.41319	0.924499	16	19.3359	0.895498	10	18.8667	0.870658	11	7.49934	9.089e-11	97.26	92.04	92.05	0
ISIEAGSTLGWQK	245	4	2	A0A1D6NVZ7;B4G177	N-Term(iTRAQ4plex); K13(iTRAQ4plex)	1677.95																																					8.24e-08	97.22	97.26	91	0
EVEDSELADVAAVSAGNNYEIGNMIAEAMSK	9	4	2	C0P530;A0A1D6LJS9	N-Term(iTRAQ4plex); K31(iTRAQ4plex)	3515.68																																					1.598e-13	97.19	73.1	73.18	0
VYPGGAFDPLGLADDPDTAAELK	224	3	2	B6SZT9;A0A1D6KWI5	N-Term(iTRAQ4plex); K23(iTRAQ4plex)	2620.34																																					5.211e-11	97.15	91.2	95.59	0
IIDAIHSGELLTANYQK	179	11	3	Q9SLZ0;C0P3W9;K7VNE0	N-Term(iTRAQ4plex); K17(iTRAQ4plex)	2174.21																																					8.758e-14	97.09	88.25	99.65	0
EVYSSHMQLGGPK	12	127	2	A0A096UDB7;A0A1D6GRR6	N-Term(iTRAQ4plex); K13(iTRAQ4plex)	1720.89																																					7.306e-12	97.08	86.56	83.14	0
WAMLGALGCITPEVLEK	30	2	1	A0A096QRW1	N-Term(iTRAQ4plex); C9(Carbamidomethyl); K17(iTRAQ4plex)	2176.18	1.0741	8	10.1519	1.0911	11	10.1286	1.06261	11	4.37956	1.03123	8	5.15039	0.99057	11	8.68364	1.01887	11	4.31703	1.00231	8	4.92735	0.957945	11	11.1096	0.994986	11	3.57562	0.949683	8	15.1856	1.01698	11	15.9085	0.967266	11	11.7756	2.098e-11	97.03	96.92	89.65	0
LMDEMAVVATEEYR	51	14	2	Q84KR7;E9NQE1	N-Term(iTRAQ4plex); M5(Oxidation)	1816.86																																					1.039e-10	97.01	91.78	97.35	0
ENAPCIVFVDEIDAVGR	67	3	2	B1P2H4;B1P2H3	N-Term(iTRAQ4plex); C5(Carbamidomethyl)	2048.03																																					7.928e-12	97	94.72	97.3	0
VMVGLPTTGGVTPAPAAEAELK	6	2	1	B4FTJ6	N-Term(iTRAQ4plex); M2(Oxidation); K22(iTRAQ4plex)	2413.33	0.90196	2	9.54939	0.946832	2	5.60836	0.923742	2	0.0811003	1.03649	2	1.24016	1.06886	2	2.18534	1.03771	2	3.9365	0.978086	2	21.2115	0.968052	2	24.2437	1.05878	2	13.9456	1.09518	2	48.476	1.01127	2	47.1414	0.94764	2	37.0343	4.224e-10	96.99	103.61	103.61	0
NQVAMNPINTVFDAK	25	11	4	B6SZ69;B7ZZ42;B6U1E4;A0A0B4J330	N-Term(iTRAQ4plex); K15(iTRAQ4plex)	1950.03																																					5.014e-09	96.99	79.49	86.08	0
TLYDAVQSIKPTVLIGTSGVGR	126	4	2	B4F8P6;E9NQE2	N-Term(iTRAQ4plex); K10(iTRAQ4plex)	2563.48																																					3.276e-15	96.94	101.33	107.37	0
AGGGIVNTGGGK	6	2	1	C0PHL2	N-Term(iTRAQ4plex); K12(iTRAQ4plex)	1275.73	1.10159	2	16.3849	0.90977	2	11.4183	1.13557	2	18.5168	0.770864	2	6.12017	0.894641	2	34.267	0.822328	2	2.53069	1.11244	2	11.7961	1.16875	2	9.99524	1.06476	2	12.2103	1.10259	2	4.33815	0.988082	2	15.8831	1.06033	2	2.63953	1.421e-08	96.94	87.54	80.6	0
DFYNSQLTASGHDYDDTLLAK	4	5	2	B4FAF5;A0A1D6H482	N-Term(iTRAQ4plex); K21(iTRAQ4plex)	2662.28																																					6.4e-16	96.92	74.27	102.14	0
LAGQDANVTTVPVAVLR	12	2	1	B4FB27	N-Term(iTRAQ4plex)	1868.07	0.889573	4	10.8002	0.837019	4	12.9808	0.931129	4	11.9876	1.15273	4	3.72074	1.19868	4	1.68565	1.21572	4	3.20997	0.980487	4	4.80001	1.01021	4	0.472613	0.984658	4	1.27907	0.927794	4	20.8206	0.950283	4	7.70489	0.856716	4	16.619	1.16e-12	96.87	88.85	73.24	0
HQLIAATVSDGK	80	1	1	A0A096QKN7	N-Term(iTRAQ4plex); K12(iTRAQ4plex)	1527.87	0.792253	28	15.9941	0.763266	25	11.6527	0.803165	26	15.8229	0.957877	28	4.13537	0.967394	25	4.49049	0.963122	26	3.27028	1.25008	28	10.269	1.23112	25	12.0427	1.21684	26	13.1996	0.878199	28	12.1471	0.862366	25	12.1899	0.934683	26	11.2978	7.208e-08	96.84	95.65	97.06	0
SPLSAPSSGIVAEQLIEK	3	5	1	B8A027	N-Term(iTRAQ4plex); K18(iTRAQ4plex)	2114.19	1.00356	1		0.980089	1		0.998176	1		1.27666	1		1.28645	1		1.31858	1		0.922537	1		0.939995	1		0.912055	1		0.752253	1		0.734495	1		0.704964	1		1.724e-11	96.81	87.59	100.29	0
DQETTGFAWWAGNAR	97	1	1	A0A059Q8J6	N-Term(iTRAQ4plex)	1853.86	0.957725	32	15.0778	0.927535	32	17.4425	0.895999	33	10.7063	1.01011	32	5.08291	1.00252	32	5.37669	1.01066	33	3.69501	1.00264	32	8.71211	1.01887	32	8.26186	1.0094	33	8.20303	1.11736	32	9.67696	1.1244	32	10.4716	1.11448	33	10.0743	9.738e-11	96.8	97.87	99.72	0
IINSDEVQSVVKPLNK	76	7	4	C0P455;B4FVJ0;B4F8D2;B4F9G0	N-Term(iTRAQ4plex); K12(iTRAQ4plex); K16(iTRAQ4plex)	2215.29																																					3.513e-09	96.77	92.75	80.68	0
GTLLTALAELGHEATINEAVR	19	6	1	A0A1D6H703	N-Term(iTRAQ4plex)	2323.28	1.06649	6	6.50643	1.01856	7	3.14122	1.12833	6	9.09084	1.0406	6	3.58799	0.982844	7	6.90298	0.945426	6	1.58658	0.947348	6	6.16459	0.963444	7	6.01376	0.917712	6	4.85073	1.02467	6	11.8826	1.11566	7	25.231	1.16909	6	9.49747	4.013e-14	96.75	106	92.45	0
DNVLQSGPIIDIQPVQELEQIK	6	3	2	A0A1D6GZI1;A0A1D6GZH9	N-Term(iTRAQ4plex); K22(iTRAQ4plex)	2764.53																																					3.092e-11	96.75	50.48	60.2	0
DQVTSPAGTTIAGIQELEK	3	4	1	A0A1D6N1H4	N-Term(iTRAQ4plex); K19(iTRAQ4plex)	2246.22	1.05829	2	5.6942				1.16233	1		1.12525	2	14.0684				1.20314	1		0.95582	2	4.18969				0.937178	1		0.847948	2	31.0715				0.653189	1		1.038e-11	96.67		77.45	0
LDESTGLIDYDQLEK	5	1	1	B6T7Q7	N-Term(iTRAQ4plex); K15(iTRAQ4plex)	2027.04	1.04945	1		0.957565	3	26.934	1.29375	1		0.958096	1		1.05211	3	5.8875	0.920643	1		1.23706	1		1.14453	3	1.5607	1.14881	1		0.635841	1		0.696248	3	4.67945	0.567804	1		2.117e-12	96.66	120.14	106.89	0
LAVANGAAGIIVSNHGAR	12	3	1	C0P702	N-Term(iTRAQ4plex)	1835.03	0.665189	4	3.5221	0.714793	4	13.9274	0.692589	4	9.98516	1.24742	4	6.21198	1.22741	4	4.52725	1.20348	4	6.41812	1.01085	4	5.43203	1.01196	4	1.43059	0.998872	4	2.75758	1.01041	4	7.69967	1.04809	4	9.757	1.06365	4	5.7974	1.484e-13	96.66	97.44	92.64	0
SPPVAGAAAGAGGAGAGALMK	6	5	1	A0A096SW39	N-Term(iTRAQ4plex); M20(Oxidation); K21(iTRAQ4plex)	1986.07	1.03782	2	4.65964	1.01053	2	1.63335	0.978902	2	1.2514	0.920923	2	2.17723	0.979438	2	2.02042	0.946265	2	3.02851	0.982762	2	8.03959	0.929158	2	8.27921	0.96545	2	8.16894	1.18522	2	4.81045	1.22304	2	7.48511	1.2367	2	14.6701	2.665e-09	96.63	111.32	135.56	0
GDGTLAPVAIEMSLPELR	5	10	1	A0A096SMR9	N-Term(iTRAQ4plex)	2013.08	0.956491	2	15.6885	0.938762	2	2.21882	0.861863	1		1.02928	2	15.8287	1.10724	2	2.26266	1.04176	1		0.902268	2	19.1379	0.883378	2	2.82549	0.908803	1		1.21807	2	19.1559	1.18393	2	9.57213	1.33352	1		1.313e-11	96.61	67.65	52.89	0
VYAIGNPFGLDHTLTTGVISGLR	35	3	2	A0A1D6MD76;A0A1D6FKP2	N-Term(iTRAQ4plex)	2545.39																																					5.494e-10	96.59	87.44	65.44	0
QVFQAEDALTEAYDK	4	4	1	C4J4B7	N-Term(iTRAQ4plex); K15(iTRAQ4plex)	2016.01	0.933959	1		0.906541	1		0.899513	2	8.29498	1.10277	1		1.15042	1		1.1464	2	2.8758	1.11081	1		1.09967	1		1.08933	2	3.64179	0.771005	1		0.748647	1		0.772919	2	5.18389	4.799e-12	96.58	123.37	104.4	0
LVLEVAQHLGENMVR	69	6	2	P19023;A0A1D6FJP5	N-Term(iTRAQ4plex); M13(Oxidation)	1868.02																																					4.949e-08	96.51	91.14	95.77	0
NAFAGDASGVFGK	2	1	1	A0A1D6LII9	N-Term(iTRAQ4plex); K13(iTRAQ4plex)	1528.79	0.880449	1		0.827557	1					0.826689	1		0.9034	1					1.33719	1		1.30124	1					0.868773	1		0.874799	1					3.091e-10	96.47	96.56		0
IQVGVFSATMPPEALEITR	14	10	2	A0A1D6LNL7;C0PHE3	N-Term(iTRAQ4plex)	2203.19																																					7.201e-13	96.44	119.14	81.91	0
KLDSLPSDLAAAVDSGR	159	2	1	B6SZH7	N-Term(iTRAQ4plex); K1(iTRAQ4plex)	2003.1	0.85684	50	15.0627	0.8207	57	16.829	0.837779	52	14.3527	1.22381	50	10.8764	1.25307	57	15.801	1.22625	52	15.8825	0.967366	50	6.88108	0.963216	57	6.95403	0.958131	52	5.07649	0.89627	50	15.0496	0.924044	57	23.0612	0.911274	52	24.8459	7.618e-11	96.41	95.55	99.38	1
AVNNVNSVIGPALIGK	12	4	1	B6T3P9	N-Term(iTRAQ4plex); K16(iTRAQ4plex)	1854.1	1.15109	4	12.434	1.12214	4	4.57157	1.12299	4	8.17304	1.00094	4	3.82674	1.03906	4	2.82646	1.02934	4	2.88057	0.992081	4	11.7288	0.951192	4	9.04885	0.995728	4	4.71222	0.883103	4	3.46344	0.933742	4	9.92315	0.876126	4	6.04513	7.721e-12	96.4	70.2	84.42	0
ENGIEVLYEDPVVAFDGK	12	7	1	A0A1D6J0S0	N-Term(iTRAQ4plex); K18(iTRAQ4plex)	2282.18	1.00143	6	7.57472	1.03199	4	0.407189	1.11225	2	10.1395	1.03264	6	1.85146	1.05432	4	3.46096	1.00794	2	1.07406	1.07145	6	2.61133	0.985483	4	1.52516	1.12318	2	3.98046	0.845625	6	17.5918	0.898922	4	6.22216	0.683737	2	4.79052	2.895e-12	96.39	105.26	97.73	0
ESTTIVGDGSTQDEVTK	11	1	1	A0A1D6LJS9	N-Term(iTRAQ4plex); K17(iTRAQ4plex)	2055.03	0.875414	4	8.7864	0.881431	4	2.22835	0.774759	3	8.70586	1.03054	4	4.95913	1.00546	4	7.7083	1.11116	3	7.47438	1.0941	4	5.51308	1.12811	4	4.69342	1.13473	3	3.59739	0.846135	4	14.6561	0.944179	4	16.5126	0.898471	3	15.0105	4.673e-12	96.35	92.01	98.25	0
GLVDNLFQAPMGDGTHVAVLSSYDYISQGQK	83	3	1	C0P5X1	N-Term(iTRAQ4plex); M11(Oxidation); K31(iTRAQ4plex)	3614.8	0.904711	29	11.1185	0.901404	30	7.62767	0.86121	24	9.24863	1.03194	29	3.98611	1.03212	30	6.92223	1.00328	24	5.60276	1.03613	29	6.03869	1.07004	30	8.37434	1.09634	24	6.85964	1.08381	29	8.3881	1.02652	30	9.37456	1.08381	24	10.2643	1.714e-10	96.29	92.46	79.48	0
FVADPAGGAPAAELSVR	19	1	1	B4FJP7	N-Term(iTRAQ4plex)	1771.94	0.750302	5	18.845	0.867847	7	15.087	0.81853	7	25.7836	1.0058	5	6.78764	1.03107	7	2.37948	0.986544	7	7.48491	1.07787	5	5.11111	1.06193	7	8.35773	1.06991	7	9.52254	1.11893	5	13.4614	1.08952	7	6.20908	1.16633	7	16.1228	1.098e-10	96.28	111.17	105.25	0
VDIPVTNLVEEVK	8	3	1	K7UDG5	N-Term(iTRAQ4plex); K13(iTRAQ4plex)	1743.02	1.12235	3	1.54793	1.03252	2	19.9298	1.18094	3	0.96914	1.04923	3	1.85557	1.06749	2	13.5808	0.987804	3	1.29544	1.04991	3	5.93068	1.08214	2	0.663554	1.03191	3	5.07189	0.787227	3	5.38453	0.750328	2	1.22288	0.880671	3	8.15856	7.449e-07	96.17	77.62	82.31	0
AAIEEAVVAVEER	4	1	1	A0A1D6GN34	N-Term(iTRAQ4plex)	1529.83	1.00871	2	20.4495	0.732585	1		1.02759	1		0.934268	2	10.6889	0.945126	1		0.955494	1		1.03687	2	26.6103	1.23773	1		1.01445	1		1.05249	2	9.6095	1.03793	1		1.08032	1		4.673e-07	96.15	80.26	66.57	0
QAAGLTHTFGSIGK	6	5	1	B4FMB1	N-Term(iTRAQ4plex); K14(iTRAQ4plex)	1675.93	0.904081	2	17.4509	0.914789	2	7.73315	0.880825	2	16.0237	0.867124	2	0.548636	0.952646	2	4.24355	0.917368	2	9.72926	1.13748	2	0.91051	1.07759	2	3.55777	1.13146	2	1.11724	1.13579	2	14.206	1.10407	2	7.20892	1.07211	2	27.6065	6.256e-10	96.14	92.98	88.7	0
NSASFENQLSEEASDADK	13	6	2	B4FSE2;B4FKM0	N-Term(iTRAQ4plex); K18(iTRAQ4plex)	2230.03																																					1.565e-13	96.14	87.01	101.17	0
VQGDATVDAVFAK	60	4	2	P43188;B6STL7	N-Term(iTRAQ4plex); K13(iTRAQ4plex)	1608.88																																					7.632e-10	96.08	85.76	80.3	0
DGYMISSGQPVNEYIDSAVR	4	6	2	B6TB97;K7TT73	N-Term(iTRAQ4plex); M4(Oxidation)	2361.11																																					5.417e-11	96.08	72.09		0
YCQISQAGNSTLELGPNR	8	9	1	A0A1D6INP6	N-Term(iTRAQ4plex); C2(Carbamidomethyl)	2152.05	0.756882	2	9.76413	0.858768	4	16.2436	0.800426	2	19.4162	0.93237	2	5.53246	0.932631	4	11.9876	0.889205	2	3.64261	1.09849	2	3.08179	1.01708	4	9.51466	0.959695	2	6.48827	1.27617	2	18.7417	1.32034	4	35.3157	1.55229	2	7.84088	1.124e-12	96.03	95.51	96.74	0
DPTAQTEIDNFMVQQLDGTK	4	4	1	B6T3P9	N-Term(iTRAQ4plex); M12(Oxidation); K20(iTRAQ4plex)	2555.25	0.950868	1		0.937294	1		0.949515	2	7.75073	0.994276	1		1.01868	1		1.03744	2	1.74409	1.02978	1		0.990478	1		1.02073	2	0.434625	1.08331	1		1.13495	1		1.02321	2	6.47333	2.226e-09	95.95	73.68	84.2	0
TLDLEALYQSLLEDTETK	8	1	1	A0A1D6DZK4	N-Term(iTRAQ4plex); K18(iTRAQ4plex)	2370.25	1.0331	3	7.69405	0.871936	1		0.940077	4	11.9373	0.96803	3	7.25684	0.880766	1		0.917473	4	21.6259	1.17821	3	3.15816	1.28849	1		1.10431	4	6.01795	0.886925	3	1.92684	0.883262	1		0.984144	4	13.4443	3.221e-10	95.95	42.06	91.07	0
DCPGTHEFLLLDEGK	104	2	1	B6T2L2	N-Term(iTRAQ4plex); C2(Carbamidomethyl); K15(iTRAQ4plex)	2019.02	0.942851	34	11.3024	0.927131	32	8.25337	0.929206	38	12.941	1.19684	34	11.5192	1.18523	32	6.06713	1.21198	38	8.00045	1.02585	34	2.98721	1.03523	32	5.90193	1.02597	38	4.27567	0.757789	34	21.2123	0.784728	32	15.6192	0.781053	38	15.3402	9.44e-10	95.91	103.72	99.79	0
AFSGDSVCEFNEIAAAR	3	1	1	A0A1D6MXQ4	N-Term(iTRAQ4plex); C8(Carbamidomethyl)	1987.92	0.929877	1		0.920201	1		0.942876	1		1.11034	1		1.07659	1		1.03933	1		0.899149	1		0.897302	1		0.96377	1		1.16098	1		1.23392	1		1.13754	1		1.55e-12	95.85	83.67	83.88	0
VIVSGGAPLAVPVEEFLR	10	3	1	K7VAK5	N-Term(iTRAQ4plex)	1997.15	1.27865	4	21.3747	1.19645	2	2.77892	1.25841	4	9.83233	0.941795	4	10.7055	0.92919	2	8.46587	0.895354	4	4.38804	0.962954	4	3.62167	0.993109	2	7.60224	0.939999	4	6.63022	0.898715	4	6.52623	0.963361	2	5.26712	0.977783	4	5.90586	1.091e-09	95.84	68.25	91.28	0
LTVEQNIVLPNVSNER	8	5	1	B6SY01	N-Term(iTRAQ4plex)	1969.09	0.961088	3	15.6558	1.03349	2	14.5081	1.00175	3	21.3452	1.28477	3	1.51971	1.14407	2	15.4666	0.997325	3	11.4416	0.924521	3	4.88429	0.951687	2	6.72503	0.876267	3	17.9253	0.887599	3	11.1992	0.867041	2	0.681861	1.22317	3	42.4426	9.401e-12	95.83	73.82	60.43	0
NVDNFFNENEQLAFGPGLVVPGIYYSDDK	7	2	1	P18123	N-Term(iTRAQ4plex); K29(iTRAQ4plex)	3549.75	0.950457	3	2.63428	0.950082	2	8.79169	1.00201	2	12.0213	0.982012	3	8.77551	0.848255	2	19.4332	0.940989	2	5.87332	1.02648	3	6.37927	1.04828	2	6.35428	1.09491	2	18.6002	1.00815	3	1.87437	1.26747	2	19.5666	0.957967	2	15.1541	3.019e-12	95.82	33.47	68.99	0
EYGITVESIIAAAK	253	4	2	A0A1D6NVZ7;B4G177	N-Term(iTRAQ4plex); K14(iTRAQ4plex)	1752.99																																					4.232e-09	95.8	96.02	93.62	0
AGGAYTMNTASAVTVR	11	12	1	B4FHM5	N-Term(iTRAQ4plex)	1713.87	0.897683	4	0.797554	0.804663	4	1.21844	0.854986	3	0.0584151	0.989748	4	3.48342	0.957277	4	4.62404	1.00412	3	1.6347	0.977183	4	2.95255	1.03251	4	2.94426	0.986247	3	1.23883	1.22344	4	12.6202	1.26691	4	1.90677	1.2985	3	3.09809	2.798e-12	95.79	85.43	73.55	0
NLVFLGSPQVAASVLDK	5	4	1	B4FRN6	N-Term(iTRAQ4plex); K17(iTRAQ4plex)	2046.19	1.01789	2	0.739838	0.975884	2	1.15678	1.0331	1		0.98105	2	2.27067	1.02415	2	0.378907	0.973283	1		1.06408	2	5.61755	1.05133	2	7.63481	1.13614	1		0.952899	2	16.6915	0.956316	2	17.8897	0.815825	1		2.652e-10	95.75	115.62	95.78	0
YNMGNGGPAPESVTDK	13	12	2	P93805;A0A096RRI8	N-Term(iTRAQ4plex); K16(iTRAQ4plex)	1924.93																																					7.614e-11	95.74	95.77	76.31	0
LLEAAMAYVSGNPIMTDDEFDQLK	12	1	1	A0A1D6HXK1	N-Term(iTRAQ4plex); K24(iTRAQ4plex)	2959.46	0.938768	4	10.6185	0.925723	3	0.267019	0.928603	5	2.78308	1.23406	4	5.75357	1.3951	3	1.02812	1.22608	5	13.979	1.05564	4	1.46046	1.01873	3	0.904896	1.05389	5	3.35002	0.573201	4	31.4944	0.462027	3	18.2869	0.809625	5	36.7188	4.281e-11	95.71	86.17	81.77	0
QSLSYLDGTLPGDYGFDPLGLSDPEGTGGFIEPK	73	1	1	B6SUC4	N-Term(iTRAQ4plex); K34(iTRAQ4plex)	3830.89	0.845986	26	15.7981	0.827115	23	14.8954	0.748999	24	17.4447	1.12383	26	8.35187	1.12666	23	12.4318	1.16043	24	6.80986	1.18373	26	7.87161	1.17685	23	7.84697	1.2187	24	5.76346	0.710714	26	22.6761	0.764827	23	35.9762	0.71126	24	25.0617	4.818e-12	95.61	80.05	100.69	0
EPAAVPAPAAEEGSK	18	3	2	B4G1V7;B6SR00	N-Term(iTRAQ4plex); K15(iTRAQ4plex)	1711.91																																					1.854e-09	95.57	80.48	81.85	0
ALLSLQDGAPDTFHFVEDWVK	83	4	1	A0A096RZN2	N-Term(iTRAQ4plex); K21(iTRAQ4plex)	2676.39	0.879865	26	8.88386	0.877151	22	9.38205	0.859198	35	8.17136	1.12487	26	4.80632	1.10896	22	5.21632	1.14524	35	4.5782	1.07888	26	6.17312	1.11231	22	5.94841	1.11507	35	4.91625	0.839743	26	10.9698	0.8072	22	9.8973	0.792239	35	9.36774	2.241e-11	95.54	88.62	91.25	0
GILAMDESNATCGK	27	5	2	B6TI65;B6T7D4	N-Term(iTRAQ4plex); M5(Oxidation); C12(Carbamidomethyl); K14(iTRAQ4plex)	1770.86																																					4.599e-09	95.48	89.26	92.51	0
VYDAVSEAAGIYCNLVNEHGAK	22	3	1	B7ZYV4	N-Term(iTRAQ4plex); C13(Carbamidomethyl); K22(iTRAQ4plex)	2668.33	0.961432	4	2.74644	1.00442	9	11.4005	1.00921	9	3.03567	1.28194	4	13.4969	1.10053	9	13.6045	1.13286	9	15.1831	0.879187	4	9.52144	0.934806	9	10.7071	0.894784	9	7.56644	0.870015	4	22.862	0.970825	9	10.0934	0.895225	9	8.57118	9.355e-12	95.44	85.79	101.95	0
DAEGQDVLLFIDNIFR	8	9	2	P19023;A0A1D6FJP5	N-Term(iTRAQ4plex)	2009.05																																					2.358e-12	95.43		95.42	0
IACSVGTGPVDAAYK	2	12	3	A0A1D6QHF5;B6SH97;A0A1D6EIB9	N-Term(iTRAQ4plex); C3(Carbamidomethyl); K15(iTRAQ4plex)	1796.94																																					5.712e-07	95.43		62.47	0
GTGSAPSASCCSGVR	5	12	1	B8QW69	N-Term(iTRAQ4plex); C10(Carbamidomethyl); C11(Carbamidomethyl)	1597.72	2.88037	1		1.70283	2	76.8881	1.98159	2	23.0474	1.054	1		0.995877	2	9.88973	0.947345	2	16.922	0.145259	1		0.435943	2	141.158	0.425564	2	48.1038	0.332598	1		0.736573	2	104.557	0.937282	2	48.2598	7.459e-10	95.4	68.34	57.52	0
YLNEAALGEANEDAMK	28	4	1	C0P5X1	N-Term(iTRAQ4plex); K16(iTRAQ4plex)	2027	0.802708	8	13.7329	0.853994	11	10.8028	0.842482	9	11.4345	1.16721	8	5.51754	1.15307	11	4.07995	1.1509	9	2.90742	1.17323	8	4.43152	1.12994	11	8.58828	1.16834	9	6.04578	0.657947	8	4.24673	0.724631	11	8.83618	0.690186	9	11.9582	2.45e-12	95.34	116.44	103.81	0
NLSQQCLNALANVVPGLIGGSADLASSNMTLLK	9	4	2	A0A1D6NVZ7;B4G177	N-Term(iTRAQ4plex); C6(Carbamidomethyl); K33(iTRAQ4plex)	3657.95																																					2.84e-13	95.31	32.63	89.43	0
AAAAHGIALVAPDTSPR	9	4	1	B6T2Y5	N-Term(iTRAQ4plex)	1761.97	0.894416	3	11.2667	1.0023	1		0.931475	5	5.39203	0.923173	3	1.62466	1.00868	1		0.949115	5	8.91974	1.05271	3	2.93116	0.922559	1		0.952445	5	12.1872	1.26739	3	1.64855	1.20122	1		1.21987	5	13.4355	5.426e-13	95.3	100.15	92.65	0
YDDTAHDQVVATAADR	3	4	1	B6SXN4	N-Term(iTRAQ4plex)	1891.88	1.27442	1		1.2282	1		1.24053	1		1.42028	1		1.37485	1		1.39326	1		0.623404	1		0.627976	1		0.657749	1		0.750786	1		0.876475	1		0.768514	1		7.41e-12	95.28	87.58	73.18	0
QGAPGSQSVSEVSGPK	6	8	1	A0A1D6GBP8	N-Term(iTRAQ4plex); K16(iTRAQ4plex)	1802.95	0.952341	2	7.81557	0.967484	2	17.1485	0.87182	2	24.3754	0.896728	2	8.77033	1.01086	2	8.46454	0.945657	2	12.1324	0.91586	2	19.5036	1.07372	2	2.82932	1.05284	2	5.77922	1.41652	2	26.7842	0.925926	2	30.9236	1.12987	2	51.2735	6.116e-11	95.26	104.85	88.5	0
SVGELTEADLEGK	43	3	1	C0PDB0	N-Term(iTRAQ4plex); K13(iTRAQ4plex)	1635.87	0.942273	16	12.6506	0.916335	15	10.9675	0.949103	12	7.6766	1.13107	16	4.06255	1.11993	15	5.84269	1.1097	12	5.03711	1.08821	16	4.62062	1.09245	15	8.12954	1.08532	12	5.99381	0.766096	16	4.01352	0.740023	15	6.03348	0.780651	12	10.8842	4.114e-10	95.25	91.66	83.2	0
EPPPAPLFEPGELK	17	16	3	B4FQW8;Q9AQU5;A0A1D6E3H4	N-Term(iTRAQ4plex); K14(iTRAQ4plex)	1809																																					2.972e-07	95.22	99.49	94.83	0
MYQGAAGPDMAGGMDQDASPAGGSGAGPK	3	5	1	B6SZ69	N-Term(iTRAQ4plex); K29(iTRAQ4plex)	2940.32	0.935156	2	108.674				0.594766	1		0.811808	2	114.425				0.543137	1		0.827013	2	157.458				1.60932	1		0.796155	2	61.2476				1.16585	1		1.036e-09	95.22		80.93	0
ITESTADSSSVTK	6	13	1	K7V9A1	N-Term(iTRAQ4plex); K13(iTRAQ4plex)	1613.85	0.851489	2	6.47178	0.838464	2	11.0458	0.840722	2	5.24554	1.10685	2	9.12869	1.1646	2	3.58039	1.02806	2	15.6356	1.11792	2	5.24327	1.0914	2	10.2554	0.95926	2	34.0287	0.831821	2	25.7457	0.805727	2	21.03	1.10272	2	81.0379	4.551e-09	95.19	114.03	93.99	0
EIPSLQLINQTLSYAR	6	4	1	B4FCY9	N-Term(iTRAQ4plex)	1990.11	0.943059	3	4.62166	1.05119	2	17.7132	0.996293	1		0.980542	3	3.39714	0.915744	2	1.0263	0.98076	1		0.973328	3	3.36763	0.937738	2	2.23547	0.919253	1		1.16607	3	0.941313	1.25242	2	15.822	1.25445	1		1.94e-11	95.19	83.23	83.48	0
VLSSQSEELGQVATSNATR	6	1	1	A0A1D6H6F1	N-Term(iTRAQ4plex)	2121.09	0.994293	2	19.8574	1.17881	2	6.01092	1.14802	2	11.9166	1.07693	2	4.11748	1.17597	2	3.42354	1.16474	2	1.17714	0.931047	2	6.92691	0.883318	2	10.2719	0.871213	2	12.3985	1.02608	2	43.1871	0.774363	2	19.7515	0.847617	2	1.91874	2.388e-17	95.18	117.25	134.57	0
KPQAVTISALEGK	4	55	1	B4FB72	N-Term(iTRAQ4plex); K1(iTRAQ4plex); K13(iTRAQ4plex)	1774.08	1.0233	2	23.1487	1.22042	1		1.25687	1		0.808063	2	22.7823	0.797935	1		0.789316	1		1.12687	2	6.13857	1.05238	1		1.09396	1		1.08927	2	9.9289	1.04713	1		0.932828	1		7.652e-09	95.18	81.44	92.91	0
EGMATLSALNVLGK	7	3	1	B4FLP0	N-Term(iTRAQ4plex); K14(iTRAQ4plex)	1691.96	0.864808	2	6.44084	0.892235	2	12.5408	0.9303	3	10.3356	1.13795	2	1.65209	1.12716	2	4.90664	1.09813	3	2.11224	1.13468	2	1.8703	1.10569	2	0.863575	1.11456	3	0.873168	0.749315	2	0.585354	0.787997	2	2.9964	0.797782	3	2.41031	6.932e-12	95.17	99.53	101.64	0
AGAEVIGISGDDAASHK	64	1	1	B4FS55	N-Term(iTRAQ4plex); K17(iTRAQ4plex)	1885.99	1.04499	22	7.44827	1.04302	20	10.7932	1.03387	19	7.31871	1.10538	22	8.11637	1.14019	20	9.02315	1.09513	19	7.54905	1.01812	22	3.60114	1.00612	20	6.55819	1.03018	19	5.19371	0.817709	22	10.9219	0.817272	20	16.8069	0.770434	19	21.5615	6.632e-10	95.1	93.12	100.46	0
AANCDEGQIQPGASAVR	9	3	1	Q5I204	N-Term(iTRAQ4plex); C4(Carbamidomethyl)	1887.9	1.02148	3	5.23579	0.965784	3	0.891788	0.984229	3	2.25088	0.958256	3	3.87813	0.900328	3	2.43393	0.973125	3	4.53729	0.93923	3	0.313086	1.06149	3	1.25482	0.971351	3	10.7523	1.22203	3	5.7965	1.28914	3	12.1007	1.22079	3	12.729	6.006e-14	95.1	87.84	96.29	0
NAIINAAELASYDQVK	6	2	1	Q8S4C4	N-Term(iTRAQ4plex); K16(iTRAQ4plex)	2008.1	1.13056	2	0.237038	1.14579	2	2.54136	1.11955	2	4.74129	1.06202	2	7.4837	1.02129	2	10.4712	1.09525	2	1.24575	0.98827	2	5.34665	1.00868	2	3.98539	0.97987	2	3.91515	0.829575	2	3.56253	0.837611	2	16.3624	0.798287	2	14.1751	1.058e-10	95.04	88.76	93.05	0
VNAMIEDQEPFEGEALLDAK	3	16	4	B6T7G7;K7UQT7;A0A1D6LSP2;A0A1D6H6Y2	N-Term(iTRAQ4plex); M4(Oxidation); K20(iTRAQ4plex)	2523.26																																					1.026e-08	95.02	52.29	63.36	0
IALGSHQEVYHPGALK	73	3	1	C0PA04	N-Term(iTRAQ4plex); K16(iTRAQ4plex)	2008.12	1.02129	24	8.57654	1.07277	25	9.82636	1.06433	24	12.3069	1.03349	24	5.83179	0.975334	25	9.98244	0.984002	24	7.94379	1.03918	24	6.44006	1.04675	25	7.59142	1.02125	24	4.8657	0.920737	24	8.25136	0.919502	25	13.7239	0.895225	24	10.3526	9.196e-14	94.93	87.19	84.62	0
AGVALNCLEAPLDVDIPGGGR	4	2	1	B6TFX9	N-Term(iTRAQ4plex); C7(Carbamidomethyl)	2238.17	1.01521	3	2.17743				1.06741	1		1.07293	3	4.03146				1.09609	1		0.936512	3	4.8183				0.898669	1		1.01925	3	1.40954				1.01662	1		3.834e-11	94.93		81.27	0
SAGLAALVDALVAAGR	6	5	1	B4G027	N-Term(iTRAQ4plex)	1598.94	1.21321	1		1.08557	1		1.08123	1		0.879784	1		0.844479	1		0.883642	1		0.875466	1		0.944903	1		0.99342	1		1.24902	1		1.33224	1		1.17492	1		4.369e-13	94.8	99.96	84.36	0
LASVADLYVNDAFGTAHR	243	2	2	B4G0K4;Q84JX6	N-Term(iTRAQ4plex)	2064.07																																					1.096e-12	94.79	101.42	89.65	0
GTAVNVQCMVFGNMGNTSGTGVLFTR	12	65	5	C5IHD3;C5IHD1;C5IHE9;A0A1D6M422;A0A1D6FQE4	N-Term(iTRAQ4plex); C8(Carbamidomethyl); M9(Oxidation)	2878.37																																					2.423e-13	94.78	107.43	111.8	0
EPYDVLATDYDNYAIVSGAK	5	1	1	B4FZ35	N-Term(iTRAQ4plex); K20(iTRAQ4plex)	2492.22	0.893643	3	4.2548	0.913115	1		0.90646	1		1.06036	3	6.56865	1.04584	1		1.04249	1		1.18842	3	9.6583	1.1696	1		1.22827	1		0.712871	3	6.88099	0.78317	1		0.679463	1		6.885e-11	94.74	72.55	46.03	0
LYSIASSALGDFGDSK	248	7	3	B6TEW2;B4FUM2;Q9SLP6	N-Term(iTRAQ4plex); K16(iTRAQ4plex)	1919																																					1.044e-11	94.72	95.88	93.61	0
IGAPPPPSGGLPGTLNSDQAR	118	5	3	B6TI20;C0PAT3;B6SRD4	N-Term(iTRAQ4plex)	2146.14																																					5.979e-09	94.68	107.2	109.23	0
ADAGPTESASASVSTDK	4	2	1	B6TGD4	N-Term(iTRAQ4plex); K17(iTRAQ4plex)	1881.93	0.40884	2	11.6194	0.348549	1		0.749794	1		0.388794	2	2.82268	0.325235	1		0.873923	1		1.82187	2	0.0196518	1.88972	1		1.1976	1		1.2488	2	6.06811	1.30244	1		1.20411	1		2.72e-10	94.67	98.92	18.28	0
GVSGLNAGNAASIPSK	12	19	2	B8QW69;Q2XX37	N-Term(iTRAQ4plex); K16(iTRAQ4plex)	1730.96																																					1.258e-11	94.58	93.45	91.99	0
FVGGTGLLGVAPSADGTMLVCDADK	4	2	1	B4FZD8	N-Term(iTRAQ4plex); C21(Carbamidomethyl); K25(iTRAQ4plex)	2739.39	1.165	1		1.16233	2	4.40566	1.06926	1		1.08252	1		1.16027	2	11.0808	1.05937	1		0.831272	1		0.794762	2	10.5266	0.880693	1		1.05286	1		0.98866	2	0.487234	1.1091	1		6.284e-13	94.57	99.74	81.44	0
QPLSPPALSGDLGTFMAWVDDVR	13	41	6	D3K3U9;C5IHD3;C5IHD1;A0A1D6M422;A0A1D6M416;A0A1D6M444	N-Term(iTRAQ4plex); M16(Oxidation)	2632.32																																					1.942e-06	94.56	78.05	81.54	0
GIIFLGPPSAAMAALGDK	6	5	1	A0A1D6GRR6	N-Term(iTRAQ4plex); K18(iTRAQ4plex)	2017.14	1.23104	2	5.06467	1.30205	2	4.70772	1.12866	2	7.93449	0.868536	2	7.63767	0.813193	2	3.41355	0.951099	2	6.80963	0.978904	2	0.0334658	0.999246	2	6.34598	1.0045	2	3.34086	1.04896	2	3.43787	1.01925	2	9.00218	0.98048	2	6.37874	1.459e-09	94.55	81.94	81.46	0
QVFSTQMGLSDQDIVALSGGHTLGR	8	6	2	B4G031;B6TVL8	N-Term(iTRAQ4plex); M7(Oxidation)	2777.4																																					1.888e-14	94.55	76.69	72.08	0
WAMLGAAGAVIPEACNK	34	5	1	B4FL55	N-Term(iTRAQ4plex); C15(Carbamidomethyl); K17(iTRAQ4plex)	2047.06	0.890849	12	7.26009	0.892208	11	16.7067	0.908226	11	19.6454	1.09911	12	10.0565	1.05197	11	6.46288	1.0657	11	8.6496	1.06182	12	7.10188	1.08602	11	9.78741	1.07385	11	10.915	0.911368	12	18.1939	0.922971	11	9.41728	0.980658	11	15.6806	3.765e-11	94.54	97.96	96.87	0
VPSLEDDFGQEAAEYLSECLLSSSK	6	17	2	A0A1D6Q2J6;A0A1D6H9E9	N-Term(iTRAQ4plex); C19(Carbamidomethyl); K25(iTRAQ4plex)	3062.47																																					3.366e-12	94.54	59.56	85.94	0
ALVLVQGFLAGK	5	6	2	C0HHB1;B6SW38	N-Term(iTRAQ4plex); K12(iTRAQ4plex)	1503.95																																					4.554e-08	94.52	93.98	77.73	0
EGAVTGGPAFIQAVGDQILDATVSENLPVLATDEK	9	1	1	B6U4G5	N-Term(iTRAQ4plex); K35(iTRAQ4plex)	3813.99	0.709367	6	32.5333	0.775074	1		0.888632	2	15.5392	1.13935	6	15.2767	0.952492	1		0.941472	2	5.58129	1.0298	6	1.31856	1.07693	1		0.919597	2	15.1861	1.04486	6	16.8382	1.2763	1		1.42652	2	12.9223	1.656e-13	94.52	48.74	47.6	0
YAMLGAVGAIAPEIFGK	88	1	1	B6SUC4	N-Term(iTRAQ4plex); M3(Oxidation); K17(iTRAQ4plex)	2012.11	0.962184	26	16.8134	0.946819	30	12.7708	0.923439	32	13.8658	0.982953	26	11.8518	1.01532	30	5.85744	1.00779	32	6.85621	1.06543	26	9.01417	1.08124	30	9.59914	1.08446	32	9.76269	0.91938	26	15.4933	0.944487	30	17.1987	0.980289	32	13.747	1.13e-11	94.51	103.88	94.3	0
LIAVGNAAADAIGEAR	20	1	1	K7VP16	N-Term(iTRAQ4plex)	1655.92	0.905056	7	20.3858	0.790742	5	11.1889	0.862385	8	26.9815	1.08668	7	17.712	1.05878	5	2.68588	1.01368	8	9.76393	0.953804	7	4.74132	0.947899	5	9.77815	0.947183	8	8.56142	1.09624	7	10.3692	1.01952	5	11.8898	1.11234	8	31.5004	3.089e-11	94.51	82.82	75.35	0
LPLFLGSMDDMLELESYGDVQQK	8	1	1	B6SRX9	N-Term(iTRAQ4plex); K23(iTRAQ4plex)	2916.46	1.02545	2	4.77466	1.01632	5	10.9395	1.04391	1		1.12518	2	1.20691	1.02699	5	1.86366	0.994034	1		1.07416	2	0.202635	0.945226	5	1.08701	1.05662	1		0.691886	2	4.62874	1.11893	5	2.01305	0.917707	1		3.578e-09	94.49	56.63	60.77	0
SGVGVASMGVMRPELVMK	11	8	1	A0A1D6MYY5	N-Term(iTRAQ4plex); K18(iTRAQ4plex)	2136.15	1.13873	3	12.9443	1.10871	4	9.33784	1.05454	4	2.10116	1.09318	3	2.40813	1.05176	4	2.83382	1.03509	4	7.15812	0.993173	3	7.47639	0.928881	4	7.3558	0.919287	4	7.94695	0.79172	3	10.2575	0.881793	4	13.3565	0.979386	4	20.8869	3.804e-14	94.41	81.52	74.85	0
ACPTDVLEMIPWDGCK	41	2	1	A0A059Q7I6	N-Term(iTRAQ4plex); C2(Carbamidomethyl); C15(Carbamidomethyl); K16(iTRAQ4plex)	2180.04	1.10042	12	9.06212	1.02429	14	12.2968	1.06432	15	13.4869	0.968991	12	3.20517	0.970193	14	4.02441	0.984179	15	4.63467	1.09683	12	6.79754	1.08369	14	6.07449	1.04677	15	6.0934	0.82617	12	15.3855	0.872742	14	21.6959	0.891147	15	10.5646	3.002e-11	94.27	81.56	81.84	0
VAESSGDSGANVK	11	5	2	B4FMV3;B4FPE4	N-Term(iTRAQ4plex); K13(iTRAQ4plex)	1508.78																																					2.171e-08	94.23	102.27	92.36	0
QAFDEAISELDSLGEESYK	13	18	4	B6SZB9;B6TFS9;B4FRG1;B6T7L9	N-Term(iTRAQ4plex); K19(iTRAQ4plex)	2419.17																																					2.541e-13	94.2	120.83	77.8	0
QLGLEQVEVLSASDEAAR	3	3	2	A0A1D6DUN1;A0A1D6ENT5	N-Term(iTRAQ4plex)	2059.08																																					2.755e-13	94.2	99.59	86.59	0
AASLEAVVEAASEK	12	3	1	A0A1D6DZK4	N-Term(iTRAQ4plex); K14(iTRAQ4plex)	1662.91	0.934879	4	8.70493	0.918259	5	23.5908	0.937415	3	8.76773	0.975529	4	2.3998	1.00056	5	8.9662	1.05163	3	0.0120131	1.09823	4	8.52218	1.05082	5	5.79418	1.0514	3	12.3483	1.00301	4	8.52463	1.01963	5	19.2565	0.993931	3	0.180351	4.099e-11	94.19	92	85.2	0
VIVVGAGMSGISAAK	6	4	1	K7TH00	N-Term(iTRAQ4plex); M8(Oxidation); K15(iTRAQ4plex)	1663.96	0.749234	2	16.7277	0.645425	2	17.8773	0.701021	2	1.30489	1.26705	2	5.20127	1.30365	2	7.73251	1.28741	2	3.56317	0.951541	2	1.51517	0.961468	2	2.17398	0.980757	2	1.92326	1.01156	2	1.28044	1.05644	2	0.863834	0.982032	2	3.03429	3.204e-07	94.14	107.39	102.71	0
LAAALPEGGVLLLENVR	58	2	2	B4G0K4;Q84JX6	N-Term(iTRAQ4plex)	1879.11																																					3.565e-10	94.11	100.16	98.63	0
ATGVVVDFSEPSAVYDNVK	7	2	1	B6TCY5	N-Term(iTRAQ4plex); K19(iTRAQ4plex)	2285.19	0.93938	3	30.747	0.888066	2	15.9889	0.879629	2	21.6463	1.05619	3	4.11992	1.08969	2	6.52771	1.03647	2	6.77051	1.10122	3	15.6591	1.08465	2	8.29585	1.15036	2	9.21459	0.837603	3	14.2197	0.884957	2	13.324	0.848692	2	10.5307	1.566e-11	94.11	98.6	93.79	0
FASVPCGGGGVAVAAGAPAAGGAAPAAEAK	5	2	1	B4FI88	N-Term(iTRAQ4plex); C6(Carbamidomethyl); K30(iTRAQ4plex)	2798.44	0.951327	2	7.53557	0.888364	1		0.90971	2	19.5733	0.929851	2	13.1783	0.928635	1		0.934931	2	2.89536	1.07507	2	2.03546	1.04148	1		1.0238	2	8.53294	1.09184	2	14.5536	1.24708	1		1.22504	2	0.229984	1.287e-12	94.11	95.98	92.54	0
SNYMSAGQISVPIVFR	6	11	2	A0A1D6ESW5;B6TKX6	N-Term(iTRAQ4plex); M4(Oxidation)	1929																																					2.328e-09	94.09	79.67	76.63	0
AQGGPGAGPGGLGGPMDFGR	10	1	1	A0A096S2Q4	N-Term(iTRAQ4plex); M16(Oxidation)	1915.92	0.72082	3	19.6232	0.76117	4	12.3577	0.790084	3	11.7129	0.87816	3	3.23659	0.924975	4	9.66758	0.879828	3	2.6372	1.10573	3	3.96541	0.983223	4	4.61473	1.00701	3	9.41587	1.64373	3	12.8746	1.50905	4	26.3654	1.72098	3	0.514585	2.443e-07	94.07	95.86	84.97	0
IVDDTTISVDGKPITVVSSR	164	1	1	B4F8L7	N-Term(iTRAQ4plex); K12(iTRAQ4plex)	2390.34	0.947966	40	14.7029	0.970897	61	13.153	0.93924	63	10.6104	1.14628	40	7.43225	1.14426	61	7.88435	1.15539	63	6.50119	1.05673	40	5.67081	1.04783	61	4.8393	1.05182	63	6.67129	0.734708	40	18.9934	0.732334	61	24.5797	0.752104	63	23.0397	1.044e-13	93.98	100.92	96.96	0
DQVIATGLPASPGAAVGQVVFTAEDAEAWHSQGK	313	43	4	C5IHD3;C5IHE9;A0A1D6M422;A0A1D6M444	N-Term(iTRAQ4plex); K34(iTRAQ4plex)	3695.89																																					5.351e-13	93.97	101.8	101.62	0
ELQDIIAILGLDELSEEDR	54	3	2	P00827;A0A1D6DRN8	N-Term(iTRAQ4plex)	2315.21																																					5.299e-11	93.93	97.04	104.3	0
VGFGTATATLGQAEGR	10	1	1	B6SZK3	N-Term(iTRAQ4plex)	1679.88	0.49788	4	76.6276	0.753874	3	34.9463	0.715054	3	33.8497	0.454212	4	92.4734	0.59517	3	51.4785	0.498626	3	61.8494	1.44521	4	35.7788	1.28452	3	19.4264	1.38032	3	18.4662	1.52874	4	2.54436	1.46643	3	3.86131	1.48517	3	3.99304	1.777e-11	93.89	97.62	84.6	0
GEICDVNGVCVDATEDELFR	15	3	1	P0C1M0	N-Term(iTRAQ4plex); C4(Carbamidomethyl); C10(Carbamidomethyl)	2442.1	0.858068	4	2.75812	1.05912	4	15.5721	0.994092	7	12.3972	1.0614	4	15.4217	1.01155	4	16.0149	1.03971	7	22.326	0.98501	4	6.90348	1.00745	4	1.71455	0.948024	7	10.7479	0.927818	4	12.4652	0.909272	4	3.58373	0.999117	7	12.6249	6.866e-14	93.89	87.03	103.89	0
LISHAGSLSNLAK	6	10	1	A0A1D6PA97	N-Term(iTRAQ4plex); K13(iTRAQ4plex)	1598.94	1.09141	2	5.15213	1.04091	2	1.00834	1.08101	2	1.50483	1.05583	2	3.54069	1.06753	2	1.50738	1.06577	2	2.35792	1.05109	2	1.73117	1.00738	2	3.82036	0.974357	2	2.80168	0.763104	2	21.6229	0.894758	2	12.4719	0.907829	2	3.19084	4.64e-09	93.85	75.37	72.1	0
MGITPIMMSAGELESGNAGEPAK	23	4	1	C0P5X1	N-Term(iTRAQ4plex); M1(Oxidation); M8(Oxidation); K23(iTRAQ4plex)	2611.26	0.673431	7	13.1119	0.658318	5	4.13834	0.724389	5	9.60383	1.06915	7	8.9602	1.09291	5	0.6673	1.08004	5	4.02796	1.19042	7	4.99995	1.2281	5	1.29021	1.18826	5	9.75874	0.998275	7	14.79	0.982713	5	11.3489	0.96571	5	11.5183	1.935e-07	93.81	70.23	74.12	0
CAAAAGGADDPVVANNVR	6	2	1	B4FBH0	N-Term(iTRAQ4plex); C1(Carbamidomethyl)	1871.92	1.14183	2	15.1693	1.09067	2	15.822	0.999401	2	8.39225	0.949541	2	3.79383	1.0128	2	6.81469	0.949199	2	8.7903	0.846577	2	2.19	0.884572	2	0.104894	0.95279	2	10.9384	1.26288	2	8.89147	1.14933	2	8.05096	1.23033	2	3.51834	4.219e-08	93.8	85.21	68.75	0
IINEPTAAALSYGMNNK	6	11	3	C4JBB8;B6U4A3;C0P9K2	N-Term(iTRAQ4plex); M14(Oxidation); K17(iTRAQ4plex)	2111.1																																					3.777e-09	93.8	79.59	80.69	0
TAYLCSSMGPSIK	8	2	1	A0A096PTH3	N-Term(iTRAQ4plex); C5(Carbamidomethyl); K13(iTRAQ4plex)	1702.88	1.08229	3	16.0059	1.07956	3	17.9682	0.944541	2	5.9059	1.04455	3	1.86935	1.05369	3	4.14425	1.10886	2	0.270254	1.0186	3	2.69626	0.996985	3	0.476966	1.08637	2	5.5557	0.772497	3	7.99008	0.784507	3	14.7193	0.787229	2	5.28454	1.708e-09	93.78	98.95	88.93	0
NVTVTNDGATILK	2	9	1	A0A1D6MPG6	N-Term(iTRAQ4plex); K13(iTRAQ4plex)	1633.93	1.02146	1		0.997683	1					1.18359	1		1.23257	1					0.888888	1		0.895214	1					0.948709	1		0.886739	1					2.657e-09	93.76	83.64		0
DHASVPFDDQCSILEK	87	4	1	B6U0H7	N-Term(iTRAQ4plex); C11(Carbamidomethyl); K16(iTRAQ4plex)	2149.05	1.02727	26	18.4264	1.04056	30	14.8579	1.05206	31	12.7186	1.17876	26	6.48042	1.21145	30	12.7472	1.17055	31	9.8019	0.940273	26	9.36795	0.909711	30	8.31917	0.92804	31	7.56586	0.732969	26	12.8206	0.822894	30	13.4686	0.767538	31	11.2168	1.081e-09	93.76	66.9	76.89	0
YSSGLSTDSLGDALALAQHHDAVTGTEK	3	11	1	A0A1D6F5U7	N-Term(iTRAQ4plex); K28(iTRAQ4plex)	3132.57	0.766808	1		1.13925	1		0.695281	1		0.874722	1		0.95998	1		0.948829	1		1.21623	1		0.994528	1		1.12805	1		1.15241	1		0.98371	1		1.27548	1		2.036e-12	93.76	49.78	94.26	0
GLVDNLFQAPMGDGTHVAVLSSYDYISQGQK	78	3	1	C0P5X1	N-Term(iTRAQ4plex); K31(iTRAQ4plex)	3598.81	0.890552	29	6.77132	0.894132	30	7.12233	0.868345	19	8.42287	1.08473	29	5.65773	1.04022	30	8.16421	1.07911	19	6.03331	1.05649	29	5.44378	1.05352	30	4.6448	1.03653	19	6.99903	0.957188	29	8.71397	0.991898	30	15.6833	0.983145	19	10.6396	3.471e-14	93.75	97.46	84.89	0
GDFTTMLAGTAPLHAGAGAGAPGYYVSSTGIAVEQAR	1	2	1	B4FRC6	N-Term(iTRAQ4plex); M6(Oxidation)	3725.83	1.76665	1								0.985461	1								0.669231	1								0.797326	1								5.736e-19	93.73			0
AVVDAAPIQTTK	66	6	1	D3K3U9	N-Term(iTRAQ4plex); K12(iTRAQ4plex)	1501.88	0.928492	24	10.045	0.922991	20	6.88751	0.878482	22	15.6806	1.18512	24	10.1576	1.24138	20	8.00307	1.19907	22	4.74175	1.0085	24	5.41859	1.00391	20	5.93102	1.02501	22	6.5139	0.813564	24	19.2639	0.76279	20	14.0084	0.772419	22	12.1758	1.829e-07	93.71	83.54	94.44	0
FPDGTLFDSSYK	26	4	1	B6SRR2	N-Term(iTRAQ4plex); K12(iTRAQ4plex)	1664.84	0.823786	8	12.5648	0.835917	9	13.8147	0.777819	9	21.7035	1.0845	8	8.70075	1.06668	9	4.3701	1.0706	9	4.32796	1.18564	8	2.28319	1.1348	9	6.57563	1.13128	9	8.92722	0.840871	8	9.08494	0.838654	9	12.1175	0.820075	9	6.95853	0.0004296	93.69	80.82	93.87	0
ALDAQIASLSDEIVK	36	4	1	C0P3K2	N-Term(iTRAQ4plex); K15(iTRAQ4plex)	1861.05	0.956531	10	6.69129	1.01554	12	13.0056	0.950375	14	12.0305	1.25317	10	7.98781	1.20178	12	11.7539	1.15233	14	15.0694	1.0393	10	3.98687	0.996027	12	3.54485	0.995277	14	6.4783	0.657851	10	18.2938	0.69432	12	27.0148	0.782959	14	51.0805	3.425e-10	93.65	111.8	111.85	0
IAGGPLGEVVDPLYPGGSFDPLGLADDPEAFAELK	78	6	3	B4FQ80;C0PAQ4;B4G143	N-Term(iTRAQ4plex); K35(iTRAQ4plex)	3814.97																																					2.889e-14	93.64	95.87	93.63	0
AETENANAEIAATEAR	2	1	1	B6SYC2	N-Term(iTRAQ4plex)	1804.88	0.803336	1		0.82404	1					1.08741	1		1.14705	1					0.987736	1		0.970298	1					1.18437	1		1.09507	1					1.516e-13	93.64	94.51		0
YTQGFSGADITEICQR	3	16	3	K7VQA7;A0A1D6JNX1;A0A1D6GQ42	N-Term(iTRAQ4plex); C14(Carbamidomethyl)	1989.94																																					1.959e-10	93.63	81.88	94.85	0
CPTCGAAQSFFESK	4	3	2	A0A096SQL3;A0A1D6L8H6	N-Term(iTRAQ4plex); C1(Carbamidomethyl); C4(Carbamidomethyl); K14(iTRAQ4plex)	1877.88																																					7.743e-10	93.62	96.22	79.03	0
EVELEDPVENIGAK	12	8	3	C0P530;K7UGR2;A0A1D6LJS9	N-Term(iTRAQ4plex); K14(iTRAQ4plex)	1829.97																																					7.91e-10	93.62	88.27	93.18	0
IAEDIDDQTEESALVITGIK	2	6	2	A0A096Q886;B6SSB6	N-Term(iTRAQ4plex); K20(iTRAQ4plex)	2448.3																																					3.1e-11	93.62	53.68		0
GHYLNATAGTCEEMIK	140	2	1	P00874	N-Term(iTRAQ4plex); C11(Carbamidomethyl); M14(Oxidation); K16(iTRAQ4plex)	2099.01	0.927614	36	13.7462	0.954482	50	16.5687	0.94204	54	17.6109	1.13097	36	8.37565	1.1264	50	6.85046	1.09576	54	9.09878	1.06441	36	5.32362	1.03031	50	6.20193	1.05702	54	6.71424	0.849472	36	15.099	0.854754	50	10.6573	0.871096	54	12.1593	2.156e-07	93.58	86.92	86.49	0
LAYIALDYEQELETAK	92	7	1	B4F989	N-Term(iTRAQ4plex); K16(iTRAQ4plex)	2158.14	0.977784	30	7.50109	0.970747	27	7.69511	1.00953	35	10.0375	1.04678	30	5.61462	1.08211	27	4.47026	1.07682	35	5.22329	1.05733	30	5.54733	1.07388	27	7.10594	1.04211	35	4.36763	0.893973	30	14.0295	0.801851	27	11.9115	0.841682	35	10.3373	2.582e-10	93.53	82.53	85.16	0
VLANADTPDDALTAR	151	43	7	D3K3U9;C5IHD3;C5IHD1;A0A1D6M422;A0A1D6M416;A0A1D6M445;A0A1D6M444	N-Term(iTRAQ4plex)	1686.87																																					1.323e-09	93.51	94.96	90.56	0
GANMAITGATAMDAPFFR	6	2	1	C0PBS1	N-Term(iTRAQ4plex); M4(Oxidation); M12(Oxidation)	2017.96	0.775562	1		0.778018	2	16.9951	0.961096	3	4.64288	0.962032	1		0.903945	2	2.47844	0.922158	3	9.80312	1.03082	1		1.03793	2	10.78	1.02054	3	1.00953	1.34511	1		1.41372	2	6.32527	1.29365	3	12.0511	5.152e-08	93.5	86.95	74.9	0
GLLHSDQELFNGGSTDNTVR	8	3	1	A0A0B4J3G7	N-Term(iTRAQ4plex)	2304.13	1.65831	2	7.82033	1.60372	2	7.09296	1.32231	4	22.664	0.544013	2	41.4571	0.622835	2	22.9225	0.775206	4	32.6942	0.853844	2	20.5562	0.84476	2	13.8367	0.939412	4	6.05391	1.25677	2	15.3723	1.24378	2	12.2482	1.16563	4	12.5648	3.818e-14	93.49	96.76	92.34	0
FSGVTYADLFQLASATAIEEAGGPK	3	3	1	C0P4K4	N-Term(iTRAQ4plex); K25(iTRAQ4plex)	2831.47	2.29558	1					1.25531	2	15.435	0.849958	1					1.01598	2	3.80943	0.583482	1					0.90415	2	10.295	0.549543	1					0.901977	2	0.875418	3.417e-12	93.49		76.84	0
ETDADITVAALPMDEK	10	6	1	Q947B9	N-Term(iTRAQ4plex); K16(iTRAQ4plex)	2007.02	0.912065	3	5.28529	0.894797	3	4.0327	0.885577	4	5.87208	1.13661	3	12.8204	1.02759	3	8.64262	1.08291	4	9.78719	1.00098	3	2.77693	0.965802	3	11.2559	1.00203	4	4.63955	0.947349	3	22.2114	1.2891	3	12.4952	1.08198	4	29.0149	2.074e-10	93.48	62.87	68.79	0
AIDYLYSGIPENVEAQPVAR	5	5	1	B6TKL2	N-Term(iTRAQ4plex)	2349.22	1.02691	2	5.44294	0.98171	2	8.52879	1.00736	1		0.994872	2	4.32881	1.079	2	1.19147	1.07283	1		0.972438	2	3.20693	0.950715	2	8.24302	1.00418	1		1.08884	2	18.2065	1.05156	2	2.43063	0.929015	1		2.239e-14	93.47	84.04	39.28	0
VDKGTVEIAGTDGETTTQGLDSLGAR	6	4	1	B6SSU6	N-Term(iTRAQ4plex); K3(iTRAQ4plex)	2879.48	0.691984	3	24.8095	0.688721	1		0.76498	2	16.8369	1.22391	3	2.58907	1.13638	1		1.02048	2	13.6175	1.16326	3	4.27851	1.22515	1		1.09151	2	19.8486	0.923358	3	52.6491	0.796752	1		1.06254	2	46.8557	1.914e-14	93.46	101.37	88.47	1
EGALVLYTLADPSMAEATK	6	5	1	A0A0B4J3A2	N-Term(iTRAQ4plex); K19(iTRAQ4plex)	2268.21	1.15496	3	1.94187	1.20106	1		1.23707	2	10.9188	1.1259	3	5.04989	1.05905	1		1.00872	2	11.9104	0.900298	3	1.69243	0.897045	1		0.802563	2	20.3411	0.816315	3	7.68713	0.928336	1		1.0918	2	31.8608	8.546e-13	93.46	62.84	87.49	0
GTSGQLGNGEIVDR	5	4	1	B4FTT2	N-Term(iTRAQ4plex)	1546.79	0.805675	2	12.2943	0.853453	2	8.60961	0.754085	1		0.913724	2	2.79794	0.903088	2	0.631226	0.909008	1		0.971137	2	1.25313	0.966274	2	1.7406	0.983675	1		1.49738	2	3.54611	1.4683	2	7.47356	1.54222	1		9.066e-12	93.45	92.86	76.22	0
MPSAVGYQPTLSTEMGSLQER	109	4	3	P00827;A0A1D6DRN8;A0A1D6Q2W3	N-Term(iTRAQ4plex)	2426.17																																					1.064e-12	93.45	80.35	92.54	0
AVIQDTNSLLELYYPVGGLLGIK	5	8	1	B4FXY5	N-Term(iTRAQ4plex); K23(iTRAQ4plex)	2764.57	0.514888	2	31.8148	0.791189	2	13.4729	0.916854	1		0.433195	2	2.71941	0.68031	2	3.34285	0.845554	1		1.36949	2	17.8126	1.11555	2	6.97423	1.05543	1		1.86118	2	13.1028	1.62184	2	14.5271	1.31828	1		2.41e-06	93.45	76.14	67.83	0
LPTDETLVAQIK	23	3	1	P80639	N-Term(iTRAQ4plex); K12(iTRAQ4plex)	1615.95	1.02274	8	9.97323	1.01374	7	1.6058	1.00473	8	6.30831	1.06237	8	1.89609	1.06414	7	3.65354	1.03618	8	7.24425	1.0853	8	4.72232	1.0807	7	3.83517	1.04822	8	4.94861	0.790216	8	2.21487	0.797521	7	7.84186	0.804598	8	8.37356	2.222e-07	93.35	93.76	75.1	0
LIDIPVSNCLNSNISK	17	19	2	S5ML26;Q947B9	N-Term(iTRAQ4plex); C9(Carbamidomethyl); K16(iTRAQ4plex)	2075.14																																					3.373e-09	93.33	95.35	90.54	0
SASFTAESIAPEVSSSIPSSLAR	8	2	1	K7TIN2	N-Term(iTRAQ4plex)	2438.25	0.880964	4	2.26064	0.943097	2	0.614822	0.907675	2	0.361611	1.00451	4	4.6646	1.0299	2	2.43162	1.01357	2	0.720343	1.01921	4	3.11259	1.06866	2	9.38017	1.05712	2	1.63384	1.14692	4	1.38387	0.954115	2	14.6321	1.04655	2	4.63166	4.424e-15	93.33	70.86	84.35	0
VHGGGLSGQAQAICLGVAR	6	4	1	B6SZ34	N-Term(iTRAQ4plex); C14(Carbamidomethyl)	1995.06	1.01565	4	11.9268	1.0995	1		1.09042	1		1.1231	4	6.98058	1.02605	1		1.04755	1		0.984673	4	8.20354	0.957113	1		0.927061	1		0.907963	4	14.2536	0.991694	1		1.01639	1		6.998e-11	93.29	111.49	121.86	0
ALTTEEIDQHLTAISERD	15	2	1	C0PFK3	N-Term(iTRAQ4plex)	2186.11	0.815507	4	7.32799	0.850244	5	1.79681	0.843256	6	6.68535	1.01523	4	7.25226	1.07847	5	4.15762	1.04282	6	5.1383	1.14246	4	4.02062	1.04346	5	1.18148	1.00681	6	7.55182	0.969003	4	11.1796	1.05153	5	2.80606	1.15562	6	2.69858	2.51e-12	93.28	79.29	60.28	1
LSALLSAADGEAGEAGGR	9	3	1	K7UP24	N-Term(iTRAQ4plex)	1788.92	0.419832	3	30.1015	0.522695	3	0.236635	0.459941	3	9.52157	0.45474	3	24.5942	0.450265	3	10.7371	0.512429	3	8.82222	1.3764	3	14.9001	1.28228	3	1.41427	1.30145	3	6.81201	1.75387	3	1.68189	1.99233	3	2.37016	1.90374	3	4.93776	3.372e-12	93.24	91.75	73.51	0
ASGNPYAAELAAAK	3	2	1	Q94G04	N-Term(iTRAQ4plex); K14(iTRAQ4plex)	1621.89	1.04535	1		1.30213	1		1.43473	1		0.928697	1		0.902949	1		0.867289	1		1.18348	1		1.10656	1		1.03636	1		0.790293	1		0.673998	1		0.69885	1		8.382e-10	93.24	69.46	71.39	0
VYASANDAAENNFVTHWLNTHASMEPIVIAANR	6	6	1	B7ZZ50	N-Term(iTRAQ4plex); M24(Oxidation)	3786.84	1.1039	3	13.3149				1.05899	3	16.342	1.6825	3	22.1247				1.13268	3	3.83709	0.503633	3	60.9237				0.766159	3	2.33242	0.744357	3	43.8732				1.19184	3	6.93943	1.265e-15	93.19		23.13	0
AGSCSSCAGK	127	7	1	P27789	N-Term(iTRAQ4plex); C4(Carbamidomethyl); C7(Carbamidomethyl); K10(iTRAQ4plex)	1272.59	1.16114	45	12.8527	1.158	41	14.3496	1.1621	41	15.4985	1.02703	45	9.24728	1.02934	41	8.53887	1.03108	41	9.12687	0.975087	45	7.66696	0.989141	41	7.9939	0.951061	41	6.56593	0.893544	45	9.28913	0.893671	41	11.8876	0.920174	41	19.5609	4.854e-08	93.11	79.07	78.94	0
QYADAVIEVLPTQLIPDDNEGK	60	1	1	B4FQ59	N-Term(iTRAQ4plex); K22(iTRAQ4plex)	2716.42	0.907987	20	15.2877	0.934051	20	15.7159	0.920108	19	9.12481	1.07327	20	8.68839	1.08516	20	9.67731	1.03554	19	11.4243	1.07919	20	9.58242	1.11979	20	8.75196	1.08148	19	7.02991	0.846558	20	15.2933	0.88151	20	17.8936	0.881837	19	27.4831	9.853e-10	93.09	102.17	101.74	0
VPISMGNALPLTDMPLGTAIHNIEITR	25	1	1	P17788	N-Term(iTRAQ4plex)	3018.62	0.853518	9	4.59013	0.903397	9	3.91501	0.871581	7	12.0235	1.01628	9	2.57755	1.00686	9	2.32796	0.992098	7	2.8965	1.06303	9	7.77156	1.00774	9	8.12045	1.01941	7	5.04986	1.10897	9	11.5739	1.10573	9	8.59831	1.20085	7	6.16527	5.505e-14	93.08	61.07	89.11	0
YAAISQDNGLVPIVEPEILLDGEHGIER	119	3	1	B6TI65	N-Term(iTRAQ4plex)	3191.67	0.856754	42	20.0345	0.870235	47	22.0933	0.828705	30	16.8321	1.02696	42	6.28951	1.04139	47	7.68732	1.06872	30	7.81114	1.08179	42	8.18081	1.11146	47	7.4301	1.09925	30	9.52218	0.981002	42	9.32494	0.983953	47	10.6572	0.998711	30	12.3205	2.435e-14	93.05	93.6	93.85	0
QIFGSVTAQDVVDIIK	18	2	1	B4FU53	N-Term(iTRAQ4plex); K16(iTRAQ4plex)	2021.15	1.01311	5	7.73851	1.1058	5	7.35391	1.03508	8	6.14967	1.10915	5	5.41052	1.02779	5	14.6602	1.10097	8	8.43918	1.0413	5	0.413818	1.03159	5	4.47382	0.963184	8	2.12611	0.799563	5	14.0429	0.856179	5	14.3526	0.774636	8	17.9144	1.153e-11	93.04	105.01	91.77	0
VSGNSDLPVWFEAGAAK	5	2	1	B4FVT3	N-Term(iTRAQ4plex); K17(iTRAQ4plex)	2036.07	0.451392	1		0.733048	1		0.627969	3	0.45699	0.535661	1		0.76147	1		0.687398	3	0.369813	1.73988	1		1.40216	1		1.49963	3	4.77524	1.11034	1		1.03381	1		1.04723	3	10.6081	3.271e-10	93.03	44.63	84.11	0
VGPAGQGQPSELAVR	15	4	1	B6SSU6	N-Term(iTRAQ4plex)	1609.88	0.817241	5	9.65122	0.801627	6	9.36993	0.729237	4	6.29536	1.11737	5	3.48291	1.13299	6	5.87574	1.13133	4	3.54657	1.14096	5	2.55375	1.11639	6	6.92187	1.13603	4	0.450818	0.772516	5	2.74379	0.870805	6	3.10624	0.838569	4	11.7367	3.372e-09	93.02	88.59	88.6	0
ILDQAVLEMNDDLTK	3	4	1	B4F8L0	N-Term(iTRAQ4plex); M9(Oxidation); K15(iTRAQ4plex)	2022.08	0.964208	1		0.9502	1		0.960219	1		1.27999	1		1.28984	1		1.24352	1		0.991523	1		0.993403	1		1.01909	1		0.664282	1		0.664479	1		0.674077	1		1.808e-07	93.02	80.65	61.19	0
FDMGGSAAVFGAAK	6	6	1	A0A096T241	N-Term(iTRAQ4plex); K14(iTRAQ4plex)	1616.83	1.04971	2	6.45604	1.06493	2	12.0502	1.05566	2	1.62496	1.14896	2	1.69391	1.13005	2	0.742797	1.15279	2	10.3663	0.974946	2	0.187903	0.968623	2	0.405689	0.969394	2	8.00958	0.805984	2	13.704	0.827794	2	19.3685	0.796169	2	4.01146	5.475e-10	93.02	75.63	62.21	0
GNILEVGPENADQVALSSPVLNEGELETLLNDSK	2	8	2	P23225;A0A1D6IM20	N-Term(iTRAQ4plex); K34(iTRAQ4plex)	3853																																					2.99e-11	93	7.9		0
SFAFDSDAPGAGMK	3	3	1	A0A1D6JHX0	N-Term(iTRAQ4plex); K14(iTRAQ4plex)	1688.82	1.07424	2	1.04651	1.03723	1					0.954426	2	7.77597	0.993026	1					1.0793	2	6.62913	1.08936	1					0.904389	2	0.264771	0.872985	1					3.44e-10	92.97	93.11		0
QVILTDDIEEVGKK	4	4	2	B4FU53;B6TX73	N-Term(iTRAQ4plex); K13(iTRAQ4plex); K14(iTRAQ4plex)	2019.17																																					2.681e-09	92.94	62.31	49.99	1
LGGAGGFFGAGASSGGK	4	4	1	B4FLV1	N-Term(iTRAQ4plex); K17(iTRAQ4plex)	1685.88	1.08717	2	10.9667	0.922252	1		1.13212	1		1.00276	2	0.850104	1.04019	1		1.04504	1		1.00767	2	7.02637	1.07002	1		0.967833	1		0.941507	2	2.53929	0.968214	1		0.89419	1		5.689e-12	92.93	77.48	28.67	0
SFAAVGVDPAVMGVGPAVAIPAAVK	8	2	1	B6TIL6	N-Term(iTRAQ4plex); K25(iTRAQ4plex)	2582.46	1.08153	3	6.46928	1.16414	3	0.849916	1.17718	2	5.69837	1.07667	3	0.466243	1.01638	3	4.49342	1.05821	2	1.92417	0.897059	3	1.25532	0.947594	3	1.19452	0.93811	2	4.15999	1.04763	3	8.20102	0.962665	3	18.1925	0.868636	2	13.811	2.826e-11	92.91	117.58	113.76	0
SLAELSDMGFLSK	4	2	1	B6THU8	N-Term(iTRAQ4plex); K13(iTRAQ4plex)	1685.9	0.961884	2	3.52321	0.953667	1		0.935894	1		0.941076	2	0.7336	0.904934	1		0.92763	1		1.14488	2	1.05519	1.15839	1		1.13549	1		0.940538	2	7.96059	0.98942	1		1.00904	1		1.176e-09	92.85	93.03	92.55	0
IVLDGYNAPVTAGNFVDLVK	24	1	1	B6U5I1	N-Term(iTRAQ4plex); K20(iTRAQ4plex)	2393.33	0.87602	8	10.9917	0.880659	9	12.8896	0.884789	7	6.65439	1.03456	8	13.8448	1.10706	9	10.789	1.13925	7	5.6617	1.08359	8	7.47943	1.07685	9	12.7434	1.08733	7	10.0307	0.998638	8	50.5981	1.06828	9	37.6155	0.85736	7	54.5413	1.756e-11	92.83	96.61	101.82	0
MSCLFINDLDAGAGR	15	4	1	C0P5X1	N-Term(iTRAQ4plex); M1(Oxidation); C3(Carbamidomethyl)	1799.85	0.838499	6	22.7196	0.802543	5	13.459	0.778437	4	6.24438	0.906907	6	19.3456	1.01164	5	7.53598	0.966678	4	3.95186	0.993414	6	8.87742	1.00818	5	9.71947	1.0075	4	4.92786	1.2194	6	12.1551	1.20379	5	13.7816	1.3671	4	15.946	3.558e-09	92.81	85.12	83.6	0
ISAGEGVGGAGGAYSYSALK	6	1	1	C4JBX8	N-Term(iTRAQ4plex); K20(iTRAQ4plex)	2103.09	1.15066	2	58.2095	1.11417	2	56.3101	1.10539	2	51.1051	0.897275	2	15.8988	0.929087	2	16.4278	0.971033	2	12.4773	1.0038	2	21.1817	1.00673	2	17.14	0.992357	2	14.0249	0.929832	2	13.9509	0.931343	2	14.9664	0.909973	2	20.7004	6.264e-13	92.81	78.54	94.08	0
AGLAQLIGLAGETNVQGEEQK	33	4	1	B4FX21	N-Term(iTRAQ4plex); K21(iTRAQ4plex)	2414.32	0.933567	13	3.59536	0.951272	14	7.91102	0.906072	6	12.1223	1.1092	13	3.61769	1.0899	14	4.29257	1.07567	6	1.64578	1.07038	13	3.75372	1.04686	14	4.65816	1.07401	6	1.52502	0.84963	13	10.3692	0.936668	14	5.75987	0.944558	6	12.5158	1.326e-10	92.79	91.7	91.09	0
STGFGLIYDNVDSAK	2	1	1	B6SIX3	N-Term(iTRAQ4plex); K15(iTRAQ4plex)	1874.97	1.11753	1		1.12353	1					1.10644	1		1.06988	1					1.02464	1		1.07489	1					0.706725	1		0.669675	1					8.798e-12	92.75	90.66		0
AYITALNEDPDQYR	10	7	1	A0A1D6IF53	N-Term(iTRAQ4plex)	1812.88	0.808958	5	21.947	0.816467	3	28.6785	0.86233	2	10.9852	0.971414	5	7.44162	0.962713	3	9.20968	0.979469	2	3.18264	1.04125	5	2.69351	1.07088	3	0.740505	1.04757	2	3.54852	1.24666	5	14.0689	1.28931	3	27.6669	1.16148	2	20.3331	7.032e-09	92.72	56.01	47.28	0
FLGVTDSSLLADGGELEIR	4	3	1	A0A1D6QK75	N-Term(iTRAQ4plex)	2136.13	0.970837	1		0.994347	2	5.96065	1.05312	1		1.05326	1		0.913364	2	11.2703	0.85255	1		0.976569	1		1.04935	2	1.14311	1.05451	1		1.0613	1		1.12281	2	10.8964	1.1455	1		2.474e-08	92.66	78.53	22.15	0
NAVDEVVVADEK	17	2	1	Q41864	N-Term(iTRAQ4plex); K12(iTRAQ4plex)	1575.84	0.520858	6	43.1972	0.641691	5	10.6949	0.578812	6	29.1687	0.590074	6	53.4701	0.465594	5	10.0815	0.643591	6	11.8199	1.70676	6	18.1622	1.76705	5	13.588	1.68553	6	11.8528	1.01327	6	4.95813	0.929442	5	2.30049	0.956925	6	6.28544	1.967e-08	92.64	92.75	93.82	0
GLGYAMNTAEELK	5	9	2	B4F8H9;B7ZWV6	N-Term(iTRAQ4plex); K13(iTRAQ4plex)	1684.88																																					7.149e-11	92.63	32.72	74.67	0
NPEEIPWGEAGAEYVVESTGVFTDKDK	32	12	2	Q09054;P08735	N-Term(iTRAQ4plex); K25(iTRAQ4plex); K27(iTRAQ4plex)	3399.69																																					2.463e-16	92.62	78.03	85.84	1
SHAAGDVEAADGK	2	7	1	A0A1D6MNS1	N-Term(iTRAQ4plex); K13(iTRAQ4plex)	1515.77	0.76983	1		0.771083	1					0.781511	1		1.00878	1					1.43117	1		1.25818	1					0.899914	1		0.848129	1					4.787e-07	92.6	98.88		0
GFGFISPEDGSEDLFVHQSSIK	94	7	2	C4JBR4;B4FNK1	N-Term(iTRAQ4plex); K22(iTRAQ4plex)	2684.35																																					2.173e-10	92.57	98.52	105.54	0
VIESIQEQASYPADQQVLIHQGK	2	5	1	B4F8D1	N-Term(iTRAQ4plex); K23(iTRAQ4plex)	2869.53	1.00656	2	13.2787							1.14275	2	1.05918							1.00187	2	1.50287							0.809352	2	20.9027							5.547e-10	92.55			0
EIPSTVVYEDEK	6	2	1	B6SJF7	N-Term(iTRAQ4plex); K12(iTRAQ4plex)	1696.88	1.01998	2	12.1943	0.962722	3	9.8321	1.14675	1		1.04232	2	4.29334	1.10672	3	1.38272	1.04339	1		1.12189	2	2.32928	1.11348	3	1.78697	1.05263	1		0.742252	2	3.4064	0.760641	3	11.748	0.720315	1		2.84e-07	92.53	88.58	60.52	0
SFGIGAANVAGPILESVK	4	5	2	A0A1D6Q540;A0A1D6HD80	N-Term(iTRAQ4plex); K18(iTRAQ4plex)	2018.15																																					2.36e-09	92.52	94.57	49.43	0
QHSGEIEASAATPYELQR	18	3	1	B4G1B3	N-Term(iTRAQ4plex)	2131.06	0.996397	7	5.57006	0.950148	6	8.8475	0.926606	5	11.3339	0.945169	7	11.2637	0.980457	6	4.96621	0.940079	5	6.67579	1.00839	7	6.5797	1.04044	6	3.84991	1.03913	5	7.21023	1.05408	7	22.7056	1.03169	6	20.3541	1.11327	5	21.9328	4.801e-14	92.52	88.71	85.59	0
LLLAHDLATAAELK	39	6	1	A0A096SBR4	N-Term(iTRAQ4plex); K14(iTRAQ4plex)	1767.06	1.19838	15	8.58618	1.09781	13	8.21991	1.1569	11	11.2308	1.02825	15	4.73872	1.02616	13	6.68273	1.03857	11	3.04283	0.984391	15	7.40837	1.00659	13	5.1684	1.00302	11	1.19454	0.804125	15	5.03839	0.845074	13	10.3193	0.798725	11	11.7724	1.132e-07	92.51	78.52	76.57	0
GVDYLVEASAAEAEAISATLAAVK	4	9	2	A0A096Q846;A0A1D6GLG4	N-Term(iTRAQ4plex); K24(iTRAQ4plex)	2637.42																																					1.78e-13	92.47	91.94	46.27	0
SFVSEYPIVSIEDPFDQDDWVHYAK	9	7	1	B6T3P9	N-Term(iTRAQ4plex); K25(iTRAQ4plex)	3274.57	0.917181	4	9.22726	0.901432	3	7.49226	0.956034	2	24.5061	1.04782	4	7.11333	1.19032	3	3.35594	1.06627	2	19.6836	0.983683	4	2.6251	0.977467	3	0.170872	0.993746	2	13.0008	1.15223	4	11.4141	0.913784	3	6.52519	0.948931	2	41.3533	7.6e-11	92.46	76.66	13.17	0
TLVLPVPAFNVINGGSHAGNK	32	6	1	P26301	N-Term(iTRAQ4plex); K21(iTRAQ4plex)	2393.36	1.12755	14	16.5637	1.04185	9	11.1499	1.16563	9	11.7805	1.21498	14	10.3244	1.28611	9	13.8876	1.24792	9	18.2779	0.935607	14	6.05128	0.939994	9	8.58137	0.938526	9	8.10027	0.664243	14	22.6251	0.660541	9	9.84697	0.686389	9	28.7712	4.061e-12	92.41	88.99	86.23	0
YTEFIDDLTTQVQNK	12	5	1	B4F8M8	N-Term(iTRAQ4plex); K15(iTRAQ4plex)	2103.09	0.996013	4	10.59	1.04327	4	10.9404	0.959303	4	5.2339	1.09432	4	5.88193	1.12433	4	2.3309	1.10251	4	3.03004	1.06702	4	8.16416	1.03399	4	7.52124	1.07518	4	3.16056	0.824655	4	12.1747	0.738634	4	3.61506	0.771537	4	6.6496	2.121e-10	92.4	80.29	76.85	0
TMDDAMAGDNVGLLLR	45	4	2	B6TFK5;B6TPG0	N-Term(iTRAQ4plex)	1835.91																																					6.495e-12	92.38	79.1	79.15	0
VEQGSLTGETASVNK	4	2	2	K7VJC3;A0A1D6JYK5	N-Term(iTRAQ4plex); K15(iTRAQ4plex)	1807.96																																					1.167e-11	92.36		92.93	0
AYATEVLSDGIVDDK	3	7	1	A0A1D6KSB0	N-Term(iTRAQ4plex); K15(iTRAQ4plex)	1883.98	0.862938	1		0.807421	1		0.82227	1		1.24534	1		1.29172	1		1.25386	1		1.07084	1		1.11334	1		1.08167	1		0.694278	1		0.607035	1		0.704387	1		4.122e-10	92.35	83.04	77.27	0
LTTFNQNAAESVK	3	1	1	A0A1D6HP95	N-Term(iTRAQ4plex); K13(iTRAQ4plex)	1710.93	0.785891	1		0.68524	1		0.798584	1		1.05361	1		1.07334	1		1.00335	1		1.17062	1		1.25855	1		1.25863	1		0.917865	1		0.842832	1		0.816424	1		7.725e-10	92.34	71.17	98.42	0
VLEQLSGQSPVFSK	6	8	1	B4FGL9	N-Term(iTRAQ4plex); K14(iTRAQ4plex)	1807.02	0.985448	2	9.6284	1.04826	2	0.737457	1.05691	2	5.03305	1.08722	2	4.52113	1.06333	2	3.63945	1.04101	2	0.84126	1.15106	2	7.8516	1.13621	2	0.780081	1.13964	2	0.352697	0.652946	2	3.92695	0.654384	2	5.85928	0.667023	2	6.22421	2.339e-10	92.33	92.46	97.45	0
TQELEQELNSTYEK	10	2	1	A0A1D6DZK4	N-Term(iTRAQ4plex); K14(iTRAQ4plex)	2000.01	0.979527	3	23.7381	0.939695	4	11.5495	0.899891	3	31.1195	1.00215	3	1.81242	1.02748	4	2.49679	1.04181	3	0.338253	1.2246	3	6.65426	1.1503	4	13.3186	1.24747	3	5.88013	0.690091	3	12.2752	0.756423	4	16.0338	0.656353	3	13.3517	3.137e-11	92.3	101.9	94.64	0
GILASDESTGTIGK	30	4	1	B6SSU6	N-Term(iTRAQ4plex); K14(iTRAQ4plex)	1636.9	0.823129	10	15.4447	0.823833	10	9.26172	0.811136	10	7.02835	1.09758	10	2.05947	1.11597	10	4.43915	1.05364	10	4.82746	1.06619	10	3.41164	1.10157	10	3.16683	1.10021	10	5.04863	0.963749	10	12.1241	0.884106	10	10.6494	0.923956	10	15.5618	1.582e-09	92.29	86.16	84.76	0
NPLSITPGSNVMYSK	12	4	1	B6T8U7	N-Term(iTRAQ4plex); K15(iTRAQ4plex)	1896.02	1.11189	3	13.8339	0.977695	5	10.744	1.00623	4	12.6938	1.0625	3	4.30741	1.0792	5	4.86558	1.09571	4	7.22497	1.01272	3	1.99494	1.04657	5	0.874377	1.02163	4	1.75221	0.792784	3	20.9665	0.762039	5	26.1183	0.830445	4	20.3575	5.656e-09	92.28	90.1	105.08	0
FIPVYLAQGILQHDPFEVLDQR	264	42	7	C5IHD3;C5IHD1;A0A1D6M422;A0A1D6M416;A0A1D6M445;A0A1D6M444;A0A1D6M428	N-Term(iTRAQ4plex)	2742.47																																					2.756e-14	92.27	88.72	90.44	0
SEVPEYLTGEVPGDYGYDPFGLGK	127	4	1	B4FL55	N-Term(iTRAQ4plex); K24(iTRAQ4plex)	2877.4	0.829288	40	11.8441	0.806139	39	14.6679	0.838776	47	13.9189	1.11953	40	9.01006	1.10989	39	7.66983	1.12704	47	7.32604	1.12804	40	8.90366	1.12714	39	9.54631	1.09458	47	8.28414	0.830703	40	18.9968	0.836129	39	17.2571	0.871379	47	18.0078	9.406e-12	92.23	86.43	95.41	0
TPGHPENFETPGVEVTTGPLGQGIANAVGLALAEK	105	4	2	A0A1D6NVZ7;B4G177	N-Term(iTRAQ4plex); K35(iTRAQ4plex)	3759.99																																					1.934e-16	92.2	90.45	82.77	0
ASLVNDVDDVEK	36	2	1	B4FRR1	N-Term(iTRAQ4plex); K12(iTRAQ4plex)	1591.84	0.951808	11	11.227	0.937722	10	6.8252	0.935315	15	7.98538	1.16733	11	8.89137	1.18801	10	4.82488	1.17244	15	6.47608	1.04835	11	9.45396	1.10664	10	5.57053	1.10017	15	6.73125	0.725252	11	35.2812	0.635381	10	31.1376	0.646466	15	17.5505	3.147e-09	92.16	98.11	94.48	0
TVTAMDVVYALK	29	26	1	B6TJ90	N-Term(iTRAQ4plex); M5(Oxidation); K12(iTRAQ4plex)	1614.9	1.24022	10	11.6642	1.08912	10	18.6235	1.04351	9	12.3552	0.895293	10	7.33503	0.908326	10	8.90439	0.879672	9	11.556	1.01354	10	6.92529	1.05228	10	6.26085	1.05889	9	6.4851	0.978058	10	14.8963	0.991143	10	10.2794	1.02521	9	7.07437	3.675e-08	92.15	92.14	91.54	0
VLVGSGSDAFVHAK	6	6	1	A0A1D6H8S6	N-Term(iTRAQ4plex); K14(iTRAQ4plex)	1674.94	0.864477	2	3.04712	0.931008	2	1.13941	0.927157	2	4.67451	1.17552	2	9.71196	1.09022	2	2.04302	1.17683	2	14.7496	1.09604	2	3.68836	1.13209	2	4.15416	1.01062	2	11.5393	0.754089	2	10.8898	0.751771	2	18.4204	0.820348	2	14.7419	1.37e-08	92.14	105.71	102.09	0
VISNLANYGNTSAASIPLALDEAVR	2	10	2	A0A1D6JFM2;A0A1D6DWL5	N-Term(iTRAQ4plex)	2703.44																																					3.082e-13	92.14		98.33	0
AGSDDVGAASANSTAASGEDLK	3	3	1	B6T1N1	N-Term(iTRAQ4plex); K22(iTRAQ4plex)	2282.09	0.960901	1		0.905293	2	9.28791				1.28534	1		1.07581	2	16.1109				0.925258	1		1.1583	2	16.1475				0.783836	1		0.738327	2	5.07001				4.121e-12	92.13	72		0
QLEMPIDVVVCNAAVYQPTAK	7	3	1	B4FKM0	N-Term(iTRAQ4plex); M4(Oxidation); C11(Carbamidomethyl); K21(iTRAQ4plex)	2650.37	0.736451	2	1.35414	0.793948	2	13.2629	0.839031	3	2.12396	0.988935	2	25.6245	1.17321	2	9.19228	1.05548	3	0.586837	0.993681	2	15.1473	1.02681	2	14.436	1.03097	3	14.4786	1.30383	2	55.2155	0.965027	2	2.80783	1.10877	3	8.77643	5.805e-11	92.1	69.38	75.01	0
LPMFGCNDATQVYK	80	1	1	P05348	N-Term(iTRAQ4plex); C6(Carbamidomethyl); K14(iTRAQ4plex)	1931.96	0.972667	27	7.6026	0.954852	29	8.50764	0.982219	24	6.95609	1.1187	27	6.78361	1.12988	29	7.34593	1.12835	24	6.59997	1.05453	27	5.65966	1.04483	29	5.71259	1.04503	24	3.96881	0.804341	27	12.5312	0.784776	29	14.0035	0.765392	24	13.4456	9.299e-10	92.02	115.33	92.02	0
AAVEGNDLVMNLGFSHPVR	51	6	2	B6T4J1;B6UCF0	N-Term(iTRAQ4plex)	2170.12																																					6.945e-17	91.97	102.09	109.64	0
TVTAMDVVYALK	63	26	1	B6TJ90	N-Term(iTRAQ4plex); K12(iTRAQ4plex)	1598.91	1.02052	20	10.3213	1.00639	23	10.8992	1.00623	20	5.70609	0.9167	20	9.54609	0.938731	23	6.69004	0.959132	20	9.13758	1.11042	20	6.52768	1.08471	23	6.84494	1.05676	20	6.65466	0.934175	20	11.5287	0.94581	23	11.0328	0.98855	20	10.7733	8.215e-09	91.97	86.84	95.16	0
LVGSYDIMGINYYTSR	14	4	2	A0A096R584;B6SHD8	N-Term(iTRAQ4plex)	1996																																					4.827e-10	91.97	54.26	67.96	0
VPYGTSFLDEQAK	23	4	2	K7TGE1;G0YVY6	N-Term(iTRAQ4plex); K13(iTRAQ4plex)	1742.92																																					1.761e-06	91.96	86	86.02	0
IITTNLWSAELSK	6	5	2	B6T9P0;B6TBY8	N-Term(iTRAQ4plex); K13(iTRAQ4plex)	1764.01																																					3.981e-09	91.96	71.09	86.66	0
AQVSTTETAAAGPAK	4	2	1	B4FUM2	N-Term(iTRAQ4plex); K15(iTRAQ4plex)	1690.92	0.905899	2	36.8325	0.874685	1		0.790609	1		0.990547	2	7.12244	1.00602	1		0.965627	1		1.01116	2	14.5396	1.02299	1		1.0855	1		1.12494	2	20.8745	1.16976	1		1.21348	1		2.889e-10	91.9	84.29	76.23	0
TALDLIFEEGLDNVVR	75	4	1	B6T171	N-Term(iTRAQ4plex)	1948.05	0.862421	30	15.191	0.903194	26	12.4587	0.902496	19	17.3394	1.03681	30	7.22028	1.00373	26	6.62014	0.997251	19	6.68194	1.05062	30	7.39561	1.04299	26	7.14303	1.06624	19	7.98336	1.06292	30	19.2041	1.11679	26	15.8963	1.12475	19	14.1128	1.226e-11	91.88	77.62	86.97	0
SIGSNAVDAVQK	6	2	1	A0A1D6HNW7	N-Term(iTRAQ4plex); K12(iTRAQ4plex)	1476.83	0.935591	2	23.9261	0.999159	2	12.9161	0.95192	2	2.22204	1.16526	2	6.96359	1.20635	2	7.39605	1.40673	2	2.76535	0.961102	2	0.636159	1.00186	2	0.548507	0.983454	2	2.04025	0.887582	2	48.184	0.721589	2	2.22528	0.477968	2	10.9429	7.16e-09	91.86	85.94	48.65	0
VPLYIGSVEEVDK	5	3	1	A0A1D6JXJ7	N-Term(iTRAQ4plex); K13(iTRAQ4plex)	1735.97	0.960194	2	0.885572	0.979005	2	0.706582	1.00602	1		1.10836	2	0.148251	1.07677	2	4.14875	1.11087	1		1.11654	2	3.97698	1.13241	2	0.0110144	1.09389	1		0.716112	2	12.7239	0.72007	2	11.4884	0.699123	1		2.555e-08	91.84	105.16	38.99	0
LTGCYVVGSAGSDEK	4	2	1	K7TK74	N-Term(iTRAQ4plex); C4(Carbamidomethyl); K15(iTRAQ4plex)	1830.91	0.641992	1		0.729265	2	17.9031	0.728719	1		0.617314	1		0.685949	2	14.4963	0.647555	1		1.5213	1		1.30232	2	23.5862	1.35874	1		1.15677	1		1.29788	2	19.4546	1.30264	1		5.53e-09	91.84	81.13	53.02	0
VDAEDANEAGEDGAAAEGK	6	3	1	C0PA71	N-Term(iTRAQ4plex); K19(iTRAQ4plex)	2106.96	0.495214	2	32.7096	0.478059	2	65.5994	0.413422	2	66.4707	0.516135	2	30.7127	0.438214	2	57.542	0.379743	2	55.1829	1.75168	2	11.981	1.75723	2	24.4182	1.87395	2	17.9938	1.02529	2	5.54085	1.06997	2	4.50088	1.0515	2	0.916687	4.759e-12	91.83	109.02	103.06	0
AFDNQLGLDSLTPITSIQNR	9	2	1	C4JAX7	N-Term(iTRAQ4plex)	2347.24	1.07339	3	5.155	1.07764	3	9.61783	1.10394	3	10.5225	1.10953	3	3.94502	1.1144	3	5.9728	1.23354	3	0.238943	0.8512	3	7.44789	0.80253	3	2.16536	0.809509	3	6.10568	1.207	3	6.22503	1.20774	3	3.16708	0.963784	3	0.962907	6.748e-15	91.81	94.69	85.78	0
QFGSTGALVSGVEAK	2	6	1	A0A1D6JNY6	N-Term(iTRAQ4plex); K15(iTRAQ4plex)	1738.95	1.06363	1					1.12619	1		1.00838	1					1.02862	1		1.08597	1					1.02499	1		0.819123	1					0.821271	1		6.791e-10	91.77		60.98	0
YPLNEELVSEAPNINESAVQLIK	8	2	1	O23813	N-Term(iTRAQ4plex); K23(iTRAQ4plex)	2858.54	1.007	3	19.3061	1.21059	3	11.8528	1.06176	2	0.1168	1.10468	3	9.26288	0.914858	3	0.200417	1.03348	2	11.4748	0.942445	3	1.43306	1.02857	3	0.535509	0.92045	2	5.6929	0.895492	3	11.2389	0.909617	3	7.70654	1.07796	2	9.25286	2.022e-12	91.76	66.31	81.92	0
VANLFDEETPQLFTACGR	3	4	1	A0A096RI70	N-Term(iTRAQ4plex); C16(Carbamidomethyl)	2212.08	1.00161	1		0.999097	1		0.995609	1		1.01178	1		1.00168	1		1.02859	1		0.993271	1		1.03371	1		0.982326	1		1.06198	1		1.0084	1		1.05751	1		3.604e-13	91.76	54.85	25.01	0
AMGSISSSEQQDGAGTR	3	1	1	B6ST13	N-Term(iTRAQ4plex)	1825.84	1.02773	1		0.998307	1		0.901582	1		0.973676	1		1.02499	1		1.09332	1		0.786741	1		0.789085	1		0.762171	1		1.482	1		1.42902	1		1.47564	1		2.666e-11	91.75	82.88	95.9	0
LAMQEFMILPTGASSFK	5	5	1	P26301	N-Term(iTRAQ4plex); M7(Oxidation); K17(iTRAQ4plex)	2175.14	1.25598	1		1.18645	2	4.08134	1.15012	2	5.08296	1.21476	1		1.12501	2	8.53005	1.18415	2	2.81314	0.865415	1		0.927069	2	3.72067	0.92913	2	0.591968	0.659837	1		0.769181	2	19.9048	0.713035	2	3.49247	3.739e-09	91.74	69.44	66.31	0
VPIIVTGNDFSTLYAPLIR	49	10	3	C0P5X1;C0P5X6;A0A144KR40	N-Term(iTRAQ4plex)	2233.26																																					1.381e-09	91.71	80.24	80.27	0
QELVHANQIFAQNPSWPVIAVTGK	26	4	1	A0A0B4J3A2	N-Term(iTRAQ4plex); K24(iTRAQ4plex)	2935.6	1.00987	6	7.88829	1.00488	9	8.33443	0.972358	11	7.97265	1.05314	6	6.83548	1.13018	9	6.62263	1.05741	11	5.03222	0.979954	6	7.85205	1.00008	9	6.38719	0.962842	11	6.63335	0.961915	6	5.06541	0.871883	9	7.97083	0.999276	11	15.9565	6.484e-14	91.65	83.27	88.19	0
QLGLQYTVVSVGK	23	1	1	P0C1M0	N-Term(iTRAQ4plex); K13(iTRAQ4plex)	1680	0.89828	7	13.7345	0.870156	6	15.5005	0.942805	10	9.58642	1.21302	7	5.11228	1.26972	6	8.32005	1.20927	10	14.336	0.990546	7	3.61804	0.97525	6	2.61398	0.988731	10	4.12037	0.795408	7	9.00911	0.739852	6	11.1974	0.839722	10	27.2399	6.619e-08	91.64	89.01	91.45	0
EKGGYEISIVDASDGR	35	2	1	A0A059Q8K1	N-Term(iTRAQ4plex); K2(iTRAQ4plex)	1984.03	1.00297	9	10.8697	1.00366	11	3.64629	0.977738	15	5.61939	0.953425	9	7.94582	0.984771	11	6.06315	0.982463	15	3.89667	1.08514	9	7.31948	1.07473	11	6.31602	1.05559	15	5.11157	1.04986	9	14.8237	1.00171	11	7.54363	0.977264	15	11.1612	1.676e-11	91.64	85.56	92.45	1
DITDDDKQELDEALQR	144	5	2	Q84KR7;E9NQE1	N-Term(iTRAQ4plex); K7(iTRAQ4plex)	2192.08																																					1.519e-11	91.63	100.25	99.37	1
ILGLGDLGCQGMGIPVGK	25	20	5	B4F8P6;E9NQE2;A0A096SPM8;B6TVG1;B6UDG4	N-Term(iTRAQ4plex); C9(Carbamidomethyl); M12(Oxidation); K18(iTRAQ4plex)	2089.14																																					1.483e-09	91.62	91.67	80.59	0
QDNGVWYDDSSAPVR	7	5	2	Q9SLZ0;C0P3W9	N-Term(iTRAQ4plex)	1852.85																																					9.854e-10	91.62	86.7	91.33	0
FEFENAPSYSEK	3	6	1	C0HI39	N-Term(iTRAQ4plex); K12(iTRAQ4plex)	1735.84	0.903755	1		0.908088	1		0.800136	1		1.04364	1		1.00345	1		0.981712	1		1.16283	1		1.21621	1		1.22997	1		0.807777	1		0.772116	1		0.904273	1		3.913e-08	91.61	62.09	89.19	0
HVPEIEQGLTDAAESK	8	2	1	B4FAI1	N-Term(iTRAQ4plex); K16(iTRAQ4plex)	2012.06	0.922548	2	8.10745	0.913389	2	4.55459	0.926894	4	15.6329	1.17796	2	6.08242	1.09191	2	2.16744	1.05418	4	2.48952	1.06977	2	8.69971	0.980932	2	5.81396	1.07288	4	4.30947	0.729708	2	4.65676	1.05584	2	9.14381	0.951932	4	21.7913	4.315e-09	91.59	87.15	86.82	0
VLALEPNNLTALDVSDR	3	2	1	A0A096R5J8	N-Term(iTRAQ4plex)	1984.08	1.08491	1		1.07224	1		1.02788	1		0.964422	1		1.03209	1		1.02422	1		1.03018	1		1.004	1		1.00648	1		0.971484	1		0.926365	1		0.98085	1		1.772e-10	91.57	85.63	70.98	0
LTPDYDALDVANK	19	12	2	B6T761;A0A1D6LY77	N-Term(iTRAQ4plex); K13(iTRAQ4plex)	1722.91																																					1.524e-06	91.57	69.36	91.7	0
QMVSQAATQASSASNPR	6	3	1	B6SZD1	N-Term(iTRAQ4plex)	1877.92	0.888099	3	9.0219	0.896539	1		0.903483	2	19.9778	0.814912	3	8.17027	0.883655	1		0.847184	2	18.1914	0.981185	3	1.01957	0.896151	1		0.891504	2	10.7874	1.33593	3	11.5945	1.5842	1		1.55431	2	43.0217	7.007e-11	91.55	48.32	101.18	0
ATSSAGGGGFSGAGGSNMLR	2	2	1	A0A1D6LHK0	N-Term(iTRAQ4plex)	1885.89	1.03713	1					1.11991	1		0.858485	1					0.802728	1		1.00022	1					0.975166	1		1.26114	1					1.29724	1		6.766e-16	91.55		99.57	0
DDLFNINAGIVK	9	7	3	B4FZU8;B4FRJ1;B6TGF1	N-Term(iTRAQ4plex); K12(iTRAQ4plex)	1606.9																																					3.588e-07	91.53	87.54	87.4	0
LTGVTGGDQVAAAMGIYGPR	138	2	1	B6T2L2	N-Term(iTRAQ4plex)	2078.08	0.959547	50	13.9032	0.980421	52	8.13536	0.999143	36	11.0809	1.073	50	5.53013	1.07734	52	7.61865	1.09555	36	4.77677	1.0063	50	7.08342	0.996018	52	7.13654	0.999015	36	6.4542	0.956445	50	9.45547	0.954301	52	7.34464	0.907511	36	9.39973	1.995e-14	91.52	105.41	108.68	0
GTQTLGLVTSAGFPAGK	13	4	1	C0P5Y3	N-Term(iTRAQ4plex); K17(iTRAQ4plex)	1893.07	0.999308	5	6.94746	1.03176	3	4.20046	1.00731	5	10.2861	1.10506	5	4.92535	1.12135	3	1.79413	1.09263	5	7.08271	0.954853	5	10.6114	0.969147	3	3.56357	0.948475	5	7.15638	0.972087	5	13.2598	0.95744	3	0.429106	1.00075	5	9.44652	6.074e-12	91.51	89.9	101.47	0
VEQIVQQLEAVNQVK	9	3	1	B6SSG5	N-Term(iTRAQ4plex); K15(iTRAQ4plex)	2013.16	0.867187	4	7.81427	0.838958	2	11.5838	0.854421	3	5.14156	1.07368	4	4.01805	1.1124	2	1.92859	1.0919	3	3.22115	1.09636	4	5.15036	1.16064	2	1.22176	1.11467	3	4.15696	0.938293	4	13.6425	0.770242	2	16.2636	0.867126	3	6.7791	9.569e-11	91.51	71.48	100.98	0
SAIGIGTLLMDGLGDTIR	12	5	1	B8A0F3	N-Term(iTRAQ4plex)	1947.07	1.00052	4	11.7224	1.0921	6	14.2678	0.833682	2	4.51625	0.969998	4	5.90487	1.0035	6	6.4509	0.981171	2	14.5916	1.03088	4	6.1286	0.955686	6	9.7996	1.04667	2	6.53411	1.0547	4	5.83261	1.01741	6	10.2908	1.17929	2	27.4863	4.083e-13	91.5	56.88	41.86	0
FVADPAGGPLAAELSVR	31	2	1	B6U6C8	N-Term(iTRAQ4plex)	1813.99	0.910088	10	7.10416	0.900132	9	8.70642	0.945631	12	15.4845	1.02894	10	3.86462	1.03173	9	6.21691	1.01724	12	7.17649	1.06162	10	4.55333	1.06589	9	6.4056	1.03863	12	6.20052	1.01916	10	5.79314	1.01146	9	13.8322	0.97914	12	7.67129	8.549e-09	91.49	90.25	93.8	0
GDPTYLVVEQDK	41	5	2	B6STX5;B4FTU7	N-Term(iTRAQ4plex); K12(iTRAQ4plex)	1651.88																																					4.537e-08	91.44	101.76	96.1	0
VLLNCSGGGVCGTCIVEVVEGK	4	1	1	B4FVP6	N-Term(iTRAQ4plex); C5(Carbamidomethyl); C11(Carbamidomethyl); C14(Carbamidomethyl); K22(iTRAQ4plex)	2595.31	1.02468	2	0.256064	1.19678	2	10.2438				1.0615	2	0.340958	0.98775	2	3.28341				1.05775	2	5.63814	1.01839	2	7.3849				0.826196	2	12.4782	0.817497	2	5.93785				1.567e-11	91.44	91.92		0
GILAADESTGTIGK	21	4	2	B4FAL9;B4FWP0	N-Term(iTRAQ4plex); K14(iTRAQ4plex)	1620.91																																					1.594e-10	91.44	90.42	103.86	0
AIELYDPMENAGAALIR	17	2	1	A0A1D6DSB5	N-Term(iTRAQ4plex)	1991.04	0.920824	5	16.9506	0.948585	7	6.15769	0.993985	5	8.02506	0.990481	5	7.22941	1.01979	7	7.53449	0.973205	5	3.30402	0.987611	5	3.83074	0.984762	7	2.50249	0.947751	5	1.65844	1.15509	5	18.3541	1.19065	7	8.42153	1.2582	5	12.978	4.394e-12	91.42	92.45	78.93	0
LLLNSINIGDEGAK	4	6	1	K7W4U7	N-Term(iTRAQ4plex); K14(iTRAQ4plex)	1745.01	1.00568	1		0.99103	1		1.0617	2	3.11782	1.10225	1		1.0786	1		1.13678	2	0.874908	1.02336	1		1.05152	1		0.982882	2	2.40081	0.8502	1		0.857128	1		0.79719	2	2.66218	2.597e-10	91.38	105.29	77.94	0
NLMPQAYDELVENCNILESHYK	174	48	6	D3K3U9;C5IHD3;C5IHD1;C5IHE9;A0A1D6M422;A0A1D6M444	N-Term(iTRAQ4plex); M3(Oxidation); C14(Carbamidomethyl); K22(iTRAQ4plex)	2984.44																																					9.096e-11	91.35	94.6	100.47	0
CALQNAASVAGMVLTTQAIVVEKPK	4	2	1	B6SXW8	N-Term(iTRAQ4plex); C1(Carbamidomethyl); K23(iTRAQ4plex); K25(iTRAQ4plex)	3031.71	0.887065	2	8.22763				0.938042	2	11.4118	0.991604	2	13.4881				0.973036	2	6.49042	0.941418	2	16.3604				0.964722	2	17.952	1.24785	2	49.7799				1.17535	2	49.1419	2.269e-16	91.33		104.06	0
SLQSSYEQESPSVSR	3	7	1	A0A1D6N223	N-Term(iTRAQ4plex)	1827.88	0.83205	1		0.786997	1		0.809366	1		1.02086	1		1.06941	1		1.05526	1		1.02108	1		0.973096	1		0.964582	1		1.1979	1		1.26277	1		1.2692	1		2.504e-10	91.3	74.22	69.96	0
FDIDANGILSVAAIDK	26	9	2	B6UFB3;A0A1D6MUF1	N-Term(iTRAQ4plex); K16(iTRAQ4plex)	1950.08																																					4.156e-10	91.29	88.8	69.62	0
GGFADEGSATTESDIEETLKR	395	17	2	Q84KR7;E9NQE1	N-Term(iTRAQ4plex); K20(iTRAQ4plex)	2501.21																																					5.022e-14	91.28	94.81	100.41	1
YVTGFPGADDMEVVTGTAR	5	2	1	K7TK74	N-Term(iTRAQ4plex)	2130.03	0.429889	2	5.98418	0.45209	1		0.483526	2	15.9621	0.527581	2	12.6303	0.53981	1		0.530372	2	14.3698	1.50615	2	4.36724	1.42144	1		1.48999	2	1.16347	1.58381	2	1.12021	1.70048	1		1.53138	2	12.1369	1.45e-11	91.26	78.91	100.45	0
GGGQEGDGEEEK	20	2	1	A0A1D6DVR9	N-Term(iTRAQ4plex); K12(iTRAQ4plex)	1479.68	0.937249	10	23.0455	0.877006	6	22.2935	0.928396	4	10.3337	0.96562	10	5.65234	0.989189	6	5.14165	0.943833	4	3.24263	1.09039	10	8.80208	1.14392	6	7.6944	1.18479	4	6.48941	0.924939	10	17.9467	0.859557	6	17.0002	0.897345	4	4.80743	1.474e-10	91.24	97.23	91.05	0
AVAAAFPSFLGK	8	2	1	B4FBH0	N-Term(iTRAQ4plex); K12(iTRAQ4plex)	1466.86	1.06173	3	12.0644	1.00696	3	11.6213	1.07855	2	3.7901	1.02446	3	0.209337	0.97818	3	5.14009	0.962492	2	3.09423	1.02494	3	0.924185	1.07015	3	0.399606	1.02966	2	2.89673	0.90693	3	1.36068	0.977035	3	0.367421	0.977342	2	5.78764	1.251e-07	91.23	88.51	91.03	0
VVDLAHLVAAK	315	3	2	B4F8L7;B4FS45	N-Term(iTRAQ4plex); K11(iTRAQ4plex)	1423.89																																					9.419e-09	91.22	92.63	92.87	0
DGTVTYGGYSSSVVVHER	13	2	1	K7TH21	N-Term(iTRAQ4plex)	2057	0.869832	4	14.8413	0.866415	5	16.3634	0.865076	4	10.0482	1.09482	4	8.09714	1.07782	5	16.5551	1.06419	4	10.6406	0.81649	4	5.70331	0.836914	5	5.58619	0.819063	4	6.20958	1.51054	4	10.4501	1.59681	5	8.14872	1.45376	4	18.6471	2.547e-13	91.21	88.02	82.17	0
IVAGMEGTVMTDGK	6	4	2	B1P2H4;B1P2H3	N-Term(iTRAQ4plex); M10(Oxidation); K14(iTRAQ4plex)	1712.87																																					3.02e-08	91.16	76.2	92.98	0
VGSPIIIVEAPVMLK	6	1	1	A0A1D6K125	N-Term(iTRAQ4plex); K15(iTRAQ4plex)	1854.13	1.19255	2	7.69109	1.10666	2	3.18691	1.12867	2	1.00772	1.24167	2	14.4022	1.32735	2	2.42005	1.2321	2	9.21287	0.835431	2	0.367384	0.816313	2	3.94018	0.866484	2	3.33786	0.725764	2	25.1495	0.738843	2	21.2204	0.767227	2	19.3449	4.725e-10	91.14	81.43	73.07	0
ISMPIMVAPTAMQK	13	3	1	C0P702	N-Term(iTRAQ4plex); M6(Oxidation); K14(iTRAQ4plex)	1821.98	0.856308	4	1.5336	0.793523	3	0.163138	0.880718	6	10.3579	1.31315	4	1.28533	1.27277	3	1.61823	1.26889	6	6.10425	0.99522	4	4.72983	0.983038	3	1.9689	0.997396	6	6.37873	0.733638	4	15.7373	0.738096	3	3.51413	0.776864	6	14.2715	2.14e-07	91.09	73.7	79.23	0
QMDADGAASYINAAAAR	3	11	1	A0A1D6F0P4	N-Term(iTRAQ4plex)	1839.88	0.824536	1		0.848032	1		0.858982	1		0.91526	1		0.879145	1		0.886782	1		0.953549	1		0.976381	1		0.980646	1		1.50932	1		1.49924	1		1.45938	1		2.46e-11	91.05	94.9	83.3	0
IDQIIGPVLDITFPPGK	325	1	1	P00827	N-Term(iTRAQ4plex); K17(iTRAQ4plex)	2111.24	1.08496	112	10.9142	1.10964	109	10.2401	1.13798	101	9.61882	1.05172	112	6.73205	1.05702	109	5.39107	1.04345	101	5.46034	0.994326	112	4.41297	1.00255	109	5.21777	1.00453	101	5.10892	0.860481	112	15.3195	0.82853	109	15.1161	0.831697	101	17.018	1.981e-08	91.05	94.56	107.23	0
TVLIMELINNIAK	256	2	2	P00827;A0A1D6DRN8	N-Term(iTRAQ4plex); K13(iTRAQ4plex)	1760.06																																					4.386e-09	90.98	88.67	86.44	0
AAQASSAAIVLASPSGIQEEFK	15	3	1	A0A096T241	N-Term(iTRAQ4plex); K22(iTRAQ4plex)	2463.34	0.966978	5	12.8821	0.977447	4	20.6833	1.03108	6	11.2246	1.08268	5	1.0666	1.15208	4	8.0444	1.04177	6	3.60619	0.993131	5	1.52205	1.00174	4	16.1056	0.964121	6	20.166	0.753016	5	4.91401	0.84063	4	7.9531	0.8977	6	22.3114	9.948e-14	90.98	67.52	66.51	0
IFGPGNQYVTAAK	5	4	1	B8A2L1	N-Term(iTRAQ4plex); K13(iTRAQ4plex)	1653.92	1.05332	1		1.04339	2	2.08751	1.0137	2	0.870091	1.07053	1		1.05444	2	0.824636	1.06637	2	2.13049	1.12486	1		1.06758	2	5.84436	1.08067	2	6.541	0.65513	1		0.798221	2	16.1588	0.779037	2	20.6526	6.981e-07	90.96	99.68	94.04	0
AGAGGDEAGIWAGDLVR	3	2	1	A0A1D6PP96	N-Term(iTRAQ4plex)	1758.89	0.785713	1		0.722202	1		0.837844	1		1.13769	1		1.14349	1		1.10793	1		1.05857	1		1.06614	1		1.02282	1		0.988842	1		1.04293	1		1.03844	1		3.15e-15	90.93	83.43	85.26	0
DGAPDNFHFVEDWVR	180	4	1	A0A096RZN2	N-Term(iTRAQ4plex)	1947.91	0.827403	70	15.9442	0.831282	63	13.1689	0.817521	47	17.9962	1.01765	70	6.21681	1.02559	63	8.65353	1.01679	47	7.51729	1.07721	70	9.02337	1.07996	63	8.63072	1.06648	47	6.18493	1.05488	70	24.1399	1.09543	63	24.0292	1.07527	47	26.3302	1.918e-10	90.92	77.12	85.46	0
AMGVELDLSDKPVGLGVR	26	2	1	B6T2Y1	N-Term(iTRAQ4plex); M2(Oxidation); K11(iTRAQ4plex)	2160.19	0.85703	9	12.9352	0.862885	7	5.10208	0.860426	10	4.02057	0.963317	9	2.9248	0.969589	7	6.28944	0.984736	10	8.39566	1.14394	9	7.94464	1.16648	7	2.55755	1.16975	10	4.90783	0.977698	9	15.1306	0.940177	7	19.0262	0.897745	10	6.62032	1.942e-10	90.91	79.28	90.08	0
MPTLEEYGTNLTK	12	26	3	K7TSX2;C0PFV4;A0A1D6EC46	N-Term(iTRAQ4plex); K13(iTRAQ4plex)	1784.93																																					6.855e-07	90.9	45.76	73.03	0
GAGLYASQGGPIILSQIENEYGNIDSAYGAPGK	1	10	1	B8A0V4	N-Term(iTRAQ4plex); K33(iTRAQ4plex)	3598.84	0.965587	1								1.08534	1								0.998611	1								0.972861	1								2.414e-10	90.9			0
GEGMGSAVADSGESR	7	2	1	B6TZS3	N-Term(iTRAQ4plex); M4(Oxidation)	1569.69	0.423924	1		0.677408	2	60.2484	0.797991	4	31.8022	0.758729	1		0.823599	2	23.9177	0.915648	4	3.75413	1.20326	1		1.01068	2	18.5193	0.908413	4	9.7916	1.78064	1		1.61473	2	27.3	1.59863	4	12.8824	1.076e-10	90.89	94.37	92.82	0
LLLSGDSPSELVLEQVK	6	2	1	A0A096R5J8	N-Term(iTRAQ4plex); K17(iTRAQ4plex)	2115.21	1.03794	2	4.4026	1.05277	2	0.736474	1.08578	2	2.29085	1.08841	2	2.90146	1.05202	2	0.00772026	1.03538	2	0.121695	0.94761	2	17.7208	0.981705	2	17.7513	0.930524	2	23.963	0.939514	2	34.3083	0.918059	2	37.2414	0.968416	2	47.3219	1.36e-11	90.85	90.41	105	0
SGGGGGPGACYK	6	5	2	C4JBR4;B4FNK1	N-Term(iTRAQ4plex); C10(Carbamidomethyl); K12(iTRAQ4plex)	1355.66																																					2.056e-10	90.85	76.07	76.21	0
LVLVSSIGVTK	2	5	2	C0HH81;A0A1D6K3E5	N-Term(iTRAQ4plex); K11(iTRAQ4plex)	1403.91																																					1.133e-06	90.83	90.71		0
YAAICVTMPTAK	3	1	1	B4G1A1	N-Term(iTRAQ4plex); C5(Carbamidomethyl); K12(iTRAQ4plex)	1613.87	2.37537	1		2.36963	1		2.19181	1		0.673917	1		0.66692	1		0.750772	1		0.5549	1		0.556869	1		0.584552	1		0.800199	1		0.821414	1		0.835029	1		1.305e-08	90.82	73.61	73.54	0
KGVTTIIGGGDSVAAVEK	16	1	1	A0A1D6FSN1	N-Term(iTRAQ4plex); K1(iTRAQ4plex); K18(iTRAQ4plex)	2134.24	0.862632	6	12.0304	0.999433	4	11.8912	1.0105	6	10.6842	1.17102	6	10.0346	1.15452	4	4.77919	1.11169	6	6.81952	1.0585	6	6.29457	1.00733	4	4.90739	1.03225	6	5.649	0.634166	6	27.2398	0.794995	4	25.6693	0.722566	6	15.8331	2.16e-14	90.78	88.61	79.46	1
LLSGVTIAHGGVLPNINPVLLPK	143	3	1	B6SHX9	N-Term(iTRAQ4plex); K23(iTRAQ4plex)	2610.6	1.13353	53	21.7646	1.11711	44	23.3624	1.09161	44	22.6826	0.944568	53	10.4961	0.919529	44	10.0354	0.93577	44	11.8433	1.05549	53	7.55584	1.07137	44	5.77575	1.05256	44	6.61028	0.897837	53	16.9753	0.84855	44	17.0221	0.829292	44	17.8099	2.773e-09	90.76	87.6	88.6	0
INALYSTPSIYTDAK	5	11	1	A0A1D6F5U7	N-Term(iTRAQ4plex); K15(iTRAQ4plex)	1945.05	0.923453	2	4.29351	0.927539	1		1.00119	2	10.5932	0.940361	2	5.1415	0.918036	1		0.904813	2	2.39943	1.28057	2	5.53369	1.30543	1		1.23975	2	0.911614	0.731544	2	0.712755	0.723371	1		0.768484	2	9.03159	2.394e-09	90.75	90.81	66.98	0
IPAAAPSFESPK	2	3	1	A0A1D6QVG9	N-Term(iTRAQ4plex); K12(iTRAQ4plex)	1502.84	1.12389	1					0.929565	1		1.00044	1					1.04094	1		1.07025	1					1.14407	1		0.789599	1					0.812425	1		2.167e-05	90.73		64.46	0
AGDSTLEELTTATQVQGDYMPITR	5	1	1	B4FWR7	N-Term(iTRAQ4plex)	2741.34	0.893489	2	1.83125	0.804821	2	2.13213	0.944555	1		0.869521	2	16.3257	0.968864	2	17.9236	1.02053	1		1.13391	2	6.2855	1.06439	2	8.45965	0.977211	1		1.15189	2	7.07762	1.22048	2	7.98668	1.14152	1		7.492e-15	90.68	81.65	81.28	0
QEVAGAAAELLHAASAYGK	55	4	3	B4G1V7;B6TVW0;B6SR00	N-Term(iTRAQ4plex); K19(iTRAQ4plex)	2145.16																																					7.855e-14	90.64	110.9	119.34	0
EGEWLSLNGSTGEVILGK	59	73	8	C5IHD3;C5IHD1;C5IHE9;A0A1D6M422;A0A1D6M416;A0A1D6FQF9;A0A1D6M444;A0A1D6FQE4	N-Term(iTRAQ4plex); K18(iTRAQ4plex)	2177.17																																					9.711e-12	90.59	99.16	84.25	0
SQGASQAVLYGVGLTDADLR	8	14	1	B4FWX5	N-Term(iTRAQ4plex)	2165.13	0.997074	3	5.44302	1.09741	1		0.991472	4	15.2622	0.999249	3	4.52484	1.10886	1		1.00469	4	2.76074	0.99917	3	4.37921	0.974875	1		1.0068	4	7.36905	0.981047	3	20.9179	0.823606	1		1.02225	4	27.0359	1.557e-15	90.58	7.17	88.01	0
EQLALPDGTAITGESK	19	2	1	B4FDG2	N-Term(iTRAQ4plex); K16(iTRAQ4plex)	1918.04	0.854575	8	4.62952	0.923938	7	20.8204	0.919774	4	21.433	1.0533	8	10.695	1.05814	7	6.50413	1.05238	4	7.55616	1.03397	8	12.2569	1.03827	7	6.19298	0.970571	4	5.8882	1.05665	8	38.9571	0.786102	7	25.3122	0.972373	4	42.5484	1.791e-08	90.57	96.72	95.96	0
YPGGAFDPLGFSK	27	2	1	C0P9F5	N-Term(iTRAQ4plex); K13(iTRAQ4plex)	1643.86	0.819561	8	16.7122	0.805335	9	13.82	0.841483	10	18.2706	1.1014	8	3.17212	1.12515	9	7.18397	1.07751	10	4.46805	1.08882	8	2.72217	1.11224	9	1.66327	1.09481	10	4.82675	0.954823	8	10.2986	0.889065	9	5.60091	0.887993	10	8.69263	9.71e-07	90.57	90.24	90.53	0
VVPITLDQVYMLK	5	3	1	B4FTL2	N-Term(iTRAQ4plex); K13(iTRAQ4plex)	1807.06	0.899098	2	1.34628	0.935451	1		0.930516	2	7.00709	1.16833	2	4.89103	1.12267	1		1.12723	2	0.305746	1.05075	2	1.94134	1.05504	1		1.01531	2	2.91389	0.814901	2	5.17018	0.843789	1		0.903224	2	15.4662	4.558e-08	90.57	48.87	47.73	0
VSVVPSAAALVIK	13	8	4	B4FRM7;B6T1H5;B6T6G1;A0A1D6JDH0	N-Term(iTRAQ4plex); K13(iTRAQ4plex)	1541.98																																					4.216e-07	90.48	89.84	64.15	0
QLEMPIDVVVCNAAVYQPTAK	8	3	1	B4FKM0	N-Term(iTRAQ4plex); C11(Carbamidomethyl); K21(iTRAQ4plex)	2634.39	0.8914	4	11.0092	0.951786	4	13.4778				1.07663	4	0.515243	1.05776	4	2.67303				1.02645	4	3.71115	1.02377	4	3.83928				0.934299	4	12.0858	0.958943	4	8.64357				3.835e-12	90.48	72.35		0
VLVVTNTTVAPLYLEK	2	6	1	A0A1D6EU26	N-Term(iTRAQ4plex); K16(iTRAQ4plex)	2048.23	1.15309	1					1.12518	1		1.03028	1					1.11474	1		0.993445	1					0.952945	1		0.849302	1					0.814737	1		9.412e-10	90.48		89.85	0
SLDPGMPALVVGTGLGPK	2	2	1	C0PCL0	N-Term(iTRAQ4plex); M6(Oxidation); K18(iTRAQ4plex)	2013.13	0.62795	1					0.695094	1		1.10477	1					1.08809	1		0.773319	1					0.843055	1		1.76859	1					1.57938	1		6.207e-08	90.44		78.9	0
TIAECLADELINAAK	46	5	2	B4FB66;B6SHZ1	N-Term(iTRAQ4plex); C5(Carbamidomethyl); K15(iTRAQ4plex)	1920.04																																					6.081e-12	90.43	95.08	99.8	0
AWNFTDLALPNDLIK	47	6	1	B7ZZ50	N-Term(iTRAQ4plex); K15(iTRAQ4plex)	2019.12	1.11876	14	25.2319	1.0357	19	24	1.02096	14	24.1319	1.84258	14	19.0579	1.77478	19	30.437	1.72583	14	28.8313	0.448055	14	39.8397	0.468865	19	42.6691	0.519363	14	49.4111	0.548041	14	70.3509	0.583321	19	96.2606	0.589551	14	51.9628	4.295e-09	90.43	85.17	83.96	0
TEAVMTIFSK	2	8	1	A0A1D6KSB0	N-Term(iTRAQ4plex); K10(iTRAQ4plex)	1414.78	0.847873	2	7.86352							1.26534	2	7.27577							1.04252	2	6.76729							0.723153	2	13.9154							4.042e-07	90.43			0
GTGTANQCPTIDGGVESFPFK	91	2	1	B6T3B2	N-Term(iTRAQ4plex); C8(Carbamidomethyl); K21(iTRAQ4plex)	2471.21	0.988193	32	10.5496	0.958391	31	9.02158	0.968776	28	7.78638	1.07201	32	11.708	1.10556	31	7.88736	1.10219	28	9.07879	0.976373	32	7.15245	0.953826	31	4.81071	0.965369	28	5.32186	0.988926	32	15.8192	0.995578	31	17.6384	0.939701	28	12.2052	1.229e-12	90.42	90.14	91.4	0
IMVNQADDVAGIISSK	6	7	2	B7ZWT2;B4FF65	N-Term(iTRAQ4plex); K16(iTRAQ4plex)	1949.05																																					8.988e-10	90.38	86.01	76.97	0
TVEQQVLESNPVLEAFGNAK	6	28	3	A0A1D6NKQ4;A0A1D6GHI1;W6A1M7	N-Term(iTRAQ4plex); K20(iTRAQ4plex)	2461.32																																					1.246e-09	90.37	81.91	85.24	0
ISAHIAAAVAAK	171	4	2	B4F8P6;E9NQE2	N-Term(iTRAQ4plex); K12(iTRAQ4plex)	1410.87																																					8.832e-09	90.36	88.03	85.13	0
GYVDMSTVDAATSTK	5	6	1	B6T4X5	N-Term(iTRAQ4plex); K15(iTRAQ4plex)	1833.91	1.0042	2	2.18044	1.12007	1		0.895807	2	11.1025	1.11137	2	0.0308443	1.08179	1		0.983256	2	25.7126	0.99691	2	1.1089	0.976568	1		1.07662	2	7.84555	0.886314	2	0.55396	0.838272	1		1.01438	2	37.8834	1.115e-09	90.36	79.64	79.4	0
DLETVENVLSNMVDIR	12	3	1	B6TY10	N-Term(iTRAQ4plex)	1991.03	0.897112	2	8.01945	1.00965	4	8.93341	0.939713	6	7.60748	1.06223	2	0.639885	1.0449	4	2.68793	1.06055	6	2.97653	1.01145	2	0.970642	0.967785	4	5.85151	0.976171	6	4.78346	1.06576	2	8.76589	1.05074	4	4.44219	1.00431	6	11.9376	1.582e-11	90.36	45.64	86.11	0
NYPTVSAEYSEAVDK	20	6	1	B6U9S6	N-Term(iTRAQ4plex); K15(iTRAQ4plex)	1960.97	1.27276	7	15.3415	1.29004	7	29.0169	1.2338	6	5.36078	1.0062	7	10.5187	0.941872	7	23.212	1.07246	6	6.1052	0.929222	7	5.68669	0.901577	7	12.4708	0.917577	6	5.48504	0.878563	7	16.5313	0.827897	7	17.7052	0.836122	6	12.5487	7.514e-10	90.32	102.35	78.69	0
GGGGGGGGGGDCFK	3	1	1	B6TF12	N-Term(iTRAQ4plex); C12(Carbamidomethyl); K14(iTRAQ4plex)	1427.66	0.306806	1		0.446033	1		0.390199	1		0.350256	1		0.402592	1		0.415424	1		1.80758	1		1.73515	1		1.76408	1		1.46468	1		1.34744	1		1.33199	1		1.341e-12	90.31	84.59	81.58	0
GLAYDISDDQQDITR	56	3	1	C0P5X1	N-Term(iTRAQ4plex)	1853.9	0.85193	21	14.4429	0.841723	17	24.0434	0.849613	18	22.959	1.00279	21	9.93495	1.00137	17	13.8409	1.02274	18	9.9524	1.04951	21	8.11926	1.02818	17	10.9723	1.03659	18	6.87215	1.15243	21	15.7713	1.13532	17	25.016	1.13304	18	18.1191	3.606e-11	90.28	87.13	80.16	0
NAGAIANFFYNCPDNTFQIAMAGR	8	2	1	B6SZH7	N-Term(iTRAQ4plex); C12(Carbamidomethyl); M21(Oxidation)	2823.3	1.32423	3	5.12039	0.97798	3	34.8245	0.91731	2	13.1605	1.00215	3	0.826832	1.16595	3	3.44516	1.15158	2	0.968739	0.863334	3	0.0369823	1.01145	3	3.63721	0.994575	2	0.57296	0.879575	3	7.54475	0.847336	3	9.74659	0.913934	2	16.6805	2.506e-12	90.26	66.55	59.56	0
SDGGGAFQATDLLNGR	3	3	1	K7VYS6	N-Term(iTRAQ4plex)	1722.85	1.10225	1		1.22494	1		1.09867	1		1.3346	1		1.41656	1		1.33305	1		0.722044	1		0.63129	1		0.703105	1		0.914285	1		0.804988	1		0.952932	1		5.077e-12	90.24	103.3	94.81	0
VETGVIKPGMVVTFGPTGLTTEVK	20	33	2	O50018;C4JA47	N-Term(iTRAQ4plex); K7(iTRAQ4plex); M10(Oxidation); K24(iTRAQ4plex)	2908.65																																					2.325e-08	90.24	75.84	86.95	0
GGIVPASDDDDGVSLGTVK	14	4	1	B6T6G8	N-Term(iTRAQ4plex); K19(iTRAQ4plex)	2090.08	0.869433	5	9.58113	0.863633	5	7.29832	0.914391	4	8.16409	1.11326	5	8.24759	1.14145	5	3.69127	1.07086	4	1.94989	1.04606	5	7.02845	1.03371	5	5.03397	1.03677	4	3.68991	0.883053	5	9.08713	0.913178	5	6.94155	0.983178	4	15.892	3.813e-08	90.23	77.89	104.43	0
VEAALSALEDALK	98	1	1	A0A096T653	N-Term(iTRAQ4plex); K13(iTRAQ4plex)	1617.93	0.872071	33	15.1888	0.978894	28	9.6661	0.994338	37	13.9032	1.13206	33	10.1918	1.18335	28	7.21412	1.2008	37	8.68127	1.07979	33	5.89848	1.04165	28	5.82811	1.03423	37	7.95071	0.812438	33	19.5422	0.711661	28	27.3243	0.730919	37	30.6363	5.245e-09	90.21	91.39	88.73	0
VDNSTVASDSDGK	1	1	1	A0A096PLH2	N-Term(iTRAQ4plex); K13(iTRAQ4plex)	1582.78	0.907457	1								1.27793	1								1.03407	1								0.655811	1								2.612e-09	90.19			0
ESGMTLITAEDLDDAAEK	5	8	2	B6TS21;B4FRH5	N-Term(iTRAQ4plex); K18(iTRAQ4plex)	2197.07																																					1.736e-11	90.17	74.71	78	0
VAVSFTHTIK	35	19	3	B4FUL7;A0A096QY66;B6TKB3	N-Term(iTRAQ4plex); K10(iTRAQ4plex)	1390.83																																					7.11e-07	90.16	90.18	90.11	0
AMQVDTTVLGLSK	12	9	1	A5GZ73	N-Term(iTRAQ4plex); K13(iTRAQ4plex)	1650.94	0.902914	4	1.67375	0.881313	3	3.40589	0.937218	5	10.1838	1.1967	4	3.17892	1.17686	3	6.41387	1.16936	5	4.43652	1.02806	4	0.75532	1.01955	3	0.727609	1.01104	5	1.37627	0.881175	4	4.33777	0.938195	3	0.775584	0.839778	5	11.2754	3.517e-10	90.12	94.79	94.63	0
GLDVDTLYVSHIQVNQAQK	16	9	3	B6SIM9;B4FHE4;B6UDY2	N-Term(iTRAQ4plex); K19(iTRAQ4plex)	2416.31																																					1.206e-13	90.12	75.79	84.81	0
NAVDEVLVADEK	24	1	1	K7TXW7	N-Term(iTRAQ4plex); K12(iTRAQ4plex)	1589.87	1.05222	8	3.4128	1.08207	8	8.70859	1.0439	8	5.04649	1.36162	8	7.7597	1.36499	8	8.54033	1.25816	8	9.13458	0.86145	8	7.4305	0.859418	8	4.12963	0.947721	8	7.23771	0.607209	8	16.1448	0.599616	8	23.9898	0.663509	8	29.0903	1.516e-08	90.11	99.56	94.97	0
NEPEEELYVPDTVDVVGGNR	7	10	1	B8A1G8	N-Term(iTRAQ4plex)	2375.15	0.958239	3	3.98971	0.897497	2	2.81114	0.944213	2	10.2748	0.961066	3	4.4024	0.98855	2	3.04357	1.03395	2	7.36028	1.06778	3	0.664265	1.0793	2	5.49565	0.973062	2	9.03157	1.05755	3	1.16369	1.06039	2	12.3725	1.11804	2	6.91793	2.23e-13	90.11	70.31	87.77	0
ELPQASVVSETSTK	3	1	1	B6UHR7	N-Term(iTRAQ4plex); K14(iTRAQ4plex)	1763.96	0.956563	1		0.932075	1		0.92968	1		1.25384	1		1.24986	1		1.19656	1		0.987528	1		1.00587	1		1.04254	1		0.724423	1		0.729053	1		0.744523	1		8.656e-10	90.09	78.42	78.56	0
SQCAYDVAPGGSLASVYHLTR	25	2	1	P19124	N-Term(iTRAQ4plex); C3(Carbamidomethyl)	2396.18	0.855679	9	15.2672	0.76793	9	27.2064	0.902035	7	23.173	1.01378	9	9.27042	1.07847	9	3.30168	1.0083	7	6.14066	1.01869	9	5.29545	0.944236	9	6.20733	1.00937	7	2.71815	1.14743	9	17.4756	1.17582	9	24.5889	1.17451	7	21.1392	5.519e-13	90.06	93.67	95.77	0
VTLDLLEMVFAK	74	33	6	Q84KR7;E9NQE1;Q9SAZ6;A0A1D6QPU0;A0A1D6H5Z9;C0LFT9	N-Term(iTRAQ4plex); K12(iTRAQ4plex)	1666.97																																					1.452e-08	90.04	92.81	92.52	0
LAFQIMDDGGVGLYSQPPVAASGK	3	3	2	B6SSY2;A0A1D6IAR4	N-Term(iTRAQ4plex); K24(iTRAQ4plex)	2709.41																																					3.569e-11	90.02	94.99	91.59	0
SSCTVISSATGNLIDIDLNAVK	26	1	1	B6SP99	N-Term(iTRAQ4plex); C3(Carbamidomethyl); K22(iTRAQ4plex)	2566.36	0.934257	9	8.2852	0.902175	8	7.10308	0.956709	9	11.4056	1.04807	9	6.83935	1.07689	8	7.34865	1.06602	9	8.05016	1.10833	9	4.64518	1.09484	8	2.26133	1.0712	9	4.3295	0.895015	9	19.5911	0.937147	8	9.5832	0.916435	9	6.45717	2.307e-09	90.01	88.22	59.45	0
SEDAPTSGGSDGPAAPAR	15	1	1	O48950	N-Term(iTRAQ4plex)	1786.83	0.836914	6	4.96806	0.858353	5	10.1979	0.799365	4	7.83564	1.06304	6	23.8179	1.03526	5	7.22147	1.08688	4	12.0415	0.973781	6	4.19691	0.976536	5	12.2984	1.03052	4	2.31361	1.13396	6	39.5739	1.09999	5	28.3531	1.02181	4	7.4577	1.154e-14	90.01	86.93	118.48	0
ANSYSVHGSALGAK	74	5	2	A0A1D6NVZ7;B4G177	N-Term(iTRAQ4plex); K14(iTRAQ4plex)	1649.88																																					9.962e-12	89.93	92.97	91.09	0
AMSIMNSFINDIFEK	72	25	9	B6UFX4;Q43261;P49120;B6T1U2;B4FYZ0;B6SJZ5;B6T1G5;B4FCM8;A0A096SCG9	N-Term(iTRAQ4plex); K15(iTRAQ4plex)	2048.04																																					8.245e-12	89.92	81.38	84.48	0
LAPPLTISPEELAEASK	3	3	1	B4F8U6	N-Term(iTRAQ4plex); K17(iTRAQ4plex)	2054.16	1.10927	1		1.11748	1		1.18043	1		1.06016	1		1.02672	1		1.03314	1		0.983578	1		1.02442	1		0.981138	1		0.870701	1		0.84301	1		0.831213	1		6.093e-08	89.89	70.27	85.84	0
VALVYGQMNEPPGAR	57	4	3	P00827;A0A1D6DRN8;A0A1D6Q2W3	N-Term(iTRAQ4plex); M8(Oxidation)	1761.9																																					7.744e-07	89.88	89.17	91.94	0
AGGVESGTLTVDGVPVDTYLTR	6	2	1	B4FMY6	N-Term(iTRAQ4plex)	2351.22	0.928915	3	3.70814	1.0087	2	9.31491	1.08942	1		1.09938	3	0.250116	1.08218	2	3.21914	1.14786	1		1.0089	3	2.57242	0.979891	2	1.18261	0.970117	1		0.945914	3	8.50272	0.961202	2	3.38076	0.77029	1		1.516e-16	89.88	58.54	31.03	0
ELDYLVGAVANPK	29	2	2	B4G0K4;Q84JX6	N-Term(iTRAQ4plex); K13(iTRAQ4plex)	1676.94																																					5.558e-08	89.87	74.41	71.92	0
VLSANPEAPLNIECLMDEK	3	23	3	A0A096TEK7;A0A096Q4Q2;A0A1D6FN98	N-Term(iTRAQ4plex); C14(Carbamidomethyl); K19(iTRAQ4plex)	2431.25																																					8.912e-11	89.82	78.64	94.15	0
VVVLNTANLPLVK	3	2	1	Q84TL7	N-Term(iTRAQ4plex); K13(iTRAQ4plex)	1668.06	0.323192	1		0.344065	1		0.479559	1		0.333561	1		0.378102	1		0.508884	1		1.88818	1		1.82204	1		1.7137	1		1.32137	1		1.34693	1		1.16457	1		1.058e-09	89.8	86.52	83.47	0
VTEEGAQGMQGLAIH	3	3	1	K7VAS4	N-Term(iTRAQ4plex); M9(Oxidation)	1700.84	0.906872	1		0.914497	1		0.926802	1		1.11768	1		1.10642	1		1.14626	1		0.932791	1		0.965782	1		0.909571	1		1.11315	1		1.06295	1		1.081	1		2.926e-08	89.8	48.16	86.65	0
MEVATDEAFTPIK	22	2	1	B4FRR1	N-Term(iTRAQ4plex); K13(iTRAQ4plex)	1739.91	0.999311	8	11.4826	1.00979	5	8.5891	0.975963	9	9.78316	1.08586	8	8.24739	1.10011	5	9.97038	1.05449	9	12.6408	1.04996	8	4.4723	0.934126	5	0.652363	1.01138	9	6.08475	0.764533	8	22.0322	0.720758	5	54.3194	0.825883	9	29.2711	1.492e-08	89.79	91.61	85.87	0
LLPQGSGAALIGK	6	4	1	A0A096SMW4	N-Term(iTRAQ4plex); K13(iTRAQ4plex)	1512.94	1.05521	2	14.3477	1.07679	2	9.04901	1.05588	2	9.68999	0.974215	2	0.389448	0.962732	2	5.32087	0.989083	2	4.41999	1.08132	2	7.95233	1.09417	2	3.35656	1.06227	2	2.98964	0.8859	2	1.48784	0.862677	2	4.35805	0.89716	2	1.11546	5.2e-06	89.79	89.57	70.64	0
IINEPTAAAIAYGLDK	19	30	8	P11143;B6SZ69;B7ZZ42;B6U1E4;K7VW90;P24067;B4FWJ8;A0A0B4J330	N-Term(iTRAQ4plex); K16(iTRAQ4plex)	1948.1																																					5.608e-13	89.76	93.42	92.97	0
VVIDEAIAYAEGLK	10	1	1	B6TV55	N-Term(iTRAQ4plex); K14(iTRAQ4plex)	1779.01	1.34502	4	14.118	1.48203	3	1.58469	1.41267	3	15.5905	1.24233	4	11.479	1.27855	3	2.3777	1.25581	3	0.73948	0.735056	4	5.23791	0.719083	3	1.10535	0.719357	3	14.5454	0.62814	4	13.6532	0.661663	3	0.151566	0.657069	3	3.62313	1.381e-09	89.74	83.98	79.04	0
AAMGSDIDVSLDCAGFSK	4	5	2	A0A1D6KL30;B6TEC1	N-Term(iTRAQ4plex); C13(Carbamidomethyl); K18(iTRAQ4plex)	2132.02																																					2.431e-10	89.67	33.48	74.97	0
ETTENESANEGYK	104	1	1	P48183	N-Term(iTRAQ4plex); K13(iTRAQ4plex)	1759.82	0.774629	35	11.6986	0.800208	35	17.058	0.780079	34	15.427	1.07415	35	7.12873	1.08899	35	8.99741	1.07997	34	7.33481	1.20928	35	6.99348	1.19638	35	6.52526	1.18957	34	5.804	0.770124	35	11.7628	0.798502	35	12.977	0.801845	34	10.1456	9.339e-11	89.66	100.74	89.45	0
VSNVTIWGNHSTTQVPDFLNAK	34	5	2	C0PFW3;F6MFD6	N-Term(iTRAQ4plex); K22(iTRAQ4plex)	2716.43																																					5.451e-14	89.65	116	104.73	0
AAFAGSDGPTFGTK	3	2	1	Q6JN53	N-Term(iTRAQ4plex); K14(iTRAQ4plex)	1614.84	1.57007	1		1.52257	1		1.61069	1		0.89387	1		1.06479	1		1.01933	1		0.913014	1		0.855988	1		0.85262	1		0.727242	1		0.612078	1		0.580942	1		1.267e-08	89.65	70.3	59.62	0
VPTLLSFLAK	13	3	1	A0A1D6N0K3	N-Term(iTRAQ4plex); K10(iTRAQ4plex)	1376.88	3.18046	5	26.6304	3.53065	4	6.21435	3.10113	4	15.8586	0.310782	4	35.3409	0.1555	4	60.5983	0.316812	4	53.1569	0.524223	5	42.342	0.530746	4	9.55813	0.562744	4	25.5467	0.519487	5	28.579	0.335459	4	4.87674	0.500296	4	21.8036	0.0006857	89.63	89.63	90.11	0
LDELIYVESHLSNLSTK	68	3	3	B4FQ59;B6TYM1;B8A064	N-Term(iTRAQ4plex); K17(iTRAQ4plex)	2249.23																																					2.156e-11	89.63	88.03	87.89	0
GDGTLVPVAIELSLPELR	9	7	2	Q9LKL4;B6U297	N-Term(iTRAQ4plex)	2023.15																																					1.114e-08	89.63	57.91	84.39	0
AFIAGVADDNGYGWAIAK	6	15	2	B4FFA7;A0A1D6I134	N-Term(iTRAQ4plex); K18(iTRAQ4plex)	2127.11																																					3.454e-12	89.62	91.81	77.69	0
TQYLDDIAILTGATVIR	19	8	2	C0P530;A0A1D6LJS9	N-Term(iTRAQ4plex)	2007.13																																					4.169e-12	89.62	78.32	62.92	0
IINGLDLEDK	22	3	1	C0P7H4	N-Term(iTRAQ4plex); K10(iTRAQ4plex)	1417.81	0.873728	7	10.2145	0.824046	7	10.9252	0.883917	8	9.34901	1.17392	7	4.53417	1.11471	7	7.61626	1.14634	8	4.33208	1.16779	7	3.14166	1.15932	7	7.20783	1.16894	8	1.36577	0.599212	7	16.1278	0.640753	7	12.9158	0.677646	8	19.4185	1.317e-05	89.59	90.5	89.38	0
SIPTVMEIYNLDDVVTPSQLR	3	2	1	B4FHZ4	N-Term(iTRAQ4plex)	2534.33	0.937114	2	9.33285				0.92226	1		1.06926	2	3.31743				1.03754	1		1.03385	2	10.0762				1.11755	1		0.960135	2	3.30476				0.876566	1		1.174e-09	89.58		34.52	0
VTLVGDAAGYVTK	6	2	1	B6TDR5	N-Term(iTRAQ4plex); K13(iTRAQ4plex)	1581.91	1.00974	2	3.55971	0.989492	3	3.99575	0.978086	1		1.20925	2	0.216257	1.13088	3	1.10965	1.14909	1		0.935622	2	7.20117	0.990645	3	5.18973	0.965846	1		0.828158	2	9.55872	0.820516	3	3.62734	0.909368	1		6.018e-10	89.57	100.41	48.11	0
EILHIQGGQCGNQIGAK	13	26	5	B4F946;A0A096SSY4;C0PA67;Q41784;A0A1D6GG78	N-Term(iTRAQ4plex); C10(Carbamidomethyl); K17(iTRAQ4plex)	2111.12																																					1.049e-06	89.57	90.2	75.98	0
LALYTALGGVDPSVCLPITIDVGTNNEK	26	4	2	B4F8P6;E9NQE2	N-Term(iTRAQ4plex); C15(Carbamidomethyl); K28(iTRAQ4plex)	3218.72																																					3.561e-12	89.57	87.21	93.21	0
AIPGYGGGMSSAK	3	4	1	B4FFA7	N-Term(iTRAQ4plex); K13(iTRAQ4plex)	1483.78	0.877777	1		0.856958	1		0.896375	1		1.06785	1		1.12202	1		1.08998	1		1.14889	1		1.12422	1		1.10271	1		0.824875	1		0.808907	1		0.848339	1		3.95e-06	89.55	85.69	90.34	0
LSTGDSLDMSPQDEK	5	7	1	A0A096SWY6	N-Term(iTRAQ4plex); K15(iTRAQ4plex)	1910.93	1.0635	2	12.2835	0.842909	1		1.06987	2	21.2211	1.01137	2	28.9334	0.74999	1		0.930813	2	32.4656	0.861314	2	10.4473	0.705918	1		0.795207	2	22.275	1.06716	2	83.1084	2.22625	1		1.21124	2	103.523	3.532e-09	89.54	21.66	72.58	0
LQELLGAAAGQAAEIDDMYAGMLSK	5	2	1	A0A1D6NQ33	N-Term(iTRAQ4plex); K25(iTRAQ4plex)	2854.46	0.959202	2	9.85703	1.09982	2	0.13635	1.14702	1		1.08204	2	7.18209	0.89844	2	1.17628	1.12329	1		1.07481	2	8.38437	0.983996	2	10.2001	0.819797	1		0.833535	2	8.78449	1.14226	2	15.1157	1.02432	1		1.107e-12	89.53	97.97	78.69	0
VAIVTGGAGGIGSAVSK	4	1	1	B6TUI0	N-Term(iTRAQ4plex); K17(iTRAQ4plex)	1732.02	0.852292	2	14.591	0.797518	1		0.865499	1		0.978344	2	0.359524	0.995644	1		0.973926	1		1.14594	2	13.6457	1.21204	1		1.07531	1		0.991399	2	14.0122	0.924834	1		1.12929	1		2.015e-11	89.53	74.7	59.16	0
VLLQDFTGVPAVVDLACMR	13	3	2	A0A1D6PJL0;A0A1D6JMZ9	N-Term(iTRAQ4plex); C17(Carbamidomethyl)	2248.19																																					1.642e-13	89.52	98.53	83.33	0
AHGTAVGLPSDDDMGNSEVGHNALGAGR	8	8	2	B8A306;C0HHU2	N-Term(iTRAQ4plex)	2849.33																																					2.222e-15	89.47	96.25	95.9	0
VAIASALSATAVPSLVLAR	3	2	1	B4F9G0	N-Term(iTRAQ4plex)	1954.18	1.17172	1		1.13398	1		1.16	1		0.916701	1		0.963036	1		0.946373	1		1.06626	1		1.0506	1		1.02855	1		0.878957	1		0.879863	1		0.910701	1		1.168e-09	89.47	86.27	90.99	0
ATSYDDFTNSLPENDCR	4	2	1	Q41764	N-Term(iTRAQ4plex); C16(Carbamidomethyl)	2148.93	1.00244	1		0.983024	2	5.71429	0.980058	1		0.934563	1		0.923105	2	3.62823	0.96814	1		0.95064	1		0.945141	2	8.49088	0.931725	1		1.26942	1		1.31945	2	2.09646	1.2714	1		5.704e-13	89.47	85.9	45.71	0
IEDLSSQLQAQAAQQFR	8	2	1	B6SU89	N-Term(iTRAQ4plex)	2077.08	1.04157	3	5.83197	1.09039	3	3.3283	1.0072	2	21.0821	0.918754	3	9.18655	0.985864	3	3.49165	0.975797	2	6.92088	0.924433	3	1.19036	0.923064	3	8.79634	0.951842	2	12.8465	1.29802	3	5.97282	1.2029	3	4.26141	1.1666	2	7.62726	4.408e-13	89.44	107.66	52.04	0
GWDEGVMTMQVGEVAR	3	1	1	Q5XLE1	N-Term(iTRAQ4plex)	1908.91	0.952677	1		0.974709	1		0.965166	1		1.01517	1		0.987137	1		0.982592	1		0.951995	1		1.01961	1		0.965959	1		1.19255	1		1.08803	1		1.20097	1		3.078e-11	89.42	86.43	82.2	0
SAIVQVDAAPFK	12	11	1	C0PCV2	N-Term(iTRAQ4plex); K12(iTRAQ4plex)	1533.89	1.18911	4	11.6197	1.20695	4	18.607	1.22054	4	17.505	0.844519	4	11.3632	0.834086	4	17.9359	0.89062	4	4.06798	0.994843	4	7.21048	1.00092	4	3.45693	1.00125	4	5.28731	1.04706	4	4.78451	1.09448	4	12.9072	1.06297	4	8.32067	1.702e-07	89.41	86.01	82	0
FLAGSGDPSYPGGPLFNPLGFGK	102	2	1	B6SUC4	N-Term(iTRAQ4plex); K23(iTRAQ4plex)	2583.35	0.824207	32	9.10898	0.845348	38	11.5326	0.821699	32	10.1803	1.06289	32	4.71171	1.05291	38	6.19872	1.0469	32	6.55478	1.14918	32	6.60295	1.1187	38	9.24292	1.13237	32	5.22292	0.910562	32	9.82426	0.916931	38	12.1021	0.935945	32	12.6051	3.062e-12	89.41	84.97	84.64	0
LLEYGHMLVAEQENVK	136	4	1	C0P5X1	N-Term(iTRAQ4plex); K16(iTRAQ4plex)	2161.15	0.820079	46	6.5681	0.833169	50	11.6208	0.807816	39	15.0625	1.14502	46	5.24079	1.10646	50	6.06873	1.12474	39	7.86918	1.13517	46	5.90165	1.12289	50	6.30656	1.10106	39	6.78963	0.806948	46	13.3027	0.866005	50	15.4297	0.862964	39	25.9485	1.32e-12	89.36	91.54	95.56	0
VNNAVLFDQATYDK	19	9	1	A0A1D6KMG0	N-Term(iTRAQ4plex); K14(iTRAQ4plex)	1885.99	1.04855	6	8.89772	1.01985	6	19.1227	0.946916	7	12.2506	1.01989	6	3.24544	1.01617	6	2.33409	1.00821	7	5.32741	1.07113	6	6.30078	1.07775	6	8.61802	1.08646	7	9.33758	0.774517	6	20.2387	0.825713	6	8.52649	0.880346	7	11.8176	7.756e-11	89.36	90.99	67.39	0
EAPAFVEQATEQQILVTGIK	67	6	2	P19023;A0A1D6FJP5	N-Term(iTRAQ4plex); K20(iTRAQ4plex)	2460.36																																					6.58e-11	89.36	84.96	105.74	0
VALVYGQMNEPPGAR	87	4	3	P00827;A0A1D6DRN8;A0A1D6Q2W3	N-Term(iTRAQ4plex)	1745.91																																					6.595e-10	89.36	84.52	84.09	0
AAQDIALAELAPTHPIR	42	12	3	K7TL05;P49106;Q6PLR9	N-Term(iTRAQ4plex)	1931.08																																					5.411e-12	89.34	87.81	91.94	0
YDSTLGIFDADVKPVGDNAISVDGK	186	3	1	Q6LBU9	N-Term(iTRAQ4plex); K13(iTRAQ4plex); K25(iTRAQ4plex)	3028.58	1.0104	59	8.64002	0.986529	55	5.94348	0.9959	72	7.96481	1.23714	59	6.56999	1.25122	55	6.29293	1.2488	72	7.46673	1.12833	59	5.22177	1.14145	55	3.87796	1.13208	72	3.92809	0.436185	59	52.1625	0.419431	55	48.3248	0.424816	72	47.5722	2.819e-15	89.34	85.03	99.26	0
AVLGEGASVVLEGQK	6	3	1	A0A1D6HQF7	N-Term(iTRAQ4plex); K15(iTRAQ4plex)	1745	0.97444	2	3.73271	0.917815	2	7.90637	0.993468	2	11.662	1.10408	2	5.12607	1.0861	2	9.52041	1.02029	2	12.765	1.06722	2	10.7599	1.10905	2	1.29069	1.11555	2	3.74384	0.775027	2	34.9946	0.796127	2	36.5354	0.806473	2	19.4373	2.636e-11	89.33	86.76	87.32	0
AVYSDSDVYIFDDPLSALDAHVGR	4	15	1	A0A1D6DZ51	N-Term(iTRAQ4plex)	2769.34	0.966719	2	1.69516	0.969785	1		0.887244	1		0.964823	2	6.50707	0.94559	1		1.01495	1		1.0093	2	1.83973	1.00246	1		1.00115	1		1.14948	2	4.32954	1.19492	1		1.17437	1		2.927e-12	89.32	68.36	71.49	0
FEDPAEGEEALVGK	9	9	2	C0PHC0;A0A1D6H1R6	N-Term(iTRAQ4plex); K14(iTRAQ4plex)	1778.9																																					2.231e-10	89.3	83.12	82.51	0
LGLPDVGLISYGEMVDQGR	8	1	1	B4F9T3	N-Term(iTRAQ4plex)	2163.12	1.00942	3	2.36036	1.01111	3	2.21111	0.844151	2	9.34615	1.04955	3	2.99996	1.06718	3	1.03209	0.963719	2	14.0229	0.999888	3	1.16156	0.969679	3	8.99647	0.930074	2	11.656	1.11866	3	1.03756	1.08547	3	5.23731	1.38607	2	38.4985	2.481e-12	89.29	79.81	83.45	0
AIFEAAIAMTNQGVQVFPEIMVPLVGTPQELGHQVTLIR	30	43	8	D3K3U9;C5IHD3;C5IHD1;A0A1D6M422;A0A1D6M416;A0A1D6M445;A0A1D6M444;A0A1D6M428	N-Term(iTRAQ4plex); M9(Oxidation); M21(Oxidation)	4394.34																																					4.107e-19	89.28	83.47	86.52	0
AANGLYYLEYTLQNPGER	7	1	1	B6SUH9	N-Term(iTRAQ4plex)	2216.11	0.939874	2	3.85392	0.947764	2	12.5231	1.04964	3	2.41366	0.957254	2	4.53773	0.939277	2	2.34954	0.966581	3	2.68492	1.00553	2	4.27696	1.03367	2	12.31	0.930914	3	5.12159	1.1994	2	9.14549	1.15888	2	11.5137	1.14242	3	2.86937	1.235e-13	89.27	83.66	95.21	0
NIGFVSNDVGLDADHCK	19	6	1	B8A068	N-Term(iTRAQ4plex); C16(Carbamidomethyl); K17(iTRAQ4plex)	2149.06	1.09843	8	10.5998	1.16098	6	9.95899	1.14162	5	2.0108	1.12406	8	5.89164	1.1633	6	4.49725	1.14275	5	3.73288	0.970111	8	5.93681	0.938306	6	2.9139	0.99238	5	1.97148	0.766297	8	9.78407	0.762406	6	9.24427	0.733857	5	11.08	3.389e-11	89.26	74.81	75.65	0
MVEPGHLDQLLHPQFENPSAYK	96	65	5	C5IHD1;A0A1D6M422;A0A1D6M444;A0A1D6FQF9;A0A1D6FQE4	N-Term(iTRAQ4plex); M1(Oxidation); K22(iTRAQ4plex)	2854.44																																					2.428e-12	89.26	66.99	58.64	0
IETLHNAFNSAMESTGYTSR	20	3	1	B7ZYV4	N-Term(iTRAQ4plex)	2373.12	0.9922	6	5.5404	0.980571	7	14.6435	1.00219	7	17.1228	0.933757	6	12.4585	0.986111	7	6.16689	1.01219	7	5.30885	0.868551	6	27.5194	0.890619	7	21.2107	0.857709	7	15.9533	1.27921	6	31.9467	1.32356	7	8.11624	1.28708	7	8.17171	7.913e-15	89.21	93.36	95.35	0
GAISDLSGVQAK	9	8	1	A0A1D6N6Q1	N-Term(iTRAQ4plex); K12(iTRAQ4plex)	1433.82	1.08958	3	2.281	1.08413	3	1.04585	1.13643	3	0.854938	1.09496	3	2.80374	1.05416	3	4.43481	1.05446	3	5.25638	0.992575	3	2.84052	0.987027	3	6.23988	0.990103	3	1.56584	0.904408	3	2.86913	0.874006	3	3.37456	0.82909	3	3.109	1.268e-08	89.21	68.46	57.03	0
AFADSISNWADVVIAYEPVWAIGTGK	1	7	2	B4F820;A0A1D6ETY2	N-Term(iTRAQ4plex); K26(iTRAQ4plex)	3068.6																																					6.034e-13	89.21			0
NNPCLIGEPGVGK	10	25	3	K7TSX2;C0PFV4;A0A1D6EC46	N-Term(iTRAQ4plex); C4(Carbamidomethyl); K13(iTRAQ4plex)	1642.88																																					1.015e-08	89.15	80.49	91.06	0
LAAAVLGGVDNIWIAPGTR	3	3	2	B6T4G7;A0A1D6QAN9	N-Term(iTRAQ4plex)	2038.16																																					1.523e-10	89.15	52.49	68.95	0
GDTPVQGTLTAK	5	1	1	B6U3E1	N-Term(iTRAQ4plex); K12(iTRAQ4plex)	1475.84	0.685794	1		0.60868	2	4.23553	0.65369	2	22.9693	0.513276	1		0.607044	2	16.6301	0.643083	2	51.7719	1.47062	1		1.46223	2	8.6168	1.35152	2	22.2298	1.37241	1		1.31282	2	7.61992	1.31429	2	11.316	3.524e-08	89.12	73.63	73.66	0
SGAAVSMPGMMDTVLNLGLNDQVAAGLAAK	9	11	1	A0A1D6FQE4	N-Term(iTRAQ4plex); K30(iTRAQ4plex)	3190.64	0.976913	4	7.34449	0.998279	4	3.34773	1.15368	1		1.15443	4	6.22097	1.14469	4	7.47061	0.99623	1		1.05039	4	4.66362	1.00357	4	0.333139	0.988337	1		0.6433	4	31.2408	0.798546	4	18.9581	0.910962	1		1.263e-11	89.12	59.91	37.59	0
SINPDEAVAYGAAVQAAILTGEGNEK	13	5	2	B6SZ69;B6U1E4	N-Term(iTRAQ4plex); K26(iTRAQ4plex)	2876.49																																					2.882e-14	89.11	59.43	103.95	0
TSVPGIFAIGDVAAFPLK	11	5	1	A0A1D6J0S0	N-Term(iTRAQ4plex); K18(iTRAQ4plex)	2091.21	1.00279	3	0.165887	0.985995	4	6.15295	1.02386	4	9.97264	0.969913	3	2.41963	1.02961	4	2.89866	1.01894	4	7.06935	1.06693	3	2.91645	1.11187	4	3.60698	1.05608	4	5.22832	0.930769	3	19.0099	0.85635	4	17.5282	0.840884	4	33.5178	5.601e-11	89.09	69.64	75.65	0
GGGGGGGGGGGYGSR	8	5	2	C4JBR4;B4FNK1	N-Term(iTRAQ4plex)	1253.57																																					2.567e-13	89.08	100.14	103.87	0
LVGVSEETTTGVK	15	5	1	C0PHR4	N-Term(iTRAQ4plex); K13(iTRAQ4plex)	1607.91	0.907405	5	13.6339	0.981352	6	14.5282	1.03248	4	14.9283	1.04147	5	2.56924	1.03811	6	5.13534	1.02964	4	8.13861	0.991918	5	4.77043	1.02855	6	9.51631	0.968728	4	3.4003	0.991958	5	30.8129	0.888245	6	24.6938	0.941474	4	31.5846	3.16e-09	89.07	89.12	89.09	0
YVGEPMTHLESIASSAVR	25	5	2	B6TBN6;B4F9G8	N-Term(iTRAQ4plex)	2091.07																																					1.051e-11	89.02	88.35	91.16	0
TAATDGYDAVQVGYHGVR	17	4	1	B4FQT6	N-Term(iTRAQ4plex)	2024	0.80354	7	11.9043	0.814937	6	26.3001	0.781618	4	2.73576	0.991308	7	10.4424	0.947326	6	5.61829	0.875563	4	4.07003	1.06706	7	6.01534	1.13062	6	4.95349	1.15413	4	4.12581	1.158	7	14.7998	1.18821	6	17.4963	1.24121	4	7.58756	8.124e-14	89.02	80.05	85.27	0
VGNQNGVQLLSPSEIPR	11	4	1	K7TGE1	N-Term(iTRAQ4plex)	1952.06	1.06145	4	10.5933	1.00836	3	6.1217	1.05029	4	4.27583	1.1063	4	15.1581	1.18688	3	2.5587	1.06926	4	19.2605	0.793552	4	4.83889	0.826885	3	0.0769459	0.844884	4	6.4226	1.07626	4	9.7364	1.04433	3	5.17977	1.12069	4	12.9252	1.074e-10	89	92.05	72.33	0
LGNIVEGNTQLAIIDR	3	8	1	A0A1D6PDS3	N-Term(iTRAQ4plex)	1870.05	0.819744	1		0.776742	1		0.791002	1		1.00295	1		1.0702	1		1.00237	1		1.06197	1		1.08235	1		1.11144	1		1.1656	1		1.06899	1		1.10334	1		5.544e-12	89	85	84.54	0
GGGPTHLAILSQPPDTINGSIR	140	9	2	Q84KR7;E9NQE1	N-Term(iTRAQ4plex)	2345.27																																					5.015e-15	88.98	76.01	89.81	0
ESTTIVGDGSTQEEVTK	3	8	1	C0P530	N-Term(iTRAQ4plex); K17(iTRAQ4plex)	2069.05	0.877982	1		0.950959	1		0.88177	1		1.29417	1		1.18466	1		1.26656	1		1.00778	1		0.930706	1		1.01124	1		0.713527	1		0.955448	1		0.744342	1		6.5e-12	88.97	67.52	77.48	0
ASVTSAEVSQDGR	6	5	1	A0A1D6P2Q6	N-Term(iTRAQ4plex)	1450.72	0.953711	2	13.4319	1.02015	2	17.3639	0.995288	2	19.1032	0.916811	2	11.7308	0.979366	2	10.3165	0.946797	2	13.1353	1.03422	2	5.58167	0.989446	2	9.3053	1.01955	2	17.2254	1.18614	2	11.2916	1.08393	2	11.9472	1.07536	2	29.0362	1.321e-09	88.95	88.21	88.18	0
AFSNYLGSTK	5	3	1	B6T2Y5	N-Term(iTRAQ4plex); K10(iTRAQ4plex)	1375.75	0.973699	1		0.932937	2	8.02748	0.895444	2	0.041902	1.00359	1		1.02803	2	0.171541	1.1156	2	2.75813	1.09332	1		1.10672	2	2.26066	1.04174	2	3.15926	0.921095	1		0.904469	2	5.01271	0.920547	2	1.1121	6.616e-07	88.92	89.35	70.42	0
VGLDPNTLVEVISQGAISAPMFSLK	5	3	1	A0A096UC41	N-Term(iTRAQ4plex); K25(iTRAQ4plex)	2874.59	1.12002	1		1.09472	2	3.45156	0.892415	2	11.7144	1.42453	1		1.16838	2	4.43406	1.2668	2	8.08264	0.813921	1		0.863214	2	0.225335	0.907621	2	1.66247	0.570889	1		0.935647	2	4.75083	0.919076	2	1.8237	1.094e-12	88.92	52	57.13	0
EEQDSYAILSNER	3	3	1	B4FYM0	N-Term(iTRAQ4plex)	1697.8	1.05359	1		1.08485	1		0.992523	1		0.960362	1		0.912795	1		0.975825	1		0.980128	1		0.987157	1		0.968718	1		1.10981	1		1.14067	1		1.17432	1		3.985e-09	88.89	66.87	75.97	0
VIAISDVTGAVK	12	9	1	Q43260	N-Term(iTRAQ4plex); K12(iTRAQ4plex)	1460.89	0.862844	4	12.8351	0.950607	4	7.60961	0.911196	4	10.3624	0.995018	4	2.263	0.948931	4	2.64968	1.00834	4	7.58742	1.21981	4	2.59905	1.21774	4	2.35278	1.19685	4	1.07368	0.834333	4	1.5495	0.83564	4	4.83929	0.833539	4	3.21984	6.039e-08	88.87	89.15	78.3	0
GKDDVVQSGAGGGEFAAK	6	15	1	A0A1D6EMF6	N-Term(iTRAQ4plex); K2(iTRAQ4plex); K18(iTRAQ4plex)	2125.11	1.2636	2	1.57863	1.11453	3	12.0891	1.07289	1		2.00863	2	13.5895	1.0886	3	103.813	1.40059	1		0.271769	2	66.8513	0.785637	3	176.502	0.607634	1		0.381863	2	29.0224	1.00371	3	25.8221	1.05082	1		2.49e-12	88.87	63.03	53.62	1
EDDIIGILDSDDVK	5	1	1	B6T8U7	N-Term(iTRAQ4plex); K14(iTRAQ4plex)	1834.95	1.0496	3	4.4469	1.07957	1		0.943878	1		1.13837	3	5.62652	1.21135	1		1.04862	1		1.00965	3	7.85467	0.968186	1		0.940478	1		0.774138	3	4.95459	0.687486	1		1.16464	1		1.23e-08	88.86	37.36	58.37	0
SYLENQMAVALGGR	37	3	1	A0A096S2Q4	N-Term(iTRAQ4plex)	1652.85	0.921602	14	12.9672	0.908605	12	11.8232	0.915632	11	4.5995	0.982377	14	6.21581	0.970775	12	6.25899	0.950218	11	1.14132	1.02905	14	4.01269	1.03464	12	4.63975	1.02482	11	4.90995	1.14497	14	10.0983	1.15642	12	8.23133	1.17467	11	12.406	7.853e-11	88.85	90.92	86.83	0
AAVSALQNQPIVNAVIDGDDIIYR	12	12	3	A0A1D6J5X7;A0A1D6ECD2;A0A1D6ECC9	N-Term(iTRAQ4plex)	2699.45																																					4.048e-09	88.85	87.02	86.23	0
ILAFSQDVVSGK	2	7	2	B4FQC6;C0PAU7	N-Term(iTRAQ4plex); K12(iTRAQ4plex)	1551.9																																					1.459e-07	88.82	90.05		0
EGVALNCLEAPLDVDIPGGGR	12	3	2	B6SLE7;Q84TL7	N-Term(iTRAQ4plex); C7(Carbamidomethyl)	2296.17																																					3.086e-15	88.81	102.97	83.58	0
MVVDEDVGGFGFTSDNELINGK	2	3	1	B6U301	N-Term(iTRAQ4plex); M1(Oxidation); K22(iTRAQ4plex)	2647.28	0.734905	1					0.72875	1		1.02496	1					0.983733	1		1.14842	1					1.17807	1		1.06833	1					1.08366	1		4.314e-11	88.81		85.77	0
GLEYENVEEDLTNK	5	2	1	Q9FQB2	N-Term(iTRAQ4plex); K14(iTRAQ4plex)	1940.96	0.870916	1		0.849216	2	29.3619	0.949047	2	59.7217	1.10776	1		1.091	2	13.602	1.06465	2	25.9618	1.11569	1		1.07289	2	0.189047	1.03601	2	9.07184	0.82914	1		0.938586	2	4.70875	0.842988	2	1.37073	6.066e-10	88.78	60.58	76.9	0
TEVGYSQGNIHDPTYEDVCTGTTNHNEVVR	13	3	1	A0A096QNL6	N-Term(iTRAQ4plex); C19(Carbamidomethyl)	3536.62	0.895287	3	26.3522	0.870325	5	5.02388	0.979021	4	5.60415	1.13225	3	9.33969	1.07402	5	4.72667	1.14035	4	6.03866	0.962507	3	7.41549	0.98369	5	7.82067	0.94506	4	6.15688	0.842026	3	49.3337	1.19167	5	17.8422	0.95956	4	6.48979	1.319e-17	88.77	100.23	97.32	0
FGTVLENVVFDEHTR	163	6	2	Q9SLZ0;C0P3W9	N-Term(iTRAQ4plex)	1906.98																																					2.7e-11	88.77	88.88	88.87	0
SLLPVESETDDLQDHIIILGFGR	1	21	1	A0A1D6JIE7	N-Term(iTRAQ4plex)	2711.45	0.950183	1								1.11986	1								0.906265	1								1.10743	1								1.846e-12	88.77			0
VLIALADNVGSK	26	4	3	B4FWI0;O24573;B4FNM4	N-Term(iTRAQ4plex); K12(iTRAQ4plex)	1487.9																																					7.876e-09	88.71	91.04	91.33	0
ILFGGSAIESEGNFVQPTIVEITPSAPVVK	3	8	2	C0PHD8;B6TB11	N-Term(iTRAQ4plex); K30(iTRAQ4plex)	3387.87																																					6.02e-14	88.71		38.99	0
SQVPQVPEAAYSGPPLSYYVTK	14	1	1	A0A096QF24	N-Term(iTRAQ4plex); K22(iTRAQ4plex)	2669.4	0.845954	5	5.18079	0.813629	4	7.00458	0.863607	5	7.96139	1.14647	5	5.403	1.19712	4	0.844661	1.1183	5	3.96164	1.03792	5	2.27795	1.01903	4	3.30608	1.01673	5	6.95878	0.890745	5	7.21545	0.944046	4	5.22486	1.0379	5	8.06302	1.665e-10	88.7	84.19	83.29	0
QINVTCEVQQLLGNNR	65	1	1	P00827	N-Term(iTRAQ4plex); C6(Carbamidomethyl)	2030.06	0.920106	23	7.1263	0.933516	17	10.8544	0.938732	25	6.41902	1.13737	23	5.8179	1.12263	17	6.99548	1.13116	25	5.22638	0.943057	23	8.2105	0.953899	17	4.28589	0.972713	25	5.54693	1.00062	23	9.44	0.993463	17	6.83485	0.987836	25	8.5077	4.29e-13	88.66	96.78	101.99	0
LGIECGIGLVAK	29	2	1	B6SZH7	N-Term(iTRAQ4plex); C5(Carbamidomethyl); K12(iTRAQ4plex)	1517.89	1.01123	11	10.3691	1.05398	11	7.84828	0.985183	7	16.1224	1.31797	11	9.19819	1.17142	11	21.9992	1.38079	7	9.11016	0.881552	11	5.51567	0.915947	11	11.0713	0.93446	7	6.3994	0.737632	11	8.76143	0.740358	11	20.9263	0.695509	7	7.49882	1.705e-09	88.65	86.92	78.83	0
LFPDEIAADQSK	7	5	1	C4J008	N-Term(iTRAQ4plex); K12(iTRAQ4plex)	1621.87	0.876927	2	2.81652	0.987667	2	14.016	0.858652	3	8.82562	1.03508	2	2.59756	1.02721	2	2.2406	1.00864	3	7.01903	1.23126	2	2.06792	1.16241	2	8.3366	1.23218	3	2.75334	0.723691	2	8.7045	0.728775	2	7.53707	0.785467	3	18.8807	5.415e-06	88.64	33.34	79.24	0
YEEEYTHGSNAGLK	8	3	1	B4FA06	N-Term(iTRAQ4plex); K14(iTRAQ4plex)	1885.92	0.991689	3	5.64579	0.973227	3	1.98464	0.791421	2	23.7826	1.09204	3	6.74616	1.05236	3	4.12758	1.13731	2	1.48467	1.09679	3	7.24883	1.09339	3	3.46633	1.07479	2	7.67325	0.858232	3	2.1249	0.922992	3	8.24279	0.930722	2	10.3637	9.32e-11	88.63	91.78	47.46	0
AAVPSGASTGVYEALELR	15	4	1	B6T3P9	N-Term(iTRAQ4plex)	1935.03	0.900577	5	7.28341	0.921911	4	4.4284	0.937042	6	12.8917	0.985485	5	5.79702	0.993995	4	7.21063	0.973719	6	9.26914	1.03271	5	7.31868	1.03234	4	2.38853	0.989793	6	7.32217	1.18035	5	7.99713	1.14009	4	13.1494	1.21378	6	4.74747	4.25e-10	88.63	78.35	98.97	0
VTGGEVGAASSLAPK	18	7	3	B4FRM7;B6T1H5;B6T6G1	N-Term(iTRAQ4plex); K15(iTRAQ4plex)	1631.92																																					1.196e-11	88.63	78.02	81.11	0
ILCPDSLIGSVIGK	10	6	1	K7UEH3	N-Term(iTRAQ4plex); C3(Carbamidomethyl); K14(iTRAQ4plex)	1760.02	1.04926	3	3.56272	1.1004	4	12.8452	0.933495	3	2.22617	0.983052	3	1.10507	0.884164	4	10.7162	0.94938	3	2.88812	1.05309	3	1.18027	1.0513	4	2.01975	1.05884	3	8.03587	0.973533	3	14.0257	0.941824	4	3.4949	0.894695	3	11.6283	3.472e-08	88.6	88.79	45.77	0
EVDEQMINVQNK	24	32	5	B4F946;A0A096SSY4;P18026;C0PA67;Q41784	N-Term(iTRAQ4plex); K12(iTRAQ4plex)	1734.9																																					1.131e-08	88.6	82.18	75.53	0
ADLNVPLDDAQK	15	1	1	B4G0K4	N-Term(iTRAQ4plex); K12(iTRAQ4plex)	1586.86	0.976818	5	9.26147	0.957555	5	7.56833	0.993148	5	6.34474	1.19195	5	1.81259	1.25536	5	5.67039	1.22769	5	3.05211	1.04219	5	5.19615	1.02584	5	2.01176	1.02591	5	0.247003	0.709377	5	8.26075	0.708092	5	12.259	0.648181	5	4.54166	1.046e-06	88.58	70.46	88.57	0
VPFLSDDLEIECEGK	40	4	1	O65107	N-Term(iTRAQ4plex); C12(Carbamidomethyl); K15(iTRAQ4plex)	2039.02	1.15366	9	5.71133	1.18832	8	6.15995	0.965542	3	21.188	1.02469	9	4.95849	1.06239	8	5.45297	1.02944	3	2.26752	0.961713	9	5.15141	0.928487	8	4.97948	1.10437	3	10.2158	0.909388	9	11.439	0.840413	8	9.40165	0.940947	3	2.7929	2.652e-08	88.57	97.66	40.95	0
YLNEAALGEANEDAMK	21	4	1	C0P5X1	N-Term(iTRAQ4plex); M15(Oxidation); K16(iTRAQ4plex)	2042.99	0.857681	5	4.56941	0.809315	7	3.2619	0.842839	9	12.7426	1.07019	5	6.76973	1.11323	7	4.91173	1.09348	9	5.83873	1.14413	5	3.8764	1.18348	7	5.19749	1.14747	9	6.46116	0.833977	5	17.9894	0.783692	7	13.3342	0.767393	9	7.14287	3.462e-08	88.51	98.69	94.52	0
VADHAGVALAGLTADGR	11	3	2	B6TAJ3;B6TNX7	N-Term(iTRAQ4plex)	1737.93																																					8.066e-13	88.49	97.13	78.6	0
VIASNLNEEEIK	4	4	2	A0A1D6ICZ3;Q41790	N-Term(iTRAQ4plex); K12(iTRAQ4plex)	1646.92																																					1.602e-09	88.49	86.26	86.4	0
SNFSSLLATVEAELAK	33	3	1	Q6RW10	N-Term(iTRAQ4plex); K16(iTRAQ4plex)	1968.09	1.09794	15	8.05284	1.06426	12	10.0799	1.11162	6	9.52849	0.948769	15	4.81345	0.957301	12	5.29056	0.93172	6	2.30831	1.01414	15	3.28685	1.04002	12	5.63057	1.02847	6	7.62208	0.997888	15	12.2903	0.929912	12	12.7928	1.0262	6	8.13927	6.391e-11	88.48	86.3	68.33	0
MELSSLTQTNMSLPFITATADGPK	10	3	1	B8A3D0	N-Term(iTRAQ4plex); K24(iTRAQ4plex)	2841.46	0.954444	3	6.50283	0.90895	3	11.695	0.894321	4	12.918	1.16068	3	2.32862	1.07121	3	4.45541	1.15854	4	2.3131	1.11745	3	19.9226	1.12873	3	4.95663	1.09143	4	7.54359	0.805158	3	14.4489	0.893236	3	15.4928	0.736646	4	26.3363	3.165e-13	88.43	80.03	102.76	0
SDIIVSPSILSANFAK	29	7	1	B4FRQ1	N-Term(iTRAQ4plex); K16(iTRAQ4plex)	1950.11	0.914404	10	9.64173	0.911024	9	5.80397	0.892662	10	14.7287	1.08315	10	8.08904	1.09978	9	5.73304	1.08167	10	5.89339	1.06642	10	5.94298	1.05216	9	4.80884	1.07866	10	5.63187	0.873059	10	13.9896	0.928169	9	16.9168	0.916176	10	12.1265	1.646e-08	88.42	85.42	89.89	0
LGSNTAVQGNVDPGVLFGSK	4	3	2	B4FIM3;O81220	N-Term(iTRAQ4plex); K20(iTRAQ4plex)	2248.22																																					1.763e-11	88.41	95.21	93.49	0
EEEQAAAAYNALQGR	9	6	1	B6TRJ7	N-Term(iTRAQ4plex)	1764.86	0.948497	3	3.23009	0.987757	3	6.33462	0.936362	3	12.9498	0.942489	3	8.49736	0.939509	3	15.745	0.904862	3	14.7657	0.891125	3	10.9323	0.889561	3	0.934343	0.907915	3	11.2736	1.27125	3	8.56833	1.38455	3	25.3198	1.33919	3	21.2581	2.273e-10	88.41	73.52	76.44	0
TAEQTPLSALYISK	9	7	1	A0A1D6NYF1	N-Term(iTRAQ4plex); K14(iTRAQ4plex)	1810.02	1.16793	3	6.15107	1.11706	3	5.50448	1.12066	3	0.0117378	1.0279	3	1.72742	1.03899	3	4.33107	1.1033	3	3.44238	0.965936	3	3.37234	1.05879	3	1.51232	1.00066	3	0.753302	0.887135	3	24.2979	0.800226	3	8.38669	0.768298	3	2.60843	2.646e-11	88.41	45.74	83.58	0
VEAELVEALANLEAQKEEAVK	50	4	1	C0P3K2	N-Term(iTRAQ4plex); K16(iTRAQ4plex); K21(iTRAQ4plex)	2715.53	1.0418	13	21.8141	1.00778	18	17.1809	1.03403	19	5.17614	1.26119	13	8.61091	1.26749	18	11.2654	1.19942	19	8.00845	0.977991	13	5.09053	0.977983	18	5.6729	0.979152	19	10.1989	0.647029	13	24.6063	0.688743	18	31.9786	0.756783	19	27.8431	1.818e-12	88.39	80.92	78.9	1
INGLDGVGEGNNLYPGGQYFDPLGLADDPVTFAELK	45	2	1	A0A096QRW1	N-Term(iTRAQ4plex); K36(iTRAQ4plex)	4054.06	0.758379	19	16.9752	0.654232	14	18.2098	0.650385	12	32.3365	1.26319	19	9.75299	1.35369	14	4.45513	1.29133	12	7.64924	1.2107	19	7.61915	1.23255	14	6.11303	1.23225	12	5.01701	0.503393	19	44.6289	0.433208	14	29.9145	0.512799	12	26.4091	2.092e-09	88.38	90.24	93.94	0
AYPDYALDMGLITK	5	2	1	B4FU35	N-Term(iTRAQ4plex); K14(iTRAQ4plex)	1858.99	1.38256	2	3.4661	1.36601	2	2.1377	1.37096	1		1.1263	2	1.62022	1.11313	2	1.24059	1.09419	1		0.840417	2	3.14945	0.860445	2	1.62587	0.883015	1		0.700998	2	3.22612	0.709762	2	4.44365	0.686249	1		2.5e-07	88.38	74.68	91.01	0
IADGVNSTTGNPTK	11	2	1	K7VAE7	N-Term(iTRAQ4plex); K14(iTRAQ4plex)	1662.89	1.01376	4	12.2047	1.11023	4	8.0158	1.07061	3	9.17661	1.15042	4	6.04643	1.23291	4	9.61239	1.13157	3	0.695222	0.989297	4	2.00499	0.940698	4	8.11114	0.953022	3	3.84299	0.69482	4	21.8663	0.68687	4	14.1056	0.783682	3	12.4223	9.949e-09	88.35	88.11	80	0
LVEGIEDTVGIGK	3	4	1	K7VQG5	N-Term(iTRAQ4plex); K13(iTRAQ4plex)	1617.93	1.03866	2	7.8642				1.03193	1		1.07828	2	0.312073				1.03563	1		1.0687	2	2.43932				1.11066	1		0.762725	2	5.67435				0.76156	1		3.38e-09	88.35		104.66	0
ESSDANEDSESEAAR	11	3	2	A0A1D6GZI1;A0A1D6GZH9	N-Term(iTRAQ4plex)	1740.73																																					7.388e-13	88.34	79.73	92.1	0
GGYEISIVDASDGR	55	2	1	A0A059Q8K1	N-Term(iTRAQ4plex)	1582.78	0.934422	19	25.1178	0.81283	14	15.5754	0.896685	22	10.1611	0.985851	19	5.39274	0.940305	14	6.33592	0.960431	22	9.58246	0.950844	19	7.18608	0.947907	14	6.07865	0.94211	22	9.8459	1.25516	19	15.3163	1.38096	14	17.7699	1.25251	22	13.8329	5.519e-10	88.34	79.7	73.28	0
ELMANLVSMQSSLSDVNK	7	12	2	P93805;A0A096RRI8	N-Term(iTRAQ4plex); M9(Oxidation); K18(iTRAQ4plex)	2270.18																																					2.647e-08	88.32	102.88	66.53	0
QGEIEAVVIXTGVHTFFGK	45	40	7	A0A1D6HUV1;C0PDH2;K7TX67;A0A096QCL2;A0A1D6DVJ7;A0A1D6QC33;A0A1D6KZT2	N-Term(iTRAQ4plex); X10(A); K19(iTRAQ4plex)	2291.28																																					4.109e-11	88.32	93.47	53.4	0
GEYDETGPGIVHMK	7	4	1	B4FPG2	N-Term(iTRAQ4plex); K14(iTRAQ4plex)	1820.91	1.64155	2	0.176889	1.70067	2	4.06217	1.62822	3	1.11863	0.97605	2	0.17129	1.02308	2	3.53746	1.0433	3	11.0355	0.866783	2	3.72348	0.798255	2	3.6653	0.828244	3	3.98258	0.589569	2	11.3692	0.572829	2	13.5244	0.668884	3	10.167	3.356e-07	88.3	81.55	68.85	0
AASEDTSASGGDELIEDLK	5	1	1	B4FTJ9	N-Term(iTRAQ4plex); K19(iTRAQ4plex)	2196.07	0.786159	2	21.3396	0.890506	1		0.783909	2	19.513	1.08286	2	18.3988	1.04018	1		1.14715	2	9.7728	1.15285	2	5.55714	1.17907	1		1.14635	2	4.97466	0.877555	2	1.06974	0.801805	1		0.789649	2	13.0674	6.732e-10	88.25	58.65	87.87	0
ELLSNYEYDGDDVPIVAGSALK	23	2	1	B6TFK5	N-Term(iTRAQ4plex); K22(iTRAQ4plex)	2656.36	0.842003	3	2.86877	0.848745	10	9.61155	0.848651	10	7.90698	1.02861	3	4.66811	1.0506	10	3.88808	1.04338	10	3.21876	1.18763	3	1.19647	1.09714	10	9.62285	1.10088	10	11.2894	0.825663	3	6.65062	0.954673	10	16.3648	0.862271	10	10.1141	2.179e-13	88.23	98.93	89.67	0
DFDEPGTLAPTGLFVGGTK	19	6	2	B6TJ90;B6T7X9	N-Term(iTRAQ4plex); K19(iTRAQ4plex)	2210.16																																					2.02e-10	88.23	94.63	83.97	0
ALMLDTYDFK	2	1	1	K7VYS6	N-Term(iTRAQ4plex); K10(iTRAQ4plex)	1504.79	1.43741	1		1.44562	1					1.48203	1		1.47933	1					0.59481	1		0.591516	1					0.506455	1		0.512104	1					2.581e-06	88.23	87.96		0
VSEDDKLIEYDALLVDR	431	9	2	Q84KR7;E9NQE1	N-Term(iTRAQ4plex); K6(iTRAQ4plex)	2281.22																																					2.773e-10	88.22	92.48	89.33	1
VSAEVIAEYTVAALR	274	2	1	B6SSU6	N-Term(iTRAQ4plex)	1735.97	0.912947	90	13.3315	0.906924	90	15.3031	0.874321	80	15.8964	1.03659	90	8.46486	1.0339	90	8.11043	1.04321	80	7.98309	1.02774	90	6.63036	1.03113	90	7.41203	1.01866	80	8.74924	1.00733	90	12.4051	1.04427	90	12.7093	1.10487	80	11.6504	2.671e-06	88.21	97.54	87.99	0
VTTTIGFGSPNK	57	6	3	A0A1D6NVZ7;B4G177;A0A096PWL6	N-Term(iTRAQ4plex); K12(iTRAQ4plex)	1509.85																																					1.192e-08	88.2	83.05	83.07	0
GGNPDSNTLISDTTTVICLDDYHSLDR	57	3	3	B4FQ59;B6TYM1;B8A064	N-Term(iTRAQ4plex); C18(Carbamidomethyl)	3123.46																																					1.518e-15	88.2	71.29	72.14	0
GGDEEVTGGLDATPR	4	4	1	C0HEE6	N-Term(iTRAQ4plex)	1617.78	0.846678	2	28.1345	0.776787	1		0.794919	1		1.04333	2	1.81202	1.05365	1		0.982214	1		0.999546	2	11.7485	1.0486	1		1.09772	1		1.15967	2	2.60983	1.15962	1		1.15787	1		1.529e-11	88.18	72.88	80.37	0
ELLGTSVIFTGVTK	8	3	1	Q6RW10	N-Term(iTRAQ4plex); K14(iTRAQ4plex)	1753.04	1.05092	1		1.0602	4	3.46784	1.06318	3	3.10673	1.04514	1		1.01155	4	2.40049	1.04584	3	0.214529	0.966962	1		0.998032	4	0.891852	0.998693	3	3.16191	0.996837	1		1.0157	4	5.66559	0.993271	3	0.034623	4.547e-10	88.17	85.99	75.6	0
ASTATLEQISAGGK	3	1	1	C0P855	N-Term(iTRAQ4plex); K14(iTRAQ4plex)	1621.9	1.50319	1		1.55082	1		0.976004	1		0.938753	1		0.941067	1		0.9958	1		0.905589	1		0.899334	1		1.10853	1		0.746768	1		0.7023	1		0.898533	1		5.456e-09	88.16	91.12	14.51	0
DAGSTASTAIIVGDR	6	10	2	B4FBB9;B4FW31	N-Term(iTRAQ4plex)	1577.82																																					5e-10	88.16	44.16	68.91	0
LSADTDVINVDGGSSK	4	4	1	A0A1D6K0R9	N-Term(iTRAQ4plex); K16(iTRAQ4plex)	1865.97	0.91043	1		0.910298	1		0.981546	2	11.9917	1.2388	1		1.22779	1		1.1816	2	11.7876	1.03328	1		1.05844	1		0.978087	2	1.2172	0.718766	1		0.69312	1		0.814732	2	13.8672	1.084e-11	88.15	75.82	82.83	0
DQNDEQEETVAAR	6	2	1	K7VXI7	N-Term(iTRAQ4plex)	1648.75	1.57809	2	1.84341	1.50376	2	4.09229	1.42092	2	12.8888	1.61161	2	16.2404	1.5373	2	8.88505	1.48536	2	0.094487	0.309822	2	26.0412	0.384424	2	9.98059	0.463094	2	29.3004	0.595631	2	56.1068	0.711813	2	32.0909	0.742295	2	4.08663	1.149e-08	88.11	87.67	73.23	0
VMTTLDILSSHSPDEEYMGEFAEPSWLAEPMVK	23	9	1	A1XCI5	N-Term(iTRAQ4plex); K33(iTRAQ4plex)	4027.92	0.799651	8	2.8726	0.875327	8	7.9628	0.836632	7	8.49476	1.24747	8	9.86246	1.13602	8	8.75185	1.17608	7	8.52806	0.940447	8	4.47764	0.960178	8	2.94366	0.944688	7	8.44521	0.927331	8	15.7353	1.09361	8	21.5203	0.997241	7	21.4817	1.435e-13	88.11	62.23	66.57	0
WVFPETNTGIIVLAEGR	10	3	1	C0PHR4	N-Term(iTRAQ4plex)	2046.12	1.00581	4	13.678	0.957924	3	1.06299	1.03298	3	10.557	0.961657	4	0.557658	0.960721	3	2.10993	0.9266	3	2.9696	0.961066	4	1.36203	0.974503	3	0.0828088	0.977559	3	0.528158	1.22313	4	10.3836	1.22171	3	1.64653	1.24248	3	3.9162	1.17e-09	88.1	84.19	72.25	0
VVGNENPSTLICFASK	6	118	4	A0A1D6EJ84;A0A1D6QFT9;A0A1D6NPS9;A0A1D6IQD4	N-Term(iTRAQ4plex); C12(Carbamidomethyl); K16(iTRAQ4plex)	2024.08																																					3.288e-11	88.1	65.45	102.55	0
ILVANTAMDTDK	2	17	1	A0A1D6MPG6	N-Term(iTRAQ4plex); K12(iTRAQ4plex)	1579.86	1.23636	1		1.22522	1					1.30073	1		1.24391	1					0.832794	1		0.903776	1					0.601746	1		0.580381	1					1.527e-07	88.07	92.67		0
GLCGGINSTSVK	3	15	2	A0A1D6JT22;A0A1D6PH52	N-Term(iTRAQ4plex); C3(Carbamidomethyl); K12(iTRAQ4plex)	1480.8																																					4.542e-08	88.06	86.43	73.54	0
TLQALQYVQENPDEVCPAGWKPGER	36	4	2	C4J9M7;B4FM07	N-Term(iTRAQ4plex); C16(Carbamidomethyl); K21(iTRAQ4plex)	3173.6																																					1.397e-15	88.06	82.15	76.35	0
APADDEAEGAGPAVVVK	4	1	1	B6SZK3	N-Term(iTRAQ4plex); K17(iTRAQ4plex)	1883.99	0.411588	1		0.410636	2	18.9322	0.29326	1		0.549947	1		0.426207	2	17.2605	0.375917	1		1.68967	1		1.65975	2	10.1303	1.88178	1		1.22865	1		1.47435	2	6.8504	1.29257	1		1.335e-10	88.05	95.35	98.54	0
LTVTDDDVIEK	3	32	3	K7V1I3;K7UB20;A0A1D6EJ56	N-Term(iTRAQ4plex); K11(iTRAQ4plex)	1535.84																																					1.242e-07	88.04	71.84	45.7	0
AIELDKESDGAELQNALK	15	2	1	B4FXZ3	N-Term(iTRAQ4plex); K6(iTRAQ4plex); K18(iTRAQ4plex)	2376.3	0.854698	5	6.65082	0.874438	5	24.2447	0.982462	5	12.6609	0.893377	5	5.45686	0.929467	5	4.21183	0.919012	5	1.98295	1.34762	5	16.316	1.27539	5	13.71	1.21526	5	16.1695	0.710755	5	27.8639	0.777169	5	13.6349	0.781435	5	18.5976	9.513e-16	88.03	109.19	86.46	1
FGMLADQIYEVAETLGK	43	3	1	B7ZYV4	N-Term(iTRAQ4plex); M3(Oxidation); K17(iTRAQ4plex)	2189.15	0.918901	14	9.72323	0.904119	15	14.6372	0.93085	14	10.1518	1.18923	14	8.13035	1.20333	15	1.60548	1.21852	14	5.35545	1.00205	14	7.14224	1.04679	15	9.72822	0.982854	14	5.95451	0.798581	14	17.6753	0.794958	15	5.49989	0.805979	14	9.67205	3.971e-09	87.99	102.51	106.93	0
DAPMFVVGVNEDK	14	12	2	Q09054;P08735	N-Term(iTRAQ4plex); K13(iTRAQ4plex)	1708.88																																					1.443e-09	87.96	82.07	99.36	0
GLGLENINVVTQQGFVPVDER	7	6	1	K7UW74	N-Term(iTRAQ4plex)	2428.28	0.871474	2	11.4466	0.931658	2	20.855	1.00886	3	6.62644	0.976525	2	5.18336	0.978054	2	3.48753	1.02621	3	9.32826	0.999425	2	1.15542	1.01008	2	11.1607	0.947924	3	2.54377	1.26085	2	1.07306	1.15462	2	6.57977	1.08288	3	3.85403	3.079e-12	87.94	83.92	82.41	0
VMQGHAGANLVPLVASNR	2	2	1	B6TKZ3	N-Term(iTRAQ4plex)	1978.08	1.01653	1		0.727642	1					1.00868	1		1.17219	1					1.03436	1		0.994302	1					0.972046	1		1.12344	1					2.2e-13	87.94	43.11		0
FVFCAEAIYK	838	2	1	P00874	N-Term(iTRAQ4plex); C4(Carbamidomethyl); K10(iTRAQ4plex)	1535.82	1.12432	297	6.94423	1.12155	265	7.41435	1.10983	274	7.67934	1.09364	297	4.78434	1.09797	265	5.69537	1.10002	274	5.14378	0.935797	297	6.7858	0.938527	265	6.89301	0.936205	274	6.49901	0.848851	297	9.81046	0.853728	265	11.2843	0.867068	274	10.7746	3.61e-07	87.92	88.17	88.16	0
AAAELQQAAPIPADGR	9	2	1	A5HEH5	N-Term(iTRAQ4plex)	1722.92	0.917005	3	7.65108	0.966071	3	11.2234	0.990689	3	14.9587	0.989506	3	3.72808	0.997149	3	5.44004	0.964986	3	2.44652	1.01948	3	0.992665	0.975546	3	3.56756	0.983961	3	0.363506	1.13389	3	8.80977	1.17027	3	11.2387	1.13925	3	16.7664	1.992e-12	87.89	80.09	81.61	0
GIQGATSHCLGQNFAK	7	12	2	K7UDG5;A0A1D6E228	N-Term(iTRAQ4plex); C9(Carbamidomethyl); K16(iTRAQ4plex)	1977.02																																					3.01e-11	87.84	72.99	80.56	0
GEGMGSAVADSGESR	6	2	1	B6TZS3	N-Term(iTRAQ4plex)	1553.7	0.811709	1		0.768154	2	11.0694	0.824756	3	25.9215	0.912864	1		0.813454	2	12.9404	0.787714	3	4.14412	1.00115	1		1.04288	2	11.12	0.985829	3	14.6236	1.43925	1		1.56529	2	3.7359	1.62011	3	8.82474	3.715e-10	87.82	83.25	78.88	0
ELAATEIDGYCEGELIK	5	5	2	C0P5M6;B4FV74	N-Term(iTRAQ4plex); C11(Carbamidomethyl); K17(iTRAQ4plex)	2199.11																																					2.655e-11	87.82	66.61	81.39	0
ATIANMSPEYGATMGFFPVDQVALDYLK	4	16	1	B6SRL2	N-Term(iTRAQ4plex); K28(iTRAQ4plex)	3337.67	1.18114	2	7.55241				1.1258	2	1.24775	1.16212	2	21.8358				1.18194	2	7.25207	0.858095	2	5.76841				0.844697	2	0.241789	0.814009	2	27.1927				0.89949	2	13.5527	8.312e-12	87.81		87.6	0
ETPAIVCFGDK	4	27	4	B6U237;A0A096TEK7;A0A096Q4Q2;A0A1D6FN98	N-Term(iTRAQ4plex); C7(Carbamidomethyl); K11(iTRAQ4plex)	1524.8																																					2.776e-07	87.78	88.12	59.4	0
TEELQPYVLNVVK	18	5	1	A0A1D6HNF7	N-Term(iTRAQ4plex); K13(iTRAQ4plex)	1820.04	0.859336	6	13.7575	0.828716	6	5.80872	0.904046	6	17.646	1.20286	6	10.6707	1.20514	6	8.36261	1.21032	6	10.5348	1.08542	6	7.76608	1.10028	6	4.10539	1.06782	6	5.94067	0.710091	6	28.2672	0.729408	6	17.2542	0.735825	6	9.82498	1.75e-07	87.78	78.93	84.7	0
GQPEGAVYDYEDK	4	3	1	B4FBF4	N-Term(iTRAQ4plex); K13(iTRAQ4plex)	1758.85	0.953154	1		1.01195	2	10.3057	0.973666	1		0.739087	1		0.890071	2	11.5996	0.795814	1		1.20896	1		1.03799	2	5.19532	1.15238	1		1.16812	1		1.15411	2	16.8936	1.15097	1		3.024e-09	87.78	65.24	77.81	0
EGQSIGIIADGEDK	11	2	1	B4FUM2	N-Term(iTRAQ4plex); K14(iTRAQ4plex)	1719.9	0.675252	2	33.3335	0.880366	5	18.4432	0.831599	4	20.4274	1.17093	2	7.12015	1.10273	5	11.9886	1.12296	4	2.68863	1.26175	2	5.17847	1.1431	5	18.951	1.17306	4	8.70485	0.661122	2	0.562318	0.899488	5	11.901	0.744997	4	18.5444	1.054e-10	87.76	73.61	82.12	0
AVEEGGSSHAALQR	1	1	1	A0A1D6ICG6	N-Term(iTRAQ4plex)	1555.79	1.87572	1								0.716388	1								0.718067	1								1.02207	1								1.007e-10	87.76			0
HQLITATVSDGK	90	1	1	A0A096Q0E5	N-Term(iTRAQ4plex); K12(iTRAQ4plex)	1557.88	0.99443	29	15.0211	1.01789	29	10.1121	1.00474	32	10.0158	1.13539	29	7.62312	1.11508	29	8.13741	1.11356	32	7.90099	1.02527	29	9.3186	1.04439	29	7.26644	1.01808	32	5.38885	0.75791	29	21.1636	0.717709	29	16.7584	0.754607	32	20.4289	1.022e-07	87.72	86.51	90.9	0
SQVFSTAADNQTQVGIR	12	8	2	B6U4A3;C0P9K2	N-Term(iTRAQ4plex)	1966.01																																					1.544e-11	87.72	81.44	80.95	0
DGYMISSGQPVNEYIDSAVR	9	6	2	B6TB97;K7TT73	N-Term(iTRAQ4plex)	2345.12																																					1.771e-12	87.72	80.49	79.43	0
YGNYTLQFADDFSYTDPVDGSTVSK	6	1	1	A0A1D6NJK9	N-Term(iTRAQ4plex); K25(iTRAQ4plex)	3078.45	0.812406	3	4.53937	1.04119	2	20.4527	0.951795	1		1.16445	3	3.09903	1.04297	2	8.09422	1.01174	1		1.07044	3	9.33088	1.01096	2	3.46629	0.96536	1		0.878537	3	1.19135	0.890843	2	37.5112	1.1697	1		3.404e-11	87.71	80.91	75.69	0
FAVAAPVAAGDSGAAAAPK	8	4	1	B4FNM4	N-Term(iTRAQ4plex); K19(iTRAQ4plex)	1930.06	1.63915	2	12.1654	1.49331	3	25.3002	1.67338	3	12.8711	1.55631	2	17.468	1.39036	3	29.8581	1.56369	3	29.2104	0.32361	2	95.5413	0.548491	3	88.8561	0.366402	3	230.765	0.521418	2	34.0019	0.683327	3	50.0834	0.514898	3	120.424	9.424e-12	87.7	102.22	90.87	0
VFQQAVQGALGTLNSXLNTELHFR	10	4	2	B6SPT1;A0A059Q8F8	N-Term(iTRAQ4plex); X16(Carbamidomethyl); X16(C)	2847.47																																					2.19e-15	87.7	73.02	112.19	0
VLSSGAAILPHPSK	24	1	1	B6U2F2	N-Term(iTRAQ4plex); K14(iTRAQ4plex)	1664.99	1.05872	9	5.65155	1.01196	6	6.59736	0.966803	9	6.59155	0.929038	9	5.3642	1.01194	6	2.3498	0.986834	9	2.83793	1.10893	9	5.74842	1.06032	6	0.718177	1.10484	9	2.98757	0.921824	9	5.61729	0.943825	6	2.37314	0.900581	9	7.80275	2.926e-10	87.69	96.84	96.41	0
TTDVTGNVTVIMNDKDEEAK	57	2	1	B6TPG0	N-Term(iTRAQ4plex); K15(iTRAQ4plex); K20(iTRAQ4plex)	2612.34	0.955615	22	6.96301	0.965917	17	8.78185	0.966527	18	8.06328	1.10422	22	5.83858	1.13286	17	4.33241	1.13368	18	6.42767	1.08418	22	6.21419	1.08655	17	3.02603	1.0615	18	3.31684	0.743084	22	13.0331	0.672011	17	23.1673	0.715462	18	27.2573	3.903e-11	87.68	87.27	72.03	1
ELLSGDKEGLLQLPSDK	63	22	3	B6TM55;B6U9S6;A0A1D6JYX3	N-Term(iTRAQ4plex); K7(iTRAQ4plex); K17(iTRAQ4plex)	2274.29																																					1.872e-07	87.67	95.65	83.79	1
IVIGLYGDDVPQTTENFR	25	1	1	B6TCE9	N-Term(iTRAQ4plex)	2181.13	0.952814	7	15.1814	0.875447	8	10.9604	0.88366	10	11.6349	1.02777	7	4.09557	0.993497	8	4.72501	1.05149	10	6.01153	1.08284	7	4.54561	1.09933	8	6.2855	1.07265	10	1.78579	0.925619	7	6.04922	0.984	8	7.33842	0.94929	10	9.15011	4.504e-12	87.67	87.78	95.89	0
DIILSHLETCDTCGGSGSK	3	10	1	B4FAB2	N-Term(iTRAQ4plex); C10(Carbamidomethyl); C13(Carbamidomethyl); K19(iTRAQ4plex)	2338.12	1.11976	1		1.07559	1		1.1369	1		0.995574	1		1.08879	1		1.06333	1		1.03064	1		1.05189	1		1.00102	1		0.877053	1		0.738611	1		0.79586	1		4.65e-11	87.67	70.9	51.16	0
SIPSIVELDSLK	26	25	2	B4FAD9;B4F8W6	N-Term(iTRAQ4plex); K12(iTRAQ4plex)	1588.94																																					1.588e-07	87.65	83.55	87.68	0
INNSYQSINK	4	2	1	B4FLR0	N-Term(iTRAQ4plex); K10(iTRAQ4plex)	1468.8	1.27872	1		1.01329	2	26.8969	0.850834	1		1.12038	1		1.14665	2	10.8041	1.07852	1		0.937807	1		1.02693	2	5.61057	1.12394	1		0.653449	1		0.738107	2	1.13437	0.88196	1		1.824e-06	87.64	56.28	54.76	0
VATPEQAQEVHAAVR	79	7	2	B4F820;A0A1D6ETY2	N-Term(iTRAQ4plex)	1749.94																																					1.354e-09	87.63	87.23	87.9	0
ILVDPVLVGNLDFGAPWLFDGAK	4	1	1	B4FK45	N-Term(iTRAQ4plex); K23(iTRAQ4plex)	2744.53	1.23703	2	9.95422	1.20954	1		1.28775	1		1.06789	2	14.8465	1.07388	1		1.03397	1		0.878309	2	12.9386	0.95217	1		0.881606	1		0.85594	2	39.3144	0.790338	1		0.888326	1		2.146e-11	87.61	70.3	31.69	0
LPGLSDDVGAGFIAGHGSQSASGPEVDVER	1	6	1	B4FYX0	N-Term(iTRAQ4plex)	3068.5	0.89562	1								0.894817	1								1.06828	1								1.24254	1								1.693e-10	87.61			0
TGQNQSELVDDEDQR	4	5	1	A0A1D6HN32	N-Term(iTRAQ4plex)	1877.86	0.894251	2	4.31438	0.786186	1		0.913068	1		1.19391	2	6.29272	1.2292	1		1.16816	1		0.982876	2	5.18733	1.02029	1		0.985264	1		0.904039	2	1.9011	0.910358	1		0.919008	1		5.466e-12	87.6	89	74.31	0
GAAQNIIPSSTGAAK	1	6	1	A0A1D6H1J8	N-Term(iTRAQ4plex); K15(iTRAQ4plex)	1673.94	1.5109	1								1.48773	1								0.510156	1								0.567907	1								4.371e-09	87.6			0
NAAGNAVGSLDVQR	9	1	1	B4FRM5	N-Term(iTRAQ4plex)	1515.8	0.782742	3	0.485508	0.870473	5	6.85642	0.863685	1		0.989047	3	2.50979	0.960032	5	5.08961	1.05256	1		1.0939	3	6.89911	1.05243	5	7.92197	1.11068	1		1.17617	3	4.60305	1.20223	5	7.93515	0.934569	1		3.393e-10	87.59	90.18	80.8	0
GAIPFLESLVVADVAALR	15	2	1	B6TQ06	N-Term(iTRAQ4plex)	1985.16	0.990531	8	13.4509	1.06485	3	11.6711	0.985477	3	12.2096	1.0209	8	13.4224	1.01083	3	16.4778	1.17413	3	1.79714	0.962145	8	5.76796	0.946655	3	13.5815	0.951447	3	1.89815	1.00781	8	14.5088	0.948901	3	10.6409	1.08828	3	4.00491	7.731e-13	87.56	87.92	87.77	0
TAVATDTILNQK	90	3	2	A0A059Q6M3;A0A1D6DRM6	N-Term(iTRAQ4plex); K12(iTRAQ4plex)	1562.9																																					6.232e-07	87.55	86.03	87.33	0
FDGADMSEVVMSK	6	1	1	B4FHA0	N-Term(iTRAQ4plex); K13(iTRAQ4plex)	1703.82	0.930667	2	14.0283	0.98481	2	16.6439	0.977184	2	17.1059	1.1934	2	11.3996	1.14265	2	18.9273	1.15987	2	13.7012	1.02361	2	0.966139	1.02676	2	0.78663	1.02236	2	2.58921	0.775021	2	11.408	0.775934	2	19.0104	0.766559	2	14.897	2.928e-10	87.53	84.68	73.54	0
VISDFMIQGGDFDK	17	2	2	B6TCE9;A0A0B4J349	N-Term(iTRAQ4plex); M6(Oxidation); K14(iTRAQ4plex)	1875.93																																					5.412e-08	87.52	87.83	96.34	0
ATDHQQIEESLR	11	1	1	A0A1D6DZK4	N-Term(iTRAQ4plex)	1570.79	0.891609	6	15.2724	0.857689	3	6.79308	0.958964	2	10.8974	1.01087	6	2.10497	1.03689	3	4.17377	1.06507	2	0.462934	1.10364	6	11.5198	1.09185	3	3.79019	1.00156	2	0.726211	0.99808	6	14.2601	1.11639	3	18.0908	0.996666	2	14.7557	2.448e-09	87.52	65.16	62.87	0
TDGVDEEHVVQLVDTFPGQSIDFFGALR	65	4	1	C0P5X1	N-Term(iTRAQ4plex)	3235.59	0.937389	26	13.3762	0.972826	23	9.27549	0.988833	16	10.3028	1.0093	26	9.41475	0.997306	23	7.7514	0.998847	16	9.82921	1.03701	26	8.83951	1.00698	23	7.92529	1.04413	16	3.21113	0.993277	26	12.1399	1.02708	23	12.5453	0.981896	16	32.8596	1.322e-14	87.51	96.59	93.24	0
KPQVEESYGSEYGSGFGR	6	3	2	B4G1E6;B6T4Q5	N-Term(iTRAQ4plex); K1(iTRAQ4plex)	2265.1																																					2.691e-11	87.48	85.79	77.04	0
LANLGTQAANLQIGVAPFEEK	6	5	1	B8A0F3	N-Term(iTRAQ4plex); K21(iTRAQ4plex)	2472.37	1.30892	1		1.21766	2	9.06182	1.15442	3	14.2099	1.07108	1		1.13481	2	2.39802	1.08428	3	7.04432	0.942259	1		0.935539	2	2.19652	0.927185	3	2.7559	0.69082	1		0.706905	2	6.77691	0.830527	3	30.649	2.029e-11	87.48	83.06	72.22	0
HTPEGAALEADWNAK	23	4	2	A0A1D6NVZ7;B4G177	N-Term(iTRAQ4plex); K15(iTRAQ4plex)	1897.96																																					2.177e-08	87.46	92.45	83.39	0
AETVSYDDFVAAGSLGVAR	2	2	1	C0PGN4	N-Term(iTRAQ4plex)	2072.05	0.895842	1		0.866918	1					1.14621	1		1.03657	1					0.932473	1		1.05257	1					1.07954	1		1.07295	1					3.119e-08	87.44	77.51		0
DNAEGQEVEAAAEETK	3	2	1	C0PCV2	N-Term(iTRAQ4plex); K16(iTRAQ4plex)	1978.95	0.915961	1		0.999857	2	7.19374				1.0727	1		1.05818	2	3.84018				1.14417	1		1.09099	2	6.09252				0.77991	1		0.799584	2	13.3055				2.257e-12	87.43	92.83		0
LLFEVAPLGFLMEK	72	2	1	B6T2L2	N-Term(iTRAQ4plex); K14(iTRAQ4plex)	1895.1	0.975816	26	12.9567	1.06819	21	17.7289	1.03205	25	14.6563	1.16865	26	7.15049	1.15952	21	8.1522	1.17946	25	5.01861	1.02316	26	4.69437	1.02077	21	6.23854	1.0262	25	8.00873	0.711862	26	19.5504	0.660349	21	10.3671	0.699663	25	14.0323	1.664e-09	87.4	79.91	83.56	0
YAVFGYVTENEDYLADVK	44	1	1	B6U5I1	N-Term(iTRAQ4plex); K18(iTRAQ4plex)	2384.18	0.970884	18	6.01902	0.964586	11	6.24213	0.962789	15	7.86887	1.08019	18	10.2325	1.09763	11	9.11209	1.06847	15	5.43142	1.01206	18	5.62393	1.05579	11	6.30115	1.06283	15	5.92147	0.876356	18	26.2055	0.880524	11	9.18189	0.908171	15	15.1895	1.608e-11	87.38	62.82	72.64	0
GDPDEAGATVENAR	6	2	1	A0A1D6GIR2	N-Term(iTRAQ4plex)	1545.73	1.02666	2	11.9376	1.01882	2	3.74941	0.958709	2	5.38642	0.901791	2	11.9273	0.893281	2	5.50071	0.889792	2	4.51339	0.933248	2	0.913296	0.94782	2	3.20391	0.964788	2	6.10625	1.31868	2	1.19557	1.32222	2	7.02018	1.3619	2	1.31111	1.318e-10	87.37	79.9	76.62	0
VISDFMIQGGDFDK	30	2	2	B6TCE9;A0A0B4J349	N-Term(iTRAQ4plex); K14(iTRAQ4plex)	1859.94																																					3.251e-09	87.36	80.32	95.22	0
LNADVLEQFITENYTASR	55	3	2	B4FSZ7;B6SHF6	N-Term(iTRAQ4plex)	2228.13																																					4.019e-14	87.35	81.56	88.06	0
MGITPIMMSAGELESGNAGEPAK	32	4	1	C0P5X1	N-Term(iTRAQ4plex); K23(iTRAQ4plex)	2579.26	0.926705	10	5.91945	0.835439	8	5.52856	0.874601	14	9.04498	1.12801	10	9.40676	1.14338	8	14.0181	1.10126	14	9.37723	1.12	10	2.27218	1.09487	8	6.08358	1.09302	14	4.46135	0.772546	10	8.52879	0.798165	8	18.5038	0.89591	14	25.982	1.681e-13	87.34	92.89	102.26	0
TLAELEALDYAK	4	5	1	A0A1D6P4L8	N-Term(iTRAQ4plex); K12(iTRAQ4plex)	1624.9	1.10233	2	5.31882	1.15546	1		1.08214	1		0.821833	2	9.3361	0.837862	1		0.852652	1		1.20795	2	3.98398	1.15742	1		1.17555	1		0.846187	2	12.7054	0.861641	1		0.883477	1		1.645e-07	87.32	67.49	38.7	0
YLEGGAGSPEVPMNAK	2	4	1	B4FNM7	N-Term(iTRAQ4plex); K16(iTRAQ4plex)	1907.97	0.911398	1		0.873064	1					1.24232	1		1.10606	1					0.993783	1		1.0745	1					0.785961	1		0.909305	1					1.468e-09	87.29	63.5		0
VSGSISEEIAVAVPAER	1	1	1	B6SQM6	N-Term(iTRAQ4plex)	1858.01	1.82972	1								0.729874	1								0.754764	1								0.985865	1								1.001e-09	87.27			0
AFADAGADVLFIDALASVEEMK	8	2	1	B4F9T3	N-Term(iTRAQ4plex); K22(iTRAQ4plex)	2571.32	0.960867	4	2.40039	0.980249	2	5.05166	0.991086	2	2.21939	1.00439	4	6.95908	1.11991	2	2.66574	1.08293	2	1.57725	1.05751	4	1.70994	1.03546	2	5.17448	1.0398	2	6.98544	0.934983	4	10.0144	0.827158	2	10.9967	0.852817	2	22.5734	1.217e-12	87.24	89.17	71.09	0
EGDSAIVDVDSDGK	5	14	2	K7TSX2;A0A1D6EC46	N-Term(iTRAQ4plex); K14(iTRAQ4plex)	1694.83																																					3.147e-09	87.21	85.16	39.06	0
ADLILGEIQSQIK	6	4	1	B4FT85	N-Term(iTRAQ4plex); K13(iTRAQ4plex)	1716.01	1.14064	2	12.8508	1.09692	2	3.60335	1.13066	2	16.7407	1.08025	2	3.71253	1.11313	2	7.40019	1.0458	2	6.17995	0.970314	2	2.79963	0.950951	2	8.20521	0.950127	2	5.0389	0.808433	2	23.8368	0.827168	2	40.9632	0.902148	2	27.2316	2.579e-09	87.21	73.24	66.06	0
GLDVDXLYVSHIQVNQAQK	18	9	1	B6UDY2	N-Term(iTRAQ4plex); X6(N); K19(iTRAQ4plex)	2429.31	0.896495	3	2.58022	0.855852	3	6.59487	0.933505	3	7.30591	0.907633	3	12.2063	0.957542	3	11.9827	0.938102	3	13.0012	0.952586	3	6.44004	0.964634	3	12.8316	0.950501	3	2.28051	1.08082	3	0.931754	1.08609	3	14.6104	1.0939	3	0.23331	7.154e-13	87.12	94.63	96.53	0
VGTLDSLLALSDDLVK	39	5	3	B4FSJ1;B4FMY6;B4G0U0	N-Term(iTRAQ4plex); K16(iTRAQ4plex)	1947.13																																					2.173e-11	87.12	93.97	96.91	0
TAVHQLTGHQTYSETK	15	2	1	B4FPM1	N-Term(iTRAQ4plex); K16(iTRAQ4plex)	2089.1	1.01557	5	14.1244	0.987239	4	3.23379	1.0241	6	5.75472	1.25391	5	2.79513	1.12451	4	14.588	1.1248	6	5.44426	0.920043	5	1.45189	1.02034	4	16.4462	1.00739	6	2.32284	0.68352	5	7.31292	0.77542	4	6.00094	0.746794	6	11.8203	6.129e-11	87.1	78.39	85.99	0
AAPVEVVYGNISPEMR	9	2	2	A0A1D6KRE0;B6TJC7	N-Term(iTRAQ4plex)	1875.96																																					1.434e-08	87.1	75.17	63.95	0
TGYGGSGGSGAAGR	3	1	1	A0A096SJZ0	N-Term(iTRAQ4plex)	1298.62	0.956594	1		1.05359	1		0.927246	1		0.948253	1		0.85305	1		0.893483	1		1.08104	1		1.05588	1		1.07277	1		1.05664	1		1.14827	1		1.19377	1		8.77e-09	87.09	73.12	61.33	0
EYALSDVIDTIK	4	6	1	B4FCC0	N-Term(iTRAQ4plex); K12(iTRAQ4plex)	1654.92	1.60917	2	1.15794				1.68544	2	9.71024	0.953811	2	3.1095				0.878928	2	0.276265	0.853404	2	1.61189				0.794571	2	6.92446	0.692221	2	0.160408				0.825497	2	10.699	1.6e-08	87.05		60.64	0
YAADEDAFFADYAEAHLK	20	5	2	B4G031;B6TVL8	N-Term(iTRAQ4plex); K18(iTRAQ4plex)	2335.11																																					1.513e-12	87.03	103.12	112.82	0
VLGTVPDDVLQLASLK	7	3	1	B7ZYR5	N-Term(iTRAQ4plex); K16(iTRAQ4plex)	1956.16	0.858433	2	8.74404	0.938077	2	8.00959	0.916747	3	6.5849	0.989618	2	2.3944	1.02019	2	11.6768	1.00787	3	2.00511	1.2505	2	0.158449	1.17798	2	0.21561	1.20746	3	2.96026	0.780634	2	16.1528	0.770256	2	13.3787	0.836202	3	26.9546	2.187e-09	87.03	75.45	85.71	0
TMDDAMAGDNVGLLLR	27	4	2	B6TFK5;B6TPG0	N-Term(iTRAQ4plex); M6(Oxidation)	1851.9																																					9.374e-09	87.01	83.39	83.81	0
LGYLPYVSTTEETAISSLK	12	7	1	A0A1D6LSP2	N-Term(iTRAQ4plex); K19(iTRAQ4plex)	2360.28	1.09821	6	6.83603	1.0621	1		1.06564	5	10.9463	1.11297	6	9.48335	1.15525	1		1.07223	5	7.70508	0.953906	6	1.66409	0.973379	1		0.967438	5	3.9166	0.852738	6	7.77702	0.79163	1		0.973254	5	6.69922	2.444e-10	86.98	50.62	63.65	0
IAVDMVNEGLVEPR	225	46	6	D3K3U9;C5IHD3;C5IHD1;C5IHE9;A0A1D6M422;A0A1D6M444	N-Term(iTRAQ4plex)	1685.9																																					2.163e-09	86.97	86.19	78.68	0
GFVAPQLDPSTPSPIFGGSTGGLLR	2	4	2	B6SKI1;B4FAW3	N-Term(iTRAQ4plex)	2615.4																																					6.799e-09	86.97		101.69	0
TTTGGEGHVVSEK	33	2	1	B6SHD8	N-Term(iTRAQ4plex); K13(iTRAQ4plex)	1589.84	0.926775	11	12.6945	0.954011	13	13.8756	0.966918	9	14.6229	1.08592	11	4.12117	1.12438	13	6.91902	1.10843	9	9.8428	1.02588	11	8.19763	1.03277	13	8.10921	1.05252	9	3.2008	0.894353	11	4.49174	0.864757	13	11.0508	0.944588	9	13.8695	1.073e-10	86.96	81.18	76.22	0
SVLVWDLTNPVHSTPESGVTADYGVPFR	4	1	1	B4FKM1	N-Term(iTRAQ4plex)	3187.6	0.899389	2	3.96931	1.08756	1		0.987302	1		1.00663	2	3.57522	0.899581	1		0.989004	1		1.01026	2	2.01271	0.954116	1		1.08644	1		1.16002	2	1.8257	1.22125	1		0.937751	1		6.623e-13	86.96	74.44	78.46	0
GFGFITPDDGSEDLFVHQSSIK	12	3	1	B6SP06	N-Term(iTRAQ4plex); K22(iTRAQ4plex)	2684.34	0.929921	4	13.8703	0.999402	3	1.01866	0.983831	5	4.64329	1.02637	4	7.00031	1.00597	3	11.4116	1.0654	5	0.878548	1.03981	4	6.11555	1.00871	3	5.04492	1.0372	5	4.15885	1.02517	4	5.57656	0.972061	3	6.7328	0.862617	5	9.29593	5.02e-06	86.96	49.04	44.73	0
DQLADIAAAAALVSAHALDAVR	15	2	1	C0P558	N-Term(iTRAQ4plex)	2306.26	0.941316	3	1.8061	1.00125	7	4.44566	1.09241	4	1.39011	0.99854	3	2.44981	1.00981	7	1.16578	0.994354	4	3.73705	1.00628	3	3.9122	0.997561	7	4.70654	0.917135	4	3.72089	1.09366	3	15.9079	1.02923	7	4.29924	1.14879	4	9.19022	1.42e-15	86.93	86.83	85.84	0
QDAAAAAAAPADEEEEVDEAGIEPR	5	2	1	B6SU89	N-Term(iTRAQ4plex)	2669.23	0.736452	3	8.92588	0.742397	2	3.47967				1.02179	3	16.0714	0.978219	2	0.0818588				1.06005	3	7.61459	1.07411	2	13.0169				1.18444	3	26.413	1.25447	2	23.6071				1.472e-11	86.93	55.09		0
ELCSETGANQEDALAR	5	26	2	A0A1D6FQF9;A0A1D6FQE4	N-Term(iTRAQ4plex); C3(Carbamidomethyl)	1907.89																																					4.045e-12	86.9	72.49	81.03	0
TTLVANTSNMPVAAR	25	8	2	C0PHC0;A0A1D6H1R5	N-Term(iTRAQ4plex); M10(Oxidation)	1705.9																																					2.26e-06	86.89	88.14	89.27	0
DLFTGTYMPSTSLTGGHR	15	2	2	B6SUP5;A0A096PQR7	N-Term(iTRAQ4plex)	2085.02																																					8.558e-12	86.88	66.87	83.64	0
LAPAVQGVDALIILTSAAPK	17	4	1	A0A096QZB7	N-Term(iTRAQ4plex); K20(iTRAQ4plex)	2236.34	1.0253	6	10.6208	1.03531	7	7.31096	1.0544	4	5.60017	1.08679	6	8.77599	1.09873	7	4.79287	1.13184	4	1.98759	0.976286	6	5.69191	1.05219	7	10.0508	1.00831	4	5.94036	0.849333	6	6.23293	0.809515	7	16.541	0.856296	4	13.7421	9.854e-09	86.86	114.77	95.95	0
DPTAQTEIDNFMVQQLDGTK	6	4	1	B6T3P9	N-Term(iTRAQ4plex); K20(iTRAQ4plex)	2539.26	1.0833	1		1.08269	2	2.06243	1.11729	3	4.29075	1.08019	1		1.07401	2	5.74525	1.05042	3	8.20096	1.01693	1		1.04934	2	4.07718	1.05469	3	3.31458	0.805877	1		0.756521	2	6.44963	0.833264	3	52.8352	1.507e-14	86.86	109.31	125.1	0
MGITPIMMSAGELESGNAGEPAK	3	4	1	C0P5X1	N-Term(iTRAQ4plex); M1(Oxidation); M7(Oxidation); M8(Oxidation); K23(iTRAQ4plex)	2627.26	0.49212	1		0.552752	1		0.573248	1		1.01275	1		1.00505	1		0.982522	1		1.2948	1		1.21344	1		1.26349	1		1.10467	1		1.19868	1		1.11128	1		1.033e-10	86.84	58.71	63.62	0
TSLAANGYDVVYDINGR	3	2	1	B4FEH8	N-Term(iTRAQ4plex)	1971.99	0.873411	1		0.910767	2	15.0012				1.28568	1		1.17931	2	12.7601				0.951273	1		0.951595	2	8.47907				0.839297	1		0.944053	2	25.4234				9.732e-14	86.82	74.5		0
ATDGIVEEATEEELMDATALADR	5	1	1	B6THZ8	N-Term(iTRAQ4plex)	2594.22	0.92856	2	10.4488	0.932843	2	10.2124	1.16082	1		1.12279	2	7.95536	1.0501	2	17.8093	0.948187	1		0.938831	2	2.96018	1.01763	2	1.05772	0.953399	1		1.06	2	7.97232	1.01543	2	17.2985	1.04774	1		1.535e-14	86.8	99.77	82.86	0
SVQMEGLTWGASK	12	4	1	B6SLK4	N-Term(iTRAQ4plex); K13(iTRAQ4plex)	1681.87	1.0776	2	0.141818	1.16845	2	5.20208	1.11533	2	0.655219	1.05388	2	8.87907	1.03525	2	14.4028	1.0505	2	12.7479	0.925761	2	6.29517	0.904219	2	8.27643	0.940928	2	1.2173	1.00754	2	26.4046	0.958654	2	33.3581	0.935971	2	25.3199	6.708e-09	86.79	86.21	89.57	0
AYGGDGGAYYEWSPADLPMLGVASIGAAK	5	1	1	Q84TL7	N-Term(iTRAQ4plex); K29(iTRAQ4plex)	3175.57	1.11782	2	9.62156	1.0264	1		1.28299	2	15.5323	1.04937	2	8.6324	1.08913	1		1.00464	2	12.5343	0.913224	2	2.61046	0.95588	1		0.85382	2	5.1916	0.980485	2	33.6657	0.976644	1		0.978942	2	5.55393	5.552e-08	86.79	81.72	55.24	0
VMIHQPSGGAQGQATDIAIQAK	23	5	2	A0A1D6HE45;B4FUS5	N-Term(iTRAQ4plex); K22(iTRAQ4plex)	2509.33																																					3.859e-09	86.75	85.97	85.16	0
LLFEALEYSHVCK	146	2	1	B6T2L2	N-Term(iTRAQ4plex); C12(Carbamidomethyl); K13(iTRAQ4plex)	1897.01	0.961057	44	8.66991	0.96586	55	7.95122	0.961984	47	8.26453	1.12745	44	6.78268	1.14605	55	5.46823	1.14997	47	7.238	1.06255	44	4.77493	1.05261	55	6.08999	1.04098	47	5.23521	0.774817	44	13.6247	0.769401	55	12.3752	0.773794	47	13.6873	1.271e-09	86.75	75.56	87.9	0
SAPAFIELDTK	101	3	2	P00827;A0A1D6DRN8	N-Term(iTRAQ4plex); K11(iTRAQ4plex)	1479.83																																					9.503e-08	86.74	93.01	86.6	0
ALSEVAGALLPYDSLSAVR	8	4	2	B6U2J0;B4F8V5	N-Term(iTRAQ4plex)	2076.15																																					3.861e-13	86.73	96.36	82.14	0
FDPLWNSLVLGGVK	7	6	2	B4FCX3;B4FN21	N-Term(iTRAQ4plex); K14(iTRAQ4plex)	1833.05																																					1.366e-08	86.7	104.26	105.3	0
VEAEEHYYNAK	14	2	1	C4JAX7	N-Term(iTRAQ4plex); K11(iTRAQ4plex)	1640.81	1.01696	5	16.1439	1.00826	4	8.18665	1.05179	5	10.7594	1.25325	5	13.2551	1.30041	4	19.6155	1.24892	5	12.0369	0.841094	5	5.61141	0.826947	4	5.00513	0.840069	5	4.84699	0.784208	5	37.4993	0.748817	4	22.8824	0.797397	5	16.8132	3.278e-09	86.7	76.43	76.24	0
AWDLPEADAAALVSSQPASGIVR	5	2	1	Q84TL7	N-Term(iTRAQ4plex)	2468.3	1.08299	1		1.01725	2	2.98448	1.00485	2	3.47468	1.07267	1		1.054	2	5.64064	1.03426	2	5.22032	0.942281	1		0.985958	2	3.93869	0.994039	2	0.270806	0.95899	1		0.987258	2	1.05767	1.01304	2	5.22382	3.574e-14	86.7	61.69	99.59	0
SYNFDNMMDGFYIAK	27	3	1	C0P5X1	N-Term(iTRAQ4plex); M8(Oxidation); K15(iTRAQ4plex)	2119.97	0.861909	8	13.576	0.874428	5	10.1459	0.845049	7	10.0382	1.04848	8	3.7358	1.07512	5	3.82391	1.0767	7	1.63017	1.13433	8	2.79896	1.12519	5	4.30942	1.10976	7	3.86038	0.897679	8	6.6715	0.920088	5	1.93345	0.900064	7	2.45396	3.573e-06	86.69	86.33	86.75	0
AIEEGADFIETDVLASK	6	2	1	A0A1D6KWT9	N-Term(iTRAQ4plex); K17(iTRAQ4plex)	2096.1	1.60476	1		1.27475	2	34.1167	1.46053	2	6.6357	0.916649	1		0.944066	2	4.72574	1.00978	2	4.19945	0.76023	1		0.935267	2	22.6603	0.803068	2	1.17095	0.93483	1		0.899945	2	4.60386	0.865787	2	7.29037	3.525e-11	86.68	93.73	95.91	0
VEEAFFNQVAVLPQASLILLANAK	4	11	1	A0A1D6HIW4	N-Term(iTRAQ4plex); K24(iTRAQ4plex)	2873.64	1.33484	3	1.71106	1.19795	1					1.21154	3	9.00143	1.56782	1					0.846464	3	8.95527	0.619746	1					0.681391	3	12.6627	0.608025	1					4.119e-11	86.68	43.12		0
SVEIVGFAQNQQFGLGGNSLTSGQK	5	1	1	A0A1D6L8H6	N-Term(iTRAQ4plex); K25(iTRAQ4plex)	2854.48	1.17968	2	10.8847	1.12304	2	4.47354	1.15192	1		1.43025	2	31.743	1.45594	2	22.5041	1.45329	1		0.659551	2	27.7102	0.666177	2	29.0652	0.695145	1		0.682638	2	37.3972	0.72712	2	33.7622	0.704638	1		9.342e-12	86.66	94.43	82.05	0
ANSESNIITTITVDEIATPGLK	6	3	1	B4FT85	N-Term(iTRAQ4plex); K22(iTRAQ4plex)	2575.42	1.11253	1		1.13787	3	2.88467	1.07558	2	9.69524	1.11749	1		1.18001	3	1.12842	1.11289	2	3.71931	0.982451	1		0.945323	3	5.12792	0.980371	2	4.99949	0.773623	1		0.757953	3	14.8573	0.818427	2	12.3999	3.957e-11	86.64	97.75	97.49	0
LATADILTGLSK	9	4	1	B4FJN0	N-Term(iTRAQ4plex); K12(iTRAQ4plex)	1490.9	0.941754	3	7.4992	0.944622	3	3.56573	0.934894	3	0.721274	1.09244	3	6.80212	1.09298	3	3.40872	1.16713	3	1.01419	1.09612	3	4.53065	1.05092	3	3.90277	1.02807	3	1.41602	0.798169	3	4.93525	0.809602	3	5.35509	0.787912	3	1.36385	6.865e-09	86.61	78.35	93.29	0
SVPQSIWYGPDRPK	122	3	1	B6SZT9	N-Term(iTRAQ4plex); K14(iTRAQ4plex)	1918.04	0.810137	41	26.4109	0.745127	41	29.9492	0.781294	40	24.1945	1.04693	41	7.25111	1.01379	41	7.35927	1.01644	40	8.26783	1.15089	41	13.1647	1.19997	41	12.2835	1.22861	40	11.8474	0.870585	41	7.51133	0.897196	41	10.1908	0.895992	40	8.39563	2.607e-06	86.6	85.94	86.55	0
GGSTINDFQSQSGAR	3	15	1	C0P6Q4	N-Term(iTRAQ4plex)	1668.8	0.968674	1		0.959386	1		0.931365	1		0.878624	1		0.848158	1		0.942608	1		0.920614	1		1.00594	1		0.96121	1		1.45929	1		1.36236	1		1.31666	1		1.383e-10	86.6	82.14	83.57	0
ILASGVHVVVGTPGR	9	6	1	A0A1D6LNL7	N-Term(iTRAQ4plex)	1605.96	0.898437	4	3.43061	0.950649	3	4.24566	0.846268	2	1.38925	1.01226	4	6.61312	1.05009	3	5.34003	1.05605	2	6.71806	1.02191	4	5.87143	1.06933	3	2.0531	1.05871	2	5.57241	1.06949	4	21.6029	0.992178	3	27.1797	1.03101	2	23.7361	6.622e-11	86.58	86.57	68.4	0
CDYNGVAHPVVCTESGR	6	3	1	B7ZYV4	N-Term(iTRAQ4plex); C1(Carbamidomethyl); C12(Carbamidomethyl)	2064.93	0.991829	2	13.2885	0.916985	2	5.09106	0.870114	2	26.372	1.14779	2	10.6003	1.11444	2	11.8895	1.07378	2	20.1567	0.819299	2	3.95116	0.884517	2	3.35637	0.795662	2	4.23226	1.14679	2	26.344	1.18276	2	18.6464	1.37315	2	52.5807	9.691e-13	86.57	103.83	117.5	0
IMQAQTLSDSSK	3	11	2	A0A096SCS1;A0A096TKU0	N-Term(iTRAQ4plex); K12(iTRAQ4plex)	1596.85																																					1.715e-08	86.56	86.6	86.78	0
AITLPGQGEIMDMMEVADPDAVHAVR	21	3	1	B8A2Q4	N-Term(iTRAQ4plex)	2910.42	0.918729	9	8.91246	0.914577	5	8.53989	0.93079	7	6.56147	0.987184	9	5.30808	0.942332	5	3.83013	0.972626	7	6.11111	0.943625	9	3.19991	0.869792	5	9.10506	0.928005	7	5.61124	1.30644	9	8.21353	1.36623	5	3.80511	1.33521	7	7.56276	1.349e-13	86.56	83.73	60.99	0
GVSLMLPTDVVIADK	41	4	2	C0PDB0;A0A1D6FSN1	N-Term(iTRAQ4plex); M5(Oxidation); K15(iTRAQ4plex)	1862.05																																					8.93e-08	86.54	86.11	92.56	0
LAAGGAPDAGADAAGGTVLDQK	2	3	1	B4FQG0	N-Term(iTRAQ4plex); K22(iTRAQ4plex)	2214.17	1.36316	1					1.35754	1		1.52343	1					1.5582	1		0.560967	1					0.541955	1		0.590242	1					0.572151	1		6.298e-09	86.5		85.61	0
IVAGMEGTVMTDGK	8	4	2	B1P2H4;B1P2H3	N-Term(iTRAQ4plex); M5(Oxidation); M10(Oxidation); K14(iTRAQ4plex)	1728.87																																					7.279e-08	86.49	78.2	79.7	0
NIQGAEFNSSDLHEVSLR	4	3	1	A0A1D6K3D6	N-Term(iTRAQ4plex)	2160.07	0.866692	1		0.829831	2	1.13076	0.732436	1		0.745336	1		0.898079	2	0.739038	0.851494	1		1.14464	1		1.08776	2	1.04107	1.20208	1		1.38223	1		1.28044	2	3.39159	1.25369	1		6.77e-11	86.49	68.97	75.48	0
VSPAIDHLDAYDSNPLQLGLAVVDR	3	3	1	B6TAL4	N-Term(iTRAQ4plex)	2822.49	0.923429	2	3.92576				0.957456	1		0.899679	2	6.55845				0.917332	1		1.03283	2	1.77026				0.971685	1		1.26367	2	8.48632				1.30776	1		2.224e-13	86.49		42.49	0
IIIDSNNNPEHFLTTNPFYDSR	29	160	4	A0A1D6EJ84;A0A1D6QFT9;A0A1D6NPS9;A0A1D6IQD4	N-Term(iTRAQ4plex)	2751.35																																					1.5e-13	86.48	74.76	70.71	0
SQLMIHGADAFPFTEER	7	3	1	B4FLB0	N-Term(iTRAQ4plex); M4(Oxidation)	2109.02	0.74895	2	27.484	0.828447	4	14.778	0.967576	1		0.836977	2	22.5696	0.872692	4	10.1026	0.995792	1		1.13769	2	7.75087	1.07888	4	11.6793	1.0614	1		1.32475	2	29.8399	1.28925	4	20.1016	0.997065	1		1.296e-11	86.48	74.45	28.69	0
EGDSAIVDVDSEGK	12	3	1	C0PFV4	N-Term(iTRAQ4plex); K14(iTRAQ4plex)	1708.84	0.910617	5	17.1987	1.00367	4	39.931	0.931398	3	1.90211	1.08639	5	7.79861	1.06083	4	7.74371	1.07027	3	2.13579	1.11497	5	6.46	1.11739	4	15.3235	1.15941	3	2.85759	0.76211	5	8.74733	0.741534	4	10.6124	0.75817	3	0.340898	3.73e-09	86.47	72.21	87.17	0
NQAESVIYQTEK	24	4	2	B8A3D0;A0A096RT06	N-Term(iTRAQ4plex); K12(iTRAQ4plex)	1697.89																																					2.938e-08	86.46	76.91	80.41	0
TGAGSLLKPLNSEYGK	77	1	1	P24993	N-Term(iTRAQ4plex); K8(iTRAQ4plex); K16(iTRAQ4plex)	2067.18	0.967577	31	31.8894	1.01445	23	23.8929	0.918601	23	26.0513	1.08887	31	6.51452	1.12162	23	7.09611	1.12084	23	10.4609	1.12469	31	11.1699	1.1677	23	6.21741	1.14592	23	10.1245	0.71171	31	17.7153	0.645865	23	17.8212	0.712668	23	17.4977	7.932e-13	86.45	70.19	79.85	0
FSNXCGAICTTK	15	15	1	B6TPJ8	N-Term(iTRAQ4plex); X4(A); C5(Carbamidomethyl); C9(Carbamidomethyl); K12(iTRAQ4plex)	1617.8	1.40359	2	12.6973	1.24181	2	30.1291	1.45609	1		0.968298	2	16.4596	0.875761	2	1.99642	0.895426	1		0.906381	2	0.243497	1.02025	2	15.2151	0.940459	1		0.79904	2	5.81966	0.909645	2	13.3443	0.806585	1		9.402e-09	86.44	86.47	80.79	0
YGAGIGPGVYDIHSPR	25	10	3	B8A1R8;B6UF55;C0P5Y3	N-Term(iTRAQ4plex)	1802.93																																					1.051e-09	86.44	82.83	85.31	0
ISMPIMVAPTAMQK	8	3	1	C0P702	N-Term(iTRAQ4plex); K14(iTRAQ4plex)	1805.99	0.841701	3	0.86465	0.880171	2	3.87885	0.88123	3	5.75537	1.36221	3	8.49442	1.42273	2	0.586953	1.32668	3	3.69982	0.983349	3	3.61487	1.00372	2	3.9054	0.98856	3	0.304102	0.601049	3	4.46786	0.499953	2	25.8959	0.687766	3	20.0169	2.106e-09	86.44	58.58	58.29	0
VTLSAIAASVSSAK	9	1	1	C0PN81	N-Term(iTRAQ4plex); K14(iTRAQ4plex)	1592.95	0.882838	4	2.05623	0.861454	3	3.51321	0.95721	2	16.0543	1.005	4	1.9494	0.989216	3	3.22605	0.975124	2	6.51721	1.02806	4	7.14985	0.981294	3	3.89595	1.03713	2	9.24894	1.15762	4	17.0891	1.31558	3	8.5358	1.03005	2	47.0961	6.239e-09	86.43	83.97	67.17	0
FTVNEHNPNQK	5	3	2	B6U3E1;A0A096T020	N-Term(iTRAQ4plex); K11(iTRAQ4plex)	1615.84																																					6.051e-08	86.43	31.99	86.28	0
VEVITPEEHLGDVIGDLNSR	104	2	2	K7UKK5;A0A1D6E4M0	N-Term(iTRAQ4plex)	2336.23																																					1.418e-07	86.4	84.93	84.06	0
EAAAEGGAPSAGPTYR	6	1	1	C0PGQ9	N-Term(iTRAQ4plex)	1648.81	0.919069	2	3.1362	0.962107	2	11.3553	0.911831	2	8.53702	0.959759	2	3.48577	0.971061	2	5.27196	0.925778	2	1.54274	1.00687	2	7.86211	0.990109	2	0.223819	1.01034	2	1.15847	1.21788	2	4.79826	1.18016	2	4.18611	1.27341	2	3.71348	1.651e-09	86.4	75.75	87.31	0
TTLTAALTMVLASVGGSAPK	17	3	2	B6TFK5;B6TPG0	N-Term(iTRAQ4plex); M9(Oxidation); K20(iTRAQ4plex)	2193.24																																					8.075e-12	86.39	92.38	77.33	0
AGGTMTGVLSAANEK	4	6	1	A0A1D6MNJ0	N-Term(iTRAQ4plex); K15(iTRAQ4plex)	1694.9	1.12833	1		1.08362	1		1.1109	2	7.06269	1.23534	1		1.07452	1		1.02947	2	13.3624	0.927782	1		0.938398	1		0.962325	2	2.04456	0.661496	1		0.965339	1		0.940161	2	18.2749	3.733e-12	86.39	75.45	72.96	0
DPSTNTDLEVQEK	2	1	1	B4FQK5	N-Term(iTRAQ4plex); K13(iTRAQ4plex)	1763.89	1.10645	1		1.09872	1					0.905418	1		0.956562	1					1.03483	1		1.02323	1					1.03501	1		0.983972	1					5.072e-06	86.38	62.41		0
HIIGENDEFIGK	40	6	2	B4F820;A0A1D6ETY2	N-Term(iTRAQ4plex); K12(iTRAQ4plex)	1659.89																																					1.593e-08	86.37	86.41	88.79	0
AAAAAAAPAPAADTTAK	6	1	1	A0A096RJY4	N-Term(iTRAQ4plex); K17(iTRAQ4plex)	1727.95	0.531646	2	58.4863	0.462036	2	28.1565	0.524688	2	34.1375	0.460176	2	37.6686	0.430981	2	45.1262	0.52113	2	21.4884	1.53165	2	25.0031	1.61804	2	20.7578	1.47195	2	19.2393	1.42376	2	5.40652	1.42758	2	11.1973	1.49369	2	8.96128	2.041e-09	86.34	92.15	77.09	0
LYTVTGQYIDDDDSEK	6	1	1	B6SUH9	N-Term(iTRAQ4plex); K16(iTRAQ4plex)	2150.04	0.893212	2	8.1591	0.975387	2	13.2368	0.972203	2	11.683	1.03507	2	8.13224	1.05541	2	6.36264	1.06469	2	8.05621	1.22244	2	8.82714	1.1802	2	12.553	1.18646	2	12.9033	0.693411	2	37.6382	0.6398	2	37.5142	0.595971	2	51.305	1.529e-10	86.34	88.09	87.57	0
IEELVGIPVHYIGVGPGR	49	2	1	A0A096S0H1	N-Term(iTRAQ4plex)	2049.16	0.895357	17	8.40184	0.897384	18	7.89883	0.904467	14	6.10433	1.05436	17	4.04528	1.05064	18	5.5287	1.02412	14	3.79974	1.05974	17	2.4431	1.06735	18	3.6362	1.05527	14	4.10089	1.00486	17	10.7285	0.960799	18	11.5495	1.03238	14	4.95921	8.303e-12	86.31	81.6	64.51	0
LAAAIDGLPDTGGPSFK	19	1	1	B6U4G5	N-Term(iTRAQ4plex); K17(iTRAQ4plex)	1918.05	0.989191	7	8.39841	0.802202	5	10.3616	0.951836	7	17.3079	1.26675	7	9.47414	1.29474	5	3.22171	1.22625	7	7.76709	1.02989	7	4.54266	1.00609	5	7.07015	1.06604	7	1.84787	0.694235	7	20.0388	0.632717	5	4.0618	0.71181	7	23.9316	6.289e-11	86.29	87.73	88.97	0
SYSGTTSPPSGSVK	2	3	1	B6SKZ7	N-Term(iTRAQ4plex); K14(iTRAQ4plex)	1642.85	0.958245	1					0.984956	1		1.10603	1					1.15027	1		1.05217	1					0.999687	1		0.846642	1					0.835691	1		1.959e-09	86.28		86.06	0
TKGEAGTGNVVEAVR	26	4	2	B4FRZ2;B6SJQ3	N-Term(iTRAQ4plex); K2(iTRAQ4plex)	1775.99																																					7.465e-11	86.27	82.45	92.13	1
EGLLVGISSGAAAAAAVR	21	4	1	B8A377	N-Term(iTRAQ4plex)	1757.01	1.07308	7	11.3099	1.09835	7	8.08276	1.01116	7	5.26831	1.07055	7	2.92571	1.12344	7	3.24374	1.01801	7	9.4175	1.01585	7	4.75809	0.919896	7	7.42013	0.972457	7	5.95227	0.936264	7	29.4174	0.95467	7	12.1084	1.0644	7	9.55233	8.55e-07	86.25	83.27	79.3	0
GPVIDEAALVEHLK	43	4	1	B4FLP0	N-Term(iTRAQ4plex); K14(iTRAQ4plex)	1779.02	0.918663	19	12.7857	0.882605	11	6.96659	0.899852	13	15.3929	1.05578	19	5.38452	1.06189	11	5.93272	1.08371	13	9.45796	1.10402	19	6.20118	1.1538	11	2.3265	1.05048	13	4.31172	0.91297	19	13.519	0.815059	11	14.5227	0.820392	13	16.7573	5.559e-10	86.23	88.81	66.4	0
AIEEGADFIESDILASK	5	4	1	A0A1D6GAZ6	N-Term(iTRAQ4plex); K17(iTRAQ4plex)	2096.1	1.04739	2	1.91903	1.14449	1		1.03983	2	0.540671	1.02686	2	0.910285	1.01525	1		1.03382	2	0.19624	1.06765	2	1.43521	1.061	1		1.07181	2	0.487539	0.841681	2	4.43839	0.76126	1		0.82799	2	0.779315	8.049e-11	86.22	53.95	86.88	0
NECINHSFVYEAPLPVSR	15	3	2	B6TAJ3;B6TNX7	N-Term(iTRAQ4plex); C3(Carbamidomethyl)	2276.13																																					7.123e-11	86.21	93	69.05	0
LVASSEEIELLK	3	1	1	A0A1D6DZK4	N-Term(iTRAQ4plex); K12(iTRAQ4plex)	1618.95	0.897666	1		0.854831	1		0.818018	1		1.02194	1		1.06582	1		1.05513	1		1.2095	1		1.15923	1		1.21251	1		0.763467	1		0.839032	1		0.793791	1		1.504e-09	86.21	86.18	86.33	0
AVEAEETESAETK	7	5	1	B6T9A1	N-Term(iTRAQ4plex); K13(iTRAQ4plex)	1681.84	1.09972	2	16.4415	0.960462	3	12.5516	0.975562	2	0.348421	1.26052	2	28.3785	1.04676	3	31.6434	1.04478	2	2.35381	0.822736	2	50.7216	0.86447	3	30.6279	1.06416	2	6.29405	0.724281	2	6.88536	0.844481	3	50.3536	0.89161	2	19.2437	1.021e-09	86.2	86.14	86.19	0
GLAASQEDLDR	12	1	1	Q5QJA2	N-Term(iTRAQ4plex)	1318.67	1.0711	5	8.54416	1.07444	5	4.5139	1.0693	2	5.08551	1.10586	5	15.673	1.13325	5	3.52102	1.15801	2	9.5224	0.863513	5	15.1949	0.872623	5	9.78572	0.79968	2	17.5874	1.07059	5	6.85619	1.07002	5	14.8856	1.0822	2	1.36848	1.57e-07	86.2	65.43	86.57	0
VLGAFLEGGSPDENK	20	2	1	C4J4E4	N-Term(iTRAQ4plex); K15(iTRAQ4plex)	1820.96	1.08232	6	16.1471	1.15202	7	6.81078	1.13063	7	3.53251	1.15447	6	1.18556	1.09692	7	11.9681	1.0875	7	7.80196	1.02675	6	3.41022	1.04202	7	3.95649	1.05006	7	1.63073	0.718983	6	13.6159	0.712962	7	33.4695	0.646184	7	16.4248	7.641e-10	86.16	85.54	74.63	0
IGQVAIGGPGGNPFLGQQMSSQK	9	3	1	A0A096S2Q4	N-Term(iTRAQ4plex); M19(Oxidation); K23(iTRAQ4plex)	2575.36	0.823027	3	25.0885	0.893749	4	8.66562	0.745004	2	19.9085	0.959437	3	1.81159	0.979108	4	8.12319	1.0705	2	0.0496229	1.09118	3	7.17715	1.11032	4	3.69913	1.1817	2	7.5884	1.04111	3	16.3902	0.993242	4	14.775	0.902596	2	0.788921	7.957e-09	86.16	74.72	80.29	0
TSAQDIINLKPLIDK	237	5	2	B6TI20;B6SRD4	N-Term(iTRAQ4plex); K10(iTRAQ4plex); K15(iTRAQ4plex)	2101.26																																					3.595e-11	86.14	88.34	100.35	0
VLGLPDTGGQVVYILDQVR	9	3	1	A0A096QU58	N-Term(iTRAQ4plex)	2186.22	0.816161	2	6.00398	0.865405	3	6.72581	0.83456	4	9.02566	1.10345	2	0.419748	1.06331	3	12.6516	1.14081	4	9.53182	1.15535	2	0.610096	1.11289	3	1.26644	1.03102	4	3.29639	0.824858	2	9.67196	0.917395	3	10.4128	0.896647	4	11.7744	1.771e-09	86.14	63.61	72.96	0
TVPPAVPGVVFLSGGQSEEEATQNLDAMNK	21	5	1	B6SSU6	N-Term(iTRAQ4plex); K30(iTRAQ4plex)	3373.72	0.847215	9	6.44009	0.810804	6	6.51538	0.87182	5	7.0093	1.09526	9	9.29994	1.08318	6	13.159	1.12325	5	6.42387	1.06326	9	3.89046	1.07253	6	9.09595	1.067	5	4.78158	0.979154	9	10.8776	0.915594	6	17.6479	0.937549	5	3.23457	2.015e-10	86.13	71.21	81.08	0
LLDPPLHEFLPEGNIEDIVSELCAETGANQEDALAR	114	41	8	D3K3U9;C5IHD3;C5IHD1;A0A1D6M422;A0A1D6M416;A0A1D6M445;A0A1D6M444;A0A1D6M428	N-Term(iTRAQ4plex); C23(Carbamidomethyl)	4120.03																																					1.275e-13	86.11	85.41	93.23	0
AEGGFLGADVILK	6	2	1	B6TQ06	N-Term(iTRAQ4plex); K13(iTRAQ4plex)	1577.91	1.12357	2	13.3769	1.09782	2	12.8111	1.05744	2	5.26136	1.01366	2	3.35309	1.03822	2	5.20995	0.998588	2	1.50607	0.975901	2	0.567623	1.00341	2	4.50201	1.05141	2	1.70446	0.926977	2	24.601	0.872275	2	19.8976	0.901885	2	6.4151	1.065e-10	86.11	76.54	60.49	0
VTLDLLEMVFAK	164	33	6	Q84KR7;E9NQE1;Q9SAZ6;A0A1D6QPU0;A0A1D6H5Z9;C0LFT9	N-Term(iTRAQ4plex); M8(Oxidation); K12(iTRAQ4plex)	1682.96																																					2.574e-07	86.08	80.17	83.65	0
KLDVVSNEVFSNCLK	19	2	1	A0A1D6JXJ7	N-Term(iTRAQ4plex); K1(iTRAQ4plex); C13(Carbamidomethyl); K15(iTRAQ4plex)	2184.2	0.998382	7	4.98461	0.975196	9	9.77283	1.09507	3	4.05187	1.14268	7	10.049	1.14009	9	9.72958	1.13282	3	3.0004	1.04272	7	4.85015	0.978526	9	11.9057	0.983584	3	6.44738	0.746976	7	25.8042	0.95048	9	27.7308	0.910834	3	1.53174	1.617e-10	86.05	60.24	42.79	1
VAHVSEANGELGDGK	5	1	1	A0A1D6FUE3	N-Term(iTRAQ4plex); K15(iTRAQ4plex)	1770.92	0.834194	2	4.1335	0.79163	1		0.918703	2	20.216	1.03185	2	14.6895	0.922266	1		1.03312	2	12.6539	0.982301	2	22.1596	0.957714	1		0.967689	2	13.0014	1.12667	2	66.176	1.53002	1		1.05273	2	68.513	2.999e-11	86.04	58.7	94.29	0
GIDDIMLDLAAK	70	5	1	B6TEW2	N-Term(iTRAQ4plex); K12(iTRAQ4plex)	1562.87	0.926206	25	7.36473	0.949727	23	8.22157	0.93971	22	10.9299	1.10575	25	5.28063	1.13873	23	7.18969	1.15501	22	4.31465	1.09249	25	8.26187	1.08519	23	8.72376	1.08453	22	8.0882	0.766321	25	15.6761	0.70541	23	14.6032	0.713911	22	13.9742	1.328e-07	86.03	83.27	82.79	0
IINVIGEPIDEK	16	7	2	P19023;A0A1D6FJP5	N-Term(iTRAQ4plex); K12(iTRAQ4plex)	1627.95																																					1.132e-07	86.01	73.71	68.45	0
PCLNVSTNVNLEGVDTSAILAEASK	11	2	1	B4FX16	N-Term(iTRAQ4plex); C2(Carbamidomethyl); K25(iTRAQ4plex)	2890.51	1.06841	2	4.66757	0.987774	2	7.0037	1.01912	7	12.566	1.02988	2	1.31465	1.10728	2	0.744631	1.09646	7	8.57381	1.04922	2	0.0266607	1.06934	2	5.40925	0.976533	7	4.91957	0.844141	2	9.82431	0.777338	2	1.56544	0.904312	7	53.5976	3.6e-12	86.01	66.37	107.72	0
NLIEAAEQEYEK	8	8	2	C0P530;A0A1D6LJS9	N-Term(iTRAQ4plex); K12(iTRAQ4plex)	1724.9																																					5.553e-08	86.01	59.66	58.9	0
SALDAEGFHDVSIMSYTAK	8	5	1	A0A096TKH4	N-Term(iTRAQ4plex); K19(iTRAQ4plex)	2330.16	0.828864	2	2.76414	0.913245	2	7.80412	0.948207	4	5.03783	1.18415	2	7.80295	1.02053	2	0.397785	1.09274	4	3.83235	0.997103	2	0.308378	1.00714	2	3.06418	0.963914	4	5.08737	0.969074	2	12.4351	1.12722	2	3.00573	1.05866	4	7.45614	1.688e-14	86.01	47.94	102.22	0
GVAGSQPAASQTK	14	2	1	B4FV03	N-Term(iTRAQ4plex); K13(iTRAQ4plex)	1489.82	0.852597	5	11.0686	0.969436	5	17.3231	0.928775	4	9.66753	1.1795	5	3.19514	1.12453	5	14.1813	1.15	4	8.87674	0.905603	5	6.66034	0.843503	5	1.68253	0.926575	4	2.10625	1.06114	5	10.2161	1.05231	5	29.7924	1.04595	4	26.4042	1.615e-09	85.98	78.92	77.37	0
ATSGGEGATEEVPEIVK	14	3	1	B4FS61	N-Term(iTRAQ4plex); K17(iTRAQ4plex)	1962.03	0.868438	4	10.7775	0.867811	5	8.9329	0.806466	5	15.358	1.1324	4	5.30171	1.11046	5	11.5176	1.24145	5	5.98369	1.02077	4	11.8611	1.12178	5	1.21397	1.08748	5	14.6366	0.930032	4	2.95218	0.906876	5	13.7616	0.829684	5	11.385	5.461e-12	85.95	61.43	89.49	0
DGLAPASNAAVLAALPPPTSK	8	3	1	A0A1D6N0K3	N-Term(iTRAQ4plex); K21(iTRAQ4plex)	2249.27	2.00614	2	4.59659	1.59377	3	1.61548	1.55733	3	6.14243	0.766447	2	7.65003	0.71038	3	24.5166	0.695831	3	29.0542	0.68505	2	4.90773	0.870337	3	7.78674	0.818904	3	19.4522	0.840308	2	5.9523	0.920056	3	15.4797	1.01367	3	2.60585	4.434e-11	85.91	83.33	80.56	0
HTVEASADDTEGTSK	8	9	1	A0A1D6Q8A0	N-Term(iTRAQ4plex); K15(iTRAQ4plex)	1835.89	0.998244	3	8.70975	1.04362	2	13.6465	0.988366	3	19.7592	0.9038	3	28.7195	0.913686	2	24.3303	0.990342	3	4.61107	1.09139	3	5.81541	1.18723	2	5.84219	1.17301	3	4.57786	0.86457	3	7.37458	0.785459	2	8.36329	0.767544	3	9.52298	1.728e-07	85.89	55.86	59.87	0
AGLAASHTQQVLVEK	11	2	1	K7V2Z8	N-Term(iTRAQ4plex); K15(iTRAQ4plex)	1840.05	1.01425	4	2.42107	1.01588	4	7.83339	0.957424	3	1.82369	1.08361	4	5.35851	1.06819	4	7.49999	1.07379	3	11.0359	1.02712	4	4.68042	1.06033	4	4.21921	1.06052	3	5.90676	0.796913	4	10.5504	0.819238	4	3.53703	0.786452	3	5.21126	4.234e-13	85.88	68.28	55.74	0
DIEASGPEAGEFSAK	3	2	1	B6T7B8	N-Term(iTRAQ4plex); K15(iTRAQ4plex)	1795.89	1.59371	1					1.48374	2	10.8138	1.51178	1					1.34119	2	25.7137	0.533332	1					0.613406	2	34.4774	0.385117	1					0.524819	2	76.3965	8.295e-10	85.88		92.65	0
GYLDSLEIEQVKK	18	3	2	A0A059Q6M3;A0A1D6DRM6	N-Term(iTRAQ4plex); K12(iTRAQ4plex); K13(iTRAQ4plex)	1954.13																																					2.587e-09	85.86	90.32	88.22	1
AVAVLGSSEGVK	5	3	1	A0A0N9E6H2	N-Term(iTRAQ4plex); K12(iTRAQ4plex)	1404.83	1.97777	2	11.9154	1.91479	2	15.3035	1.64158	1		1.25206	2	9.97347	1.2011	2	9.25531	1.21708	1		0.489305	2	10.1809	0.543727	2	12.8322	0.685448	1		0.424465	2	4.43099	0.482878	2	7.01815	0.529501	1		3.195e-07	85.86	85.96	63.73	0
AMGSISSSEQQDGAGTR	3	1	1	B6ST13	N-Term(iTRAQ4plex); M2(Oxidation)	1841.84	0.88916	1		0.884816	1		0.795058	1		0.984901	1		1.07018	1		0.982745	1		0.827307	1		0.835596	1		0.986545	1		1.55326	1		1.40239	1		1.36545	1		6.698e-10	85.86	81.67	70.38	0
NAMIGGALSGALISGASNSDR	6	3	1	A0A1D6LHQ7	N-Term(iTRAQ4plex)	2106.06	0.900171	2	3.44122	0.919287	2	7.98841	0.900475	2	6.04749	1.08558	2	1.15494	1.10144	2	4.36164	1.04678	2	5.26704	1.09027	2	8.75798	1.07069	2	2.79891	1.11915	2	6.50882	0.870951	2	13.9606	0.865135	2	7.41013	0.877127	2	12.5977	7.695e-11	85.86	80.55	87.96	0
TVTTNAATVSEYVSYLTK	5	66	1	A0A096UDB7	N-Term(iTRAQ4plex); K18(iTRAQ4plex)	2236.19	0.873693	2	16.2541	0.879346	2	11.1024	0.925768	1		1.10414	2	12.9771	1.12966	2	7.00693	1.01066	1		1.05904	2	4.61454	1.05676	2	4.39206	1.14569	1		0.923949	2	2.57393	0.888708	2	8.11698	0.864183	1		1.212e-11	85.83	86.96	97.11	0
ELMANLVSMQSSLSDVNK	21	12	2	P93805;A0A096RRI8	N-Term(iTRAQ4plex); K18(iTRAQ4plex)	2254.17																																					9.482e-12	85.81	108.48	109.2	0
SAPEPEALFVDSQYK	11	4	1	B6TDF7	N-Term(iTRAQ4plex); K15(iTRAQ4plex)	1969.02	0.843741	3	15.4072	0.927676	4	8.23621	0.875834	4	7.23127	1.13363	3	3.27937	0.987666	4	9.03458	1.06067	4	2.40549	1.12724	3	7.16046	1.12923	4	7.14076	1.12596	4	4.3641	0.754893	3	6.7225	0.872348	4	13.8047	0.887277	4	2.3751	2.14e-10	85.81	85.99	103.19	0
VYCGHEYTLSNAK	6	4	1	B4FIU6	N-Term(iTRAQ4plex); C3(Carbamidomethyl); K13(iTRAQ4plex)	1829.9	0.812151	2	16.2856	0.814354	2	3.2594	0.863714	2	2.0544	0.945907	2	4.52285	0.922554	2	0.902657	0.9163	2	5.03527	1.13617	2	6.44429	1.11871	2	6.79002	1.11258	2	3.59091	1.11136	2	20.3177	1.19346	2	13.4541	1.14965	2	15.0829	1.778e-09	85.81	78.55	74.09	0
LLIDNVEELLPIVYTPTVGEACQK	7	6	2	A0A096SPM8;B6UDG4	N-Term(iTRAQ4plex); C22(Carbamidomethyl); K24(iTRAQ4plex)	3002.64																																					7.013e-14	85.8	88.23	91.82	0
LMQHGFSDAIAK	60	5	1	K7UVN6	N-Term(iTRAQ4plex); K12(iTRAQ4plex)	1605.86	0.781214	21	22.4596	0.827394	20	14.7317	0.857367	19	26.2159	1.12085	21	6.15677	1.14035	20	5.61623	1.16016	19	10.9113	1.11821	21	5.59394	1.0868	20	6.6204	1.09003	19	8.8843	0.835507	21	13.8798	0.842656	20	13.6935	0.825213	19	15.733	1.269e-09	85.8	73.73	80.3	0
APTNNLADGGYHMYK	14	2	2	K7TV49;B6SP99	N-Term(iTRAQ4plex); M13(Oxidation); K15(iTRAQ4plex)	1955.95																																					2.704e-10	85.78	58.07	71.67	0
DAPMFVVGVNEK	5	8	1	B4G0L9	N-Term(iTRAQ4plex); K12(iTRAQ4plex)	1593.85	1.555	2	11.8163	1.48231	2	10.8955	1.32726	1		0.807803	2	4.5342	0.823839	2	6.08076	0.880444	1		0.907185	2	11.1241	0.920442	2	7.3539	0.977702	1		0.88781	2	3.41313	0.930789	2	1.8678	0.915588	1		1.814e-08	85.77	75.6	34.69	0
AISAEVLQASFNTTPEMEK	5	3	2	B6SLE7;Q84TL7	N-Term(iTRAQ4plex); K19(iTRAQ4plex)	2354.21																																					3.726e-10	85.75	84.69	85.38	0
SLLALQGPLAAPTLQLLTK	18	2	1	B6TQ06	N-Term(iTRAQ4plex); K19(iTRAQ4plex)	2236.39	1.35566	6	11.9069	1.36471	4	9.73823	1.25664	8	17.2056	0.997105	6	10.2915	0.973654	4	1.7217	0.951879	8	6.74092	0.920289	6	7.21945	0.83904	4	10.131	0.970177	8	5.51382	0.804914	6	22.4734	1.00205	4	10.1769	0.937968	8	18.4349	1.353e-09	85.72	60.29	99.02	0
KYAPDSAPALAINATIEK	29	2	1	B6SRI3	N-Term(iTRAQ4plex); K1(iTRAQ4plex); K18(iTRAQ4plex)	2305.31	0.913764	9	22.7358	0.873316	8	11.9848	0.931693	12	8.25332	1.07453	9	3.98878	1.04523	8	9.91715	1.07407	12	8.51116	1.14281	9	11.7573	1.09669	8	8.52275	1.08834	12	5.97305	0.777752	9	10.323	0.883211	8	8.53083	0.84974	12	6.90942	5e-07	85.7	90.11	94.93	1
ESPPTYFQTNK	5	8	2	A0A1D6JW70;A0A1D6PER2	N-Term(iTRAQ4plex); K11(iTRAQ4plex)	1599.82																																					6.48e-06	85.69	80.46	76	0
WLATLDCGGGLGVDYDGTR	15	3	1	B7ZYV4	N-Term(iTRAQ4plex); C7(Carbamidomethyl)	2170.03	0.955721	4	10.4986	0.931711	6	7.0559	0.965517	5	19.889	1.10509	4	8.85201	1.09488	6	2.47917	1.07192	5	2.82365	0.915981	4	4.94003	0.912468	6	2.47465	0.917867	5	5.22398	1.10388	4	2.7215	1.14144	6	5.91622	1.10288	5	14.5544	2.05e-14	85.68	107.7	89.66	0
YIAMMNLQETDER	79	6	2	B4F8P6;E9NQE2	N-Term(iTRAQ4plex)	1757.83																																					6.808e-09	85.68	85.71	85.94	0
TSVDYQPVYSDAEAR	10	4	1	B6TYJ6	N-Term(iTRAQ4plex)	1844.88	0.943531	4	9.8498	0.903976	3	2.33863	0.89908	3	22.5593	1.07546	4	5.89691	1.08477	3	1.96817	1.11292	3	5.66106	0.948839	4	3.63808	0.979697	3	0.16563	0.965273	3	9.69205	1.00362	4	17.2632	0.991587	3	3.13029	0.989514	3	2.30493	4.132e-10	85.68	82.98	65.38	0
TALYDFHVAHGGK	19	2	1	B6TQ06	N-Term(iTRAQ4plex); K13(iTRAQ4plex)	1703.9	0.955284	5	6.35369	0.930753	8	3.80144	0.983086	6	6.37532	1.21667	5	1.88211	1.14731	8	3.9425	1.089	6	5.50764	1.0132	5	4.4275	1.0626	8	5.11378	1.0697	6	13.808	0.723766	5	10.209	0.80941	8	1.70821	0.757344	6	16.8074	1.464e-08	85.68	79.46	47.77	0
VDTSDLEEFAELLAR	49	1	1	B4G072	N-Term(iTRAQ4plex)	1851.94	0.639375	18	41.5949	0.644501	15	37.803	0.713777	16	24.5712	0.650647	18	36.2296	0.672038	15	37.5052	0.769321	16	16.1827	1.35127	18	21.8795	1.33107	15	29.1403	1.18091	16	18.8857	1.52687	18	15.1286	1.51471	15	11.9492	1.37222	16	12.3759	2.568e-11	85.64	78.7	75.3	0
YANVYDPDDDWPEPAEYTHMLGVLK	17	2	2	K7TV49;B6SP99	N-Term(iTRAQ4plex); K25(iTRAQ4plex)	3226.53																																					1.142e-11	85.64	71.4	68.93	0
EGQSIGVIADGEDK	26	4	1	B6TEW2	N-Term(iTRAQ4plex); K14(iTRAQ4plex)	1705.88	0.913685	7	17.9543	0.886362	11	18.232	0.89108	8	12.4562	1.1195	7	1.96949	1.18616	11	6.65602	1.14914	8	9.89732	1.1134	7	3.63214	1.09823	11	6.32904	1.09851	8	6.47485	0.730883	7	14.703	0.670307	11	6.42422	0.727625	8	8.51039	3.745e-10	85.63	80.91	87.12	0
ALLGESNEFVGDK	21	9	3	P12863;B6SIG5;B6T2R0	N-Term(iTRAQ4plex); K13(iTRAQ4plex)	1666.89																																					5.293e-10	85.58	85.29	85.56	0
ESYWYNGIGNVVTVDQDPNTR	32	5	3	B6TH55;A0A096Q0C6;B6T097	N-Term(iTRAQ4plex)	2571.22																																					3.12e-12	85.56	75.6	93.68	0
TMQTAVGVFGGEK	4	17	2	B6T6Q2;B6SU17	N-Term(iTRAQ4plex); K13(iTRAQ4plex)	1612.86																																					5.62e-09	85.52		85.63	0
SQLFQQQEIATSIGK	6	24	1	A0A1D6DSS3	N-Term(iTRAQ4plex); K15(iTRAQ4plex)	1966.08	0.933603	2	3.64343	0.910298	2	7.85193	0.966303	2	0.0246594	1.2676	2	4.94675	1.25188	2	3.50174	1.26449	2	8.37544	0.999938	2	0.358691	1.01965	2	4.74061	0.970303	2	1.69757	0.703205	2	8.06871	0.720876	2	10.8422	0.713474	2	20.381	5.707e-12	85.5	67.3	81.32	0
FVPLLDDDIIVMK	5	2	1	B4FF27	N-Term(iTRAQ4plex); K13(iTRAQ4plex)	1806.03	1.14127	2	0.652954	1.02704	2	3.16802	1.153	1		1.87977	2	1.19129	1.66218	2	2.25873	1.844	1		0.443643	2	13.8575	0.643392	2	5.46718	0.472011	1		0.478385	2	14.4675	0.60682	2	14.771	0.473568	1		3.34e-09	85.5	38.28	60.41	0
EAICENPTEPLTLDEIADR	3	2	1	C0PAU7	N-Term(iTRAQ4plex); C4(Carbamidomethyl)	2330.14	1.05937	1		1.05236	1		0.927239	1		1.0314	1		1.00078	1		1.07988	1		0.903113	1		1.01348	1		0.995354	1		1.12949	1		0.98425	1		1.02966	1		1.286e-11	85.5	26.6	86.1	0
EPFTATIVSVESLVGPK	3	5	1	Q41736	N-Term(iTRAQ4plex); K17(iTRAQ4plex)	2062.17	1.13474	1		1.2155	1		1.21197	1		1.01424	1		1.01846	1		0.977253	1		1.06203	1		1.04215	1		1.04081	1		0.769106	1		0.706531	1		0.774284	1		1.958e-09	85.49	94.57	82.19	0
LVPEYSPSLDEEGICK	4	10	1	B4G0V4	N-Term(iTRAQ4plex); C15(Carbamidomethyl); K16(iTRAQ4plex)	2124.09	1.16336	1		1.11017	2	2.43635	1.16205	1		1.04383	1		1.01075	2	5.14421	1.02254	1		0.965789	1		0.972274	2	0.589482	0.978637	1		0.86641	1		0.970824	2	13.3474	0.875488	1		2.163e-06	85.47	51.52	50	0
QMIAGANPVCIK	10	6	1	B7ZZ50	N-Term(iTRAQ4plex); C10(Carbamidomethyl); K12(iTRAQ4plex)	1589.87	1.24688	4	11.7545	1.20196	2	13.9289	1.36188	4	7.0202	1.76253	4	14.1646	1.7104	2	2.14931	1.67658	4	4.86489	0.431591	4	37.9391	0.533441	2	19.7253	0.440862	4	30.1929	0.444363	4	32.2438	0.511811	2	11.2931	0.57326	4	15.1457	1.04e-07	85.47	43.56	97.41	0
YPIEHGIVSNWDDMEK	41	18	4	B4F989;B4FRH8;B6TQ08;B6SI11	N-Term(iTRAQ4plex); K16(iTRAQ4plex)	2221.07																																					7.619e-10	85.46	99.1	116.14	0
SGAAVSMPGMMDTVLNLGLNDEVAAGLAAK	80	33	5	D3K3U9;C5IHD3;C5IHD1;C5IHE9;A0A1D6M422	N-Term(iTRAQ4plex); M7(Oxidation); M10(Oxidation); M11(Oxidation); K30(iTRAQ4plex)	3239.62																																					3.558e-13	85.45	75.69	79.41	0
VVEVSTSSSATAK	25	1	1	C0PE12	N-Term(iTRAQ4plex); K13(iTRAQ4plex)	1553.86	0.808298	8	12.8438	0.874973	9	16.9546	0.770772	8	15.1792	0.928951	8	7.03047	0.95489	9	5.76342	0.983131	8	9.6144	1.20867	8	11.2452	1.14013	9	7.16306	1.18871	8	14.3356	1.03679	8	3.97688	0.960143	9	13.5397	1.09123	8	8.20129	5.421e-08	85.45	69.5	78.12	0
LQDPSFLEEAQLIDVR	3	5	1	B4FDW3	N-Term(iTRAQ4plex)	2017.08	1.1658	1		1.27296	1		1.18467	1		0.977394	1		0.994582	1		1.01424	1		0.903816	1		0.853801	1		0.850271	1		1.09035	1		1.03045	1		1.10312	1		3.095e-08	85.44	70.58	44	0
ENTEGEYSGLEHQVVR	13	4	2	B6TJM1;B4FAD4	N-Term(iTRAQ4plex)	1990.96																																					2.685e-11	85.42	94.11	79.7	0
AGAGSATLSMAYAAAR	2	4	3	B4FFV3;B6TCZ3;B6SHD3	N-Term(iTRAQ4plex)	1612.83																																					9.412e-11	85.39			0
TDYEVDLITTLTK	37	3	1	B4FS17	N-Term(iTRAQ4plex); K13(iTRAQ4plex)	1799.98	0.988192	12	9.19711	1.02966	19	6.75476	0.9999	6	18.5274	1.08537	12	4.84995	1.0536	19	3.92837	1.07909	6	7.00255	1.11242	12	6.37973	1.06598	19	6.17812	1.0527	6	11.6889	0.740786	12	16.3031	0.843187	19	9.99662	0.776481	6	26.5846	7.545e-09	85.37	90.56	82.27	0
ELAETDSVYDTEK	12	4	1	A0A1D6DSB5	N-Term(iTRAQ4plex); K13(iTRAQ4plex)	1787.87	0.670877	4	11.6984	0.720952	4	8.75442	0.730657	4	13.2455	1.01984	4	3.94141	1.02268	4	9.83153	1.10965	4	18.5988	1.19898	4	14.7676	1.23062	4	5.05766	1.18725	4	14.4757	0.918007	4	28.1862	0.813656	4	7.38143	0.781408	4	8.98834	9.502e-09	85.36	73.92	83.66	0
DFDFLGHDSAFK	58	1	1	A0A1D6JYG6	N-Term(iTRAQ4plex); K12(iTRAQ4plex)	1686.83	0.828275	22	20.7961	0.857864	18	18.3168	0.807695	18	17.634	1.06873	22	5.52225	1.04826	18	7.15762	1.05894	18	7.29874	1.08951	22	9.28689	1.11329	18	9.41639	1.15364	18	7.8576	0.860839	22	20.7728	0.929945	18	25.4096	0.860769	18	23.5201	2.778e-08	85.35	86.2	86.12	0
TNDLAGDGTTTSVVLAQGLIAEGVK	19	4	2	C0P530;A0A1D6LJS9	N-Term(iTRAQ4plex); K25(iTRAQ4plex)	2718.48																																					1.484e-14	85.34	135.66	63.88	0
GSVPMAFGGTQEPAAYGELVSIGGLNPDVNK	3	2	1	B4FX16	N-Term(iTRAQ4plex); M5(Oxidation); K31(iTRAQ4plex)	3379.71	0.871763	1		0.645646	1		0.815625	1		1.03198	1		0.963853	1		1.02706	1		1.00972	1		1.18267	1		1.00931	1		1.15316	1		1.2138	1		1.2246	1		2.709e-09	85.33	71.07	75.87	0
AAQADEEAGSLLQER	3	3	1	B6SS02	N-Term(iTRAQ4plex)	1731.86	0.99021	1		1.02678	1		1.01875	1		0.816737	1		0.76347	1		0.776601	1		0.939714	1		0.91574	1		0.890865	1		1.50046	1		1.59136	1		1.61975	1		5.897e-11	85.31	83.72	81.67	0
IFVIEGLHPMFDER	159	3	3	B4FQ59;B6TYM1;B8A064	N-Term(iTRAQ4plex)	1846.96																																					6.163e-10	85.27	85.1	84.81	0
NMPVEEGGPGEEMEK	23	10	1	A1XCI5	N-Term(iTRAQ4plex); K15(iTRAQ4plex)	1920.89	1.2681	8	12.8639	1.23174	7	15.8268	1.28008	8	12.105	1.74394	8	18.9503	1.94215	7	3.33226	1.74066	8	32.8523	0.471981	8	28.0181	0.317707	7	39.9559	0.381801	8	133.851	0.412358	8	41.0084	0.419768	7	12.596	0.447964	8	52.7466	1.86e-11	85.25	95.22	97.48	0
QSVDMNAIAFLFDGR	3	4	1	B4FNC9	N-Term(iTRAQ4plex); M5(Oxidation)	1843.91	0.830256	1		0.787516	1		0.807046	1		0.88877	1		0.873943	1		0.950813	1		1.13671	1		1.15852	1		1.07287	1		1.20238	1		1.23882	1		1.24212	1		1.011e-06	85.24	70.46	69.15	0
DLTAGTVGGAANLIVGHPFDTIK	21	1	1	B4FEA2	N-Term(iTRAQ4plex); K23(iTRAQ4plex)	2555.41	0.939485	5	2.17231	0.942538	9	3.35315	0.92123	7	3.28932	1.08415	5	2.12452	1.0437	9	4.82076	1.0265	7	6.68827	1.1096	5	1.42544	1.07149	9	6.63008	1.09037	7	6.92986	0.833857	5	3.57536	0.915186	9	8.36105	0.892151	7	5.12518	1.929e-12	85.24	61.01	61.05	0
MGHAGAIVAGGK	9	5	1	B6TH57	N-Term(iTRAQ4plex); K12(iTRAQ4plex)	1356.76	1.17468	3	11.181	1.27342	3	1.401	1.17599	3	10.5515	0.963382	3	10.4352	0.986197	3	4.87463	0.931813	3	2.16805	1.04278	3	4.12988	1.00163	3	2.05149	0.999595	3	5.96669	0.900728	3	0.921127	0.882421	3	10.9692	0.953145	3	4.97961	1.668e-08	85.23	78.17	83.56	0
EAPAPPATEEAATK	3	1	1	B6TK17	N-Term(iTRAQ4plex); K14(iTRAQ4plex)	1670.88	0.19412	1		0.164935	1		0.153698	1		0.257322	1		0.173186	1		0.157712	1		1.93147	1		2.00479	1		2.02493	1		1.5215	1		1.55805	1		1.55296	1		2.38e-08	85.21	79.09	80.24	0
LYPGGSYFDPLGLAADPEK	39	1	1	O24561	N-Term(iTRAQ4plex); K19(iTRAQ4plex)	2298.19	0.956234	14	6.5893	0.933005	12	18.2488	0.983664	13	12.2219	1.01832	14	7.83127	1.08447	12	5.61275	1.08684	13	7.85746	1.13031	14	4.21579	1.12983	12	6.49427	1.12798	13	7.75283	0.795886	14	35.7658	0.712687	12	15.7538	0.783241	13	28.4491	1.166e-09	85.21	67.91	82.26	0
EAGSTMEVVAAQTK	6	1	1	B6SIG5	N-Term(iTRAQ4plex); M6(Oxidation); K14(iTRAQ4plex)	1725.9	0.558019	2	68.299	0.537268	2	85.6457	0.464004	2	79.7281	0.468895	2	61.917	0.434512	2	85.1666	0.445018	2	73.9351	1.45584	2	20.8593	1.4498	2	29.3091	1.48403	2	21.3158	1.46795	2	21.6159	1.4853	2	17.9597	1.53928	2	20.8685	1.016e-07	85.2	85.56	72.14	0
VNTDDSPNVASTYGIR	72	5	2	K7TXW7;Q41864	N-Term(iTRAQ4plex)	1852.91																																					3.528e-11	85.19	91.94	96.53	0
GEEGAGIVAVGGDGK	3	2	1	K7VV41	N-Term(iTRAQ4plex); K15(iTRAQ4plex)	1603.85	1.27574	1		1.20668	1		1.17608	1		1.00131	1		1.05435	1		1.01906	1		0.929481	1		0.957883	1		0.941221	1		0.87057	1		0.815424	1		0.93471	1		3.897e-11	85.17	81.81	71.45	0
GIPEGAVVCNVEHHVGDR	32	6	2	B6TGT0;B4F9R4	N-Term(iTRAQ4plex); C9(Carbamidomethyl)	2089.04																																					2.639e-09	85.16	71.62	67.16	0
EPMFIPVAVGLVDSTGK	8	5	1	B8A2Q4	N-Term(iTRAQ4plex); K17(iTRAQ4plex)	2048.13	1.32167	5	20.8957	1.38441	3	29.0131				0.847977	5	6.06759	0.925746	3	17.514				0.958586	5	14.1188	0.82826	3	6.15593				1.0157	5	10.6344	1.03219	3	3.86499				2.128e-09	85.15	52.73		0
SSQTCLDPDASTSVLGIILGGGAGTR	18	7	2	Q947B9;Q941P2	N-Term(iTRAQ4plex); C5(Carbamidomethyl)	2677.37																																					8.508e-13	85.13	78.1	80.45	0
AVVHHGGAGTTAAGLK	3	15	2	B6U4Q7;A0A1D6EFJ0	N-Term(iTRAQ4plex); K16(iTRAQ4plex)	1734.97																																					1.842e-09	85.13	67.08		0
VVSTNITENIVK	11	1	1	P08530	N-Term(iTRAQ4plex); K12(iTRAQ4plex)	1604.95	0.823885	4	11.5537	0.830437	4	7.58731	0.867813	3	8.00784	1.11989	4	3.7951	1.06758	4	4.65139	1.12796	3	3.89646	1.10358	4	3.83486	1.14108	4	4.29957	1.10809	3	3.32224	0.837092	4	14.3987	0.832266	4	2.11108	0.800732	3	9.78791	2.66e-08	85.12	85.76	69.27	0
EEVAVITQCAALGGK	3	7	1	B6TB21	N-Term(iTRAQ4plex); C9(Carbamidomethyl); K15(iTRAQ4plex)	1834	1.13385	1		1.20533	1		1.14688	1		0.970566	1		0.966177	1		0.976785	1		1.03205	1		0.984501	1		1.01063	1		0.89909	1		0.91337	1		0.909521	1		1.052e-09	85.12	57.39	71.08	0
NMITGAAQMDGAILVVSGADGPMPQTK	50	4	2	B6TFK5;B6TPG0	N-Term(iTRAQ4plex); M23(Oxidation); K27(iTRAQ4plex)	2977.51																																					3.014e-14	85.1	83.85	76.43	0
AVVQVFEGTSGIDNK	14	6	1	B6T9C0	N-Term(iTRAQ4plex); K15(iTRAQ4plex)	1852	0.934872	4	8.17212	0.978451	6	12.2882	0.936132	4	6.35076	1.12001	4	9.28872	1.15493	6	9.33551	1.15029	4	4.639	1.03785	4	7.51151	1.0041	6	12.6276	1.05466	4	1.94068	0.82962	4	18.2761	0.751713	6	25.4171	0.702241	4	8.06312	1.265e-08	85.1	77.73	75.62	0
DAGGFEALVSGK	16	7	2	C0HEG7;B6T398	N-Term(iTRAQ4plex); K12(iTRAQ4plex)	1438.78																																					3.114e-09	85.03	81.5	81.71	0
EAGSTMDVVAAQTK	11	10	2	P12863;B6T2R0	N-Term(iTRAQ4plex); K14(iTRAQ4plex)	1695.89																																					5.477e-10	85.02	79.89	76.04	0
STPLQPYSEVFGLQR	177	4	2	B4FJG1;O24561	N-Term(iTRAQ4plex)	1865.99																																					4.219e-07	85	84.68	84.82	0
DAEGAGIYGSQAR	6	1	1	B6TVT9	N-Term(iTRAQ4plex)	1438.7	0.745895	2	17.1682	0.826457	2	14.9607	0.799986	2	9.44222	1.0658	2	7.97028	0.970379	2	11.7245	1.04636	2	3.53738	1.07558	2	2.53286	1.08998	2	4.36711	1.07727	2	2.85891	1.11503	2	3.54102	1.14667	2	11.3953	1.08073	2	2.68804	2.182e-09	84.99	87.03	75.96	0
HYLAMAPGGLGAYSDSR	7	5	1	B6TXZ8	N-Term(iTRAQ4plex); M5(Oxidation)	1925.94	0.992776	2	17.3847	0.969614	2	18.5899	0.881726	3	8.53859	1.13054	2	11.162	1.1142	2	10.0851	1.17995	3	7.05271	0.9473	2	0.318702	0.969339	2	2.38776	0.958601	3	1.10125	0.948161	2	0.232874	0.962979	2	7.40017	0.986954	3	2.0672	2.667e-09	84.97	30.21	74.68	0
LVQLFSEHGEVVDAK	98	4	1	B6TBK4	N-Term(iTRAQ4plex); K15(iTRAQ4plex)	1959.08	0.87463	39	6.9146	0.860637	29	11.4882	0.868682	30	10.3162	1.02729	39	4.75704	1.05101	29	8.63779	1.05276	30	6.7409	1.0716	39	5.72419	1.09479	29	7.53486	1.07865	30	8.33159	0.962441	39	17.7963	0.883442	29	15.7082	0.957176	30	23.1351	1.362e-13	84.96	89.31	104.47	0
VVVADNVHDFVFK	39	10	1	A0A1D6PSC4	N-Term(iTRAQ4plex); K13(iTRAQ4plex)	1776.99	1.3355	14	18.5809	1.3895	11	17.2222	1.33746	14	12.895	0.984655	14	6.0392	0.977019	11	4.32147	0.977944	14	6.4413	0.92312	14	7.77312	0.934155	11	8.14295	0.886245	14	12.6265	0.786445	14	15.5664	0.827357	11	11.1306	0.862635	14	11.2685	3.099e-09	84.96	73.57	70.4	0
LSLSDLDEVILVGGSTR	12	4	1	B6UFB3	N-Term(iTRAQ4plex)	1918.06	0.891147	6	14.6207	0.873758	5	4.61402	0.921235	1		0.980467	6	3.70764	1.00003	5	7.08013	1.06712	1		1.04133	6	8.07924	1.06706	5	1.87365	1.05948	1		1.03904	6	6.51463	0.940983	5	10.649	0.937661	1		2.729e-10	84.95	85.19	36.3	0
SGTLFDNIIITDDPALAK	5	19	1	Q43712	N-Term(iTRAQ4plex); K18(iTRAQ4plex)	2192.21	1.14829	2	10.621	1.23877	1		1.23778	2	8.24401	0.945073	2	9.92441	0.796203	1		0.894435	2	0.17183	1.06664	2	6.57603	1.0706	1		1.07294	2	1.82836	0.846189	2	14.4661	0.99396	1		0.816271	2	10.1236	3.268e-11	84.95	54.53	87.81	0
GFESGALPDGVEDEVR	34	2	1	B4G072	N-Term(iTRAQ4plex)	1820.87	0.942887	6	16.0181	0.903251	5	10.8466	0.960054	6	26.387	0.909007	6	3.67717	0.891721	5	5.72115	0.961069	6	6.03895	0.829465	6	9.25623	0.860996	5	2.87276	0.832176	6	3.91801	1.47492	6	27.217	1.56919	5	18.1097	1.41642	6	29.227	1.856e-12	84.93	86.05	76.6	0
SSSFGDDVVVVAAYR	10	4	1	B6TIL6	N-Term(iTRAQ4plex)	1715.87	1.04854	4	10.7251	1.0371	4	20.7531	0.958176	2	11.0796	0.943934	4	9.56778	1.00795	4	3.92205	0.943509	2	11.8281	0.865501	4	7.35006	0.920886	4	12.2534	0.935397	2	16.2523	1.26666	4	13.6327	1.1558	4	1.2535	1.29256	2	26.7944	3.95e-11	84.93	81.84	51.3	0
LDEMGVEIIPVDAGIK	3	1	1	C0PDR3	N-Term(iTRAQ4plex); K16(iTRAQ4plex)	1987.11	1.39352	1		1.51675	1		1.41369	1		1.09613	1		1.10309	1		1.09977	1		0.863174	1		0.840198	1		0.885246	1		0.696337	1		0.585102	1		0.621705	1		6.621e-10	84.93	81.57	80.66	0
DGATNPTFLYFSHGLK	80	10	1	B4FL17	N-Term(iTRAQ4plex); K16(iTRAQ4plex)	2056.08	0.928347	28	9.72335	0.897401	25	7.46643	0.902817	27	6.96127	1.05092	28	3.86775	1.03791	25	3.72109	1.03784	27	3.8966	1.04776	28	3.53933	1.03861	25	3.99441	1.05442	27	4.61105	0.959777	28	6.05676	1.00222	25	5.63848	0.983681	27	8.36458	1.073e-10	84.93	72.94	76.57	0
GCDGSVLLTVNPGGGQTER	3	3	1	A0A096RN43	N-Term(iTRAQ4plex); C2(Carbamidomethyl)	2061.01	1.02253	1		1.02543	1		0.995116	1		0.923654	1		0.873418	1		0.958838	1		0.881395	1		0.906727	1		0.927614	1		1.39356	1		1.42756	1		1.27655	1		1.569e-12	84.85	79.68	70.94	0
EAGSTMEVVAAQTK	11	1	1	B6SIG5	N-Term(iTRAQ4plex); K14(iTRAQ4plex)	1709.9	0.379285	3	16.8955	0.514524	4	42.183	0.429589	4	48.3334	0.421884	3	2.17664	0.62362	4	36.2081	0.544123	4	59.6119	1.72436	3	10.5023	1.59594	4	16.4497	1.66579	4	15.0123	1.23681	3	15.9935	1.18575	4	9.18421	1.19976	4	16.5332	2.501e-10	84.82	84.75	81.24	0
AALQEITGLVDGQLQSGR	10	2	1	A0A1D6KR27	N-Term(iTRAQ4plex)	2000.09	1.00585	4	11.4244	0.996802	3	3.28935	1.03435	3	3.43941	0.88072	4	8.83094	0.825231	3	7.84203	0.839758	3	7.96946	1.00802	4	14.4251	1.05052	3	15.1552	1.02792	3	11.4568	1.21498	4	8.63123	1.27022	3	5.24236	1.15961	3	15.0631	1.366e-09	84.82	78.36	78.83	0
LALYSLEAGPEWIK	6	7	1	B6TMW7	N-Term(iTRAQ4plex); K14(iTRAQ4plex)	1878.06	1.1369	2	8.39943	1.15487	2	10.378	1.19591	2	9.50867	0.931959	2	6.18771	0.883394	2	12.2242	0.891662	2	2.59242	1.13252	2	4.34221	1.13953	2	0.267448	1.14164	2	7.12813	0.764795	2	9.66591	0.811588	2	5.12127	0.739771	2	7.47038	3.169e-10	84.82	63.88	78.15	0
LITELIGSPDDASLGFLR	9	5	1	B6T484	N-Term(iTRAQ4plex)	2061.14	1.06762	2	8.53765	1.11316	3	8.28376	1.09145	4	7.45577	0.932207	2	6.32477	0.909528	3	1.82743	0.924867	4	1.74764	1.01575	2	0.491737	0.993787	3	4.38769	0.988964	4	1.52879	1.06933	2	0.169993	1.09326	3	7.94096	1.05409	4	1.72361	1.196e-09	84.8	65.04	84.68	0
GILAIDESNATCGK	5	7	2	A0A096RD67;K7UY19	N-Term(iTRAQ4plex); C12(Carbamidomethyl); K14(iTRAQ4plex)	1736.91																																					1.406e-08	84.79	83.75	80.2	0
MVVGDSQIVSPDNIVPSAGK	5	5	1	B4FQH0	N-Term(iTRAQ4plex); K20(iTRAQ4plex)	2301.24	1.27924	2	20.5475	1.11582	1		1.21973	2	18.2366	0.856454	2	6.19222	0.765758	1		0.814673	2	9.17572	0.919314	2	1.90658	0.840801	1		0.92849	2	10.9584	1.07118	2	41.6725	1.62172	1		1.16373	2	51.9182	3.54e-09	84.77	52	73.09	0
GPLENLADHLADPVNNNAWAYATNFVPGK	350	7	2	P27497;B4FQ80	N-Term(iTRAQ4plex); K29(iTRAQ4plex)	3396.72																																					2.631e-13	84.76	78.18	81.93	0
FLADGSGAYTK	17	1	1	B4FN24	N-Term(iTRAQ4plex); K11(iTRAQ4plex)	1417.76	1.02031	6	13.8045	1.01922	6	16.1029	0.985179	5	16.4709	1.14028	6	6.74048	1.13202	6	6.18571	1.11871	5	6.5866	1.01154	6	4.39111	0.995048	6	2.69409	1.04043	5	4.62081	0.73723	6	6.06265	0.765858	6	13.6281	0.772877	5	12.6116	1.506e-07	84.76	65.51	77.93	0
WAMLGVAGMLIPEVLTK	38	5	2	B4FV94;K7TWD9	N-Term(iTRAQ4plex); K17(iTRAQ4plex)	2117.21																																					6.935e-11	84.75	80.36	92.16	0
QLNAPLEEVDPEIADIIEHEK	31	2	1	B6T7Q7	N-Term(iTRAQ4plex); K21(iTRAQ4plex)	2690.41	0.864406	12	6.18046	0.831986	9	6.80124	0.888079	10	8.45084	1.01576	12	7.40579	1.06323	9	5.48335	1.06021	10	2.48679	1.14426	12	6.65155	1.18633	9	5.15123	1.13358	10	5.10027	0.923638	12	18.6115	0.930649	9	15.1633	0.900254	10	12.8165	6.678e-13	84.74	98.66	89.5	0
LSVSDLDEVILVGGSTR	18	6	1	A0A1D6MUF1	N-Term(iTRAQ4plex)	1904.05	1.13742	4	8.49314	0.862549	7	13.8356	0.891721	7	14.1574	0.882532	4	2.82825	0.963704	7	11.1554	0.986016	7	8.90848	1.00302	4	14.4368	1.0893	7	8.48188	1.01104	7	5.59793	1.12848	4	14.909	1.05246	7	6.01574	1.09075	7	26.8441	5.778e-13	84.73	82.75	80.11	0
EAGSTMDVVAAQTK	10	10	2	P12863;B6T2R0	N-Term(iTRAQ4plex); M6(Oxidation); K14(iTRAQ4plex)	1711.87																																					2.037e-08	84.71	86.5	94.17	0
APIGIGATVVNNWAVYDGPGPNAK	16	1	1	B4FV82	N-Term(iTRAQ4plex); K24(iTRAQ4plex)	2669.42	0.912788	6	13.2411	0.934067	5	4.64271	0.857028	5	7.19817	1.0112	6	4.05907	0.996971	5	5.15838	1.01618	5	2.19439	1.00996	6	4.19559	1.04237	5	3.93747	1.10438	5	4.61121	1.16118	6	2.95086	1.08153	5	5.49725	1.0345	5	11.647	5.549e-12	84.7	85.73	102.06	0
TLLLELVSSELDAK	176	4	1	A1XCI5	N-Term(iTRAQ4plex); K14(iTRAQ4plex)	1819.06	0.89491	64	15.2343	0.898467	58	12.8259	0.89879	48	14.034	1.29981	64	11.5638	1.26822	58	10.1456	1.30127	48	10.3772	0.990091	64	6.87725	0.998937	58	5.6762	0.981784	48	6.5858	0.692034	64	18.1766	0.682878	58	20.0552	0.701427	48	20.5565	5.202e-10	84.67	82	87.84	0
GGAHSPFAVAISEEER	150	5	2	Q9SLZ0;C0P3W9	N-Term(iTRAQ4plex)	1800.9																																					1.516e-07	84.67	79.99	91.38	0
ISSEEAALEYAK	4	5	1	C0HFN2	N-Term(iTRAQ4plex); K12(iTRAQ4plex)	1598.84	0.998441	1		0.931042	1		1.07838	2	8.28539	1.50683	1		1.59502	1		1.24279	2	7.65316	0.863978	1		0.83177	1		0.907266	2	2.39929	0.485808	1		0.484179	1		0.7363	2	12.5108	1.021e-08	84.65	84.93	55.01	0
VAAGNYPQTPDADAGSVTVAFGDLYSK	14	4	2	C0PB15;C4J5Y0	N-Term(iTRAQ4plex); K27(iTRAQ4plex)	3002.47																																					3.067e-09	84.64	74.97	83.34	0
WAMLGAAGIFIPEFLTK	8	4	1	B6TKL9	N-Term(iTRAQ4plex); K17(iTRAQ4plex)	2153.21	0.593129	4	39.8317	0.522267	3	23.4798	0.564902	1		1.3409	4	21.0643	1.51093	3	2.38767	1.45244	1		1.11415	4	8.40933	1.13277	3	5.20593	1.13183	1		0.773384	4	65.9843	0.561791	3	15.371	0.58834	1		1.266e-08	84.63	84.98	57.48	0
SSSGGDLFSSGK	11	1	1	B4G1V7	N-Term(iTRAQ4plex); K12(iTRAQ4plex)	1416.72	1.10028	2	18.8835	1.1907	5	8.76761	1.32849	4	25.4195	1.83363	2	11.7215	1.8591	5	15.7534	1.68245	4	14.189	0.422645	2	30.49	0.468968	5	6.62223	0.447329	4	11.949	0.561805	2	70.0073	0.471022	5	25.2002	0.473241	4	33.4084	8.186e-10	84.62	94.89	85.32	0
DTYPEDLLTVVLK	14	4	1	B6TIL6	N-Term(iTRAQ4plex); K13(iTRAQ4plex)	1794.02	1.33353	5	18.9783	1.30502	4	16.9525	1.30095	5	18.121	0.994604	5	0.944695	1.07989	4	1.19591	0.994239	5	1.48676	0.962525	5	8.91313	0.969508	4	3.59868	0.999612	5	5.38044	0.829678	5	7.48967	0.74942	4	12.1179	0.791492	5	7.25102	1.738e-06	84.62	74.87	77.05	0
VGNGLEESTSQGPLINEAAVQK	3	17	2	A0A1D6QS72;B6SLU3	N-Term(iTRAQ4plex); K22(iTRAQ4plex)	2529.34																																					7.32e-12	84.62		80.8	0
AAVEEGIVVGGGCTLLR	30	7	3	C0P530;K7UGR2;A0A1D6LJS9	N-Term(iTRAQ4plex); C13(Carbamidomethyl)	1845																																					1.159e-11	84.6	93.31	85.59	0
MGHAGAIVAGGK	7	5	1	B6TH57	N-Term(iTRAQ4plex); M1(Oxidation); K12(iTRAQ4plex)	1372.76	1.03232	3	14.4095	1.07888	2	3.42077	0.997579	2	7.97259	0.9861	3	7.22846	0.972203	2	2.05053	0.934215	2	5.71198	1.01261	3	9.03186	1.04354	2	6.70846	1.04318	2	2.4765	0.949722	3	0.447119	0.936264	2	15.2319	1.08321	2	21.5877	3.29e-07	84.6	73.21	71.75	0
AGPGILGVNLGK	3	1	1	B6U892	N-Term(iTRAQ4plex); K12(iTRAQ4plex)	1383.86	1.13766	1		1.11841	1		1.13029	1		1.07957	1		1.00488	1		1.05425	1		0.987627	1		1.04133	1		0.997851	1		0.796794	1		0.846444	1		0.824772	1		2.194e-08	84.59	56.48	64.19	0
WAMLGALGCVFPEILAK	31	3	1	B6SZT9	N-Term(iTRAQ4plex); M3(Oxidation); C9(Carbamidomethyl); K17(iTRAQ4plex)	2180.19	0.958319	9	14.3512	0.977564	12	26.7103	0.95964	10	11.8621	0.895219	9	13.2537	0.950607	12	11.104	0.94932	10	14.0096	1.02945	9	12.7668	0.997266	12	11.5468	0.980997	10	7.63581	1.193	9	18.5002	1.19604	12	15.9119	1.18694	10	15.7932	1.696e-12	84.56	94.66	87.38	0
TFTEQAETLLK	112	3	2	A0A059Q6M3;A0A1D6DRM6	N-Term(iTRAQ4plex); K11(iTRAQ4plex)	1568.87																																					1.721e-07	84.55	80.21	84.13	0
EQGAISTASSGDQTK	8	5	1	B4FZ29	N-Term(iTRAQ4plex); K15(iTRAQ4plex)	1767.89	0.960235	2	7.64715	0.959206	3	0.445329	1.1525	3	24.443	1.10848	2	13.1729	1.17565	3	0.469713	1.01253	3	0.771389	1.08514	2	4.86428	1.03011	3	4.02804	0.932364	3	2.08584	0.767513	2	7.16136	0.788102	3	0.626618	0.743437	3	27.1834	3.165e-10	84.54	92.73	45.58	0
LVLEVAQHLGENMVR	129	6	2	P19023;A0A1D6FJP5	N-Term(iTRAQ4plex)	1852.02																																					2.52e-10	84.54	85.28	85.17	0
AEMTTAVNYLAK	5	67	2	B4FB72;B8QXP5	N-Term(iTRAQ4plex); K12(iTRAQ4plex)	1599.86																																					2.593e-08	84.54	42.14	84.91	0
SGSAADTQVISDYVR	10	3	1	B4FRJ3	N-Term(iTRAQ4plex)	1712.86	0.720142	2	3.84068	0.788769	4	4.29442	0.791104	4	5.7412	0.892066	2	15.4808	0.855793	4	6.03077	0.879961	4	3.79603	1.09551	2	8.61391	1.05554	4	6.85982	1.04609	4	3.28964	1.39341	2	6.08201	1.38721	4	4.17592	1.45476	4	7.56351	4.06e-12	84.53	53.32	84.04	0
GLLNDQTLPLLTDSALR	17	10	2	B6SGQ2;A0A1D6H9K5	N-Term(iTRAQ4plex)	1984.12																																					9.683e-12	84.51	84.16	104.42	0
NMIIVPEMIGSIVGVYNGK	24	16	2	A0A1D6HU93;A0A1D6F920	N-Term(iTRAQ4plex); K19(iTRAQ4plex)	2322.28																																					4.166e-09	84.51	64.88	64.19	0
NILNNAGVTLIEGR	11	3	1	A0A1D6JPH3	N-Term(iTRAQ4plex)	1627.92	1.04861	4	3.83	0.974191	3	1.16642	1.01569	4	11.6491	0.982945	4	6.22572	1.02772	3	7.5177	1.01498	4	5.7327	0.969941	4	8.75597	0.980323	3	0.196763	0.969897	4	9.9439	1.13284	4	8.73105	1.0974	3	14.2555	1.08873	4	7.47437	4.24e-10	84.5	78.85	86.25	0
STTVDTSPVTEQSETQEEK	8	1	1	A0A1D6DZK4	N-Term(iTRAQ4plex); K19(iTRAQ4plex)	2384.16	0.724052	2	26.8444	0.762573	3	16.1658	0.67639	3	18.4088	1.02139	2	6.35775	1.01097	3	12.6484	0.983715	3	4.51343	1.29542	2	2.58463	1.0749	3	3.3052	1.18145	3	1.49177	0.79438	2	7.48836	1.07842	3	22.0428	0.948769	3	4.82287	3.576e-12	84.5	75.37	91.75	0
NVILLACDAFGVLPPVSK	51	10	3	Q9SLZ0;C0P3W9;K7VNE0	N-Term(iTRAQ4plex); C7(Carbamidomethyl); K18(iTRAQ4plex)	2201.25																																					4.077e-08	84.47	90.78	85.24	0
DTGLFGVYAVAK	8	12	2	A0A1D6PHI2;A0A1D6JSS7	N-Term(iTRAQ4plex); K12(iTRAQ4plex)	1528.86																																					1.385e-08	84.46	71.58	58.33	0
VGDVVELQPSRPISK	17	2	1	B6TG30	N-Term(iTRAQ4plex); K15(iTRAQ4plex)	1912.11	0.886823	6	9.83943	0.955102	6	5.03231	0.901309	5	3.55154	1.04213	6	2.00184	1.01215	6	7.18913	1.00977	5	2.96997	1.16625	6	6.41925	1.15752	6	8.16273	1.12348	5	9.54826	0.791275	6	7.86345	0.821609	6	10.8967	0.928439	5	2.60356	5.287e-07	84.46	63.41	74.22	0
TSVVTMQDILGLDSSAR	5	4	1	A0A1D6IKE7	N-Term(iTRAQ4plex)	1937.01	0.980952	2	5.27563	0.947398	1		0.953973	2	8.89392	1.04593	2	3.49249	1.17159	1		1.08258	2	12.2653	0.959065	2	1.87413	0.975126	1		0.961219	2	10.2253	1.09261	2	3.21055	0.898126	1		1.02473	2	29.9856	6.951e-12	84.44	35.5	97.43	0
LPCLQDSVTVVGYPLGGDTISVTK	2	1	1	B8A270	N-Term(iTRAQ4plex); C3(Carbamidomethyl); K24(iTRAQ4plex)	2807.51	0.971541	1		0.917125	1					1.03313	1		1.02472	1					1.06122	1		1.04779	1					0.934883	1		1.04163	1					2.731e-12	84.43	68.79		0
SLESASTAIVAALK	10	52	1	A0A096UDB7	N-Term(iTRAQ4plex); K14(iTRAQ4plex)	1648.97	0.823882	2	0.610495	0.904587	4	18.4876	0.942766	4	11.9205	1.05764	2	2.85761	1.07877	4	1.84745	1.06943	4	1.3726	1.15162	2	4.81906	1.09948	4	1.76411	1.07377	4	4.46536	0.899275	2	5.33588	0.912583	4	6.67785	0.913918	4	2.38333	6.237e-11	84.41	64.61	69.17	0
FASVPCGGGGGMAVAAAGPAAGGAAPAAEAK	2	2	1	Q9SM25	N-Term(iTRAQ4plex); C6(Carbamidomethyl); K31(iTRAQ4plex)	2887.45	0.937957	1		0.995757	1					1.01166	1		0.989193	1					1.08594	1		1.08597	1					0.964391	1		0.93518	1					1.392e-12	84.4	81.41		0
ATAAWTDDGEVLQLLDR	4	2	1	A1XCI7	N-Term(iTRAQ4plex)	2018.04	0.803768	1		0.801465	1		0.862046	2	2.38091	0.903226	1		1.0047	1		0.971643	2	0.964445	1.08766	1		1.10331	1		1.07998	2	7.35836	1.30226	1		1.10881	1		1.12183	2	12.5149	3.056e-13	84.4	3.36	63.5	0
VPTVDGTVDLK	3	5	1	A0A1D6J0T1	N-Term(iTRAQ4plex); K11(iTRAQ4plex)	1431.83	1.01535	1		1.03314	1		1.04403	1		1.17554	1		1.18808	1		1.13721	1		1.07329	1		1.06251	1		1.07597	1		0.622964	1		0.604752	1		0.643599	1		6.692e-06	84.35	84.32	84.62	0
FVVTSNGSVLEK	5	1	1	B6TXY3	N-Term(iTRAQ4plex); K12(iTRAQ4plex)	1567.89	0.86563	1		0.849768	2	13.1785	0.835246	2	8.81137	1.20421	1		1.22216	2	5.47995	1.22841	2	0.111585	1.04524	1		1.09125	2	1.16137	1.07963	2	3.05785	0.807513	1		0.7078	2	0.211989	0.732576	2	3.22874	2.882e-06	84.34	85.64	87.48	0
GKDDVIESGAGGGEFAAK	37	19	1	A0A1D6HYR6	N-Term(iTRAQ4plex); K2(iTRAQ4plex); K18(iTRAQ4plex)	2140.12	1.06543	15	12.0402	1.05931	10	14.8295	1.07402	12	22.4613	1.15301	15	7.10654	1.17753	10	8.71848	1.18495	12	6.61915	0.978917	15	4.98926	0.992503	10	5.18649	0.989563	12	7.26027	0.759509	15	20.978	0.666198	10	18.9166	0.629676	12	18.7715	4.022e-16	84.34	80.44	102.19	1
ATGEEYDELIEEFMSAVK	39	4	1	B4F8P6	N-Term(iTRAQ4plex); K18(iTRAQ4plex)	2349.15	0.656218	13	24.9856	0.68173	13	34.6083	0.648804	12	23.951	0.669244	13	50.7521	0.776842	13	28.3505	0.676335	12	35.0162	1.42718	13	28.6742	1.35542	13	17.4953	1.51901	13	23.1225	1.11094	13	7.68419	1.0889	13	6.6681	1.06192	13	7.84905	6.747e-13	84.33	112.67	78.39	0
DGDVVELGAVTGK	14	4	2	C0PPC1;B4FRC8	N-Term(iTRAQ4plex); K13(iTRAQ4plex)	1547.85																																					7.044e-08	84.33	87.61	82.16	0
IVVVDHELPNEGSQQR	14	5	1	K7VQG5	N-Term(iTRAQ4plex)	1964.03	0.921618	4	11.8509	0.93299	5	10.3628	0.950734	5	6.93895	0.980685	4	0.693956	0.990412	5	2.02092	0.981679	5	7.44803	1.05992	4	1.77786	1.02623	5	6.53929	0.982137	5	10.4561	1.08799	4	7.40389	1.02251	5	7.1047	1.00869	5	14.7514	1.984e-11	84.33	79.52	73.71	0
LLTAEDVTLFPVSSR	6	3	1	A0A1D6M361	N-Term(iTRAQ4plex)	1792.01	0.967757	2	24.1298	1.10125	2	6.25614	0.938077	2	13.7923	1.00642	2	0.662403	0.985915	2	2.29588	0.998432	2	0.746113	0.942238	2	4.26868	0.960016	2	5.26832	0.987134	2	3.4574	1.16914	2	29.6589	1.04399	2	13.3889	1.16081	2	6.70519	2.419e-08	84.32	34.98	35.49	0
VPLMTLGFEK	12	4	1	B6SZ34	N-Term(iTRAQ4plex); K10(iTRAQ4plex)	1422.82	1.37858	5	22.834	1.44947	3	9.52006	1.41298	4	16.5421	1.65876	5	8.91923	1.84415	3	6.02897	1.64437	4	8.35676	0.431506	5	3.04399	0.347637	3	82.4956	0.465017	4	42.9155	0.495792	5	28.6181	0.340105	3	59.4784	0.4921	4	30.7062	0.000626	84.31	84.24	78.71	0
LIAVGNAAADAINEAR	8	1	1	C0PFM8	N-Term(iTRAQ4plex)	1712.94	1.09302	3	15.1088	0.96635	2	8.76944	0.991263	3	9.68671	0.979122	3	2.92394	0.971932	2	1.32973	0.981356	3	6.49643	0.939527	3	0.882675	0.933232	2	0.183105	0.942089	3	2.34883	1.18089	3	13.9644	1.28045	2	9.32443	1.18839	3	20.3307	1.775e-07	84.31	79.15	84.72	0
VAEEVIFGQDNVTTGASNDFMQVSR	10	3	1	A0A096S2Q4	N-Term(iTRAQ4plex)	2858.37	0.919386	5	2.86562	0.903762	3	11.2042	0.963773	2	19.2441	1.06148	5	5.79514	1.04649	3	4.77926	1.05385	2	7.8023	1.04187	5	10.6192	1.10053	3	11.1013	1.08968	2	10.4015	0.895275	5	6.01991	0.893288	3	30.4757	0.830711	2	15.5108	2.396e-13	84.3	98.39	97.39	0
SYELPDGQVITIGAER	41	28	7	A0A096QNY2;C0HDZ6;B4F989;B4FRH8;P93634;B6TQ08;B6SI11	N-Term(iTRAQ4plex)	1891.99																																					7.368e-09	84.3	84.85	81.91	0
VCPSVTLGLQPGEAFTVR	276	13	4	Q41728;A0A096RZN2;B6U0H7;C0P626	N-Term(iTRAQ4plex); C2(Carbamidomethyl)	2075.11																																					1.538e-12	84.28	88.43	83.99	0
IVAGMEGTVMTDGK	6	4	2	B1P2H4;B1P2H3	N-Term(iTRAQ4plex); K14(iTRAQ4plex)	1696.88																																					1.523e-09	84.28	64.33	70.95	0
LPGLFIWSADSSK	5	3	1	B4FBN8	N-Term(iTRAQ4plex); K13(iTRAQ4plex)	1708.96	2.74529	2	3.21941	2.36173	2	10.2311	2.34854	1		0.453766	2	9.05801	0.582501	2	0.0969039	0.622749	1		0.648381	2	8.21895	0.733755	2	4.24008	0.734801	1		0.54137	2	11.5314	0.612752	2	38.5479	0.578179	1		3.013e-06	84.28	46.75	36.78	0
ITTGTSLVSGK	2	7	1	B6TI68	N-Term(iTRAQ4plex); K11(iTRAQ4plex)	1351.8	1.17387	1					1.11063	1		1.00921	1					1.01888	1		1.00191	1					1.01977	1		0.843499	1					0.86584	1		1.04e-07	84.28		71.12	0
NVLAVAVETDYSYPHADK	5	8	3	B4FWI0;O24573;B4FNM4	N-Term(iTRAQ4plex); K18(iTRAQ4plex)	2280.17																																					3.112e-11	84.25	30.12	82.25	0
HETADINTFSWGVANR	33	13	2	B4G1P1;B9TSW5	N-Term(iTRAQ4plex)	1961.95																																					1.128e-08	84.24	79.28	84.65	0
GVADFSPAVSPSGVWTAAASPGPR	6	1	1	A0A096TUS3	N-Term(iTRAQ4plex)	2428.23	0.950659	2	1.87959	0.979182	2	5.2119	0.961669	2	8.06632	1.09226	2	1.97716	1.0603	2	8.23319	1.05573	2	6.92221	0.980473	2	0.587493	0.980659	2	2.19678	0.990585	2	1.43474	1.01305	2	0.360508	1.03032	2	4.20799	1.03385	2	0.183318	3.814e-14	84.24	67.92	71.08	0
FLDMFGNVVMDIPR	223	17	2	D3K3U9;A0A1D6M422	N-Term(iTRAQ4plex)	1797.92																																					1.314e-10	84.23	83.51	83.26	0
DEAYFAANAAAQASR	30	7	2	B6UF55;C0P5Y3	N-Term(iTRAQ4plex)	1699.81																																					2.367e-09	84.22	86.37	83.33	0
NECGIEEGVVAGMPSTK	3	3	1	A0A1D6ICV7	N-Term(iTRAQ4plex); C3(Carbamidomethyl); K17(iTRAQ4plex)	2066	1.3662	1		1.32405	1		1.25143	1		1.0275	1		1.07982	1		1.04466	1		0.861576	1		0.87843	1		0.931662	1		0.846169	1		0.782007	1		0.820066	1		6.004e-11	84.22	83.47	81.31	0
LNTDENPDIATQFGIR	24	5	2	B7ZXC5;E2IPC6	N-Term(iTRAQ4plex)	1947.98																																					3.028e-10	84.21	86.64	85.93	0
TPMGGFLGALSPLPATK	7	3	1	B4F9B2	N-Term(iTRAQ4plex); K17(iTRAQ4plex)	1946.1	1.20896	2	7.77471	1.14405	3	28.4048	1.15774	2	4.06998	0.954544	2	6.19006	0.990783	3	3.8988	0.949456	2	8.18988	0.981771	2	4.85173	0.943571	3	4.85017	0.981774	2	3.40733	0.922161	2	13.1895	0.978618	3	1.4201	0.989218	2	12.4136	8.169e-12	84.19	18.66	49.47	0
GSVGPMEVSIEGVEEEALVSAQEEIK	1	21	1	A0A1D6DSS3	N-Term(iTRAQ4plex); K26(iTRAQ4plex)	3004.53	1.18031	1								1.0355	1								0.936773	1								0.914456	1								8.597e-11	84.17			0
HTDVIDAITTHLGIGSYR	382	6	2	Q84KR7;E9NQE1	N-Term(iTRAQ4plex)	2113.12																																					1.685e-13	84.16	88.04	89.62	0
GILAMDESNATCGK	47	5	2	B6TI65;B6T7D4	N-Term(iTRAQ4plex); C12(Carbamidomethyl); K14(iTRAQ4plex)	1754.86																																					9.811e-09	84.16	81.76	91.07	0
IIYSGGQDLDILPQGAGK	3	8	1	B4FDG9	N-Term(iTRAQ4plex); K18(iTRAQ4plex)	2133.18	0.937161	1		0.867573	2	9.49753				1.26005	1		1.20091	2	4.13525				0.99151	1		1.05489	2	3.99506				0.729872	1		0.788754	2	12.9115				3.8e-11	84.13	71.39		0
IPTQVETLVK	3	10	2	B4FYT0;B6T6T8	N-Term(iTRAQ4plex); K10(iTRAQ4plex)	1415.87																																					0.000622	84.11	65.28	65.36	0
LGFVGAGNLAESIAR	5	3	1	A0A1D6N1H4	N-Term(iTRAQ4plex)	1618.9	1.04793	2	5.48767	1.04865	2	2.81137	0.932449	1		1.11559	2	6.47766	1.07641	2	13.131	1.16616	1		0.898204	2	0.359215	0.910151	2	6.19311	0.929898	1		1.00913	2	5.66985	1.04633	2	8.89482	1.00306	1		1.349e-10	84.1	85.34	79.16	0
QLQAEDVVVTGK	9	2	1	B4FUZ5	N-Term(iTRAQ4plex); K12(iTRAQ4plex)	1574.9	0.725998	3	22.444	0.756181	3	6.34307	0.750466	3	0.536368	1.01928	3	0.614434	1.03409	3	2.58235	0.99239	3	1.22028	1.1247	3	3.59257	1.12461	3	9.50379	1.17314	3	2.55326	1.00665	3	2.91315	0.980925	3	11.5154	0.993687	3	7.72506	5.411e-08	84.1	83.86	83.4	0
SLIQAFPSQSLFAGGGR	21	1	1	C0PE12	N-Term(iTRAQ4plex)	1880.01	0.77804	8	19.5916	0.696005	7	4.34511	0.875593	6	2.89768	0.89448	8	18.5651	0.76667	7	19.8236	0.891029	6	6.86249	1.18332	8	4.50683	1.19956	7	3.22969	1.11881	6	5.17303	1.23686	8	29.2159	1.50258	7	12.1926	1.22655	6	16.0281	2.536e-10	84.09	96.3	83.69	0
TADGDEGGKHQLITATVSDGK	23	1	1	A0A096Q0E5	N-Term(iTRAQ4plex); K9(iTRAQ4plex); K21(iTRAQ4plex)	2532.33	0.786539	9	12.5476	0.730219	8	10.6394	0.773373	6	13.74	1.28118	9	14.8263	1.2735	8	9.20065	1.29069	6	10.7111	1.17331	9	7.20476	1.17487	8	5.57678	1.14187	6	2.61702	0.567772	9	38.2869	0.604881	8	21.7086	0.565512	6	28.1143	2.442e-08	84.06	77.25	73.13	1
DAVAGGSTQTMK	23	4	2	B8A3D0;A0A096RT06	N-Term(iTRAQ4plex); K12(iTRAQ4plex)	1453.75																																					6.676e-08	84.04	85.66	89.96	0
GVCSNFLCDLKPGAEVK	11	4	1	B6TEW2	N-Term(iTRAQ4plex); C3(Carbamidomethyl); C8(Carbamidomethyl); K11(iTRAQ4plex); K17(iTRAQ4plex)	2326.23	0.917289	4	18.9275	0.965409	4	37.5147	0.94553	3	15.3546	1.16433	4	2.79024	1.02886	4	5.63306	0.995521	3	2.0096	1.09837	4	10.404	1.14088	4	6.53709	1.19317	3	10.2505	0.681342	4	6.42851	0.762841	4	7.98657	0.818912	3	12.1446	3.849e-11	84.02	64.69	66.16	0
GELAASAVNAPMVPAEVLSELAPFVVLAEK	4	6	2	C0PLN9;A0A1D6DW07	N-Term(iTRAQ4plex); M12(Oxidation); K30(iTRAQ4plex)	3326.83																																					5.824e-12	84	34.58	52.65	0
VAVQLNDTHPTLAIPELMR	26	4	1	B5AMJ8	N-Term(iTRAQ4plex)	2262.24	0.887648	11	12.4796	0.899804	7	5.57118	0.938722	8	7.33269	1.08961	11	6.04074	1.09981	7	10.3261	1.09857	8	2.97475	1.05564	11	4.66149	1.04199	7	2.0218	1.04587	8	4.03313	0.927096	11	18.585	0.966843	7	12.8445	0.898692	8	4.67339	3.045e-11	83.99	88.68	85.55	0
ILLDIADALEQNEDLIR	6	10	1	C4IYE1	N-Term(iTRAQ4plex)	2098.16	1.01542	2	0.623022	1.03814	2	11.8603	0.980607	2	2.30129	1.00343	2	5.49994	1.03406	2	1.44835	1.01196	2	0.459844	0.966591	2	0.782307	0.947931	2	6.61303	1.03227	2	0.169112	1.10723	2	6.31698	1.06243	2	5.08845	1.00884	2	3.76536	2.027e-09	83.98	60.42	86.06	0
GGSTGYDNAVALPAGGRGDEEELQK	40	4	2	B4F9R9;B6T3B2	N-Term(iTRAQ4plex); K25(iTRAQ4plex)	2779.37																																					3.313e-11	83.92	82.69	83.22	1
NVDGLDIAQLVK	8	1	1	Q43260	N-Term(iTRAQ4plex); K12(iTRAQ4plex)	1572.92	0.87639	3	12.5997	0.843039	2	1.30957	0.875353	3	2.06268	1.00516	3	2.2363	1.04926	2	7.05469	1.0731	3	5.51278	1.22161	3	2.82802	1.20871	2	0.697224	1.16543	3	4.71896	0.81744	3	4.28999	0.781633	2	15.4169	0.768762	3	10.4969	3.76e-07	83.91	81.7	84.81	0
TSPQAILDLITIGK	12	6	1	A0A1D6QNT3	N-Term(iTRAQ4plex); K14(iTRAQ4plex)	1758.06	1.32263	5	10.0828	1.24567	3	3.69029	1.24071	4	7.31007	0.84152	5	4.95864	0.881555	3	2.43275	0.885713	4	7.16239	1.03459	5	6.31879	0.980642	3	4.37658	1.0474	4	3.55054	0.921538	5	9.55436	0.951142	3	9.42398	0.924977	4	9.6125	1.429e-07	83.91	68.44	68.69	0
EFVQECYEVSADYEGK	221	16	2	Q84KR7;E9NQE1	N-Term(iTRAQ4plex); C6(Carbamidomethyl); K16(iTRAQ4plex)	2241.03																																					4.015e-11	83.89	94.44	86.32	0
DAVINSDGVNVVPEVWSVK	11	3	1	P49105	N-Term(iTRAQ4plex); K19(iTRAQ4plex)	2315.25	1.01764	4	4.17402	0.96532	3	1.99824	1.00376	4	1.34052	1.15393	4	4.13448	1.18386	3	0.285413	1.14614	4	3.60325	0.955963	4	5.20478	0.980052	3	7.83529	0.951748	4	1.64642	0.89927	4	9.84997	0.797346	3	12.3476	0.904955	4	9.13557	3.156e-10	83.89	81.18	72.81	0
DLSMLSCVSNVLLPLAADNTIK	3	4	1	C4IZS6	N-Term(iTRAQ4plex); C7(Carbamidomethyl); K22(iTRAQ4plex)	2662.44	0.697429	1		0.945048	2	10.4248				0.69632	1		0.899526	2	10.7249				1.27814	1		1.07975	2	10.7497				1.41581	1		1.14335	2	5.24531				1.38e-11	83.85	80.98		0
GSITSIQAVYVPADDLTDPAPATTFAHLDATTVLSR	176	4	3	P00827;A0A1D6DRN8;A0A1D6Q2W3	N-Term(iTRAQ4plex)	3858.99																																					1.511e-18	83.81	83.94	90.08	0
YTIAMMGYGPEDK	2	2	1	B4F836	N-Term(iTRAQ4plex); M5(Oxidation); M6(Oxidation); K13(iTRAQ4plex)	1795.84	0.688478	1					0.680457	1		0.999968	1					1.00579	1		1.19611	1					1.2562	1		1.07593	1					0.958157	1		3.169e-05	83.81		49.56	0
ASMLEDAEVAEILNEISR	2	2	1	C0P4U5	N-Term(iTRAQ4plex)	2134.08	1.01828	1					0.858593	1		1.1627	1					1.02668	1		0.893226	1					0.970981	1		0.97909	1					1.24578	1		1.361e-12	83.81		22.95	0
AAAAAPAPAADTK	5	2	2	B6TVC4;A0A096RJY4	N-Term(iTRAQ4plex); K13(iTRAQ4plex)	1413.79																																					1.046e-07	83.79	90.4	90.89	0
AVIDDVLAPLNLDEISSK	5	4	1	A0A096TN76	N-Term(iTRAQ4plex); K18(iTRAQ4plex)	2200.23	1.02818	2	10.0217	1.0028	2	1.27373	1.15822	1		0.918569	2	1.1388	0.998241	2	1.5756	0.967444	1		1.02741	2	0.254722	1.01882	2	0.489481	0.936062	1		1.11431	2	12.2172	1.03734	2	1.94543	1.05141	1		4.382e-08	83.79	88.42	64.82	0
IDELAEAIEIANK	36	2	1	B6TR82	N-Term(iTRAQ4plex); K13(iTRAQ4plex)	1716.95	0.925021	11	12.5837	0.822925	10	12.5222	0.948371	15	7.96635	1.0304	11	5.87996	1.03849	10	2.82377	1.03739	15	2.88042	1.13262	11	6.57524	1.16093	10	6.43662	1.11733	15	8.12389	0.820228	11	10.479	0.844479	10	19.3601	0.850494	15	14.685	1.445e-09	83.78	81.94	84.96	0
LVAYHEAGHALVGALMPEYDPVAK	6	3	1	A0A096S2Q4	N-Term(iTRAQ4plex); M16(Oxidation); K24(iTRAQ4plex)	2855.49	0.77476	3	3.94059	0.8084	2	10.0912	0.952927	1		1.0269	3	1.21507	1.0136	2	0.408852	0.980915	1		1.08746	3	0.750275	1.10789	2	4.77584	1.09482	1		1.13506	3	2.73492	1.07389	2	0.460822	0.976565	1		1.584e-13	83.76	79.04	16.06	0
SSPVYYDEELGK	4	11	1	C4JBA3	N-Term(iTRAQ4plex); K12(iTRAQ4plex)	1674.84	0.792386	1		0.912047	2	17.2603	0.893687	1		1.2737	1		1.19508	2	0.692719	1.21922	1		1.03185	1		1.0127	2	6.62812	1.03441	1		0.804952	1		0.821156	2	5.78733	0.7652	1		1.86e-08	83.75	84.76	50.06	0
AIDDAEGVVK	6	5	2	K7US39;A0A1D6MSE3	N-Term(iTRAQ4plex); K10(iTRAQ4plex)	1304.73																																					1.099e-06	83.73	73.21	65.93	0
VFSPEEISAMILGK	24	7	2	P24067;B4FWJ8	N-Term(iTRAQ4plex); K14(iTRAQ4plex)	1809.01																																					3.392e-09	83.7	88.98	81.41	0
AAAGNPDTLGDCPFSQR	10	3	1	B4FT31	N-Term(iTRAQ4plex); C12(Carbamidomethyl)	1920.89	0.832539	4	8.58634	0.839472	3	1.43131	0.842928	3	11.1076	1.10045	4	7.7414	1.10723	3	0.663003	1.07571	3	17.7291	0.95171	4	3.66448	0.949117	3	2.88485	0.921335	3	7.80852	1.16665	4	16.1939	1.13825	3	3.39692	1.27629	3	27.799	1.589e-12	83.7	80.88	98.14	0
ELVPIDLDMLQFVGESLK	3	16	1	A0A1D6FZP4	N-Term(iTRAQ4plex); M9(Oxidation); K18(iTRAQ4plex)	2350.28	0.837931	1		0.87649	1		0.931591	1		0.987657	1		0.934298	1		0.888762	1		1.2311	1		1.22039	1		1.22656	1		0.851479	1		0.916658	1		0.907798	1		1.567e-07	83.7	53.59	40.57	0
NLDSDLVDLMVK	4	5	1	A0A1D6QNT3	N-Term(iTRAQ4plex); K12(iTRAQ4plex)	1649.9	1.26844	1		1.25629	2	6.40873	1.32931	1		0.888468	1		0.91706	2	4.71931	0.859557	1		1.03521	1		1.04185	2	3.64396	1.01462	1		0.868261	1		0.821197	2	11.7943	0.878512	1		1.572e-09	83.65	80.65	42.88	0
LEWVADLTANQIPLR	81	1	1	A0A1D6MIA3	N-Term(iTRAQ4plex)	1883.05	0.847018	26	12.3308	0.815809	30	14.6302	0.793665	25	16.681	1.05669	26	7.03953	1.05384	30	7.16905	1.05646	25	5.72375	1.03265	26	10.3617	0.985731	30	7.13249	0.99497	25	5.88567	1.0739	26	18.9867	1.17831	30	19.6746	1.14454	25	14.6586	6.075e-09	83.64	70.39	78.56	0
GSTDASSAAAQVK	4	2	1	B4F9N8	N-Term(iTRAQ4plex); K13(iTRAQ4plex)	1480.78	0.858778	1		0.917731	1		0.9117	2	7.36007	0.941296	1		1.03096	1		1.0067	2	1.46024	1.21676	1		1.09415	1		1.0212	2	13.9479	0.930491	1		0.943702	1		1.10226	2	19.2335	2.301e-10	83.61	81.07	79.22	0
FGVTPTFLVNADQIEIK	19	10	2	P23225;A0A1D6IM20	N-Term(iTRAQ4plex); K17(iTRAQ4plex)	2180.22																																					2.927e-11	83.6	82.5	83.83	0
GFETATVADVLK	9	3	1	B4G1D2	N-Term(iTRAQ4plex); K12(iTRAQ4plex)	1538.86	0.973589	3	0.52798	0.962452	3	0.806785	0.993826	3	1.19839	1.02332	3	4.03295	1.01626	3	1.64033	1.05229	3	0.0856466	1.12138	3	6.09429	1.1235	3	7.9156	1.13042	3	0.302215	0.835703	3	20.2844	0.878249	3	20.8027	0.840981	3	6.58383	1.153e-09	83.6	78.16	69.79	0
MVVQLIQPVACEQGMR	19	2	1	B6TPG0	N-Term(iTRAQ4plex); C11(Carbamidomethyl)	2003.04	0.943751	7	4.86057	0.937329	7	6.9069	0.965071	5	3.14687	1.09754	7	4.4116	1.09832	7	2.34904	1.08829	5	6.62338	0.960197	7	3.2612	0.977257	7	7.84625	1.00603	5	4.1362	1.02144	7	5.655	1.05921	7	10.9893	0.960517	5	4.36985	1.271e-10	83.58	71.52	68.91	0
VEPAAGGGSVVK	19	4	2	B6SXF5;G0YVY8	N-Term(iTRAQ4plex); K12(iTRAQ4plex)	1358.79																																					1.504e-08	83.57	68.87	74.28	0
VAVAEGAGSTGNVLAVEQFIR	1	1	1	B4FDR1	N-Term(iTRAQ4plex)	2232.21	0.929741	1								1.02046	1								1.03351	1								1.05811	1								9.098e-15	83.57			0
GFGFVTMSTVEEAEK	34	2	1	Q41834	N-Term(iTRAQ4plex); K15(iTRAQ4plex)	1919.96	0.970615	16	13.5941	0.971283	9	16.622	0.877112	9	14.0947	1.0861	16	7.03104	1.12233	9	12.5088	1.07442	9	5.38282	1.06253	16	5.84209	1.05458	9	6.92675	1.09678	9	6.40048	0.84609	16	12.0099	0.873739	9	12.4778	0.884883	9	8.29687	4.601e-10	83.54	87.5	81.39	0
SGQLGSVLGASLAIPLR	46	5	1	C0HHM6	N-Term(iTRAQ4plex)	1783.05	1.03979	16	8.74244	1.00141	16	11.215	1.00968	14	9.17413	1.07822	16	9.97691	1.05104	16	9.59466	1.03604	14	9.47656	0.94688	16	5.85156	0.975191	16	1.63916	0.949435	14	7.43486	0.973229	16	15.5346	1.01219	16	10.5823	0.984763	14	14.6775	1.136e-11	83.52	88.22	82.11	0
LVPLLTEAGAIAGSASK	11	4	1	B4FXZ3	N-Term(iTRAQ4plex); K17(iTRAQ4plex)	1886.12	0.886243	4	10.2572	0.988866	4	19.885	0.84676	3	25.9754	0.846331	4	2.11593	0.885786	4	1.5544	0.868011	3	0.974164	1.22737	4	5.84846	1.17085	4	7.40807	1.22335	3	5.44929	1.00068	4	7.84694	0.94848	4	3.38	0.985933	3	5.27501	1.282e-08	83.5	92.78	94.65	0
FAEVLEMMGAK	5	2	1	O24566	N-Term(iTRAQ4plex); K11(iTRAQ4plex)	1513.8	1.28235	2	5.48614	1.30467	2	4.36811	1.21575	1		0.934958	2	2.69405	0.927083	2	0.71345	0.905192	1		1.06158	2	5.8958	1.06842	2	0.0545206	1.07592	1		0.721866	2	1.1977	0.699741	2	11.1507	0.823498	1		1.475e-06	83.5	83.17	79.96	0
VPGGSSSGSAVAVAAK	3	3	1	C4IZS6	N-Term(iTRAQ4plex); K16(iTRAQ4plex)	1632.92	0.929768	1		0.836731	1		0.857934	1		1.04972	1		1.01407	1		0.996897	1		1.04399	1		1.10165	1		1.09298	1		0.989754	1		1.0543	1		1.06706	1		4.41e-08	83.47	72.65	82.31	0
LFFNAVATPESVK	4	2	1	A0A096RZH1	N-Term(iTRAQ4plex); K13(iTRAQ4plex)	1710.96	0.979465	1		1.15833	1		1.04281	2	12.4641	1.13844	1		1.08691	1		1.09532	2	1.26301	1.06051	1		0.966415	1		1.00535	2	6.94681	0.751667	1		0.803159	1		0.840585	2	0.12575	2.003e-09	83.47	19.27	65.72	0
MVVSTYQAASGAGAAAMEELK	3	4	2	A0A1D6GGL9;B6TWW1	N-Term(iTRAQ4plex); K21(iTRAQ4plex)	2373.19																																					8.821e-13	83.46	98.01	102.9	0
VGNENGVQLLSPSEIPR	36	1	1	G0YVY6	N-Term(iTRAQ4plex)	1953.05	1.10562	10	8.88127	1.15253	13	2.67707	1.08689	13	17.8071	1.31028	10	12.1305	1.13831	13	17.6322	1.16173	13	12.0422	0.800633	10	16.349	0.856279	13	11.0198	0.78896	13	19.4736	0.784911	10	12.5038	0.831993	13	24.5877	0.830583	13	35.9926	2.434e-12	83.46	80.09	83.48	0
YASEGTDLLPATASAAK	8	5	1	B4FK84	N-Term(iTRAQ4plex); K17(iTRAQ4plex)	1954.04	1.0805	3	11.2961	1.012	2	3.50586	1.09313	3	5.59543	1.09032	3	1.72932	1.09495	2	7.32923	0.987302	3	0.275149	0.955193	3	1.30479	0.952939	2	4.78433	0.981753	3	7.50003	0.834242	3	1.25938	0.984343	2	9.14393	1.05154	3	14.0434	7.192e-13	83.45	68.69	112.4	0
APDFATIINSVTAK	76	3	1	B4F820	N-Term(iTRAQ4plex); K14(iTRAQ4plex)	1735.98	0.947142	25	5.85917	0.965809	27	7.82788	0.982709	24	7.86307	1.0515	25	8.44468	1.03871	27	7.90588	1.06772	24	13.0223	1.0567	25	4.96583	1.03451	27	2.94583	1.04317	24	5.28052	0.903096	25	16.4643	0.93308	27	17.3766	0.90113	24	14.194	1.286e-09	83.35	85.61	95.25	0
GGGGEVSAEAPDGTR	5	1	1	A0A1D6E936	N-Term(iTRAQ4plex)	1503.72	0.711071	2	50.4059	0.733638	2	49.1204	0.634874	1		0.453021	2	40.2784	0.558428	2	16.165	0.518534	1		1.29267	2	21.0162	1.22613	2	17.4776	1.30576	1		1.67698	2	12.0393	1.63128	2	10.028	1.72842	1		5.402e-12	83.35	56.99	69.76	0
LIALDMGALIAGAK	3	5	2	K7VD78;A0A1D6K5Y7	N-Term(iTRAQ4plex); M6(Oxidation); K14(iTRAQ4plex)	1660.99																																					2.349e-07	83.33	94.55	47.78	0
VSTPDATYALGLQGSDYR	3	1	1	A0A1D6L4A7	N-Term(iTRAQ4plex)	2058.03	0.845379	1		0.73978	1		0.681816	1		0.974881	1		0.91518	1		0.974367	1		1.09154	1		1.17523	1		1.16911	1		1.12598	1		1.1961	1		1.17213	1		7.986e-11	83.33	77.51	74.42	0
EQLGAVSTVYTPPDSGDDGITAGR	29	7	1	B7ZZ50	N-Term(iTRAQ4plex)	2550.25	0.99924	9	10.2172	1.0325	11	7.99721	1.01046	9	14.5114	1.2239	9	20.7217	1.34403	11	20.6501	1.35751	9	18.3711	0.710035	9	44.5083	0.630105	11	38.8004	0.668865	9	12.551	0.927105	9	5.52344	0.827419	11	24.5309	0.846061	9	18.9868	5.413e-14	83.31	103.74	65.78	0
FQMEPNTGVTFDDVAGVDEAK	5	3	2	B1P2H4;B1P2H3	N-Term(iTRAQ4plex); M3(Oxidation); K21(iTRAQ4plex)	2574.22																																					7.291e-08	83.3	56.96	59.74	0
SAAQLEQEIEDMGGHLNAYTSR	5	5	1	A0A1D6PHI2	N-Term(iTRAQ4plex); M12(Oxidation)	2580.21	0.809818	2	2.4489	0.927131	1		0.943716	2	4.46958	1.0669	2	0.77751	1.01705	1		0.977374	2	6.80862	1.01474	2	0.586873	1.03033	1		1.0216	2	6.91333	1.15931	2	4.20628	1.07513	1		1.1264	2	2.51678	1.142e-12	83.29	26.11	81.82	0
GLAGGLNGVGSSVMIDGGEFDGAK	4	5	1	B4FKM0	N-Term(iTRAQ4plex); K24(iTRAQ4plex)	2496.25	0.79197	1		0.707697	1		0.819686	2	9.54461	1.23287	1		1.30018	1		1.10434	2	9.57001	1.05778	1		1.09236	1		1.05331	2	0.198338	0.824598	1		0.751315	1		1.00168	2	7.77889	5.584e-10	83.26	89.15	79.72	0
GVEQGPQIDDEQFNK	10	5	1	A0A1D6NYF1	N-Term(iTRAQ4plex); K15(iTRAQ4plex)	1991.99	1.13442	4	0.56474	1.18721	4	5.13549	1.19853	2	3.27396	1.01541	4	6.242	0.98213	4	5.50747	0.992227	2	18.6706	1.0177	4	10.965	1.03144	4	4.99716	0.970836	2	6.94957	0.773554	4	13.9861	0.805405	4	10.0633	0.877101	2	15.1374	1.552e-08	83.26	76.43	57.9	0
VGYTITTDALDQLYK	6	9	1	B4G1C9	N-Term(iTRAQ4plex); K15(iTRAQ4plex)	1989.07	0.911943	2	1.89504	0.896342	2	9.37748	0.858038	2	1.91952	0.924388	2	4.071	0.965905	2	8.46363	0.96656	2	10.1946	1.183	2	5.17113	1.1688	2	5.48939	1.18155	2	0.252264	0.946887	2	21.0839	0.92773	2	12.4701	0.939607	2	18.9933	6.193e-08	83.26	34.8	52.15	0
AGGAYTMNTASAVTVR	13	12	1	B4FHM5	N-Term(iTRAQ4plex); M7(Oxidation)	1729.87	0.908663	3	0.349482	0.843092	6	18.115	0.885087	4	5.47832	0.944176	3	12.985	0.917338	6	4.94025	0.891776	4	1.06313	0.992494	3	8.74095	1.0183	6	8.63006	1.00727	4	3.27818	1.30701	3	0.40569	1.38819	6	6.51277	1.39346	4	1.40595	1.473e-09	83.23	99.77	92.85	0
ENINTQTHQLIDAR	6	4	1	A0A096Q8J7	N-Term(iTRAQ4plex)	1796.94	0.773891	2	2.01567	0.607256	3	12.0194	1.31599	1		0.501664	2	52.2202	0.369531	3	42.3377	0.749124	1		1.3206	2	0.618574	1.12724	3	6.72638	1.01099	1		1.49502	2	28.5061	2.5519	3	20.9856	1.08456	1		9.217e-11	83.23	92.87	33.02	0
KVEVQDQNEVGGMPSR	4	7	1	B4FAY8	N-Term(iTRAQ4plex); K1(iTRAQ4plex)	2061.06	0.998017	2	15.7637	0.811731	1		0.817568	1		1.1117	2	7.21554	1.22517	1		1.24053	1		1.00686	2	0.101311	1.05861	1		1.02382	1		0.865062	2	6.09281	0.814761	1		0.840705	1		5.223e-09	83.23	70.39	64.93	1
NYPTVSAEYSXAVEK	34	8	2	P80627;B6TM55	N-Term(iTRAQ4plex); X11(E); K15(iTRAQ4plex)	1974.99																																					5.682e-11	83.2	89.57	71.45	0
SPTGDEAYNDNGLVPR	10	4	1	A0A096TKH4	N-Term(iTRAQ4plex)	1848.88	0.80986	4	3.85365	0.786376	4	2.9046	0.765198	2	20.8193	1.05224	4	11.0827	1.06443	4	4.64548	1.02785	2	16.8752	0.939442	4	2.48365	0.955792	4	4.8786	1.04468	2	3.89482	1.28436	4	3.37071	1.2742	4	5.56942	1.19667	2	1.76387	3.034e-08	83.2	83.26	82.06	0
FFETFAAPFTK	66	1	1	O65101	N-Term(iTRAQ4plex); K11(iTRAQ4plex)	1593.86	0.861149	20	13.7647	0.881497	22	10.3908	0.833652	23	8.7393	1.1081	20	6.25199	1.06958	22	7.58068	1.11612	23	3.25687	1.16481	20	5.00187	1.15774	22	7.3025	1.18237	23	6.55733	0.715191	20	23.9181	0.749914	22	15.938	0.729421	23	18.5487	1.922e-07	83.2	80.21	78.16	0
AIELYDPMENAGAALIR	3	2	1	A0A1D6DSB5	N-Term(iTRAQ4plex); M8(Oxidation)	2007.03	0.833511	1		0.875174	1		0.835797	1		1.04625	1		1.03494	1		1.063	1		0.964826	1		1.01859	1		0.999268	1		1.25964	1		1.12946	1		1.15965	1		2.641e-07	83.2	34.2	48.86	0
GPLENLLDHLDDPVANNAWVYATK	15	2	1	A0A096QRW1	N-Term(iTRAQ4plex); K24(iTRAQ4plex)	2953.53	0.839921	4	3.3252	0.872687	4	16.8089	0.902202	7	8.71239	1.16134	4	1.46898	1.09058	4	2.54758	1.05251	7	1.05287	1.06538	4	2.90325	1.05616	4	3.99804	1.06122	7	7.39309	0.958125	4	2.38498	0.941821	4	9.81857	1.04302	7	7.97025	2.211e-12	83.17	65.21	68.61	0
ESCLNASIPSVR	13	1	1	B4FHK4	N-Term(iTRAQ4plex); C3(Carbamidomethyl)	1476.76	0.80235	6	10.8573	0.715249	3	3.89302	0.877282	4	13.8526	1.20329	6	15.8126	1.4181	3	24.9957	1.47733	4	23.7189	0.898227	6	9.08302	0.684735	3	10.5365	0.701009	4	20.132	1.00926	6	27.2438	1.05979	3	12.6304	0.928923	4	19.1631	3.193e-09	83.16	82.42	82.54	0
IAVITQGADPVVVAEDGK	10	7	2	Q9XGC6;K7UH13	N-Term(iTRAQ4plex); K18(iTRAQ4plex)	2070.17																																					8.54e-11	83.14	104.15	89.92	0
WAMLGVAGMLIPEVLTK	68	5	2	B4FV94;K7TWD9	N-Term(iTRAQ4plex); M3(Oxidation); K17(iTRAQ4plex)	2133.2																																					1.717e-10	83.1	78.88	84.85	0
ALVAGLDDVIVNPVGLGR	9	3	1	A0A1D6GVM8	N-Term(iTRAQ4plex)	1922.12	0.826675	3	19.6306	0.795088	4	11.7394	0.819826	2	24.0461	1.03612	3	4.2974	1.00596	4	2.99465	0.983026	2	5.54052	1.12734	3	3.60696	1.10777	4	3.73939	1.13174	2	1.32546	0.979355	3	22.922	1.09838	4	8.38485	1.04275	2	16.4922	8.209e-13	83.1	74.51	61.97	0
SLGCTDVEFSPEDAGR	2	12	1	B6SH97	N-Term(iTRAQ4plex); C4(Carbamidomethyl)	1883.85	1.33155	1					1.16142	1		1.03433	1					1.12097	1		0.714328	1					0.757571	1		1.153	1					1.12773	1		8.702e-11	83.1		84.24	0
EDIDGFLVGGASLK	19	6	2	B4F820;A0A1D6ETY2	N-Term(iTRAQ4plex); K14(iTRAQ4plex)	1708.93																																					4.964e-09	83.07	73.03	86.5	0
ESYTAAFVPGDTITGYGVAR	6	3	1	B6TDE0	N-Term(iTRAQ4plex)	2219.11	1.08439	2	18.4341	0.969415	3	19.4758	0.951434	1		1.07863	2	7.37384	1.1217	3	7.50113	1.03183	1		0.964451	2	3.24319	0.963056	3	2.19058	0.941742	1		0.868139	2	36.702	0.772136	3	23.0968	1.1811	1		3.912e-13	83.06	77.41	62.55	0
APDFEAEAVFDQEFINVK	233	3	2	C4J9M7;B4FM07	N-Term(iTRAQ4plex); K18(iTRAQ4plex)	2357.19																																					1.806e-11	83.05	88.87	105.65	0
LTSSDPIVQVEAAK	5	5	1	B4FQC9	N-Term(iTRAQ4plex); K14(iTRAQ4plex)	1745.99	1.0796	1		1.11573	2	13.3044	1.04467	2	4.75056	1.02926	1		0.994806	2	11.4365	1.03153	2	4.77229	1.02256	1		1.00072	2	4.90423	1.05469	2	7.07027	0.884398	1		0.928598	2	11.1735	0.847366	2	19.263	8.191e-10	83.05	63.82	75.48	0
VVPAASPITNAGK	2	6	1	A0A1D6K128	N-Term(iTRAQ4plex); K13(iTRAQ4plex)	1512.9	0.779635	1					0.744471	1		0.753704	1					0.695711	1		1.0633	1					1.00504	1		1.6255	1					1.86766	1		3.268e-06	83.05		79.06	0
VNQIGSVTESIEAVK	12	8	1	B6T3P9	N-Term(iTRAQ4plex); K15(iTRAQ4plex)	1862.05	1.04257	4	17.5492	1.03232	3	0.0425084	0.961628	5	7.53163	1.09949	4	6.55267	1.1702	3	0.671587	1.14769	5	9.1286	1.08649	4	2.7415	1.06613	3	3.27816	1.05699	5	2.69824	0.751222	4	10.9285	0.819984	3	2.52214	0.781408	5	3.93437	2.104e-09	82.98	77.26	81.34	0
GVEVGLAHGYLLVGPFALTGPLR	53	7	2	B6STP9;B6SXR2	N-Term(iTRAQ4plex)	2480.42																																					1.058e-11	82.97	83.71	91.17	0
VAEFSFHGTPAK	8	7	1	A0A1D6JMZ9	N-Term(iTRAQ4plex); K12(iTRAQ4plex)	1578.85	0.878082	3	9.10643	0.884835	3	12.2398	0.897743	2	4.20623	0.932584	3	4.73621	0.90837	3	7.94098	0.911406	2	6.66931	1.23001	3	1.21651	1.25071	3	2.0203	1.23075	2	3.79027	0.845423	3	8.39075	0.84865	3	8.80448	0.894896	2	16.0742	2.334e-09	82.97	73.24	53.42	0
GVTLFDTSDVYGPLTNEILLGK	11	5	1	K7UZN5	N-Term(iTRAQ4plex); K22(iTRAQ4plex)	2640.44	0.930207	3	4.166	0.882358	4	4.0064	0.882364	4	4.78326	0.927207	3	4.70795	0.832208	4	13.0423	0.797341	4	5.68863	1.15865	3	2.14085	1.24906	4	7.79905	1.27827	4	5.30893	0.977447	3	7.83863	0.994628	4	4.96633	0.995461	4	6.35425	7.677e-12	82.95	99.07	106.1	0
CQGGANAGHTIYNSEGK	12	3	2	C0PFA1;A0A096S0H1	N-Term(iTRAQ4plex); C1(Carbamidomethyl); K17(iTRAQ4plex)	2051.98																																					6.882e-12	82.94	91.27	76.33	0
ILDHGEAGDNVGLLLR	12	9	2	B4FSJ2;B4FVB2	N-Term(iTRAQ4plex)	1836																																					4.204e-14	82.94	78.97	83.66	0
VVLIMESIADAVVQK	27	5	1	B4FR32	N-Term(iTRAQ4plex); K15(iTRAQ4plex)	1903.12	1.09788	8	15.1142	1.03576	8	8.05278	1.02898	10	7.80277	1.21435	8	14.9157	1.24575	8	8.7621	1.24011	10	7.69775	0.900071	8	6.35688	0.938137	8	16.0621	0.946218	10	7.92329	0.812188	8	17.6921	0.745947	8	17.1313	0.750842	10	14.2597	2.937e-10	82.93	83.31	103.72	0
HTQQMQSISASLASLTR	57	5	2	Q9SLZ0;C0P3W9	N-Term(iTRAQ4plex)	2003.05																																					3.293e-12	82.93	82.7	100.32	0
DGTNLLGGPTWSVPLGR	7	2	2	B6SMR2;K7VH58	N-Term(iTRAQ4plex)	1884.01																																					2.883e-12	82.92	94.8	100.94	0
NTLLIMTSNVGSSVIEK	19	20	3	K7TSX2;C0PFV4;A0A1D6EC46	N-Term(iTRAQ4plex); K17(iTRAQ4plex)	2094.17																																					1.404e-11	82.91	82.72	122.47	0
GNILSATVSHIPGTSK	47	4	1	B6TDF7	N-Term(iTRAQ4plex); K16(iTRAQ4plex)	1870.06	0.857959	16	12.2506	0.872122	13	13.664	0.856948	18	15.7463	1.0017	16	4.88834	1.0099	13	9.69556	1.02406	18	3.05262	1.10583	16	3.54316	1.09816	13	6.60732	1.10012	18	4.796	1.02946	16	12.8162	1.02526	13	11.7291	1.02033	18	7.15939	2.116e-08	82.9	82.48	78.56	0
SYEELNDAAPEK	4	9	1	A0A096TN87	N-Term(iTRAQ4plex); K12(iTRAQ4plex)	1653.82	0.633702	1		0.885635	1		0.823517	2	6.17225	0.939878	1		0.873338	1		0.964353	2	2.82203	1.34655	1		1.24426	1		1.23321	2	3.23617	0.958843	1		0.962089	1		0.896465	2	6.62204	1.152e-07	82.9	55.62	45.08	0
NMSVIAHVDHGK	9	7	3	B6U0S1;K7VQ65;A0A096RU40	N-Term(iTRAQ4plex); M2(Oxidation); K12(iTRAQ4plex)	1611.85																																					5.193e-07	82.88	88.8	87.48	0
FAVGTEAVAK	35	3	1	C0PDB0	N-Term(iTRAQ4plex); K10(iTRAQ4plex)	1280.74	0.834625	13	14.7468	0.806302	10	11.998	0.897089	12	11.9602	1.19351	13	2.74404	1.20373	10	3.05747	1.17707	12	4.87122	1.09732	13	6.62344	1.09984	10	9.47449	1.09285	12	5.07935	0.756407	13	14.7546	0.75538	10	7.28988	0.749907	12	10.5376	1.278e-06	82.87	82.88	82.76	0
VMNNQEVVDLAK	2	2	1	B4FP36	N-Term(iTRAQ4plex); K12(iTRAQ4plex)	1647.9	0.868025	1		0.838409	1					1.03233	1		0.993916	1					1.21312	1		1.25427	1					0.774937	1		0.79977	1					2.964e-08	82.86	85.64		0
VYFDISIGNPVGK	135	2	2	B6TCE9;A0A0B4J349	N-Term(iTRAQ4plex); K13(iTRAQ4plex)	1696.95																																					8.194e-10	82.83	70.11	76.19	0
ADAFEYADQVLEK	23	1	1	B6U4G5	N-Term(iTRAQ4plex); K13(iTRAQ4plex)	1786.91	0.928752	8	11.7432	0.885867	8	5.51713	0.853819	7	6.50492	1.23874	8	10.7988	1.26394	8	10.9218	1.38166	7	8.16298	0.963803	8	10.0848	1.01835	8	7.87824	0.907373	7	9.89434	0.764377	8	6.03976	0.674312	8	17.8252	0.69727	7	20.4548	8.846e-10	82.82	101.26	94.94	0
SDAEIVNPPWLDGSLPGDFGFDPLGLGK	43	3	1	B6T037	N-Term(iTRAQ4plex); K28(iTRAQ4plex)	3201.63	0.802454	13	19.3719	0.722739	11	11.9764	0.704015	18	12.7112	1.00825	13	5.17466	1.0608	11	10.0037	1.01728	18	7.18682	1.13647	13	11.1104	1.21337	11	7.25976	1.21107	18	12.7575	1.00565	13	12.8538	0.886634	11	17.4646	0.949163	18	18.8518	7.604e-13	82.8	80.8	77.6	0
ANVLGVNLDVPVK	10	1	1	B6T7W8	N-Term(iTRAQ4plex); K13(iTRAQ4plex)	1625.98	0.489106	3	7.45495	0.942369	4	30.1643	0.536209	3	20.7084	0.39171	3	7.96917	0.56158	4	50.2441	0.394618	3	16.487	1.6905	3	2.08856	1.26692	4	23.2019	1.62055	3	9.31346	1.38084	3	5.31422	1.27805	4	9.47464	1.34733	3	10.0369	1.373e-09	82.8	79.77	78.82	0
NVVHGSDSPDNGK	13	4	1	B6TLW2	N-Term(iTRAQ4plex); K13(iTRAQ4plex)	1613.81	1.04304	4	1.8739	1.04159	4	14.8483	1.13687	5	7.77579	1.00941	4	4.59309	0.970901	4	5.22621	1.09243	5	10.339	0.882264	4	2.28781	0.970955	4	8.61472	0.949755	5	4.6987	1.22918	4	11.2201	0.91755	4	6.85486	0.932931	5	7.47498	4.043e-08	82.79	71.99	76.79	0
YASVASPEIKDPVK	15	2	1	C4J4B7	N-Term(iTRAQ4plex); K10(iTRAQ4plex); K14(iTRAQ4plex)	1936.11	0.935854	4	12.6904	0.881254	6	12.6092	0.899102	5	9.39156	1.2454	4	7.08839	1.18401	6	8.3698	1.16744	5	3.93217	1.13246	4	0.91604	1.14979	6	4.28196	1.16273	5	12.7454	0.513817	4	10.7084	0.544233	6	27.7334	0.536574	5	11.2184	3.501e-09	82.78	83.66	69.54	1
VPISMGNALPLTDMPLGTAIHNIEITR	7	1	1	P17788	N-Term(iTRAQ4plex); M5(Oxidation)	3034.62	0.895829	2	4.74664	0.818903	2	12.3249	0.815403	3	5.42607	0.980382	2	4.37345	1.02744	2	7.98424	0.999322	3	3.03164	1.05234	2	1.68614	1.04224	2	15.9394	1.00749	3	12.1747	1.12373	2	13.8873	1.1472	2	4.70115	1.24006	3	11.4567	4.462e-12	82.78	80.62	72.59	0
HVVFGQVVEGMDIVR	34	1	1	A0A0B4J349	N-Term(iTRAQ4plex); M11(Oxidation)	1844.98	0.927883	9	13.2702	0.908439	13	9.08274	0.990188	12	14.1525	1.10334	9	5.9217	1.08773	13	6.04051	1.0987	12	7.10595	0.984452	9	6.0695	1.03631	13	7.45844	1.02563	12	7.52394	0.893335	9	32.29	0.894929	13	8.50262	0.864408	12	11.3607	2.551e-08	82.78	78.92	84.24	0
VGPFGPLEISLGSGDGGR	7	2	1	K7UPV5	N-Term(iTRAQ4plex)	1858.98	0.964333	2	7.7386	0.995933	3	8.1264	0.94937	2	5.31445	1.02442	2	0.873635	0.982672	3	7.13042	1.00016	2	3.17586	0.922757	2	7.50077	0.938691	3	0.55918	0.867141	2	11.6422	1.21375	2	4.56675	1.10676	3	14.6932	1.35483	2	22.4855	3.197e-08	82.77	52.87	55.57	0
VEVVQSLLPLVDSFEK	11	1	1	A0A1D6EAQ0	N-Term(iTRAQ4plex); K16(iTRAQ4plex)	2090.2	0.525317	4	8.38165	0.595054	3	14.4555	0.539579	4	6.81636	0.510409	4	6.40969	0.620083	3	5.39683	0.521894	4	4.05533	1.76843	4	4.5443	1.63584	3	5.32969	1.70216	4	1.65746	1.11582	4	5.1155	1.00663	3	3.53283	0.987745	4	6.61032	6.905e-11	82.77	52	71.2	0
YCTDIGSSTSSMGSLER	3	1	1	K7TGW6	N-Term(iTRAQ4plex); C2(Carbamidomethyl)	1994.88	1.28493	1		1.23181	1		1.27241	1		0.819195	1		0.826114	1		0.788586	1		0.785637	1		0.8202	1		0.800335	1		1.43251	1		1.42184	1		1.46649	1		1.24e-10	82.74	91.68	77.68	0
HLSDPFGNNLLTVISGAAER	185	5	2	B4FL55;C0P7H4	N-Term(iTRAQ4plex)	2255.18																																					3.561e-12	82.72	103.82	105.51	0
VYAPGVAVSEGNGGLPK	7	3	1	B8A1H0	N-Term(iTRAQ4plex); K17(iTRAQ4plex)	1903.06	0.985059	3	12.998	0.966203	2	5.46452	0.956539	2	15.1902	1.27035	3	2.68178	1.20221	2	1.06654	1.25712	2	5.7286	0.984922	3	1.69938	0.972865	2	4.59084	0.976708	2	9.54172	0.649512	3	0.71864	0.82746	2	0.0700861	0.719773	2	16.4527	3.828e-10	82.7	84.41	110.99	0
ANSESNIITTVTVNEIATPGLK	8	2	1	A0A1D6I2X6	N-Term(iTRAQ4plex); K22(iTRAQ4plex)	2560.4	1.09259	1		1.00714	3	1.18398	0.998448	4	10.3694	1.04057	1		1.10169	3	0.378965	1.07182	4	2.00634	1.08125	1		0.982828	3	7.84785	1.03039	4	7.19447	0.739763	1		0.853575	3	2.9972	0.867983	4	13.9545	8.094e-11	82.7	79.66	101.95	0
VIENANVIMATYEDK	6	4	3	B6U0S1;K7VQ65;A0A096RU40	N-Term(iTRAQ4plex); M9(Oxidation); K15(iTRAQ4plex)	2014.04																																					4.378e-08	82.65	94.65	104.56	0
LLEATGISTVPGSGFGQK	19	5	2	B6TXZ8;A0A1D6FA18	N-Term(iTRAQ4plex); K18(iTRAQ4plex)	2050.14																																					2.064e-10	82.65	90.04	100.61	0
QEGVAALWTGLGPNVAR	6	2	1	Q8S4C4	N-Term(iTRAQ4plex)	1883.02	1.02797	2	12.1484	1.02759	2	3.24551	1.0225	2	0.125949	0.880187	2	17.394	0.931467	2	12.4591	0.92177	2	16.223	0.918245	2	4.28776	0.937255	2	0.653705	0.963238	2	5.53895	1.37006	2	13.0135	1.25513	2	19.5012	1.22425	2	11.9121	1.818e-13	82.64	95.15	76.37	0
NIAAMVPAYDK	26	5	2	B6U0H7;C0P626	N-Term(iTRAQ4plex); K11(iTRAQ4plex)	1480.81																																					6.885e-07	82.64	82.92	82.7	0
ALELDDEDISYLTNR	6	2	1	C4J4W3	N-Term(iTRAQ4plex)	1910.94	0.882782	2	8.90714	0.981594	2	6.28951	0.886177	2	1.37015	0.777176	2	3.75577	0.806094	2	14.2702	0.832873	2	7.54855	1.11027	2	8.65992	1.01167	2	3.72317	1.02392	2	6.81433	1.36569	2	9.88494	1.36865	2	24.6752	1.42135	2	17.6554	3.683e-10	82.64	67.05	61.12	0
LFFTNDACVK	38	5	1	B7ZZ50	N-Term(iTRAQ4plex); C8(Carbamidomethyl); K10(iTRAQ4plex)	1502.79	1.08327	10	15.2299	1.03139	16	6.90408	1.07073	12	3.55575	1.71334	10	10.4431	1.64338	16	18.1507	1.71184	12	17.0176	0.636993	10	12.4271	0.682969	16	29.8661	0.593766	12	44.3556	0.439036	10	27.351	0.429531	16	56.0096	0.412666	12	49.208	8.724e-07	82.62	87.59	82.96	0
GSVSAFGATLGDK	13	4	1	A0A096R5D9	N-Term(iTRAQ4plex); K13(iTRAQ4plex)	1497.81	1.03506	6	8.35508	0.978733	3	1.23759	1.04139	4	6.35202	1.29164	6	13.9636	1.22397	3	12.1038	1.34402	4	12.9238	0.877996	6	3.80997	0.86823	3	5.3479	0.862181	4	5.78416	0.715707	6	29.5025	0.81522	3	28.4299	0.611451	4	11.6682	1.618e-10	82.62	78.34	58.23	0
DLEVLIEEGIGSVVLTK	29	2	1	A0A096RCT4	N-Term(iTRAQ4plex); K17(iTRAQ4plex)	2102.21	1.11948	7	2.3982	1.01327	7	13.9604	0.940895	15	14.499	1.0306	7	3.10588	1.06084	7	5.47494	1.03158	15	4.23808	1.02657	7	8.79187	1.04841	7	5.92139	1.08581	15	3.83587	0.868454	7	14.5935	0.876437	7	13.5903	0.909674	15	12.3657	1.321e-10	82.58	57.07	73.71	0
LQELNNAVIISTVTGDLTK	6	9	1	K7UB20	N-Term(iTRAQ4plex); K19(iTRAQ4plex)	2317.32	0.939758	2	2.961	0.932766	2	3.755	0.897331	2	7.16523	1.05293	2	3.65608	1.05768	2	5.76641	1.05904	2	7.16615	1.13497	2	4.28762	1.14309	2	3.78652	1.15461	2	7.29474	0.798816	2	7.61598	0.786288	2	7.86494	0.794668	2	5.63322	3.366e-10	82.57	82.42	82.59	0
MIADVLLDDALK	5	3	1	B6TU74	N-Term(iTRAQ4plex); K12(iTRAQ4plex)	1604.91	1.02922	1		1.19536	2	20.5888	1.23776	2	22.2275	1.14114	1		1.05363	2	4.34956	1.07223	2	3.10587	0.992762	1		0.996659	2	1.04084	0.976567	2	5.11995	0.814809	1		0.731322	2	27.1597	0.678194	2	26.4242	1.721e-07	82.57	49.52	82.52	0
AFTVGIGGPVGTGK	3	5	1	B6STQ5	N-Term(iTRAQ4plex); K14(iTRAQ4plex)	1548.9	1.18058	1		1.19901	1		1.14928	1		1.19826	1		1.18111	1		1.16332	1		0.892798	1		0.884527	1		0.919981	1		0.726199	1		0.751849	1		0.767159	1		2.987e-09	82.55	82.54	81.35	0
SNFSSLLATVESDLAQGGK	44	1	1	B6SUP5	N-Term(iTRAQ4plex); K19(iTRAQ4plex)	2212.17	0.871751	13	9.69566	0.895792	16	10.5287	0.870546	15	9.71871	1.04814	13	3.63536	1.02225	16	4.88518	1.05961	15	6.03085	1.03378	13	6.69138	1.05396	16	4.57348	1.01127	15	3.03081	1.06442	13	7.196	1.07917	16	7.07881	1.03926	15	8.89992	1.82e-12	82.53	79.34	92.02	0
DSSAADDATGPNK	28	1	1	C0PE12	N-Term(iTRAQ4plex); K13(iTRAQ4plex)	1536.74	0.694318	9	13.3676	0.710209	9	26.6065	0.808385	10	19.865	0.815927	9	5.45103	0.862654	9	3.82984	0.836478	10	13.5063	1.3576	9	14.9627	1.30842	9	12.9965	1.2591	10	18.635	1.11217	9	5.85139	1.02254	9	9.99944	1.06415	10	8.24596	4.883e-10	82.51	90.81	90.15	0
SLTNDWEEHLAVK	25	17	4	C3UZ63;C1K9J1;A0A096R091;A0A096RTH6	N-Term(iTRAQ4plex); K13(iTRAQ4plex)	1829.96																																					3.036e-11	82.47	57.26	84.72	0
TTIMLADLQDFNK	6	2	1	B4FQQ1	N-Term(iTRAQ4plex); K13(iTRAQ4plex)	1797.96	1.20242	3	15.5104	1.3404	1		1.17711	2	17.0937	1.65004	3	5.43931	1.66154	1		1.40405	2	22.4162	0.606659	3	4.25223	0.618784	1		0.723476	2	33.0402	0.384237	3	9.31924	0.284461	1		0.598692	2	55.5456	6.266e-09	82.47	41.46	80.64	0
SFPVLFDMDK	16	6	3	Q6RW10;B6SUP5;A0A096PQR7	N-Term(iTRAQ4plex); K10(iTRAQ4plex)	1486.78																																					1.662e-06	82.45	78.28	83.51	0
LNPASEYPPGLEDTLILTMK	58	9	2	Q84KR7;E9NQE1	N-Term(iTRAQ4plex); M19(Oxidation); K20(iTRAQ4plex)	2506.33																																					2.439e-08	82.44	73.96	72.28	0
SGDSDMSVAYGIQEYASAVVQAVR	10	3	1	B7ZYV4	N-Term(iTRAQ4plex)	2647.29	0.882131	2	11.1099	0.993657	2	4.58538	0.979482	6	4.05978	1.04587	2	7.64165	0.885624	2	2.62342	1.1042	6	7.58431	0.985105	2	9.20395	0.887138	2	13.5218	0.95413	6	2.90874	1.14828	2	16.2333	1.46758	2	14.2372	0.93195	6	18.0843	2.981e-12	82.44	65.14	96.19	0
AGEDADTLGLTGHER	25	12	2	A0A1D6JMZ9;A0A1D6PJL0	N-Term(iTRAQ4plex)	1685.83																																					4.026e-11	82.42	78.11	80.78	0
DMTALSGAHTIGQAR	7	2	2	B6SMR2;K7VH58	N-Term(iTRAQ4plex); M2(Oxidation)	1688.84																																					9.877e-08	82.41	45.16	91.2	0
SPTSETYVIFGEAK	6	2	1	B6SU89	N-Term(iTRAQ4plex); K14(iTRAQ4plex)	1816.96	0.931028	2	1.75886	0.982898	2	4.45244	0.979615	2	5.30765	1.03146	2	2.93744	1.04678	2	2.84395	1.05674	2	5.32396	1.13612	2	1.21575	1.09211	2	4.87179	1.08604	2	1.09285	0.844503	2	5.21694	0.83904	2	11.5631	0.833317	2	1.07212	1.384e-10	82.4	98.99	101.61	0
EGMATLSALNVLGK	4	3	1	B4FLP0	N-Term(iTRAQ4plex); M3(Oxidation); K14(iTRAQ4plex)	1707.95	0.945823	2	2.6831	0.810591	1		1.0301	1		1.07377	2	1.0064	1.14315	1		1.01548	1		1.09385	2	3.73208	1.16307	1		1.05169	1		0.834857	2	7.70008	0.75642	1		0.907866	1		5.731e-09	82.38	84.4	25.04	0
EGADDLGFLEMSSGTR	8	2	1	A0A1D6HKA8	N-Term(iTRAQ4plex)	1828.85	1.03425	3	13.1593	1.01403	3	8.44812	1.0003	2	0.161304	1.05303	3	7.98826	1.0803	3	4.11849	1.08417	2	8.73821	0.959351	3	6.52977	0.968051	3	4.54929	0.966368	2	1.22347	0.932165	3	7.60241	0.983236	3	3.6965	0.982329	2	13.5749	4.025e-12	82.38	79	70.64	0
HVDISTGYTPVLNTDDAYATQETK	5	2	1	A0A096R584	N-Term(iTRAQ4plex); K24(iTRAQ4plex)	2927.44	1.17469	2	55.806	0.984504	1		0.830471	2	4.28035	1.01059	2	19.7332	1.08616	1		1.11789	2	18.174	0.917864	2	17.9393	1.07853	1		0.919534	2	13.7683	0.880106	2	12.7087	0.801759	1		1.14876	2	47.8353	5.358e-12	82.38	57.14	79.12	0
QTIAGLNPLCIQLLTEFPIK	51	4	1	A1XCI5	N-Term(iTRAQ4plex); C10(Carbamidomethyl); K20(iTRAQ4plex)	2557.47	0.991857	13	8.02149	1.00592	17	9.44318	0.973486	21	12.0393	1.1429	13	5.50804	1.06536	17	6.23627	1.11413	21	9.02691	0.947642	13	11.239	0.905156	17	18.308	0.90144	21	12.5088	1.02963	13	9.71669	1.00829	17	18.8921	0.994421	21	14.0852	4.124e-10	82.36	88.47	79.59	0
DFGAMPAYEFALQHPGR	14	4	1	B4FNN8	N-Term(iTRAQ4plex)	2051	1.44987	4	6.78943	1.31594	6	21.6635	1.2125	4	8.90649	0.970796	4	5.21612	1.00782	6	0.578683	0.979544	4	4.87002	0.845728	4	6.14231	0.871558	6	12.0622	0.933413	4	9.78066	0.830996	4	7.43075	0.884052	6	13.8475	0.90463	4	8.36433	1.274e-09	82.36	59.84	50.3	0
VAILGAAGGIGQPLSLLMK	18	10	4	C4J673;B4FZU8;B4FRJ1;B6TGF1	N-Term(iTRAQ4plex); M18(Oxidation); K19(iTRAQ4plex)	2113.27																																					8.585e-09	82.35	90.23	80.3	0
LNPASEYPPGLEDTLILTMK	267	9	2	Q84KR7;E9NQE1	N-Term(iTRAQ4plex); K20(iTRAQ4plex)	2490.34																																					7.998e-09	82.35	84.22	83.48	0
TEEEAIAEAHEK	12	10	1	A0A1D6F9V3	N-Term(iTRAQ4plex); K12(iTRAQ4plex)	1644.83	0.610788	4	78.8125	0.598944	4	75.7301	0.564431	4	58.5952	0.705906	4	88.7711	0.613755	4	72.5908	0.579472	4	75.5626	1.22875	4	50.768	1.39858	4	30.6572	1.43423	4	27.076	1.37187	4	9.43281	1.25609	4	27.992	1.22854	4	30.1449	6.267e-10	82.33	82.34	74.22	0
YLNSINYLSVGHPPFYK	9	1	1	K7V5G0	N-Term(iTRAQ4plex); K17(iTRAQ4plex)	2300.23	0.704587	3	10.9878	0.708751	3	6.62567	0.692119	3	7.38003	1.13438	3	1.6489	1.09191	3	5.01919	1.05202	3	1.27114	1.15664	3	3.73353	1.08926	3	7.40014	1.15939	3	0.284639	1.01299	3	3.8199	1.01842	3	2.22208	1.03784	3	3.1174	2.362e-10	82.33	62.01	78.42	0
AYTVEFGSCQFPYNFTGCQDLAK	6	4	1	O65107	N-Term(iTRAQ4plex); C9(Carbamidomethyl); C18(Carbamidomethyl); K23(iTRAQ4plex)	2991.39	0.503273	2	3.57299	0.625525	2	19.1402	0.497759	2	1.15619	0.549882	2	1.96399	0.626818	2	18.4376	0.564204	2	6.53771	1.52659	2	4.09959	1.41292	2	9.98897	1.54348	2	1.70267	1.42179	2	8.02273	1.34442	2	5.09728	1.36752	2	7.58458	1.897e-12	82.31	81.97	76.43	0
NIEQHASDNVNK	16	13	4	C4JC14;B4FB55;B4FV50;A0A1D6HV34	N-Term(iTRAQ4plex); K12(iTRAQ4plex)	1656.85																																					1.394e-10	82.3	82.68	68.83	0
DATNDEVTVESAEATLK	6	5	1	A0A1D6E6B3	N-Term(iTRAQ4plex); K17(iTRAQ4plex)	2081.05	0.934636	2	12.9261	0.937237	2	13.1827	1.10263	2	7.29955	1.19989	2	9.73622	1.25457	2	4.73456	1.12028	2	8.59461	1.00224	2	1.45944	1.00092	2	0.0385368	0.979927	2	4.7573	0.802461	2	9.60168	0.718127	2	6.86621	0.769511	2	19.7452	7.158e-12	82.29	87.52	86.95	0
NQVAMNPINTVFDAK	11	11	4	B6SZ69;B7ZZ42;B6U1E4;A0A0B4J330	N-Term(iTRAQ4plex); M5(Oxidation); K15(iTRAQ4plex)	1966.03																																					1.886e-08	82.26	90.29	116.89	0
ELLFSDGHPVAK	21	3	1	B6TIG6	N-Term(iTRAQ4plex); K12(iTRAQ4plex)	1600.9	0.975676	7	13.2745	1.06251	7	2.55858	0.940478	7	17.6481	1.07408	7	6.32885	1.1127	7	5.3696	1.10131	7	10.1792	1.03402	7	2.29916	1.02097	7	10.0588	1.05791	7	6.43049	0.920697	7	5.1394	0.881607	7	5.72396	0.840889	7	6.86843	7.475e-09	82.25	82.71	62.66	0
LPDATLSYFDTSSPDGELK	31	2	1	B6T2Y1	N-Term(iTRAQ4plex); K19(iTRAQ4plex)	2344.18	0.808957	12	11.4948	0.788355	9	7.53355	0.966363	10	24.7466	0.959116	12	7.93154	0.974932	9	3.02119	0.944754	10	4.95434	1.258	12	5.48883	1.22154	9	7.5546	1.13473	10	10.5238	0.855662	12	10.5083	0.89384	9	13.3462	0.898411	10	23.7663	2.313e-09	82.24	79.72	72.19	0
GGMTSHAXVVAR	56	75	9	C5IHD1;D3K3U9;C5IHD3;C5IHE9;A0A1D6M422;A0A1D6M416;A0A1D6FQF9;A0A1D6M444;A0A1D6FQE4	N-Term(iTRAQ4plex); M3(Oxidation); X8(A)	1316.69																																					4.402e-05	82.24	76.05	81.44	0
EGVIQHSTINNLAIGR	50	4	2	C4J9M7;B4FM07	N-Term(iTRAQ4plex)	1866.03																																					1.14e-12	82.23	90.89	87.26	0
DATLEALPVDELIEK	26	22	3	K7TX67;A0A1D6DVJ7;A0A1D6DVJ8	N-Term(iTRAQ4plex); K15(iTRAQ4plex)	1944.08																																					2.501e-09	82.23	69.82	66.78	0
VVISNSEGVDEADR	14	3	1	A5GZ73	N-Term(iTRAQ4plex)	1633.81	0.43792	4	48.2933	0.511266	5	76.9232	0.630797	5	4.97319	0.412214	4	93.8351	0.479321	5	68.9264	0.662382	5	14.4632	1.53507	4	21.0606	1.50439	5	21.9715	1.49285	5	15.0106	1.53681	4	11.6607	1.57474	5	18.0212	1.40539	5	7.64174	5.311e-09	82.22	82.23	82.42	0
ATSYEDFTNSLPENDCR	4	3	1	B4FSW2	N-Term(iTRAQ4plex); C16(Carbamidomethyl)	2162.94	1.04532	1		1.0257	2	4.74309	1.05932	1		0.975065	1		1.01355	2	7.05483	0.989886	1		0.935284	1		0.94816	2	6.22053	0.948057	1		1.17953	1		1.11227	2	5.94228	1.1099	1		2.748e-12	82.22	65.97	55.01	0
AEGEVILEDVQPSAVSTR	5	19	2	B4G0V4;Q9M640	N-Term(iTRAQ4plex)	2044.06																																					1.482e-12	82.19	73.95	51.84	0
VLLPLELFGAK	28	1	1	B4FB81	N-Term(iTRAQ4plex); K11(iTRAQ4plex)	1487.95	0.7498	10	26.2515	0.723672	10	10.8227	0.706863	8	20.7432	0.924652	10	5.98119	0.865591	10	5.51784	0.865639	8	4.93349	1.24697	10	9.91232	1.27989	10	3.80064	1.2934	8	6.55984	1.04569	10	13.0694	1.07907	10	7.92455	1.09764	8	4.96711	4.709e-06	82.17	70.32	75.35	0
ADEHVDVTNPATQEVVSR	9	3	1	B4G066	N-Term(iTRAQ4plex)	2111.05	0.916457	4	14.7524	0.954282	3	3.4196	0.980762	2	2.71928	0.956294	4	6.05807	0.910659	3	4.84111	0.869481	2	7.62305	1.08955	4	2.97834	1.1282	3	4.90073	1.08541	2	4.58547	1.11817	4	1.7399	1.07788	3	2.60682	1.14278	2	1.34279	1.601e-11	82.16	87.66	82.78	0
NYSGAELEGVVK	3	16	2	C0P406;A0A1D6Q5Z6	N-Term(iTRAQ4plex); K12(iTRAQ4plex)	1553.84																																					1.003e-09	82.15	76.64	81.85	0
LMSASPIETEK	2	1	1	B6T671	N-Term(iTRAQ4plex); K11(iTRAQ4plex)	1493.81	1.06321	1					1.01548	1		1.18561	1					1.22036	1		1.0284	1					1.0249	1		0.63318	1					0.635543	1		1.568e-06	82.15		56.29	0
DSSMSGYMSSK	6	15	3	C3UZ63;C1K9J1;A0A096R091	N-Term(iTRAQ4plex); K11(iTRAQ4plex)	1467.66																																					3.628e-07	82.14	81.89	64.13	0
SGLVALNLDLAQVR	10	1	1	B6TD54	N-Term(iTRAQ4plex)	1612.95	0.845778	3	6.79035	0.951079	4	19.8854	0.957227	3	7.46242	0.932259	3	1.79784	0.938987	4	3.83761	0.890414	3	10.9172	0.990563	3	0.571454	1.00425	4	1.77346	0.988877	3	3.41649	1.40531	3	6.60101	1.21224	4	15.1846	1.33605	3	8.53267	5.988e-10	82.12	82.43	95.39	0
AAAGAGAVDGLEAVLR	8	1	1	B6SPB2	N-Term(iTRAQ4plex)	1584.88	1.08732	3	18.3028	1.14154	2	11.0491	1.09187	3	6.0071	0.972869	3	14.2078	0.956951	2	6.06434	0.949134	3	1.64843	0.879752	3	2.57166	0.901332	2	2.14919	0.876646	3	7.18199	1.16496	3	10.8512	1.15528	2	1.53573	1.17839	3	6.21288	6.743e-10	82.03	73.39	78.14	0
YSPVLNTDDAYAAQETK	7	2	1	B6SHD8	N-Term(iTRAQ4plex); K17(iTRAQ4plex)	2174.08	0.741476	2	9.5732	0.741786	2	0.244607	0.787131	3	0.536049	1.02539	2	3.69921	1.05017	2	0.0173007	1.00784	3	0.234632	1.20198	2	5.42894	1.15935	2	4.47863	1.15843	3	3.53629	0.955069	2	2.6667	0.996574	2	9.58666	1.00379	3	0.518275	1.798e-13	82.02	89.32	116.32	0
GGLDFTKDDENVNSQPFMR	148	2	1	P00874	N-Term(iTRAQ4plex); K7(iTRAQ4plex); M18(Oxidation)	2474.18	0.71068	50	24.8136	0.737895	43	19.7599	0.733743	55	22.5784	1.13513	50	9.17497	1.13021	43	8.15473	1.12362	55	5.96054	1.16928	50	8.42243	1.18315	43	7.47374	1.20151	55	7.89702	0.793144	50	17.5231	0.816967	43	13.5284	0.794362	55	12.874	1.572e-08	82.02	87.8	81.13	1
VIPAGSAAAGK	15	2	1	P25460	N-Term(iTRAQ4plex); K11(iTRAQ4plex)	1229.74	1.14574	6	3.80139	1.10315	5	11.6594	1.01735	4	17.0343	1.04933	6	1.54017	1.02706	5	6.69825	1.04238	4	4.53826	1.01834	6	7.19578	1.08972	5	9.78158	1.10944	4	6.60121	0.862349	6	2.86858	0.842844	5	12.8401	0.805438	4	6.2235	2.244e-05	82.02	73.5	74.78	0
ASGDYAIVISHNPDNGTSR	18	5	2	B6TGT0;B4F9R4	N-Term(iTRAQ4plex)	2118.03																																					3.127e-13	82.02	71.75	95.62	0
FVQAGSEVSALLGR	249	4	3	P00827;A0A1D6DRN8;A0A1D6Q2W3	N-Term(iTRAQ4plex)	1577.87																																					5.274e-09	81.99	83.9	85.77	0
QGDVAGSLAEFDK	3	2	1	B6SRQ6	N-Term(iTRAQ4plex); K13(iTRAQ4plex)	1624.84	0.858709	1		0.796651	1		0.819604	1		1.10042	1		0.969821	1		1.08112	1		1.14613	1		1.11805	1		1.18433	1		0.798775	1		1.14477	1		0.801655	1		1.455e-08	81.99	54.33	82.21	0
NIAEAFTAIPEDR	27	1	1	C0PE12	N-Term(iTRAQ4plex)	1590.82	0.706769	8	25.2649	0.697925	10	25.5691	0.775333	9	11.601	0.808217	8	11.9357	0.843308	10	6.34836	0.861718	9	12.7003	1.09136	8	7.05125	1.12103	10	4.86453	1.04503	9	10.622	1.43298	8	25.2993	1.4092	10	22.7778	1.40922	9	18.7523	1.692e-06	81.98	80.96	73.05	0
IPSAVGYQPTLATDLGGLQER	19	8	2	P19023;A0A1D6FJP5	N-Term(iTRAQ4plex)	2330.25																																					1.426e-12	81.96	67.42	60.88	0
NEAVDLENIPIEEVFEQLK	14	10	3	K7TX67;A0A1D6DVJ7;A0A1D6DVJ8	N-Term(iTRAQ4plex); K19(iTRAQ4plex)	2517.33																																					1.011e-08	81.95	83.69	82.61	0
GELQCIGATTLDEYR	15	25	3	K7TSX2;C0PFV4;A0A1D6EC46	N-Term(iTRAQ4plex); C5(Carbamidomethyl)	1869.91																																					7.861e-11	81.95	83.45	84.86	0
YTAYGQTESGQHGSAEEESR	10	8	2	B6TAL4;Q49HD8	N-Term(iTRAQ4plex)	2331.03																																					5.793e-13	81.94	74.39	89.9	0
YIAVGNEASGGDTGSILPAMQNLNAALANAGLGGSIK	5	22	1	B8QX26	N-Term(iTRAQ4plex); K37(iTRAQ4plex)	3803.97	0.527722	3	5.92093	0.780761	1		0.601851	1		0.761253	3	28.2422	0.881875	1		0.738	1		1.34512	3	6.32325	1.06706	1		1.2622	1		1.30024	3	20.1559	1.40509	1		1.48536	1		1.582e-11	81.94	18.3	88.22	0
SFNVEEAPSDFK	3	2	1	B4FSM5	N-Term(iTRAQ4plex); K12(iTRAQ4plex)	1657.83	1.19101	2	9.30883				1.1431	1		1.1296	2	9.34795				1.10018	1		0.962058	2	8.58505				1.00907	1		0.680396	2	22.6853				0.712169	1		6.022e-08	81.94		59.48	0
SPIFLGSYDDVEEIK	20	4	1	B4FX21	N-Term(iTRAQ4plex); K15(iTRAQ4plex)	2000.04	0.872168	7	8.31982	0.917096	8	10.212	0.874947	5	17.6914	1.13067	7	3.45005	1.09238	8	7.85922	1.14979	5	1.57166	1.09953	7	12.4008	1.10398	8	7.79482	1.12435	5	8.29258	0.852858	7	16.3418	0.807336	8	15.2786	0.741376	5	4.15751	9.548e-11	81.93	92.04	79.31	0
LEDGTVFDSSYK	17	1	1	B6SZG7	N-Term(iTRAQ4plex); K12(iTRAQ4plex)	1648.83	1.06169	5	17.6875	1.06113	6	7.64062	1.0536	6	4.11138	1.39173	5	5.55291	1.40732	6	1.74618	1.32359	6	3.65972	0.869064	5	8.97012	0.870054	6	2.80455	0.891601	6	3.96905	0.599192	5	13.567	0.623875	6	13.921	0.622861	6	9.28479	1.143e-08	81.93	83.58	81.57	0
VLQFAGIEDVFTSSR	33	6	2	B6TNR8;A0A096PLH9	N-Term(iTRAQ4plex)	1812.96																																					1.124e-10	81.93	81.91	73.41	0
DIEQLLNPISSQLFDQLVSIGK	3	2	1	A0A1D6IKW3	N-Term(iTRAQ4plex); K22(iTRAQ4plex)	2745.53	0.987676	1		1.01687	1		1.09128	1		0.959611	1		1.04133	1		0.98035	1		1.12839	1		1.01961	1		0.961122	1		0.911539	1		0.947872	1		1.06299	1		9.685e-11	81.9	40.62	26.17	0
SVTGFLSDVCSAAADEVGK	4	7	3	B6SSK6;A0A096PIP9;A0A096TNX6	N-Term(iTRAQ4plex); C10(Carbamidomethyl); K19(iTRAQ4plex)	2201.11																																					1.136e-10	81.89	67.92		0
YGYNAATGQYEDLMAAGIIDPTK	6	5	2	C0P530;A0A1D6LJS9	N-Term(iTRAQ4plex); M14(Oxidation); K23(iTRAQ4plex)	2766.35																																					9.922e-12	81.87	102.4	85.4	0
FVFDNEALEVK	13	4	1	B6TPB1	N-Term(iTRAQ4plex); K11(iTRAQ4plex)	1598.86	0.895496	3	15.1737	0.959716	4	3.90564	0.977652	6	9.86224	1.15439	3	1.85912	1.09746	4	2.876	1.13416	6	4.826	1.10342	3	4.65719	1.05866	4	3.16926	1.05972	6	1.16719	0.713388	3	11.1867	0.769191	4	13.3206	0.691998	6	6.98969	7.746e-08	81.87	72.31	72.54	0
VLHQVGSLEEAAK	6	1	1	B4F8B4	N-Term(iTRAQ4plex); K13(iTRAQ4plex)	1668.96	1.85606	2	13.9784	1.83228	2	11.3987	1.92729	2	13.4866	0.747797	2	5.03525	0.720804	2	0.998531	0.722672	2	3.17423	0.864082	2	6.40026	0.878847	2	3.37445	0.85724	2	5.32906	0.700425	2	20.6529	0.750516	2	27.6774	0.663644	2	28.4152	1.915e-07	81.86	77.82	76.08	0
LVDTNGAGDAFVGGFLSQLVLGK	15	5	1	Q9XGC6	N-Term(iTRAQ4plex); K23(iTRAQ4plex)	2566.4	1.1797	4	6.98017	1.06756	5	2.05134	1.17503	6	3.51085	0.940402	4	7.11172	1.0284	5	6.13347	0.945206	6	7.00713	0.967725	4	3.14828	1.01173	5	5.00316	1.00119	6	3.59041	1.05847	4	9.20513	0.889589	5	1.20975	0.921549	6	12.6084	1.478e-10	81.86	67.13	84.35	0
IQYGIDNPEEVCIK	16	2	1	P19124	N-Term(iTRAQ4plex); C12(Carbamidomethyl); K14(iTRAQ4plex)	1966.01	0.822807	5	8.07075	0.801391	7	10.2375	0.830916	4	5.29499	1.18491	5	0.835935	1.20532	7	6.26671	1.25962	4	2.46972	1.10347	5	6.19661	1.10399	7	4.18595	1.07652	4	2.41943	0.708807	5	8.88788	0.717062	7	20.8539	0.726658	4	4.89121	9.987e-08	81.85	77.43	81.98	0
IVTEDFLPLPSK	22	17	2	B4FAD9;B4F8W6	N-Term(iTRAQ4plex); K12(iTRAQ4plex)	1646.96																																					7.691e-08	81.85	63.81	70.31	0
YAAIAQDNGLVPIVEPEILLDGDHGIER	4	2	1	K7UY19	N-Term(iTRAQ4plex)	3161.64	0.957459	2	1.76071	0.975601	2	8.07659				0.980824	2	1.20753	0.977561	2	10.0402				1.02584	2	1.53284	1.00973	2	1.66878				1.10474	2	2.72166	1.11377	2	9.00024				1.736e-13	81.83	68.02		0
YSDDDAAAVTSAEEALR	8	3	1	B4FTK9	N-Term(iTRAQ4plex)	1927.9	1.85393	3	15.4966	1.78017	3	38.9067	1.93803	2	9.47716	0.712804	3	3.25629	0.776063	3	23.8711	0.744821	2	8.57742	0.755924	3	12.3388	0.795067	3	19.3091	0.742748	2	10.192	0.953627	3	8.34806	0.897565	3	3.85124	0.841154	2	3.38563	4.971e-12	81.82	83.92	87.55	0
SLDYVIDTVSAK	3	1	1	B4FJW4	N-Term(iTRAQ4plex); K12(iTRAQ4plex)	1598.88	1.12695	2	21.7541	1.02831	1					1.09166	2	3.95322	1.10088	1					0.853471	2	13.9928	0.865624	1					1.01962	2	0.370965	1.12399	1					1.274e-07	81.81	78.94		0
QLELEGVDSFK	5	7	3	B4FRC9;B6TS84;C0PC61	N-Term(iTRAQ4plex); K11(iTRAQ4plex)	1552.84																																					2.301e-08	81.77	62.97	87.75	0
FQMEPNTGVTFDDVAGVDEAK	12	3	2	B1P2H4;B1P2H3	N-Term(iTRAQ4plex); K21(iTRAQ4plex)	2558.23																																					4.634e-11	81.76	76.61	90.42	0
IFADEAVAEFFDNPTVPR	26	1	1	A0A1D6HKL3	N-Term(iTRAQ4plex)	2182.09	0.761826	9	27.8002	0.779283	9	13.9689	0.865406	8	29.8004	0.7492	9	32.8004	0.834275	9	27.7877	0.828306	8	27.9042	1.26444	9	15.1577	1.22083	9	7.43541	1.15721	8	27.8467	1.20146	9	21.1295	1.19484	9	24.7253	1.31383	8	18.6739	1.194e-10	81.76	76.14	73.51	0
VAGGPLGEVVDPLYPGGSFDPLGLADDPEAFAELK	64	4	2	A0A096RYY8;C0PLS3	N-Term(iTRAQ4plex); K35(iTRAQ4plex)	3800.96																																					2.476e-15	81.75	85.86	80.53	0
VMVGLPTTGGVTPAPAAEAELK	18	2	1	B4FTJ6	N-Term(iTRAQ4plex); K22(iTRAQ4plex)	2397.35	1.09747	4	4.16485	1.11918	8	3.16279	1.11232	6	5.87355	1.08148	4	9.86015	0.968621	8	10.3461	1.05262	6	9.84902	0.936988	4	12.1446	0.965574	8	5.85974	0.955358	6	4.3469	0.909425	4	28.0668	0.970391	8	20.4017	0.940964	6	22.1508	7.332e-10	81.74	95.3	85.74	0
GTNFEIEASPDASVADVK	6	5	1	B6TKL2	N-Term(iTRAQ4plex); K18(iTRAQ4plex)	2138.08	1.07021	2	9.41579	1.05925	2	8.51996	1.01636	2	19.02	1.07581	2	2.9703	1.04853	2	3.70723	1.11726	2	6.71371	1.00244	2	5.0081	1.03093	2	2.07818	0.983465	2	5.44429	0.845061	2	19.2678	0.849372	2	25.2473	0.859275	2	24.1787	1.741e-11	81.74	85.57	86.46	0
EVGSAAELQAAVAGAR	3	1	1	B4FSW8	N-Term(iTRAQ4plex)	1643.88	0.884959	1		0.861951	1		0.824815	1		0.835747	1		0.896228	1		0.802618	1		1.08062	1		1.05453	1		1.11443	1		1.33032	1		1.30788	1		1.38887	1		6.065e-10	81.74	81.91	81.68	0
TPEDAAAISIK	3	6	1	A0A1D6JFG4	N-Term(iTRAQ4plex); K11(iTRAQ4plex)	1403.8	0.864454	1		0.91508	1		0.932995	1		1.11873	1		1.04856	1		1.11206	1		1.0689	1		1.05781	1		1.03663	1		0.906542	1		0.985769	1		0.8919	1		1.429e-06	81.73	77.83	78.76	0
TQYPYVTGTSVIALK	5	2	1	B4FCX3	N-Term(iTRAQ4plex); K15(iTRAQ4plex)	1929.09	0.991076	1		0.994763	2	9.31304	1.0166	2	1.62109	1.04068	1		1.04065	2	3.44955	1.01036	2	2.19325	1.05199	1		1.01445	2	6.29117	1.01277	2	8.32042	0.916253	1		0.97944	2	7.01182	0.995313	2	17.6801	3.591e-08	81.73	59.08	81.34	0
IDGLVSGIGTGGTITGTGR	11	4	1	B8A377	N-Term(iTRAQ4plex)	1876.03	0.444668	3	18.4649	0.590192	4	10.8777	0.533174	4	20.4439	0.568001	3	19.1015	0.613916	4	8.81188	0.553941	4	31.8279	1.60825	3	2.29484	1.40042	4	4.36948	1.47219	4	16.4515	1.46938	3	6.30992	1.47359	4	12.8671	1.50916	4	10.1428	5.335e-13	81.71	70.91	89.24	0
MELVDAAFPLLK	11	4	1	Q08062	N-Term(iTRAQ4plex); M1(Oxidation); K12(iTRAQ4plex)	1650.94	1.09774	3	9.6252	0.971825	4	15.1301	1.05874	4	7.58011	1.00216	3	9.75089	0.976369	4	4.76567	1.02803	4	13.2893	1.06009	3	5.14375	1.07705	4	4.20974	0.976605	4	1.85688	0.843474	3	4.73111	1.04091	4	3.61094	0.980971	4	17.6129	1.11e-07	81.71	51.78	87.52	0
LGLAVLAAVNEFPALDVTALNK	6	1	1	A0A1D6HYS3	N-Term(iTRAQ4plex); K22(iTRAQ4plex)	2527.47	0.999929	3	17.0814	0.976124	1		0.946517	2	2.15153	1.08583	3	8.23205	1.11289	1		1.13335	2	3.95228	1.03104	3	14.7854	1.02255	1		1.01016	2	0.949682	0.797547	3	5.77819	0.872322	1		0.887591	2	9.10197	7.786e-09	81.7	66.43	55.04	0
MIIDAGAYPSPLGYGGFPK	1	3	1	B6SGM3	N-Term(iTRAQ4plex); K19(iTRAQ4plex)	2242.19	0.902645	1								0.949823	1								1.15317	1								0.983199	1								4.299e-07	81.7			0
AWELADTSTSNSIAK	5	1	1	B4FL72	N-Term(iTRAQ4plex); K15(iTRAQ4plex)	1881.97	0.944804	2	19.3206	0.884036	1		0.964138	2	2.19476	1.0259	2	16.491	1.11105	1		1.0221	2	10.4033	1.10676	2	1.69532	1.08761	1		1.11255	2	7.94815	0.873186	2	3.11629	0.863378	1		0.854199	2	1.74412	5.318e-10	81.69	90.16	89.88	0
EVYVAAIDQGTTSTR	3	1	1	B6TZ71	N-Term(iTRAQ4plex)	1754.91	1.35961	1		1.17124	2	11.6622				0.896554	1		0.93496	2	2.75007				0.842711	1		0.947693	2	12.9581				1.10717	1		1.06091	2	10.3342				2.72e-09	81.67	64.64		0
EDGGVYDEDYVQK	8	3	1	K7TH00	N-Term(iTRAQ4plex); K13(iTRAQ4plex)	1804.85	0.909016	3	4.85317	0.89063	3	1.33988	0.851963	2	5.98478	1.22711	3	2.24562	1.35173	3	13.9909	1.29666	2	9.29378	0.91997	3	1.84077	0.911394	3	0.0828574	0.921836	2	1.10815	0.779586	3	2.79441	0.798781	3	2.09952	0.889056	2	13.4992	1.471e-10	81.66	73.89	72.81	0
TVIWNGPMGVFEFDK	106	3	1	C0PDB0	N-Term(iTRAQ4plex); K15(iTRAQ4plex)	2028.05	0.96077	40	6.16965	0.971549	43	8.83351	0.984755	23	4.11284	1.1912	40	4.06786	1.22745	43	6.11841	1.21041	23	5.70463	1.06279	40	5.62284	1.06598	43	7.35151	1.00604	23	7.46077	0.698542	40	14.555	0.679211	43	25.0489	0.775374	23	16.7334	8.852e-09	81.64	76.54	82.29	0
SDSPTVGWGGPGGYVYQK	4	5	1	Q9SE94	N-Term(iTRAQ4plex); K18(iTRAQ4plex)	2143.07	1.21048	2	2.22941				1.21204	2	3.0551	1.01565	2	3.87456				1.02154	2	1.48301	0.900634	2	3.22698				0.885089	2	1.74466	0.976244	2	8.98933				0.992057	2	4.07656	1.342e-11	81.64		84.14	0
HIVGMTGDGVNDAPALK	22	23	3	K7TX67;A0A1D6DVJ7;A0A1D6DVJ8	N-Term(iTRAQ4plex); K17(iTRAQ4plex)	1983.06																																					1.1e-09	81.63	96.25	85.86	0
MGNPSVEVTEENR	4	6	1	A0A1D6QVG9	N-Term(iTRAQ4plex)	1605.77	0.833962	2	19.1914	0.871829	1		0.945595	1		0.948068	2	2.39974	0.860431	1		0.901015	1		1.09306	2	2.04364	1.14673	1		1.06327	1		1.17037	2	9.48938	1.18271	1		1.17715	1		1.142e-08	81.61	81.61	81.22	0
GWPVDFSAYK	8	1	1	A0A1D6JAW1	N-Term(iTRAQ4plex); K10(iTRAQ4plex)	1457.77	0.846162	3	13.1968	0.874465	2	11.2693	0.877956	3	1.87992	0.966202	3	0.442249	1.02037	2	6.75023	1.02533	3	5.69082	1.17427	3	5.69269	1.13027	2	1.25142	1.10692	3	3.53983	0.988836	3	0.756049	0.940255	2	2.4759	0.929993	3	4.33415	1.494e-05	81.6	63.22	87.65	0
LLSEPAPGISASPSEENMR	3	10	3	B6SIC6;B6T1X2;A0A096UDS3	N-Term(iTRAQ4plex)	2129.06																																					4.261e-12	81.6	53.08	22.74	0
SQNAVQANMELEFSR	3	7	1	A0A1D6PUL7	N-Term(iTRAQ4plex); M9(Oxidation)	1883.91	0.890725	1		0.952271	1		0.884113	1		0.808674	1		0.776286	1		0.7705	1		1.0581	1		1.07146	1		1.06732	1		1.41072	1		1.36727	1		1.4597	1		1.217e-07	81.59	85.2	85.1	0
VLISSPTWGNHK	15	5	1	A0A1D6HNF7	N-Term(iTRAQ4plex); K12(iTRAQ4plex)	1626.92	0.862302	5	18.3592	0.906038	5	28.0249	0.975097	5	6.58786	1.13598	5	3.9181	1.08257	5	5.09407	1.02905	5	0.860409	1.08772	5	4.6266	1.04771	5	3.6048	1.0066	5	4.92297	0.88649	5	8.50791	0.848099	5	3.45816	1.07469	5	16.2706	6.746e-07	81.52	59.79	62.41	0
EVGADAVAHGCTGK	12	5	1	B4FZ29	N-Term(iTRAQ4plex); C11(Carbamidomethyl); K14(iTRAQ4plex)	1659.84	0.98144	4	7.21741	1.03264	4	5.78383	0.95908	4	13.8383	1.07388	4	1.40459	1.00832	4	3.293	1.03861	4	7.08582	1.11937	4	4.89552	1.05272	4	1.49459	1.0802	4	3.74118	0.792456	4	5.92666	0.940059	4	22.2609	0.84308	4	14.7355	1.005e-09	81.5	82.89	70.87	0
FDAELSHGANAGLINALK	51	4	1	A0A096PU33	N-Term(iTRAQ4plex); K18(iTRAQ4plex)	2129.17	0.953077	13	6.96134	0.973674	21	7.94164	0.954662	17	8.17643	1.07418	13	10.8984	1.08961	21	5.85285	1.06973	17	3.91055	1.01657	13	2.95013	1.0548	21	5.41081	1.06352	17	6.07942	0.871844	13	16.4544	0.891909	21	11.637	0.878254	17	11.1416	1.114e-12	81.48	123.73	126.35	0
LGVTAAAFAPAAVVAAPGAGGGAAAEEEAPVEK	16	3	2	B6SR22;B6UIC1	N-Term(iTRAQ4plex); K33(iTRAQ4plex)	3208.71																																					1.03e-15	81.48	96.63	71.79	0
ASVLNLDLTNPLLAK	5	9	1	A0A1D6MWM9	N-Term(iTRAQ4plex); K15(iTRAQ4plex)	1870.12	0.98356	2	7.4806	0.967196	2	6.87741	1.07708	1		0.968624	2	0.151912	0.955526	2	3.09279	0.962629	1		1.07483	2	0.252292	1.07407	2	0.635264	1.07944	1		0.998956	2	8.56709	1.04144	2	13.5905	0.887337	1		2.936e-10	81.48	72.84	77.33	0
QADLILTAGTVTMK	14	2	1	A0A059Q6T6	N-Term(iTRAQ4plex); K14(iTRAQ4plex)	1750	1.04089	4	13.0375	1.00321	6	13.2875	0.965344	4	3.95585	1.0933	4	6.37132	1.0899	6	9.04496	1.04779	4	10.6597	1.00698	4	5.35991	1.05488	6	8.21964	1.05612	4	1.80574	0.798315	4	3.99059	0.850521	6	15.1763	0.916641	4	17.5342	1.406e-08	81.47	85.79	87.53	0
MELSSLTQTNISLPFITATADGPK	5	1	1	A0A096RT06	N-Term(iTRAQ4plex); M1(Oxidation); K24(iTRAQ4plex)	2839.5	1.02057	2	8.17429	0.996962	2	2.84744	1.06104	1		1.08614	2	4.73125	1.04453	2	5.00232	1.16104	1		0.991904	2	5.76095	1.01556	2	0.349061	0.900661	1		0.912519	2	8.55732	0.968921	2	13.1579	0.9127	1		3.294e-10	81.46	53.32	80.74	0
YLASMEGAVLSGK	6	6	1	C4J008	N-Term(iTRAQ4plex); K13(iTRAQ4plex)	1613.88	1.14797	2	9.57192	1.03703	2	4.40943	1.0316	2	7.8474	0.906692	2	3.99461	0.91331	2	1.95118	0.943604	2	2.25525	0.995001	2	11.8677	1.06658	2	2.42689	1.0559	2	0.614662	1.0484	2	2.8232	1.04684	2	3.40126	1.015	2	4.8474	1.129e-10	81.41	83.04	98.3	0
SVGGQPVVFDSVK	14	2	1	B7ZYW4	N-Term(iTRAQ4plex); K13(iTRAQ4plex)	1606.9	0.885261	6	6.18733	0.859904	4	6.83484	0.839963	4	21.1829	1.07809	6	9.0669	1.09601	4	3.24802	1.16508	4	9.12252	1.10256	6	8.46097	1.15135	4	4.7544	1.09583	4	6.04828	0.818635	6	4.80602	0.853986	4	6.49838	0.832261	4	12.9633	9.007e-10	81.39	73.89	54.74	0
INSMEPEVSALSDADLR	1	1	1	O24590	N-Term(iTRAQ4plex)	1990.99	1.27101	1								1.51998	1								0.551816	1								0.72363	1								6.42e-11	81.39			0
QIITTHIDILHK	56	3	1	A0A096S2Q4	N-Term(iTRAQ4plex); K12(iTRAQ4plex)	1720.04	0.914386	19	13.4356	0.887125	20	13.13	0.918539	16	14.6528	1.02453	19	5.39409	1.04931	20	6.48519	1.01554	16	6.76746	1.13589	19	7.45709	1.13533	20	4.44106	1.11251	16	12.65	0.84705	19	9.17019	0.81964	20	10.2956	0.905488	16	10.9132	5.705e-10	81.38	87.58	86.7	0
VLASSLVEVVDIIR	24	4	1	B6TJ78	N-Term(iTRAQ4plex)	1657	1.21058	10	3.49096	1.20567	8	8.52887	1.13081	6	14.481	0.914777	10	4.90564	0.920319	8	2.46776	0.917793	6	2.717	0.935408	10	4.43837	0.964181	8	4.99702	0.943185	6	6.33829	1.00783	10	4.71612	1.00746	8	8.99475	1.03032	6	7.02962	5.283e-10	81.38	76.89	52.47	0
GSEASASAASGSDDAALYR	1	1	1	A0A096TTP9	N-Term(iTRAQ4plex)	1929.89	0.79811	1								0.934345	1								1.02216	1								1.38037	1								4.056e-10	81.38			0
EISAAYEVLSDEK	6	16	2	B4FAB2;A0A1D6QBW2	N-Term(iTRAQ4plex); K13(iTRAQ4plex)	1741.9																																					6.481e-09	81.36	64.38	54.69	0
YGGGANELSDGYSK	8	4	2	Q9ATM7;B6T7B8	N-Term(iTRAQ4plex); K14(iTRAQ4plex)	1705.83																																					5.39e-12	81.36	63.4	51.54	0
NPAEQAHGANAGLEIAIR	20	5	2	B4G031;B6TVL8	N-Term(iTRAQ4plex)	1976.04																																					8.532e-12	81.35	80.77	83.57	0
AQVALVPGDAFGDDK	8	8	2	B4G195;B4FY87	N-Term(iTRAQ4plex); K15(iTRAQ4plex)	1790.95																																					2.781e-08	81.34	53.83	70.51	0
ELISNASDALDK	3	15	2	A0A096SCS1;A0A096TKU0	N-Term(iTRAQ4plex); K12(iTRAQ4plex)	1563.84																																					2.313e-08	81.33	81.21	81.96	0
YAPTTSPLSIEK	12	8	2	B6TR92;B6SU31	N-Term(iTRAQ4plex); K12(iTRAQ4plex)	1594.89																																					6.237e-06	81.33	76.2	100.54	0
GVSYEYVEEDLSNK	4	4	1	A0A1D6K7C1	N-Term(iTRAQ4plex); K14(iTRAQ4plex)	1919.95	2.03328	1		2.02812	1					1.17121	1		1.21418	1					0.495966	1		0.482679	1					0.494446	1		0.460559	1					1.526e-10	81.31	92.08		0
EAVNVSLENLK	150	12	4	A0A096RZN2;Q41728;C0P626;B4G262	N-Term(iTRAQ4plex); K11(iTRAQ4plex)	1503.86																																					1.09e-08	81.31	84.37	80.92	0
YVVPMSNGDVDAGGLLATVLTK	8	1	1	B4FK45	N-Term(iTRAQ4plex); K22(iTRAQ4plex)	2508.36	0.988969	3	9.68762	1.06412	3	19.7649	1.06888	2	13.34	1.27055	3	1.24993	1.1286	3	10.6801	1.10238	2	13.19	0.945412	3	0.730879	0.925262	3	8.14757	0.951461	2	0.225014	0.798784	3	2.38687	0.836881	3	3.25763	0.891904	2	7.48121	2.3e-10	81.3	81.28	32.58	0
ELLSDLQSSDYPSK	10	6	2	B4FSE2;B4FKM0	N-Term(iTRAQ4plex); K14(iTRAQ4plex)	1869.97																																					2.768e-09	81.29	80.94	69.25	0
IINEPTAASLAYGFEK	19	12	4	B6UFB3;A0A1D6MUF1;B8A3D0;A0A096RT06	N-Term(iTRAQ4plex); K16(iTRAQ4plex)	2012.09																																					7.796e-11	81.29	80.37	103.09	0
ELEEASKEEQLTK	20	5	1	B6U6B2	N-Term(iTRAQ4plex); K7(iTRAQ4plex); K13(iTRAQ4plex)	1966.07	0.7356	7	20.1518	0.737426	7	22.2195	0.757421	6	15.435	1.17146	7	10.8322	1.16549	7	12.2434	1.17282	6	6.1743	1.27364	7	5.22805	1.29272	7	3.57902	1.25095	6	4.13937	0.54587	7	32.3018	0.573729	7	18.807	0.617479	6	24.2466	8.94e-11	81.26	81.48	81.15	1
VSGTDAEDAASSEK	3	5	1	B6TAE3	N-Term(iTRAQ4plex); K14(iTRAQ4plex)	1654.79	1.03167	1		1.07513	1		1.14188	1		1.04848	1		1.02032	1		1.04351	1		1.09715	1		1.04923	1		1.08974	1		0.769781	1		0.857686	1		0.656296	1		4.58e-11	81.26	58.43	98.56	0
SPLAFNETIYALPMLTVLTDK	4	2	2	A0A1D6DUN1;A0A1D6ENT5	N-Term(iTRAQ4plex); M14(Oxidation); K21(iTRAQ4plex)	2641.44																																					4.652e-07	81.25	73.59	52.62	0
AMGVELDLSDKPVGLGVR	62	2	1	B6T2Y1	N-Term(iTRAQ4plex); K11(iTRAQ4plex)	2144.19	0.859379	23	9.52439	0.889081	24	9.65717	0.857059	15	8.19946	1.04186	23	5.68296	1.03629	24	4.94983	1.04668	15	4.31262	1.15311	23	7.63703	1.17658	24	5.76852	1.18897	15	5.23871	0.829228	23	14.2256	0.853329	24	9.06864	0.827182	15	6.9834	7.252e-14	81.25	72.91	61.35	0
GIVFLGPPASSMNALGDK	6	19	1	A0A096UDB7	N-Term(iTRAQ4plex); K18(iTRAQ4plex)	2062.13	1.01212	2	7.89645	0.93849	2	9.16043	0.998292	2	7.32487	1.01233	2	9.05397	1.0656	2	12.55	1.03338	2	4.66982	1.02956	2	5.57653	1.041	2	0.0424651	1.00432	2	7.25414	0.967764	2	17.0549	0.949329	2	12.4492	0.996708	2	13.0136	6.13e-10	81.25	57.54	80.03	0
DGTTTAGNSSQVSDGAGAVLLMK	7	3	1	B6TIL6	N-Term(iTRAQ4plex); K23(iTRAQ4plex)	2468.26	1.13835	3	1.18978	1.04864	2	2.44039	1.07244	2	14.66	0.962532	3	13.5417	1.06773	2	4.56066	1.03212	2	10.8507	0.931948	3	5.76116	0.959062	2	3.59052	0.934117	2	0.480532	1.14822	3	9.39479	0.97758	2	4.78315	1.01003	2	36.8979	6.07e-14	81.24	86.24	88.16	0
STLVEGGGIGVAIETAASHVK	3	1	1	A0A1D6JZU3	N-Term(iTRAQ4plex); K21(iTRAQ4plex)	2284.28	0.793908	1		0.985107	1		0.800108	1		0.866157	1		1.06121	1		0.933362	1		1.09267	1		0.919675	1		1.02413	1		1.36628	1		1.14004	1		1.37085	1		3.333e-13	81.22	67.33	78.51	0
LLGGVTIAHGGVLPNINPVLLPK	102	12	2	B4FMH5;A0A096TUV6	N-Term(iTRAQ4plex); K23(iTRAQ4plex)	2580.59																																					5.65e-09	81.2	87.53	84.54	0
ASVSSYSNDTTEAESPR	3	9	1	C0HFG9	N-Term(iTRAQ4plex)	1944.89	1.02881	1		0.916289	1		0.968205	1		0.792108	1		0.892842	1		0.811551	1		1.10815	1		1.12455	1		1.09056	1		1.17868	1		1.11747	1		1.24741	1		3.25e-12	81.2	83.1	77.33	0
ADIGIAVADSTDAAR	3	8	3	B4FJD3;A0A1D6HUV1;A0A1D6HUU9	N-Term(iTRAQ4plex)	1589.82																																					3.052e-09	81.2	75.08	69.28	0
VYFHDVVAGTNPTAVR	11	1	1	B6T8I3	N-Term(iTRAQ4plex)	1889.99	1.02711	4	18.3176	0.904051	3	32.6908	0.913772	4	16.6275	0.877684	4	2.83941	0.917139	3	0.107877	0.91898	4	3.20403	1.08918	4	7.48337	1.01697	3	9.86012	1.02447	4	10.9278	1.19687	4	5.98829	1.23117	3	1.09523	1.22423	4	7.18285	2.968e-09	81.2	70.08	61.63	0
AAESSSPPTVPASAAGK	10	1	1	B4F874	N-Term(iTRAQ4plex); K17(iTRAQ4plex)	1815.95	0.428569	4	59.4798	0.294028	2	7.1313	0.431876	4	74.1026	0.50255	4	58.2949	0.315509	2	23.0004	0.452933	4	47.246	1.52641	4	17.5086	1.68011	2	8.02738	1.63793	4	8.00891	1.55793	4	8.02415	1.74481	2	22.9384	1.36086	4	15.4854	3.128e-09	81.19	67.82	75.77	0
ILESQPEVAAATVDVEK	6	1	1	B6TVS8	N-Term(iTRAQ4plex); K17(iTRAQ4plex)	2087.14	0.965332	2	22.1558	0.811989	1		0.922913	3	14.8233	1.30821	2	0.440616	1.35938	1		1.21303	3	3.47287	0.984451	2	17.0992	1.11113	1		1.04016	3	17.9359	0.603556	2	8.42965	0.49353	1		0.692964	3	16.9652	1.211e-08	81.18	75.19	81.09	0
SDYQNVMVFQSSTYGK	4	3	2	A0A1D6HXL4;B6TCM9	N-Term(iTRAQ4plex); K16(iTRAQ4plex)	2142.03																																					3.83e-09	81.18	50.04	81.3	0
YGAQCTGITLSPVQAER	4	24	1	M1PNL6	N-Term(iTRAQ4plex); C5(Carbamidomethyl)	1995.02	1.00327	2	16.2957	0.953584	1		0.952474	1		0.986966	2	7.59877	0.980294	1		1.00739	1		0.960778	2	0.896841	0.970299	1		0.987498	1		1.15234	2	4.72094	1.21697	1		1.13456	1		2.337e-10	81.1	86.29	72.33	0
NYVTGEHLYSK	9	8	1	K7V9A1	N-Term(iTRAQ4plex); K11(iTRAQ4plex)	1598.85	0.987194	3	1.68355	0.965087	3	7.1121	0.988876	3	0.749079	1.07495	3	9.12541	1.10695	3	2.44279	1.02845	3	0.29316	1.05686	3	2.84693	1.05571	3	5.36733	1.01735	3	0.74377	0.934347	3	6.21213	0.884289	3	14.3668	1.00006	3	1.02499	7.223e-08	81.1	75.33	81.04	0
DPAFTEMAEQLQK	9	2	1	B4FRE3	N-Term(iTRAQ4plex); K13(iTRAQ4plex)	1795.9	1.01003	3	1.00934	1.01599	2	4.43105	1.06619	4	4.96151	1.30775	3	13.0787	1.28902	2	12.5839	1.12148	4	8.77368	0.897823	3	2.28663	0.866613	2	2.76569	0.939945	4	2.64348	0.713017	3	18.3661	0.79746	2	33.1332	0.791489	4	19.3724	7.339e-09	81.08	85.73	73.85	0
LSSVPSGGGAIDMGAPAAVAGGGAAPAEEAK	8	4	1	O24415	N-Term(iTRAQ4plex); K31(iTRAQ4plex)	2954.51	0.936432	4	17.3028	0.867884	3	12.8243	0.808674	1		1.12575	4	3.88757	1.01268	3	16.5651	0.767762	1		0.996877	4	17.7702	1.02163	3	5.31067	1.0348	1		0.890899	4	13.8672	0.988026	3	9.1456	1.61546	1		1.038e-12	81.07	63.39	18.2	0
MSAMSSATDNAIELR	25	3	1	P0C1M0	N-Term(iTRAQ4plex); M1(Oxidation)	1756.83	0.873992	8	21.3166	0.802138	8	6.35559	0.924914	7	27.6376	1.24231	8	7.13221	1.24643	8	14.7019	1.27126	7	3.63928	0.896001	8	5.22416	0.891858	8	11.5168	0.866602	7	3.1282	1.00425	8	20.4503	1.06873	8	16.4675	0.956406	7	24.4387	9.249e-09	81.04	86.67	88.54	0
EWGVPSDLFGTLPGR	13	1	1	B4FS55	N-Term(iTRAQ4plex)	1774.92	0.935864	3	5.45966	0.8874	5	12.6575	0.900898	5	8.55777	0.890488	3	6.25136	0.922167	5	5.43933	0.906903	5	9.47096	1.02239	3	3.23515	0.986953	5	3.32712	1.05131	5	4.90614	1.24565	3	4.04087	1.21096	5	9.2336	1.26091	5	10.7969	4.032e-07	81.04	81.58	68.26	0
ASVVDDLPLVGNK	24	2	1	C4J9M7	N-Term(iTRAQ4plex); K13(iTRAQ4plex)	1614.93	0.953525	7	8.95794	1.0169	8	4.29702	1.01928	9	3.9782	1.21967	7	5.08531	1.13582	8	7.33927	1.1149	9	6.26542	1.05629	7	5.97086	1.03822	8	5.91286	1.02743	9	2.81345	0.700939	7	11.7323	0.753506	8	10.8446	0.778484	9	15.672	3.028e-09	81.03	87.94	98.79	0
FLHIIENSPVYPVIYDSNR	6	6	1	A0A096U3P0	N-Term(iTRAQ4plex)	2420.27	0.926856	2	4.82648	1.11855	3	3.50939	1.06255	1		0.990208	2	4.63959	0.887528	3	0.930189	0.935178	1		1.01674	2	3.18071	0.940859	3	3.74407	0.965569	1		1.14058	2	6.07082	1.21351	3	2.01438	1.16398	1		8.717e-10	81.03	45.85	12.27	0
FLDMFGNVVMDIPR	212	17	2	D3K3U9;A0A1D6M422	N-Term(iTRAQ4plex); M10(Oxidation)	1813.91																																					4.787e-09	81.02	77.56	79.3	0
ANTFVGEVLGLDPR	10	3	1	B4G024	N-Term(iTRAQ4plex)	1631.89	1.26864	2	15.4039	1.10089	4	13.94	1.08611	4	23.9353	0.92405	2	26.5666	0.9427	4	17.0713	0.914593	4	17.0362	0.867325	2	3.14886	0.796966	4	18.1303	0.881433	4	13.8005	1.08897	2	10.9106	1.2639	4	13.3398	1.29086	4	18.5166	2.838e-06	81.02	53.79	56.51	0
LFAADNGLDVATTR	5	2	1	B6STR0	N-Term(iTRAQ4plex)	1607.86	1.09287	2	13.4112	1.09694	2	13.55	1.21171	1		1.53764	2	1.57936	1.50497	2	2.77485	1.56657	1		0.555385	2	30.227	0.58429	2	21.6858	0.513055	1		0.872495	2	10.9153	0.881864	2	1.19472	0.786835	1		2.862e-09	81	80.95	81.08	0
DGPGEPGGQSWTVEWLK	3	4	1	A0A096PU33	N-Term(iTRAQ4plex); K17(iTRAQ4plex)	2131.06	0.908734	1		0.871161	1		0.907927	1		1.07896	1		1.16346	1		1.10701	1		1.18477	1		1.08736	1		1.12044	1		0.701886	1		0.792296	1		0.77298	1		7.717e-10	80.99	87.04	75.4	0
FAPGGESYASGSEDGTIR	4	5	1	A0A1D6LSE0	N-Term(iTRAQ4plex)	1944.9	0.904368	1		0.962481	2	10.0212	0.918581	1		0.968144	1		1.05533	2	9.59623	1.00157	1		1.04473	1		1.0008	2	6.81392	1.0178	1		1.15442	1		1.0112	2	15.3786	1.12789	1		5.576e-09	80.99	79.42	74.91	0
ELVPIDLDMLQFVGESLK	22	16	1	A0A1D6FZP4	N-Term(iTRAQ4plex); K18(iTRAQ4plex)	2334.29	0.940685	6	7.97128	0.994749	9	19.5192	0.943606	7	22.1321	1.09131	6	7.29033	1.11627	9	15.3387	1.09516	7	8.20007	1.0311	6	10.0748	1.05349	9	5.68006	1.11128	7	3.42976	0.839394	6	10.3448	0.804872	9	8.97023	0.833038	7	8.05422	4.982e-09	80.99	66.23	79.19	0
DYNPEQNEDNVLAR	41	2	1	A0A059Q6U2	N-Term(iTRAQ4plex)	1820.85	0.763535	15	24.2715	0.730331	12	20.9225	0.715533	14	10.313	1.02453	15	7.32077	1.01605	12	3.4481	0.993557	14	4.38512	1.11979	15	9.47255	1.10676	12	5.88308	1.10602	14	7.06088	1.13745	15	16.2678	1.20914	12	11.4537	1.1891	14	10.9622	7.909e-09	80.97	80.77	89.47	0
ATADDEDATAAATTVR	7	1	1	B6SJR3	N-Term(iTRAQ4plex)	1722.82	0.929002	2	27.394	1.04549	2	18.7026	1.02785	3	24.3809	0.869706	2	3.86594	0.904405	2	2.26393	0.926616	3	2.09417	0.857797	2	7.37056	0.873362	2	1.77131	0.935546	3	5.46285	1.61082	2	14.8593	1.40006	2	12.1017	1.18829	3	6.63068	1.958e-10	80.96	86.79	80.55	0
GQETSTNSIASIFAWTR	4	3	1	A0A1D6E6B3	N-Term(iTRAQ4plex)	2013.01	1.00186	2	1.57549	1.01941	1		0.957552	1		0.996287	2	6.02383	0.923589	1		0.99913	1		0.950034	2	2.20116	0.944326	1		0.942443	1		1.1658	2	6.81036	1.2811	1		1.22676	1		6.826e-13	80.93	19.72	66	0
AQEEMAQVAK	28	8	2	Q84KR7;E9NQE1	N-Term(iTRAQ4plex); K10(iTRAQ4plex)	1392.74																																					8.212e-08	80.9	81.34	81	0
CCLEHAASVAK	12	10	3	C0P530;K7UGR2;A0A1D6LJS9	N-Term(iTRAQ4plex); C1(Carbamidomethyl); C2(Carbamidomethyl); K11(iTRAQ4plex)	1533.78																																					2.632e-08	80.89	80.94	70.26	0
GTGITEDFEEVQVQSR	13	2	1	A0A1D6LLW6	N-Term(iTRAQ4plex)	1938.95	0.897064	6	21.9183	1.12317	3	10.7042	1.08238	4	21.5585	1.15283	6	9.36385	1.01382	3	16.5652	1.10045	4	14.6287	0.919794	6	3.88165	0.902567	3	10.211	0.933415	4	7.91509	1.14213	6	2.04636	0.973964	3	33.7203	0.984461	4	13.6641	6.984e-12	80.88	62.96	53.52	0
FEGLYLFHTPLGSGANQAQVIDNK	52	1	1	B4FV82	N-Term(iTRAQ4plex); K24(iTRAQ4plex)	2907.52	0.959255	17	9.66387	0.982138	17	5.24211	0.933921	18	8.13856	0.925739	17	11.0515	0.865525	17	11.449	0.955204	18	11.3371	1.09187	17	5.7352	1.10523	17	5.46229	1.12336	18	9.06774	1.08484	17	9.40408	1.13595	17	14.2423	1.06316	18	10.3541	1.772e-11	80.87	82.91	76.46	0
SSEAYTFNHDSMAR	7	8	1	B8A2Q4	N-Term(iTRAQ4plex); M12(Oxidation)	1775.78	0.836902	3	38.5867	0.935028	3	6.39157	0.907987	1		1.02513	3	4.53534	0.948116	3	5.91157	0.991157	1		1.03602	3	4.24462	1.07875	3	11.3884	0.995994	1		0.934793	3	6.77235	0.989839	3	22.0058	1.19875	1		1.621e-06	80.86	78.56	78.68	0
SLVEAGAALLVK	4	2	1	B6T3S1	N-Term(iTRAQ4plex); K12(iTRAQ4plex)	1458.91	0.989031	2	1.08357	1.02946	2	5.72497				1.30135	2	3.72293	1.23913	2	4.15212				0.91399	2	3.59273	0.954838	2	4.61008				0.743153	2	4.26447	0.720668	2	13.5634				1.161e-08	80.84	78.02		0
EHVVLDGSGNPVK	4	29	1	A0A1D6Q8N0	N-Term(iTRAQ4plex); K13(iTRAQ4plex)	1638.9	1.15887	2	3.08025	1.1144	1		1.16243	1		1.08026	2	7.1609	1.05385	1		1.10242	1		0.929716	2	1.33582	0.993258	1		0.935741	1		0.875552	2	7.1273	0.860089	1		0.822934	1		2.263e-07	80.84	74.6	79.95	0
VVAAALNPVDAK	6	1	1	B6TXY3	N-Term(iTRAQ4plex); K12(iTRAQ4plex)	1455.87	0.832775	2	16.7361	0.83412	2	17.2227	0.833275	2	14.6348	1.28527	2	5.63694	1.27147	2	6.31649	1.30518	2	5.62721	1.05876	2	8.54816	1.01896	2	9.71183	1.01196	2	4.56595	0.670457	2	18.5886	0.766527	2	19.3837	0.728368	2	8.69746	2.113e-07	80.83	88.85	80.48	0
IADFDLSNQAPDMAAR	2	9	2	B6TJX6;B6SUI6	N-Term(iTRAQ4plex)	1878.91																																					1.96e-11	80.83	68.32		0
DMGYNVSMMADSTSR	10	9	2	C0PHC0;A0A1D6H1R5	N-Term(iTRAQ4plex); M2(Oxidation); M8(Oxidation)	1840.76																																					1.573e-06	80.79	81.83	81.4	0
LLIQNQDEMIK	38	6	3	P04709;P12857;B4FSA7	N-Term(iTRAQ4plex); K11(iTRAQ4plex)	1632.93																																					1.218e-08	80.78	100.44	85.99	0
ALEQSAPQLEVLEIAGNEINAK	4	1	1	A0A1D6HD80	N-Term(iTRAQ4plex); K22(iTRAQ4plex)	2625.44	0.985799	2	2.64912	0.954254	1		0.985652	1		1.06728	2	2.17668	1.02105	1		1.1066	1		1.0356	2	4.63103	1.05956	1		0.950487	1		0.907716	2	2.22021	0.981358	1		0.999671	1		4.587e-12	80.78	100.19	46.96	0
TDLTDLVDLIK	25	2	1	B4G072	N-Term(iTRAQ4plex); K11(iTRAQ4plex)	1533.9	1.10381	8	6.00652	1.20485	9	14.2633	1.17886	8	9.85216	1.13017	8	7.12581	1.10725	9	5.63681	1.12027	8	6.83237	1.00511	8	5.19267	0.949422	9	2.42182	1.02219	8	8.47843	0.547155	8	11.3467	0.575721	9	15.5055	0.517224	8	21.7199	8.967e-08	80.78	61.16	68.53	0
LVPLLTEAGAIVTAR	23	2	1	B6SN61	N-Term(iTRAQ4plex)	1668.02	1.03419	7	6.30816	0.999038	8	5.94697	1.02794	8	6.69697	1.01846	7	8.72977	0.974147	8	2.41499	1.00591	8	6.22578	1.01006	7	1.54617	1.00223	8	4.07148	0.966781	8	5.00454	0.958175	7	8.01618	0.96273	8	16.4584	1.00664	8	15.0609	2.531e-08	80.77	76.81	85.74	0
NFNPVYLFDEGSTISWVPCGR	39	1	1	B4FQ59	N-Term(iTRAQ4plex); C19(Carbamidomethyl)	2602.25	0.862134	12	12.3748	0.85744	18	9.30209	0.869267	9	5.16625	1.05195	12	6.11463	1.03257	18	4.8558	1.04215	9	5.59012	1.09013	12	8.22646	1.09456	18	5.65171	1.03312	9	2.8622	1.0479	12	17.679	1.00051	18	8.35049	1.04688	9	7.37967	3.424e-13	80.76	83.27	98.58	0
SDAEPAAVAAPAPETK	16	5	1	Q94IQ9	N-Term(iTRAQ4plex); K16(iTRAQ4plex)	1812.95	0.927129	5	23.5027	0.827141	7	11.823	0.84956	4	14.3223	0.912229	5	8.09965	0.928428	7	16.0713	0.910455	4	2.13779	1.20001	5	3.17949	1.16661	7	15.3065	1.10007	4	19.1562	0.829286	5	8.37012	0.961103	7	19.8722	1.04366	4	12.8997	2.154e-09	80.76	75.51	70.02	0
GGDAIAPDSLLTEECDVLIPAALGGVINK	15	9	1	Q43260	N-Term(iTRAQ4plex); C15(Carbamidomethyl); K29(iTRAQ4plex)	3196.71	0.938274	6	12.3747	0.982116	4	17.158	0.866171	5	11.4756	0.949148	6	5.49916	1.02894	4	5.45512	1.01206	5	9.61249	1.03329	6	7.98028	1.01245	4	6.61239	1.06181	5	3.32722	1.11495	6	8.61672	1.03112	4	8.85637	1.11789	5	6.65724	3.56e-09	80.76	67.2	81.52	0
GAAVEVNVVDK	3	1	1	A0A1D6FUE4	N-Term(iTRAQ4plex); K11(iTRAQ4plex)	1388.8	1.03809	2	6.83245				1.26502	1		1.06121	2	2.50581				0.998324	1		1.00049	2	3.9738				0.978851	1		0.919537	2	5.92903				0.79217	1		7.183e-08	80.76		40.56	0
DGIDYAAVTVQLPGGER	404	4	2	B4F9R9;B6T3B2	N-Term(iTRAQ4plex)	1904.99																																					1.179e-11	80.74	82.5	79.59	0
EKENLINATSISLEQLEK	50	5	2	A0A059Q8F8;B6SPT1	N-Term(iTRAQ4plex); K2(iTRAQ4plex); K18(iTRAQ4plex)	2491.4																																					3.405e-14	80.74	81.98	73.23	1
EVDYADNSVTENTR	49	4	1	C0P3W9	N-Term(iTRAQ4plex)	1756.81	0.685615	16	29.6108	0.729897	17	25.7167	0.715173	16	32.7263	0.985141	16	4.26764	0.951603	17	8.22741	0.968443	16	10.3075	1.12576	16	10.4989	1.13728	17	6.45673	1.09881	16	4.91515	1.20659	16	7.92125	1.20154	17	7.75292	1.17225	16	8.23914	6.911e-09	80.73	81.42	79.64	0
EESVNDTMENLNLDLPGHQAQDGNTAEK	3	3	2	A0A1D6GZI1;A0A1D6GZH9	N-Term(iTRAQ4plex); K28(iTRAQ4plex)	3357.57																																					3.19e-12	80.73		64.34	0
MVEPGHLDQLLHPQFENPSAYK	118	65	5	C5IHD1;A0A1D6M422;A0A1D6M444;A0A1D6FQF9;A0A1D6FQE4	N-Term(iTRAQ4plex); K22(iTRAQ4plex)	2838.44																																					9.763e-13	80.72	80.64	83.73	0
GSIYDAQPTFESYGVAHGSPDLAK	5	1	1	B6T2X6	N-Term(iTRAQ4plex); K24(iTRAQ4plex)	2798.39	0.893052	2	2.01036	0.980962	1		0.869641	2	16.987	0.909184	2	2.29731	0.928133	1		0.929815	2	15.4405	1.13086	2	3.31816	1.16212	1		1.21126	2	2.12074	1.10268	2	5.19792	0.911383	1		0.92714	2	1.4436	1.515e-08	80.72	77.18	77.4	0
LVYTNDQGEVVK	24	4	1	B6TEW2	N-Term(iTRAQ4plex); K12(iTRAQ4plex)	1652.91	0.832146	9	7.75739	0.84111	8	13.9754	0.880532	7	9.74029	1.137	9	2.66995	1.1142	8	3.69725	1.12374	7	2.53971	1.11105	9	4.34858	1.10691	8	5.80899	1.10855	7	3.55983	0.828984	9	8.18563	0.831252	8	8.07131	0.817399	7	3.45886	1.515e-08	80.69	99.67	93.78	0
DVDYEAALSTK	3	16	2	A0A1D6EI47;A0A1D6INP6	N-Term(iTRAQ4plex); K11(iTRAQ4plex)	1499.78																																					4.11e-07	80.69	77.38	82.21	0
TTLVANTSNMPVAAR	17	8	2	C0PHC0;A0A1D6H1R5	N-Term(iTRAQ4plex)	1689.9																																					7.512e-10	80.66	81.14	84.08	0
CADGDFAGVEGESK	3	1	1	B6TJW7	N-Term(iTRAQ4plex); C1(Carbamidomethyl); K14(iTRAQ4plex)	1729.8	0.382807	1		0.361392	1		0.32154	1		0.464642	1		0.360515	1		0.33878	1		1.79365	1		1.91586	1		1.93254	1		1.20961	1		1.17964	1		1.22513	1		3.031e-09	80.63	78.24	89.82	0
[truncated: 32,790 more rows]
