# Supplementary material for: Comparative proteomics combined with analyses of transgenic plants reveal ZmREM1.3 mediates maize resistance to southern corn rust
Source: Plant Biotechnol J. 2019 Apr 23;17(11):2153–68. doi: 10.1111/pbi.13129 (PMC6790363; doi:10.1111/pbi.13129)
Supplement: Supplementary file 9 — Table S2 Proteins identified and quantified by LC‐MS/MS. [file PBI-17-2153-s005.xlsx]

## Sheet: Sheet2
Table S2. Proteins identified and quantified by LC-MS/MS.
Accession	Description	ΣCoverage	Σ# Proteins	Σ# Unique Peptides	Σ# Peptides	Σ# PSMs	A4: 9801SCR/ref	B4: 9801SCR/ref	C4: 9801SCR/ref	Average (9801SCR)	SD (9801SCR)	CV (9801SCR)	A4: 9801mock/ref	B4: 9801mock/ref	C4: 9801mock/ref	Average (9801mock)	SD (9801mock)	CV (9801mock)	A4: P178SCR/ref	B4: P178SCR/ref	C4: P178SCR/ref	Average (P178SCR)	SD (P178SCR)	CV (P178SCR)	A4: P178mock/ref	B4: P178mock/ref	C4: P178mock/ref	Average (P178mock)	SD (P178mock)	CV (P178mock)	# AAs	MW [kDa]	calc. pI	Genename	Biological Process	Cell Component	Molecular Function	KEGG Pathways
O82087	Pathogenesis related protein-5 OS=Zea mays GN=PR-5 PE=2 SV=1 - [O82087_MAIZE]	20.35	8	1	2	15	3.50761	3.15213	2.81832	3.15935	0.344702	0.109105	0.383446	0.442727	0.452877	0.42635	0.0375011	0.0879585	0.332356	0.456785	0.53947	0.44287	0.104256	0.235409	0.369522	0.4821	0.48947	0.447031	0.0672255	0.150382	172	17.319	4.88135	Zm.6659	0	0	0	0
A0A1D6ELS0	Histone H2B OS=Zea mays GN=ZEAMMB73_Zm00001d005322 PE=3 SV=1 - [A0A1D6ELS0_MAIZE]	3.05	2	1	1	14	2.59733	2.72305	2.92	2.74679	0.162642	0.0592116	0.377875	0.418614	0.454091	0.41686	0.0381383	0.0914896	0.526591	0.579787	0.533652	0.546677	0.0288906	0.0528477	0.535331	0.631371	0.521929	0.562877	0.0596949	0.106053	262	28.1445	9.20264	GRMZM2G442555	0	GO:0044815,DNA packaging complex|GO:0043229,intracellular organelle|GO:0043228,non-membrane-bounded organelle|GO:0000785,chromatin|GO:0000786,nucleosome|GO:0043227,membrane-bounded organelle|GO:0043226,organelle|GO:0005634,nucleus|GO:0005694,chromosome|GO:0043234,protein complex|GO:0032991,macromolecular complex|GO:0043231,intracellular membrane-bounded organelle|GO:0043232,intracellular non-memb…	GO:0003676,nucleic acid binding|GO:0097159,organic cyclic compound binding|GO:0005488,binding|GO:0005515,protein binding|GO:0003677,DNA binding|GO:0046983,protein dimerization activity|GO:0046982,protein heterodimerization activity|GO:1901363,heterocyclic compound binding	0
A0A1D6PQ80	B3 domain-containing transcription factor NGA2 OS=Zea mays GN=ZEAMMB73_Zm00001d048815 PE=4 SV=1 - [A0A1D6PQ80_MAIZE]	7.76	1	1	1	2	2.82946		2.63323	2.73135	0.138754	0.0508007	0.417173		0.415827	0.4165	0.000951327	0.0022841	0.516768		0.552408	0.534588	0.0252018	0.0471425	0.754212		0.923569	0.838891	0.119754	0.142752	232	26.3102	6.75635	ZEAMMB73_752087	GO:0080090,regulation of primary metabolic process|GO:0019222,regulation of metabolic process|GO:0031326,regulation of cellular biosynthetic process|GO:0031323,regulation of cellular metabolic process|GO:0090304,nucleic acid metabolic process|GO:0044249,cellular biosynthetic process|GO:0034641,cellular nitrogen compound metabolic process|GO:0006807,nitrogen compound metabolic process|GO:0034645,c…	GO:0043231,intracellular membrane-bounded organelle|GO:0005634,nucleus|GO:0044464,cell part|GO:0005623,cell|GO:0005622,intracellular|GO:0043229,intracellular organelle|GO:0044424,intracellular part|GO:0043227,membrane-bounded organelle|GO:0043226,organelle	GO:0097159,organic cyclic compound binding|GO:0005488,binding|GO:0003676,nucleic acid binding|GO:0003677,DNA binding|GO:1901363,heterocyclic compound binding	0
B6SQM6	Pathogenesis-related protein 10 OS=Zea mays GN=ZEAMMB73_Zm00001d023811 PE=2 SV=1 - [B6SQM6_MAIZE]	78.26	1	10	10	52	2.9137	2.77211	2.84111	2.84231	0.070803	0.0249104	0.407331	0.504755	0.480838	0.464308	0.050772	0.10935	0.531901	0.540821	0.546385	0.539702	0.00730683	0.0135386	0.705138	0.620918	0.578441	0.634832	0.0644844	0.101577	161	17.0158	5.21143	LOC100280981	GO:0006952,defense response|GO:0006950,response to stress|GO:0009607,response to biotic stimulus|GO:0050896,response to stimulus	0	0	0
A0A1D6IY10	Alpha-humulene/(-)-(E)-beta-caryophyllene synthase OS=Zea mays GN=ZEAMMB73_Zm00001d024207 PE=3 SV=1 - [A0A1D6IY10_MAIZE]	29.87	13	6	11	22	2.55797	2.52595	2.82594	2.63662	0.164738	0.0624806	0.409961	0.444704	0.449101	0.434589	0.0214413	0.049337	0.568553	0.687127	0.602769	0.619483	0.0610284	0.098515	0.642147	0.924473	0.543435	0.703352	0.197755	0.281161	375	43.9444	5.68115	TPS6	GO:0044249,cellular biosynthetic process|GO:0044699,single-organism process|GO:1901576,organic substance biosynthetic process|GO:0044710,single-organism metabolic process|GO:0044711,single-organism biosynthetic process|GO:0071704,organic substance metabolic process|GO:0006629,lipid metabolic process|GO:0006721,terpenoid metabolic process|GO:0006720,isoprenoid metabolic process|GO:0009987,cellular…	GO:0005737,cytoplasm|GO:0044464,cell part|GO:0005623,cell|GO:0005622,intracellular|GO:0044424,intracellular part	GO:0043169,cation binding|GO:0016838,carbon-oxygen lyase activity, acting on phosphates|GO:0016853,isomerase activity|GO:0016835,carbon-oxygen lyase activity|GO:0010333,terpene synthase activity|GO:0000287,magnesium ion binding|GO:0043167,ion binding|GO:0003824,catalytic activity|GO:0005488,binding|GO:0046872,metal ion binding|GO:0016829,lyase activity	zma00909,Sesquiterpenoid and triterpenoid biosynthesis|zma01110,Biosynthesis of secondary metabolites
K7VJL4	Putative O-Glycosyl hydrolase superfamily protein OS=Zea mays GN=ZEAMMB73_852075 PE=3 SV=1 - [K7VJL4_MAIZE]	4.66	1	1	1	3	2.29647	2.18411	2.61202	2.3642	0.221852	0.0938382	0.440444	0.479746	0.382944	0.434378	0.0486853	0.112081	0.666313	0.674922	0.578703	0.639979	0.0532415	0.0831925	1.07356	1.13196	0.954165	1.05323	0.0906232	0.0860433	279	29.4694	4.51318	uiu8(geb)	GO:0044238,primary metabolic process|GO:0005975,carbohydrate metabolic process|GO:0008152,metabolic process|GO:0071704,organic substance metabolic process	0	GO:0016787,hydrolase activity|GO:0003824,catalytic activity|GO:0016798,hydrolase activity, acting on glycosyl bonds|GO:0004553,hydrolase activity, hydrolyzing O-glycosyl compounds	0
A0A1D6N0K3	Peroxidase OS=Zea mays GN=ZEAMMB73_Zm00001d042022 PE=3 SV=1 - [A0A1D6N0K3_MAIZE]	38.78	4	12	13	105	2.58114	2.63975	2.44856	2.55648	0.0979539	0.0383159	0.487018	0.465604	0.515483	0.489368	0.0250228	0.0511329	0.662758	0.645385	0.665407	0.65785	0.010876	0.0165326	0.676583	0.658056	0.722366	0.685668	0.0331038	0.0482797	361	38.0656	7.89893	LOC100194034	GO:0044712,single-organism catabolic process|GO:0044710,single-organism metabolic process|GO:0044237,cellular metabolic process|GO:0050896,response to stimulus|GO:0009987,cellular process|GO:0072593,reactive oxygen species metabolic process|GO:0044248,cellular catabolic process|GO:0006950,response to stress|GO:0042744,hydrogen peroxide catabolic process|GO:0044763,single-organism cellular process…	GO:0005576,extracellular region	GO:0043169,cation binding|GO:0046872,metal ion binding|GO:0020037,heme binding|GO:0046906,tetrapyrrole binding|GO:0097159,organic cyclic compound binding|GO:0016209,antioxidant activity|GO:0043167,ion binding|GO:1901363,heterocyclic compound binding|GO:0003824,catalytic activity|GO:0005488,binding|GO:0016684,oxidoreductase activity, acting on peroxide as acceptor|GO:0004601,peroxidase activity|GO…	zma01100,Metabolic pathways|zma00940,Phenylpropanoid biosynthesis|zma01110,Biosynthesis of secondary metabolites
B6T2T4	Nonspecific lipid-transfer protein OS=Zea mays PE=2 SV=1 - [B6T2T4_MAIZE]	15.73	3	1	1	3	2.95211	2.96338	2.55291	2.8228	0.233802	0.0828263	0.50906	0.496531	0.634955	0.546849	0.0765591	0.140001	0.500048	0.486298	0.580742	0.522363	0.0510234	0.0976781	0.485853	0.52764	0.602711	0.538734	0.0592137	0.109913	89	8.87231	8.1333	Zm.142752	0	0	0	0
W6A1M7	Myosin OS=Zea mays PE=2 SV=1 - [W6A1M7_MAIZE]	2.98	27	2	5	15	3.0718	2.20556	2.81525	2.69754	0.444956	0.164949	0.422384	0.66985	0.487202	0.526479	0.128323	0.243739	0.520541	0.640077	0.622576	0.594398	0.0645578	0.10861	0.447936	0.59028	0.455806	0.498007	0.0800073	0.160655	1880	213.731	7.07861	Zm.442	GO:0008152,metabolic process	GO:0005856,cytoskeleton|GO:0043234,protein complex|GO:0043228,non-membrane-bounded organelle|GO:0015629,actin cytoskeleton|GO:0043232,intracellular non-membrane-bounded organelle|GO:0044464,cell part|GO:0005623,cell|GO:0005622,intracellular|GO:0044446,intracellular organelle part|GO:0043229,intracellular organelle|GO:0016459,myosin complex|GO:0044430,cytoskeletal part|GO:0044424,intracellular par…	GO:0035639,purine ribonucleoside triphosphate binding|GO:0005488,binding|GO:0043167,ion binding|GO:1901363,heterocyclic compound binding|GO:1901265,nucleoside phosphate binding|GO:0001882,nucleoside binding|GO:0043168,anion binding|GO:0000166,nucleotide binding|GO:0003779,actin binding|GO:0001883,purine nucleoside binding|GO:0032549,ribonucleoside binding|GO:0017076,purine nucleotide binding|GO:0…	0
B8QV05	Chitinase OS=Zea mays subsp. parviglumis GN=chiB PE=3 SV=1 - [B8QV05_ZEAMP]	17.82	63	2	4	7	2.45006		2.53105	2.49056	0.0572724	0.0229958	0.551139		0.495291	0.523215	0.0394908	0.0754773	0.68559		0.642417	0.664003	0.030528	0.0459757	0.653722		0.744917	0.69932	0.0644851	0.0922112	275	28.6016	8.54346	LOC100216890	GO:0046348,amino sugar catabolic process|GO:0044248,cellular catabolic process|GO:0044036,cell wall macromolecule metabolic process|GO:0006807,nitrogen compound metabolic process|GO:1901575,organic substance catabolic process|GO:0044260,cellular macromolecule metabolic process|GO:0016998,cell wall macromolecule catabolic process|GO:0071554,cell wall organization or biogenesis|GO:0071704,organic s…	0	GO:0016787,hydrolase activity|GO:0097367,carbohydrate derivative binding|GO:0016798,hydrolase activity, acting on glycosyl bonds|GO:0003824,catalytic activity|GO:0008061,chitin binding|GO:0004553,hydrolase activity, hydrolyzing O-glycosyl compounds|GO:0004568,chitinase activity|GO:0005488,binding	0
A0A1D6L406	DExH-box ATP-dependent RNA helicase DExH16 mitochondrial OS=Zea mays GN=ZEAMMB73_Zm00001d033993 PE=4 SV=1 - [A0A1D6L406_MAIZE]	1.99	6	1	1	5	2.2586	2.09298	2.95158	2.43439	0.455495	0.187109	0.58142	0.695507	0.377354	0.551427	0.161183	0.292302	0.666015	0.717546	0.531977	0.638513	0.0957923	0.150024	0.657087	0.651334	0.645172	0.651198	0.00595879	0.00915051	403	44.5719	9.05615	Zm.66699	GO:0009561,megagametogenesis|GO:0090304,nucleic acid metabolic process|GO:0034641,cellular nitrogen compound metabolic process|GO:0006807,nitrogen compound metabolic process|GO:0007275,multicellular organismal development|GO:1901360,organic cyclic compound metabolic process|GO:0048229,gametophyte development|GO:0009553,embryo sac development|GO:0006139,nucleobase-containing compound metabolic pro…	GO:0005737,cytoplasm|GO:0043231,intracellular membrane-bounded organelle|GO:0044464,cell part|GO:0043229,intracellular organelle|GO:0005739,mitochondrion|GO:0005622,intracellular|GO:0044444,cytoplasmic part|GO:0005623,cell|GO:0044424,intracellular part|GO:0043227,membrane-bounded organelle|GO:0043226,organelle	GO:0016787,hydrolase activity|GO:0016818,hydrolase activity, acting on acid anhydrides, in phosphorus-containing anhydrides|GO:0016817,hydrolase activity, acting on acid anhydrides|GO:0008026,ATP-dependent helicase activity|GO:0042623,ATPase activity, coupled|GO:0003824,catalytic activity|GO:0017111,nucleoside-triphosphatase activity|GO:0004004,ATP-dependent RNA helicase activity|GO:0004386,helic…	0
B4FVD5	Uncharacterized protein OS=Zea mays GN=Zm.67828 PE=2 SV=1 - [B4FVD5_MAIZE]	45.22	5	1	13	62	1.57172	1.80955	1.75736	1.71288	0.125	0.0729763	0.461167	0.338636	0.376696	0.392166	0.0627131	0.159914	0.647174	0.505927	0.524684	0.559261	0.0767097	0.137163	1.89715	2.08137	2.07148	2.01667	0.103621	0.0513821	230	26.6129	7.00537	Zm.67828	GO:1902600,hydrogen ion transmembrane transport|GO:0044699,single-organism process|GO:0015992,proton transport|GO:0015991,ATP hydrolysis coupled proton transport|GO:0055085,transmembrane transport|GO:0098662,inorganic cation transmembrane transport|GO:0006810,transport|GO:0098660,inorganic ion transmembrane transport|GO:0015672,monovalent inorganic cation transport|GO:0006818,hydrogen transport|G…	GO:0043234,protein complex|GO:0032991,macromolecular complex|GO:0016020,membrane|GO:0033178,proton-transporting two-sector ATPase complex, catalytic domain|GO:0098796,membrane protein complex|GO:0044425,membrane part|GO:0016469,proton-transporting two-sector ATPase complex	GO:0036442,hydrogen-exporting ATPase activity|GO:0016887,ATPase activity|GO:0042625,ATPase activity, coupled to transmembrane movement of ions|GO:0042626,ATPase activity, coupled to transmembrane movement of substances|GO:0016820,hydrolase activity, acting on acid anhydrides, catalyzing transmembrane movement of substances|GO:0042623,ATPase activity, coupled|GO:0015077,monovalent inorganic cation…	zma01100,Metabolic pathways|zma04145,Phagosome|zma00190,Oxidative phosphorylation
P49235	4-hydroxy-7-methoxy-3-oxo-3,4-dihydro-2H-1,4-benzoxazin-2-yl glucoside beta-D-glucosidase 1, chloroplastic OS=Zea mays GN=GLU1 PE=1 SV=1 - [HGGL1_MAIZE]	19.61	5	2	12	136	2.27699	2.40897	2.22598	2.30398	0.0944311	0.0409861	0.591175	0.543493	0.582229	0.572299	0.0253449	0.044286	0.709827	0.692715	0.669458	0.690667	0.0202627	0.0293378	0.673369	0.656827	0.645953	0.658716	0.0138051	0.0209575	566	64.1965	6.69775	GLU1	GO:0023052,signaling|GO:0007165,signal transduction|GO:0070887,cellular response to chemical stimulus|GO:0042221,response to chemical|GO:0050789,regulation of biological process|GO:0044699,single-organism process|GO:0009755,hormone-mediated signaling pathway|GO:0051716,cellular response to stimulus|GO:0009736,cytokinin-activated signaling pathway|GO:0009735,response to cytokinin|GO:0071704,organi…	GO:0005737,cytoplasm|GO:0009536,plastid|GO:0043231,intracellular membrane-bounded organelle|GO:0044464,cell part|GO:0044444,cytoplasmic part|GO:0005623,cell|GO:0005622,intracellular|GO:0043229,intracellular organelle|GO:0044424,intracellular part|GO:0043227,membrane-bounded organelle|GO:0043226,organelle|GO:0009507,chloroplast	GO:0015926,glucosidase activity|GO:0016787,hydrolase activity|GO:0016798,hydrolase activity, acting on glycosyl bonds|GO:0008422,beta-glucosidase activity|GO:0003824,catalytic activity|GO:0004553,hydrolase activity, hydrolyzing O-glycosyl compounds	zma01110,Biosynthesis of secondary metabolites|zma01100,Metabolic pathways|zma00500,Starch and sucrose metabolism|zma00460,Cyanoamino acid metabolism|zma00940,Phenylpropanoid biosynthesis
B4FBN8	Chitinase 1 OS=Zea mays GN=Zm.24099 PE=2 SV=1 - [B4FBN8_MAIZE]	8.74	3	2	2	10	2.34583	2.20464	2.13597	2.22882	0.106997	0.0480061	0.505148	0.58212	0.622749	0.570006	0.0597293	0.104787	0.73098	0.755033	0.734801	0.740271	0.0129258	0.0174608	0.616399	0.787616	0.626176	0.67673	0.0961539	0.142086	286	31.1085	5.19873	Zm.24099	GO:0044238,primary metabolic process|GO:0005975,carbohydrate metabolic process|GO:0008152,metabolic process|GO:0071704,organic substance metabolic process	0	GO:0016787,hydrolase activity|GO:0003824,catalytic activity|GO:0016798,hydrolase activity, acting on glycosyl bonds|GO:0004553,hydrolase activity, hydrolyzing O-glycosyl compounds	0
K7WCJ0	Uncharacterized protein OS=Zea mays GN=Zm.146496 PE=4 SV=1 - [K7WCJ0_MAIZE]	24.59	10	6	6	28	2.33171	2.33627	2.36838	2.34546	0.019985	0.00852073	0.621168	0.650648	0.592931	0.621583	0.0288609	0.0464314	0.651539	0.624522	0.604166	0.626742	0.0237643	0.0379173	0.707665	0.817995	0.853684	0.793115	0.0761226	0.0959793	366	39.7603	5.70654	Zm.146496	GO:0032259,methylation|GO:0008152,metabolic process	0	GO:0003824,catalytic activity|GO:0016741,transferase activity, transferring one-carbon groups|GO:0016740,transferase activity|GO:0008171,O-methyltransferase activity|GO:0005488,binding|GO:0005515,protein binding|GO:0008168,methyltransferase activity|GO:0046983,protein dimerization activity	0
Q49HE1	12-oxo-phytodienoic acid reductase OS=Zea mays GN=OPR4 PE=2 SV=1 - [Q49HE1_MAIZE]	7.83	1	3	3	6	2.08211	2.15362	1.96509	2.06694	0.0951739	0.0460458	0.495879	0.569389	0.580011	0.548427	0.045816	0.0835409	0.723862	0.720718	0.733663	0.726081	0.00675156	0.00929863	0.893378	0.874957	0.907002	0.891779	0.0160824	0.018034	383	42.1903	5.85889	Zm.33576	GO:0008152,metabolic process|GO:0044710,single-organism metabolic process|GO:0044699,single-organism process|GO:0055114,oxidation-reduction process	0	GO:0043168,anion binding|GO:0050662,coenzyme binding|GO:0097367,carbohydrate derivative binding|GO:0097159,organic cyclic compound binding|GO:0000166,nucleotide binding|GO:0036094,small molecule binding|GO:0003824,catalytic activity|GO:0048037,cofactor binding|GO:0032553,ribonucleotide binding|GO:0010181,FMN binding|GO:0005488,binding|GO:0043167,ion binding|GO:1901363,heterocyclic compound bindin…	zma00592,alpha-Linolenic acid metabolism|zma01100,Metabolic pathways|zma01110,Biosynthesis of secondary metabolites
B8QWH5	Pathogenesis-related protein class I (Fragment) OS=Zea mays subsp. parviglumis GN=pr1 PE=3 SV=1 - [B8QWH5_ZEAMP]	5.73	12	1	1	7	1.78708	2.43246	1.89412	2.03789	0.345874	0.169722	0.721103	0.243799	0.684751	0.549884	0.2657	0.483192	0.807399	0.552937	0.791812	0.717383	0.142627	0.198816	0.952672	0.836273	0.907794	0.898913	0.0587058	0.0653076	157	16.5736	4.62744	Zm.10085	0	GO:0005576,extracellular region	0	zma04626,Plant-pathogen interaction|zma04075,Plant hormone signal transduction
A0A1D6IVH3	3-hydroxyisobutyryl-CoA hydrolase 1 OS=Zea mays GN=ZEAMMB73_Zm00001d023779 PE=3 SV=1 - [A0A1D6IVH3_MAIZE]	7.67	7	1	2	5		2.06446	2.10213	2.08329	0.0266332	0.0127842		0.58689	0.540284	0.563587	0.0329556	0.0584748		0.762124	0.764466	0.763295	0.00165589	0.0021694		0.933698	0.953991	0.943844	0.0143491	0.0152029	352	39.2574	7.32764	LOC100283469	GO:0008152,metabolic process	0	GO:0016835,carbon-oxygen lyase activity|GO:0016836,hydro-lyase activity|GO:0016829,lyase activity|GO:0003824,catalytic activity	zma01200,Carbon metabolism|zma00280,Valine, leucine and isoleucine degradation|zma00640,Propanoate metabolism|zma01100,Metabolic pathways|zma00410,beta-Alanine metabolism
B4FAV1	Uncharacterized protein OS=Zea mays PE=2 SV=1 - [B4FAV1_MAIZE]	25.91	3	3	3	20	2.13785	2.65203	2.34287	2.37758	0.258845	0.108869	0.738742	0.515588	0.747193	0.667174	0.131345	0.196868	0.697154	0.634729	0.652891	0.661591	0.0321089	0.0485328	0.654585	0.580791	0.564307	0.599894	0.0480756	0.0801402	220	23.0139	6.50732	glp1	0	GO:0005576,extracellular region	GO:0043169,cation binding|GO:0046914,transition metal ion binding|GO:0030145,manganese ion binding|GO:0043167,ion binding|GO:0005488,binding|GO:0045735,nutrient reservoir activity|GO:0046872,metal ion binding	0
A0A1D6KIW6	Lipoxygenase OS=Zea mays GN=ZEAMMB73_Zm00001d031449 PE=3 SV=1 - [A0A1D6KIW6_MAIZE]	1.46	8	1	2	5	1.83187	2.08701	2.2571	2.05866	0.214031	0.103966	0.673355	0.538172	0.523214	0.578247	0.082705	0.143027	0.792069	0.754389	0.663912	0.73679	0.0658661	0.0893961	1.00715	1.00206	0.985753	0.99832	0.0111775	0.0111963	956	105.267	6.7417	Zm.29571	GO:0034440,lipid oxidation|GO:0080090,regulation of primary metabolic process|GO:0019222,regulation of metabolic process|GO:0006778,porphyrin-containing compound metabolic process|GO:0006779,porphyrin-containing compound biosynthetic process|GO:0009694,jasmonic acid metabolic process|GO:0009695,jasmonic acid biosynthetic process|GO:0044281,small molecule metabolic process|GO:0044282,small molecul…	GO:0055035,plastid thylakoid membrane|GO:0034357,photosynthetic membrane|GO:0031976,plastid thylakoid|GO:0031975,envelope|GO:0043229,intracellular organelle|GO:0005622,intracellular|GO:0043227,membrane-bounded organelle|GO:0043226,organelle|GO:0009535,chloroplast thylakoid membrane|GO:0009534,chloroplast thylakoid|GO:0031984,organelle subcompartment|GO:0009532,plastid stroma|GO:0009570,chloroplas…	GO:0043169,cation binding|GO:0051213,dioxygenase activity|GO:0043167,ion binding|GO:0016702,oxidoreductase activity, acting on single donors with incorporation of molecular oxygen, incorporation of two atoms of oxygen|GO:0016701,oxidoreductase activity, acting on single donors with incorporation of molecular oxygen|GO:0003824,catalytic activity|GO:0005488,binding|GO:0046872,metal ion binding|GO:0…	0
A0A1P7ZDI1	Chitinase OS=Zea mays GN=PRm3 PE=2 SV=1 - [A0A1P7ZDI1_MAIZE]	8.84	4	2	2	50	2.02016	1.90644	2.20722	2.04461	0.151872	0.0742791	0.592252	0.571367	0.565038	0.576219	0.0142407	0.0247141	0.774571	0.763118	0.73936	0.759016	0.0179601	0.0236624	0.926909	0.933492	0.782165	0.880855	0.0855319	0.097101	294	30.2546	4.44971	Zm.95692	GO:0061458,reproductive system development|GO:0009791,post-embryonic development|GO:0044249,cellular biosynthetic process|GO:0042743,hydrogen peroxide metabolic process|GO:0007275,multicellular organismal development|GO:0044699,single-organism process|GO:0044267,cellular protein metabolic process|GO:0044260,cellular macromolecule metabolic process|GO:0070647,protein modification by small protein …	0	GO:0016787,hydrolase activity|GO:0003824,catalytic activity|GO:0016798,hydrolase activity, acting on glycosyl bonds|GO:0004553,hydrolase activity, hydrolyzing O-glycosyl compounds	zma01100,Metabolic pathways|zma00520,Amino sugar and nucleotide sugar metabolism
B6T2T0	DNA binding activity2 OS=Zea mays GN=ZEAMMB73_Zm00001d043991 PE=2 SV=1 - [B6T2T0_MAIZE]	45.22	6	1	13	61	1.71964	1.65941	1.63379	1.67095	0.0440699	0.0263742	0.467942	0.440714	0.525942	0.478199	0.0435303	0.0910297	0.6196	0.621174	0.600881	0.613885	0.0112895	0.0183902	1.8012	1.90968	1.8447	1.85186	0.0545953	0.0294813	230	26.5969	7.00537	Zm.67828	GO:1902600,hydrogen ion transmembrane transport|GO:0044699,single-organism process|GO:0015992,proton transport|GO:0015991,ATP hydrolysis coupled proton transport|GO:0055085,transmembrane transport|GO:0098662,inorganic cation transmembrane transport|GO:0006810,transport|GO:0098660,inorganic ion transmembrane transport|GO:0015672,monovalent inorganic cation transport|GO:0006818,hydrogen transport|G…	GO:0043234,protein complex|GO:0032991,macromolecular complex|GO:0016020,membrane|GO:0033178,proton-transporting two-sector ATPase complex, catalytic domain|GO:0098796,membrane protein complex|GO:0044425,membrane part|GO:0016469,proton-transporting two-sector ATPase complex	GO:0036442,hydrogen-exporting ATPase activity|GO:0016887,ATPase activity|GO:0042625,ATPase activity, coupled to transmembrane movement of ions|GO:0042626,ATPase activity, coupled to transmembrane movement of substances|GO:0016820,hydrolase activity, acting on acid anhydrides, catalyzing transmembrane movement of substances|GO:0042623,ATPase activity, coupled|GO:0015077,monovalent inorganic cation…	zma01100,Metabolic pathways|zma04145,Phagosome|zma00190,Oxidative phosphorylation
B4FA32	Peroxidase OS=Zea mays GN=ZEAMMB73_Zm00001d053554 PE=2 SV=1 - [B4FA32_MAIZE]	20.99	1	5	5	13	1.90718	2.0466	2.27986	2.07788	0.188297	0.0906197	0.616793	0.584934	0.595783	0.59917	0.0161971	0.0270325	0.620348	0.616986	0.648707	0.62868	0.0174248	0.0277165	1.15809	1.26611	0.808322	1.07751	0.239298	0.222084	324	33.9882	6.94678	Zm.39078	GO:0044712,single-organism catabolic process|GO:0044710,single-organism metabolic process|GO:0044237,cellular metabolic process|GO:0050896,response to stimulus|GO:0009987,cellular process|GO:0072593,reactive oxygen species metabolic process|GO:0044248,cellular catabolic process|GO:0006950,response to stress|GO:0042744,hydrogen peroxide catabolic process|GO:0044763,single-organism cellular process…	GO:0005576,extracellular region	GO:0043169,cation binding|GO:0046872,metal ion binding|GO:0020037,heme binding|GO:0046906,tetrapyrrole binding|GO:0097159,organic cyclic compound binding|GO:0016209,antioxidant activity|GO:0043167,ion binding|GO:1901363,heterocyclic compound binding|GO:0003824,catalytic activity|GO:0005488,binding|GO:0016684,oxidoreductase activity, acting on peroxide as acceptor|GO:0004601,peroxidase activity|GO…	zma01100,Metabolic pathways|zma00940,Phenylpropanoid biosynthesis|zma01110,Biosynthesis of secondary metabolites
C0HGN6	CTP synthase OS=Zea mays PE=2 SV=1 - [C0HGN6_MAIZE]	14.99	19	4	6	10	1.99322	2.12196	2.27344	2.12954	0.140268	0.0658675	0.712856	0.67619	0.468581	0.619209	0.13173	0.212739	0.774753	0.789316	0.56963	0.711233	0.122848	0.172725	0.761702	0.693217	0.900955	0.785292	0.105859	0.134802	447	49.1647	9.37842	LOC100281709	GO:0009148,pyrimidine nucleoside triphosphate biosynthetic process|GO:0008152,metabolic process|GO:0009218,pyrimidine ribonucleotide metabolic process|GO:0009141,nucleoside triphosphate metabolic process|GO:0009142,nucleoside triphosphate biosynthetic process|GO:0019752,carboxylic acid metabolic process|GO:0009147,pyrimidine nucleoside triphosphate metabolic process|GO:0072528,pyrimidine-containi…	0	GO:0035639,purine ribonucleoside triphosphate binding|GO:0005488,binding|GO:0043167,ion binding|GO:1901363,heterocyclic compound binding|GO:1901265,nucleoside phosphate binding|GO:0001882,nucleoside binding|GO:0043168,anion binding|GO:0000166,nucleotide binding|GO:0016879,ligase activity, forming carbon-nitrogen bonds|GO:0003883,CTP synthase activity|GO:0001883,purine nucleoside binding|GO:003254…	zma01100,Metabolic pathways|zma00240,Pyrimidine metabolism
A0A1D6GSG9	P-loop containing nucleoside triphosphate hydrolase superfamily protein OS=Zea mays GN=ZEAMMB73_Zm00001d014344 PE=4 SV=1 - [A0A1D6GSG9_MAIZE]	2.33	11	2	2	3	2.55285	1.1	2.4574	2.03675	0.812653	0.398995	0.39707	0.992436	0.411683	0.600396	0.339594	0.565617	0.454303	0.991106	0.440601	0.62867	0.313953	0.499393	1.2366	0.983145	1.35049	1.19008	0.188038	0.158005	1242	137.423	6.87354	LOC100382018	0	0	0	0
B4FQ89	Putative carboxylesterase 15 OS=Zea mays GN=ZEAMMB73_Zm00001d013099 PE=2 SV=1 - [B4FQ89_MAIZE]	3.83	1	1	1	3	2.23837	2.37235	2.38143	2.33072	0.080105	0.0343693	0.693056	0.715848	0.679208	0.696038	0.0185012	0.0265807	0.625848	0.60077	0.563789	0.596802	0.0312192	0.0523107	0.799345	0.654794	0.766079	0.740073	0.0757035	0.102292	339	36.1183	6.18896	LOC100274216	GO:0008152,metabolic process	0	GO:0016787,hydrolase activity|GO:0003824,catalytic activity	0
A0A1D6MDG9	CTP synthase OS=Zea mays GN=ZEAMMB73_Zm00001d039081 PE=3 SV=1 - [A0A1D6MDG9_MAIZE]	11.87	21	2	4	5		3.02498	1.24855	2.13676	1.25613	0.587864		0.313135	0.963205	0.63817	0.459669	0.720292		0.39703	0.973298	0.685164	0.407483	0.594724		0.925466	0.88058	0.903023	0.0317389	0.0351473	396	43.6166	8.70459	LOC100281709	GO:0009148,pyrimidine nucleoside triphosphate biosynthetic process|GO:0008152,metabolic process|GO:0009218,pyrimidine ribonucleotide metabolic process|GO:0009141,nucleoside triphosphate metabolic process|GO:0009142,nucleoside triphosphate biosynthetic process|GO:0019752,carboxylic acid metabolic process|GO:0009147,pyrimidine nucleoside triphosphate metabolic process|GO:0072528,pyrimidine-containi…	0	GO:0035639,purine ribonucleoside triphosphate binding|GO:0005488,binding|GO:0043167,ion binding|GO:1901363,heterocyclic compound binding|GO:1901265,nucleoside phosphate binding|GO:0001882,nucleoside binding|GO:0043168,anion binding|GO:0000166,nucleotide binding|GO:0016879,ligase activity, forming carbon-nitrogen bonds|GO:0003883,CTP synthase activity|GO:0001883,purine nucleoside binding|GO:003254…	zma01100,Metabolic pathways|zma00240,Pyrimidine metabolism
B4FVP3	Uncharacterized protein OS=Zea mays PE=2 SV=1 - [B4FVP3_MAIZE]	20.59	3	10	10	22	2.28423	1.80793	2.19437	2.09551	0.253072	0.120769	0.589584	0.743999	0.652893	0.662159	0.0776236	0.117228	0.650234	0.745173	0.689409	0.694939	0.0477105	0.0686543	0.938389	0.98887	0.797802	0.908354	0.0990116	0.109001	505	55.985	7.69385	GRMZM2G067591	GO:0008152,metabolic process|GO:0044710,single-organism metabolic process|GO:0044699,single-organism process|GO:0055114,oxidation-reduction process	0	GO:0043169,cation binding|GO:0004497,monooxygenase activity|GO:0046914,transition metal ion binding|GO:0020037,heme binding|GO:0046906,tetrapyrrole binding|GO:0097159,organic cyclic compound binding|GO:0016705,oxidoreductase activity, acting on paired donors, with incorporation or reduction of molecular oxygen|GO:0043167,ion binding|GO:0003824,catalytic activity|GO:0005488,binding|GO:0005506,iron…	0
B6SXF5	Pathogenesis-related protein 1 OS=Zea mays PE=2 SV=1 - [B6SXF5_MAIZE]	50.63	3	1	9	119	2.38361	1.97039	1.74937	2.03446	0.321937	0.158242	0.502704	0.698123	0.748642	0.649823	0.129889	0.199883	0.764442	0.809502	0.847813	0.807252	0.0417312	0.0516954	0.681248	0.772753	0.808401	0.754134	0.0655895	0.0869732	160	16.9596	5.5415	GRMZM2G112488	GO:0006952,defense response|GO:0006950,response to stress|GO:0009607,response to biotic stimulus|GO:0050896,response to stimulus	0	0	0
A0A096QEZ3	Uncharacterized protein OS=Zea mays GN=Zm.23524 PE=4 SV=1 - [A0A096QEZ3_MAIZE]	4.78	2	1	1	5	1.98393	2.05807	1.94706	1.99635	0.0565345	0.0283189	0.657077	0.596839	0.660574	0.638163	0.0358306	0.0561465	0.84704	0.814589	0.896664	0.852764	0.0413357	0.0484726	0.748629	0.824974	0.684472	0.752692	0.070339	0.09345	230	23.7868	4.44971	#N/A	#N/A	#N/A	#N/A	#N/A
B4F9X3	5-pentadecatrienyl resorcinol O-methyltransferase OS=Zea mays GN=ZEAMMB73_Zm00001d051934 PE=2 SV=1 - [B4F9X3_MAIZE]	10.31	1	4	4	10	2.17686	1.89577	2.24691	2.10651	0.185842	0.0882225	0.660104	0.721462	0.651285	0.677617	0.0382259	0.0564123	0.740041	0.860464	0.764148	0.788218	0.0637173	0.0808372	0.701233	0.723699	0.642184	0.689039	0.0421036	0.0611048	417	45.0319	5.23682	LOC100191720	GO:0032259,methylation|GO:0008152,metabolic process	0	GO:0003824,catalytic activity|GO:0016741,transferase activity, transferring one-carbon groups|GO:0016740,transferase activity|GO:0008171,O-methyltransferase activity|GO:0008168,methyltransferase activity	0
A0A1D6KAR7	Serine carboxypeptidase-like 19 OS=Zea mays GN=ZEAMMB73_Zm00001d030172 PE=3 SV=1 - [A0A1D6KAR7_MAIZE]	4.53	10	2	2	3	1.69186		1.65779	1.67483	0.0240935	0.0143857	0.552601		0.534	0.543301	0.0131535	0.0242104	0.926717		0.873322	0.90002	0.037756	0.0419502	1.12274		1.27115	1.19694	0.104938	0.0876715	419	45.7498	5.87158	LOC100191502	GO:0044238,primary metabolic process|GO:0019538,protein metabolic process|GO:0043170,macromolecule metabolic process|GO:0071704,organic substance metabolic process|GO:0008152,metabolic process|GO:0006508,proteolysis	0	GO:0016787,hydrolase activity|GO:0017171,serine hydrolase activity|GO:0003824,catalytic activity|GO:0004180,carboxypeptidase activity|GO:0004185,serine-type carboxypeptidase activity|GO:0008238,exopeptidase activity|GO:0070011,peptidase activity, acting on L-amino acid peptides|GO:0070008,serine-type exopeptidase activity|GO:0008233,peptidase activity|GO:0008236,serine-type peptidase activity	0
B4FEG4	L-lactate dehydrogenase OS=Zea mays GN=ZEAMMB73_Zm00001d014945 PE=2 SV=1 - [B4FEG4_MAIZE]	19.66	1	1	5	16		1.56982	1.84511	1.70746	0.194658	0.114004		0.590361	0.576622	0.583492	0.00971449	0.0166489		0.751352	0.704072	0.727712	0.033432	0.0459412		1.53838	1.31429	1.42633	0.158454	0.111092	356	38.2231	7.32764	Zm.100788	GO:0044238,primary metabolic process|GO:0044710,single-organism metabolic process|GO:0005975,carbohydrate metabolic process|GO:0006082,organic acid metabolic process|GO:0044699,single-organism process|GO:0009987,cellular process|GO:0019752,carboxylic acid metabolic process|GO:0071704,organic substance metabolic process|GO:0044763,single-organism cellular process|GO:0044281,small molecule metaboli…	GO:0005737,cytoplasm|GO:0044464,cell part|GO:0005623,cell|GO:0005622,intracellular|GO:0044424,intracellular part	GO:0016614,oxidoreductase activity, acting on CH-OH group of donors|GO:0016616,oxidoreductase activity, acting on the CH-OH group of donors, NAD or NADP as acceptor|GO:0003824,catalytic activity|GO:0004457,lactate dehydrogenase activity|GO:0004459,L-lactate dehydrogenase activity|GO:0016491,oxidoreductase activity	zma00640,Propanoate metabolism|zma00010,Glycolysis / Gluconeogenesis|zma00620,Pyruvate metabolism|zma01100,Metabolic pathways|zma00270,Cysteine and methionine metabolism|zma01110,Biosynthesis of secondary metabolites
A0A1D6JZD6	Asparagine synthetase3 OS=Zea mays GN=ZEAMMB73_Zm00001d028750 PE=4 SV=1 - [A0A1D6JZD6_MAIZE]	10.1	8	5	5	12	2.44674	1.88916	1.98907	2.10832	0.297303	0.141014	0.659642	0.781551	0.769501	0.736898	0.0671766	0.0911613	0.637858	0.786394	0.72181	0.715354	0.0744781	0.104114	0.614106	0.774648	0.759017	0.715924	0.0885227	0.123648	574	64.5409	5.84619	asn3	GO:0044238,primary metabolic process|GO:0019752,carboxylic acid metabolic process|GO:0044249,cellular biosynthetic process|GO:0034641,cellular nitrogen compound metabolic process|GO:0006807,nitrogen compound metabolic process|GO:0009067,aspartate family amino acid biosynthetic process|GO:0009066,aspartate family amino acid metabolic process|GO:0044283,small molecule biosynthetic process|GO:190156…	0	GO:0003824,catalytic activity|GO:0016879,ligase activity, forming carbon-nitrogen bonds|GO:0016884,carbon-nitrogen ligase activity, with glutamine as amido-N-donor|GO:0016874,ligase activity|GO:0004066,asparagine synthase (glutamine-hydrolyzing) activity	zma00250,Alanine, aspartate and glutamate metabolism|zma01100,Metabolic pathways|zma01110,Biosynthesis of secondary metabolites
A0A1D6DRP7	Uncharacterized protein OS=Zea mays PE=3 SV=1 - [A0A1D6DRP7_MAIZE]	7.61	3	3	3	5	1.72644	1.50024	2.20123	1.8093	0.357765	0.197736	0.606879	0.753112	0.560636	0.640209	0.100474	0.156939	0.987383	0.883735	0.666404	0.84584	0.163811	0.193666	0.877095	1.03021	0.919496	0.942267	0.079056	0.0838998	473	50.1599	7.1665	gpm602a	GO:0071266,'de novo' L-methionine biosynthetic process|GO:0019752,carboxylic acid metabolic process|GO:0071265,L-methionine biosynthetic process|GO:0090304,nucleic acid metabolic process|GO:0044249,cellular biosynthetic process|GO:0034641,cellular nitrogen compound metabolic process|GO:0006807,nitrogen compound metabolic process|GO:0009067,aspartate family amino acid biosynthetic process|GO:00090…	GO:0005737,cytoplasm|GO:0009536,plastid|GO:0043231,intracellular membrane-bounded organelle|GO:0009532,plastid stroma|GO:0009570,chloroplast stroma|GO:0044464,cell part|GO:0044444,cytoplasmic part|GO:0005623,cell|GO:0005622,intracellular|GO:0044446,intracellular organelle part|GO:0043229,intracellular organelle|GO:0044435,plastid part|GO:0044434,chloroplast part|GO:0044424,intracellular part|GO:0…	GO:0043168,anion binding|GO:0016846,carbon-sulfur lyase activity|GO:0004121,cystathionine beta-lyase activity|GO:0097159,organic cyclic compound binding|GO:0016829,lyase activity|GO:0043167,ion binding|GO:0003824,catalytic activity|GO:0048037,cofactor binding|GO:0030170,pyridoxal phosphate binding|GO:1901363,heterocyclic compound binding|GO:0005488,binding	zma01230,Biosynthesis of amino acids|zma01100,Metabolic pathways|zma00270,Cysteine and methionine metabolism|zma01110,Biosynthesis of secondary metabolites|zma00450,Selenocompound metabolism
B6TPP6	Anthranilate N-benzoyltransferase protein 1 OS=Zea mays PE=2 SV=1 - [B6TPP6_MAIZE]	4.59	2	2	2	3	2.07969	1.91368		1.99668	0.117382	0.0587887	0.675553	0.800505		0.738029	0.0883551	0.119718	0.704008	0.752352		0.72818	0.0341838	0.0469441	0.825106	0.777748		0.801427	0.0334875	0.0417848	436	46.8908	6.97607	Zm.28547	GO:0008152,metabolic process	0	GO:0003824,catalytic activity|GO:0016740,transferase activity|GO:0016746,transferase activity, transferring acyl groups|GO:0016747,transferase activity, transferring acyl groups other than amino-acyl groups	0
C4JAT5	Uncharacterized protein OS=Zea mays GN=pco072542 PE=2 SV=1 - [C4JAT5_MAIZE]	12.39	9	1	2	4	1.5069		3.39752	2.45221	1.33687	0.54517	1.15467		0.658402	0.906535	0.350912	0.387092	0.739787		0.262565	0.501176	0.337447	0.67331	0.694921		0.15113	0.423026	0.384519	0.908973	226	26.3811	7.15186	pco072542	GO:0016311,dephosphorylation|GO:0009987,cellular process|GO:0044237,cellular metabolic process|GO:0006796,phosphate-containing compound metabolic process|GO:0008152,metabolic process|GO:0006793,phosphorus metabolic process	0	GO:0016787,hydrolase activity|GO:0016791,phosphatase activity|GO:0016788,hydrolase activity, acting on ester bonds|GO:0042578,phosphoric ester hydrolase activity|GO:0003824,catalytic activity|GO:0003993,acid phosphatase activity	0
Q2XXB2	Truncated pathogenesis-related protein 6 OS=Zea mays subsp. parviglumis GN=pr6 PE=3 SV=1 - [Q2XXB2_ZEAMP]	14.15	27	1	2	26	1.90216	1.94775	2.00416	1.95136	0.0510941	0.0261839	0.735858	0.672113	0.759664	0.722545	0.0452682	0.062651	0.818616	0.820139	0.776848	0.805201	0.0245665	0.0305098	0.729687	0.808935	0.68374	0.740787	0.0633313	0.0854919	325	33.6365	4.48779	uiu8(geb)	GO:0044238,primary metabolic process|GO:0005975,carbohydrate metabolic process|GO:0008152,metabolic process|GO:0071704,organic substance metabolic process	0	GO:0016787,hydrolase activity|GO:0003824,catalytic activity|GO:0016798,hydrolase activity, acting on glycosyl bonds|GO:0004553,hydrolase activity, hydrolyzing O-glycosyl compounds	0
G0YVY8	Pathogenesis-related protein 1 OS=Zea mays PE=2 SV=1 - [G0YVY8_MAIZE]	50.63	1	1	9	134	2.34966	2.34167	1.61613	2.10249	0.421218	0.200343	0.71162	0.742414	0.907435	0.787156	0.105297	0.133768	0.636287	0.616656	0.935545	0.729496	0.178714	0.244983	0.58549	0.623481	0.599259	0.602744	0.0192337	0.0319102	160	16.9877	5.5415	GRMZM2G112488	GO:0006952,defense response|GO:0006950,response to stress|GO:0009607,response to biotic stimulus|GO:0050896,response to stimulus	0	0	0
A0A1D6GNM3	Phosphatidylinositol 4-phosphate 5-kinase 9 OS=Zea mays GN=ZEAMMB73_Zm00001d013920 PE=4 SV=1 - [A0A1D6GNM3_MAIZE]	6.35	4	2	2	3	1.99908	1.33091	2.25036	1.86012	0.475215	0.255476	0.64356	0.843113	0.621694	0.702789	0.122015	0.173615	0.887869	1.01284	0.778337	0.893015	0.117335	0.131392	0.676223	0.91446	0.615606	0.73543	0.15798	0.214813	488	54.8781	8.99756	Zm.81116	GO:0006650,glycerophospholipid metabolic process|GO:0016310,phosphorylation|GO:0044255,cellular lipid metabolic process|GO:0044699,single-organism process|GO:0044710,single-organism metabolic process|GO:0046834,lipid phosphorylation|GO:0071704,organic substance metabolic process|GO:0046854,phosphatidylinositol phosphorylation|GO:0006644,phospholipid metabolic process|GO:0006629,lipid metabolic pr…	0	GO:0035639,purine ribonucleoside triphosphate binding|GO:0005488,binding|GO:0043167,ion binding|GO:1901363,heterocyclic compound binding|GO:0001883,purine nucleoside binding|GO:0001882,nucleoside binding|GO:0043168,anion binding|GO:0000166,nucleotide binding|GO:0016740,transferase activity|GO:1901265,nucleoside phosphate binding|GO:0032549,ribonucleoside binding|GO:0017076,purine nucleotide bindi…	zma00562,Inositol phosphate metabolism|zma01100,Metabolic pathways|zma04144,Endocytosis|zma04070,Phosphatidylinositol signaling system
B6TL22	Protein P21 OS=Zea mays PE=2 SV=1 - [B6TL22_MAIZE]	37	19	7	7	27	1.46109	1.91193	2.0674	1.81347	0.31492	0.173656	0.779732	0.708244	0.649634	0.712537	0.0651552	0.0914411	0.862247	0.775099	0.685264	0.774203	0.0884951	0.114305	1.21624	0.748272	0.753674	0.906061	0.268633	0.296485	227	24.0363	7.29834	Zlp	GO:0006952,defense response|GO:0009607,response to biotic stimulus|GO:0009605,response to external stimulus|GO:0043207,response to external biotic stimulus|GO:0044364,disruption of cells of other organism|GO:0009620,response to fungus|GO:0050896,response to stimulus|GO:0031640,killing of cells of other organism|GO:0050832,defense response to fungus|GO:0006950,response to stress|GO:0065007,biologi…	0	0	0
B6SK22	Chalcone-flavonone isomerase family protein OS=Zea mays PE=2 SV=1 - [B6SK22_MAIZE]	19.11	4	3	3	7	1.66308	1.86827	2.01355	1.8483	0.176085	0.0952687	0.867944	0.702926	0.617128	0.729333	0.127476	0.174784	0.867902	0.705755	0.724357	0.766004	0.0887343	0.11584	0.742165	0.795855	0.909274	0.815764	0.0853152	0.104583	225	23.7152	4.7417	chi1	GO:1901576,organic substance biosynthetic process|GO:0009812,flavonoid metabolic process|GO:0009813,flavonoid biosynthetic process|GO:0071704,organic substance metabolic process|GO:0009058,biosynthetic process|GO:0008152,metabolic process	0	GO:0003824,catalytic activity|GO:0016872,intramolecular lyase activity|GO:0045430,chalcone isomerase activity|GO:0016853,isomerase activity	zma01100,Metabolic pathways|zma00941,Flavonoid biosynthesis|zma01110,Biosynthesis of secondary metabolites
E1AFV5	Beta-1,3-glucanase OS=Zea mays GN=glucA PE=2 SV=1 - [E1AFV5_MAIZE]	16.52	3	6	6	13	1.67164	1.80471	1.82487	1.76707	0.0832622	0.0471187	0.682725	0.705461	0.764415	0.717534	0.042162	0.0587596	0.914418	0.861848	0.823389	0.866552	0.0456968	0.052734	0.946958	0.722677	0.690641	0.786759	0.139658	0.177511	339	35.9542	9.37842	glucA	GO:0044238,primary metabolic process|GO:0005975,carbohydrate metabolic process|GO:0008152,metabolic process|GO:0071704,organic substance metabolic process	0	GO:0016787,hydrolase activity|GO:0003824,catalytic activity|GO:0016798,hydrolase activity, acting on glycosyl bonds|GO:0004553,hydrolase activity, hydrolyzing O-glycosyl compounds	0
A0A1D6GFT7	Aldehyde oxidase2 OS=Zea mays GN=ZEAMMB73_Zm00001d013098 PE=4 SV=1 - [A0A1D6GFT7_MAIZE]	13.05	26	3	18	52	1.58917	1.49694	1.61921	1.56844	0.0637182	0.0406252	0.641069	0.556157	0.732452	0.643226	0.0881671	0.13707	0.841393	0.991853	0.869477	0.900908	0.0800026	0.0888023	1.24984	1.23145	0.943012	1.14143	0.172085	0.150762	1349	145.08	6.66846	AO2	GO:0006714,sesquiterpenoid metabolic process|GO:0019752,carboxylic acid metabolic process|GO:0044249,cellular biosynthetic process|GO:0044281,small molecule metabolic process|GO:0044283,small molecule biosynthetic process|GO:1902644,tertiary alcohol metabolic process|GO:1902645,tertiary alcohol biosynthetic process|GO:0072330,monocarboxylic acid biosynthetic process|GO:0044699,single-organism pro…	GO:0005737,cytoplasm|GO:0044464,cell part|GO:0005623,cell|GO:0005622,intracellular|GO:0044424,intracellular part	GO:0004031,aldehyde oxidase activity|GO:0005488,binding|GO:0043167,ion binding|GO:1901363,heterocyclic compound binding|GO:1901265,nucleoside phosphate binding|GO:0016491,oxidoreductase activity|GO:0043168,anion binding|GO:0043169,cation binding|GO:0050660,flavin adenine dinucleotide binding|GO:0043546,molybdopterin cofactor binding|GO:0051540,metal cluster binding|GO:0046914,transition metal ion…	zma00380,Tryptophan metabolism
P46420	Glutathione S-transferase 4 OS=Zea mays GN=GST4 PE=1 SV=2 - [GSTF4_MAIZE]	21.52	4	3	5	19	1.37592	1.79532	1.43525	1.5355	0.226962	0.14781	0.751103	0.475476	0.683383	0.636654	0.143633	0.225606	0.880447	0.844331	0.917155	0.880645	0.0364125	0.0413475	1.12922	1.23553	1.17441	1.17972	0.0533527	0.0452248	223	24.5547	6.15088	GST4	GO:0008152,metabolic process	0	GO:0016765,transferase activity, transferring alkyl or aryl (other than methyl) groups|GO:0016740,transferase activity|GO:0004364,glutathione transferase activity|GO:0003824,catalytic activity	zma00480,Glutathione metabolism
B6SH12	Win1 OS=Zea mays PE=2 SV=1 - [B6SH12_MAIZE]	4.61	3	1	1	3	1.98259		2.28	2.13129	0.2103	0.0986723	0.92107		0.849205	0.885137	0.0508163	0.0574107	0.650388		0.528709	0.589549	0.0860404	0.145943	0.646988		0.671009	0.658999	0.0169856	0.0257748	152	16.0818	8.57275	Zm.38616	GO:0006952,defense response|GO:0009607,response to biotic stimulus|GO:0009605,response to external stimulus|GO:0043207,response to external biotic stimulus|GO:0009620,response to fungus|GO:0050896,response to stimulus|GO:0009617,response to bacterium|GO:0050832,defense response to fungus|GO:0006950,response to stress|GO:0098542,defense response to other organism|GO:0042742,defense response to bac…	GO:0044425,membrane part|GO:0016021,integral component of membrane|GO:0016020,membrane|GO:0031224,intrinsic component of membrane	0	0
A0A1D6N1F0	Uncharacterized protein OS=Zea mays GN=ZEAMMB73_Zm00001d042101 PE=4 SV=1 - [A0A1D6N1F0_MAIZE]	5.63	1	1	1	2		1.83284	1.83699	1.83492	0.00293017	0.0015969		0.773537	0.753008	0.763273	0.0145161	0.0190183		0.641967	0.698804	0.670386	0.0401901	0.0599507		1.12574	1.04111	1.08343	0.0598472	0.0552388	142	16.0191	9.99365	ZEAMMB73_144914	GO:0022607,cellular component assembly|GO:0070271,protein complex biogenesis|GO:0043933,macromolecular complex subunit organization|GO:0006901,vesicle coating|GO:0006900,membrane budding|GO:0061024,membrane organization|GO:0048268,clathrin coat assembly|GO:0034622,cellular macromolecular complex assembly|GO:0071840,cellular component organization or biogenesis|GO:0071822,protein complex subunit o…	GO:0043231,intracellular membrane-bounded organelle|GO:0005737,cytoplasm|GO:0031982,vesicle|GO:0016023,cytoplasmic membrane-bounded vesicle|GO:0031410,cytoplasmic vesicle|GO:0044464,cell part|GO:0044444,cytoplasmic part|GO:0005623,cell|GO:0031988,membrane-bounded vesicle|GO:0043229,intracellular organelle|GO:0043227,membrane-bounded organelle|GO:0044424,intracellular part|GO:0005622,intracellular…	GO:0043168,anion binding|GO:0035091,phosphatidylinositol binding|GO:0005543,phospholipid binding|GO:0005545,1-phosphatidylinositol binding|GO:0008289,lipid binding|GO:0030276,clathrin binding|GO:0005488,binding|GO:0005515,protein binding|GO:0043167,ion binding	0
A0A1D6HHV1	Formate dehydrogenase chloroplastic/mitochondrial OS=Zea mays GN=ZEAMMB73_Zm00001d017801 PE=4 SV=1 - [A0A1D6HHV1_MAIZE]	15.7	1	2	2	4	1.76081	1.5678		1.66431	0.13648	0.0820042	0.680962	0.740344		0.710653	0.0419895	0.0590858	0.784038	0.777056		0.780547	0.00493721	0.00632533	0.990173	1.03536		1.01277	0.0319552	0.0315523	172	18.9435	9.48096	Zm.3304	GO:0008152,metabolic process|GO:0044710,single-organism metabolic process|GO:0044699,single-organism process|GO:0055114,oxidation-reduction process	0	GO:0050662,coenzyme binding|GO:0016614,oxidoreductase activity, acting on CH-OH group of donors|GO:0016616,oxidoreductase activity, acting on the CH-OH group of donors, NAD or NADP as acceptor|GO:0051287,NAD binding|GO:0000166,nucleotide binding|GO:0036094,small molecule binding|GO:0003824,catalytic activity|GO:0048037,cofactor binding|GO:0005488,binding|GO:0097159,organic cyclic compound binding…	zma01200,Carbon metabolism|zma01100,Metabolic pathways|zma00630,Glyoxylate and dicarboxylate metabolism
Q9FQA9	Glutathione S-transferase GST 30 OS=Zea mays GN=ZEAMMB73_Zm00001d029708 PE=2 SV=1 - [Q9FQA9_MAIZE]	18.18	1	4	4	10	1.49658	1.57996	1.81703	1.63119	0.166256	0.101923	0.704473	0.721125	0.666871	0.69749	0.0277927	0.0398468	0.881506	0.9047	0.856081	0.880763	0.0243179	0.02761	0.878098	0.941631	0.976388	0.932039	0.0498423	0.0534766	231	25.2081	5.50342	Zm.551	GO:0008152,metabolic process	0	GO:0003824,catalytic activity|GO:0016740,transferase activity	0
B4FZA1	Mitochondrial glycoprotein OS=Zea mays PE=2 SV=1 - [B4FZA1_MAIZE]	7.2	3	2	2	5	1.38236	1.88627	1.27631	1.51498	0.325889	0.21511	0.706858	0.492734	0.756928	0.652173	0.14033	0.215173	0.803299	0.671838	0.851721	0.775619	0.0930811	0.120009	1.13371	1.47161	1.15346	1.25293	0.189641	0.151358	264	29.4024	4.70361	LOC100286211	0	GO:0005737,cytoplasm|GO:0043231,intracellular membrane-bounded organelle|GO:0043233,organelle lumen|GO:0044464,cell part|GO:0044444,cytoplasmic part|GO:0031974,membrane-enclosed lumen|GO:0005622,intracellular|GO:0044446,intracellular organelle part|GO:0070013,intracellular organelle lumen|GO:0043229,intracellular organelle|GO:0005739,mitochondrion|GO:0044429,mitochondrial part|GO:0005759,mitochon…	0	0
A0A096TUQ9	Uncharacterized protein OS=Zea mays GN=LOC100285296 PE=3 SV=1 - [A0A096TUQ9_MAIZE]	8.05	2	2	2	3		1.85732	1.81961	1.83846	0.0266643	0.0145036		0.831234	0.769227	0.80023	0.0438456	0.0547913		0.799834	0.827589	0.813712	0.0196259	0.024119		0.705096	0.775969	0.740532	0.0501145	0.0676736	323	35.3143	6.78564	#N/A	#N/A	#N/A	#N/A	#N/A
B6UDG4	Malic enzyme OS=Zea mays PE=2 SV=1 - [B6UDG4_MAIZE]	44.01	4	1	19	176	1.56133	1.51353	2.15016	1.74167	0.354564	0.203577	0.773735	1.00855	0.49821	0.760164	0.255439	0.336031	0.843459	0.762596	0.879814	0.828623	0.060001	0.0724104	0.995095	0.891105	0.749933	0.878711	0.12305	0.140035	593	65.4548	5.90967	LOC100284598	GO:0043648,dicarboxylic acid metabolic process|GO:0044710,single-organism metabolic process|GO:0006082,organic acid metabolic process|GO:0044699,single-organism process|GO:0009987,cellular process|GO:0019752,carboxylic acid metabolic process|GO:0071704,organic substance metabolic process|GO:0044763,single-organism cellular process|GO:0044281,small molecule metabolic process|GO:0008152,metabolic p…	0	GO:0043169,cation binding|GO:0016614,oxidoreductase activity, acting on CH-OH group of donors|GO:0016615,malate dehydrogenase activity|GO:0016616,oxidoreductase activity, acting on the CH-OH group of donors, NAD or NADP as acceptor|GO:0043167,ion binding|GO:0051287,NAD binding|GO:0004471,malate dehydrogenase (decarboxylating) (NAD+) activity|GO:0004470,malic enzyme activity|GO:0036094,small molec…	zma00620,Pyruvate metabolism|zma01200,Carbon metabolism|zma01100,Metabolic pathways|zma00710,Carbon fixation in photosynthetic organisms
A0A1D6PC23	Calcium-dependent phosphotriesterase superfamily protein OS=Zea mays GN=ZEAMMB73_Zm00001d047638 PE=4 SV=1 - [A0A1D6PC23_MAIZE]	13.35	2	4	4	7	1.90182	2.09383	1.3633	1.78631	0.378715	0.212009	0.838603	0.613827	0.886912	0.779781	0.145736	0.186893	0.694348	0.786276	0.95676	0.812461	0.133152	0.163887	0.793423	0.739558	0.806866	0.779949	0.0356195	0.045669	337	35.7025	8.32373	ZEAMMB73_058681	0	GO:0044425,membrane part|GO:0016021,integral component of membrane|GO:0016020,membrane|GO:0031224,intrinsic component of membrane	0	0
A0A096QR64	Uncharacterized protein OS=Zea mays GN=LOC100856957 PE=3 SV=1 - [A0A096QR64_MAIZE]	23.4	4	2	5	9	1.84415	1.84841	1.24746	1.64667	0.345732	0.209958	0.648724	0.669032	0.842769	0.720175	0.106654	0.148095	0.822967	0.780323	1.00674	0.870008	0.120313	0.13829	0.975319	1.02122	1.01903	1.00519	0.0258914	0.0257578	235	25.7055	6.22705	#N/A	#N/A	#N/A	#N/A	#N/A
A0A1D6HBD6	Glycosyltransferase OS=Zea mays GN=ZEAMMB73_Zm00001d016942 PE=3 SV=1 - [A0A1D6HBD6_MAIZE]	1.84	1	1	1	2	1.47081	1.572		1.52141	0.0715496	0.0470286	0.686958	0.659983		0.67347	0.0190736	0.0283214	0.830669	0.724477		0.777573	0.0750889	0.0965683	1.34487	1.47069		1.40778	0.0889705	0.0631992	489	53.1496	5.73193	GRMZM2G132706	GO:0008152,metabolic process	0	GO:0016758,transferase activity, transferring hexosyl groups|GO:0016740,transferase activity|GO:0016757,transferase activity, transferring glycosyl groups|GO:0003824,catalytic activity	0
B6SHD3	Malate dehydrogenase OS=Zea mays PE=2 SV=1 - [B6SHD3_MAIZE]	13.15	4	1	5	56	1.73457	1.70351	1.77427	1.73745	0.0354693	0.0204146	0.747516	0.827491	0.738264	0.77109	0.049063	0.0636281	0.852593	0.801492	0.886813	0.846966	0.0429382	0.0506964	0.886817	0.891732	0.78773	0.855426	0.0586781	0.0685952	403	42.3953	8.32373	LOC100193663	GO:0019752,carboxylic acid metabolic process|GO:0006099,tricarboxylic acid cycle|GO:0009060,aerobic respiration|GO:0044281,small molecule metabolic process|GO:0006091,generation of precursor metabolites and energy|GO:0072350,tricarboxylic acid metabolic process|GO:0044699,single-organism process|GO:0044710,single-organism metabolic process|GO:0071704,organic substance metabolic process|GO:0044238…	0	GO:0016614,oxidoreductase activity, acting on CH-OH group of donors|GO:0016615,malate dehydrogenase activity|GO:0016616,oxidoreductase activity, acting on the CH-OH group of donors, NAD or NADP as acceptor|GO:0003824,catalytic activity|GO:0030060,L-malate dehydrogenase activity|GO:0016491,oxidoreductase activity	zma00270,Cysteine and methionine metabolism|zma00020,Citrate cycle (TCA cycle)|zma00710,Carbon fixation in photosynthetic organisms|zma00620,Pyruvate metabolism|zma01100,Metabolic pathways|zma00630,Glyoxylate and dicarboxylate metabolism|zma01110,Biosynthesis of secondary metabolites|zma01200,Carbon metabolism
K7U4A7	UDP-glycosyltransferase 89B1 OS=Zea mays GN=ZEAMMB73_Zm00001d052813 PE=4 SV=1 - [K7U4A7_MAIZE]	2.11	1	1	1	2	1.53045	1.52478		1.52762	0.00401252	0.00262665	0.655496	0.703931		0.679714	0.0342484	0.0503864	0.765474	0.6816		0.723537	0.0593075	0.0819689	1.44814	1.53451		1.49133	0.0610674	0.0409484	475	49.7483	6.26514	Zm.127404	GO:0008152,metabolic process	0	GO:0016758,transferase activity, transferring hexosyl groups|GO:0016740,transferase activity|GO:0016757,transferase activity, transferring glycosyl groups|GO:0003824,catalytic activity	0
A0A1D6FD27	PR5-like receptor kinase OS=Zea mays GN=ZEAMMB73_Zm00001d008465 PE=3 SV=1 - [A0A1D6FD27_MAIZE]	5.02	126	1	2	9		1.43904	1.46156	1.4503	0.0159304	0.0109842		0.525162	0.765559	0.64536	0.169986	0.263398		1.08485	0.978088	1.03147	0.0754911	0.073188		1.1777	0.944986	1.06134	0.164552	0.155041	418	46.6011	9.14404	ZEAMMB73_993360	GO:0044267,cellular protein metabolic process|GO:0006468,protein phosphorylation|GO:0044260,cellular macromolecule metabolic process|GO:0044238,primary metabolic process|GO:0019538,protein metabolic process|GO:0016310,phosphorylation|GO:0009987,cellular process|GO:0043412,macromolecule modification|GO:0006464,cellular protein modification process|GO:0043170,macromolecule metabolic process|GO:0071…	GO:0044425,membrane part|GO:0016021,integral component of membrane|GO:0016020,membrane|GO:0031224,intrinsic component of membrane	GO:0035639,purine ribonucleoside triphosphate binding|GO:0004672,protein kinase activity|GO:0043167,ion binding|GO:1901363,heterocyclic compound binding|GO:0001883,purine nucleoside binding|GO:0001882,nucleoside binding|GO:0043168,anion binding|GO:0000166,nucleotide binding|GO:0004674,protein serine/threonine kinase activity|GO:0016740,transferase activity|GO:1901265,nucleoside phosphate binding|…	0
A0A1D6ERU3	Carboxypeptidase OS=Zea mays GN=ZEAMMB73_Zm00001d005973 PE=3 SV=1 - [A0A1D6ERU3_MAIZE]	8.3	1	3	3	20	1.63958	1.68422	1.64404	1.65595	0.0245848	0.0148464	0.725222	0.749193	0.753275	0.742563	0.0151561	0.0204105	0.941022	0.921605	0.946398	0.936341	0.0130423	0.013929	0.845314	0.822737	0.776815	0.814955	0.0349066	0.0428325	470	51.2889	5.12256	Zm.27846	GO:0044238,primary metabolic process|GO:0019538,protein metabolic process|GO:0043170,macromolecule metabolic process|GO:0071704,organic substance metabolic process|GO:0008152,metabolic process|GO:0006508,proteolysis	0	GO:0016787,hydrolase activity|GO:0017171,serine hydrolase activity|GO:0003824,catalytic activity|GO:0004180,carboxypeptidase activity|GO:0004185,serine-type carboxypeptidase activity|GO:0008238,exopeptidase activity|GO:0070011,peptidase activity, acting on L-amino acid peptides|GO:0070008,serine-type exopeptidase activity|GO:0008233,peptidase activity|GO:0008236,serine-type peptidase activity	0
A0A0B4J3G7	Peroxidase OS=Zea mays GN=LOC100383323 PE=3 SV=1 - [A0A0B4J3G7_MAIZE]	27.5	4	6	6	36	1.49252	1.47278	1.385	1.4501	0.057237	0.039471	0.711651	0.623645	0.638242	0.657846	0.0471644	0.0716953	0.979425	0.964167	0.971494	0.971695	0.00763095	0.00785324	1.13367	1.18205	1.11234	1.14269	0.0357194	0.031259	320	33.1913	6.65381	#N/A	#N/A	#N/A	#N/A	#N/A
Q672R4	Ent-copalyl diphosphate synthase OS=Zea mays GN=An2 PE=2 SV=1 - [Q672R4_MAIZE]	5.68	3	4	4	6	1.15313	2.01669	1.74649	1.63877	0.441745	0.269559	0.943548	0.656667	0.642125	0.747447	0.169984	0.22742	1.06357	0.782318	0.737778	0.861221	0.176646	0.205111	0.86168	0.806752	1.26021	0.976214	0.247477	0.253507	827	92.9746	6.17627	GRMZM2G044481	GO:0008152,metabolic process	0	GO:0043169,cation binding|GO:0016838,carbon-oxygen lyase activity, acting on phosphates|GO:0016835,carbon-oxygen lyase activity|GO:0010333,terpene synthase activity|GO:0000287,magnesium ion binding|GO:0043167,ion binding|GO:0003824,catalytic activity|GO:0005488,binding|GO:0046872,metal ion binding|GO:0016829,lyase activity	0
A0A096SCH4	Uncharacterized protein OS=Zea mays GN=Zm.27513 PE=4 SV=1 - [A0A096SCH4_MAIZE]	27.41	42	15	34	120	1.53843	1.50751	1.2597	1.43521	0.152779	0.10645	0.648909	0.664096	0.652451	0.655152	0.00794528	0.0121274	0.954783	0.97902	0.980614	0.971472	0.0144754	0.0149005	1.08133	1.11181	1.15881	1.11732	0.0390317	0.0349334	1357	146.308	6.15088	#N/A	#N/A	#N/A	#N/A	#N/A
B8QW69	Non-specific lipid-transfer protein (Fragment) OS=Zea mays subsp. parviglumis GN=plt2 PE=3 SV=1 - [B8QW69_ZEAMP]	59.63	16	1	6	38	2.88037	1.70283	1.98159	2.18826	0.615377	0.281218	1.054	0.995877	0.947345	0.999075	0.0534005	0.05345	0.145259	0.435943	0.425564	0.335589	0.164912	0.49141	0.332598	0.736573	0.937282	0.668818	0.307983	0.460489	109	10.5482	8.70459	GRMZM2G010868	GO:0033036,macromolecule localization|GO:0006869,lipid transport|GO:0006810,transport|GO:0044765,single-organism transport|GO:1902578,single-organism localization|GO:0071702,organic substance transport|GO:0051234,establishment of localization|GO:0010876,lipid localization|GO:0051179,localization|GO:0044699,single-organism process	0	GO:0008289,lipid binding|GO:0005488,binding	0
B4FSM3	Uncharacterized protein OS=Zea mays PE=2 SV=1 - [B4FSM3_MAIZE]	3.6	3	1	1	3	1.59473	1.57197	1.59602	1.58757	0.0135283	0.00852137	0.725882	0.755436	0.696179	0.725832	0.0296287	0.0408203	0.757926	0.827971	0.793795	0.793231	0.0350256	0.0441556	1.26828	1.11856	1.24526	1.2107	0.080622	0.0665914	361	39.8766	6.29053	LOC100278914	GO:0015931,nucleobase-containing compound transport|GO:0006810,transport|GO:0071702,organic substance transport|GO:0015780,nucleotide-sugar transport|GO:0006862,nucleotide transport|GO:0071705,nitrogen compound transport|GO:0044765,single-organism transport|GO:0044699,single-organism process|GO:0015748,organophosphate ester transport|GO:0051234,establishment of localization|GO:0051179,localizatio…	GO:0044425,membrane part|GO:0016021,integral component of membrane|GO:0016020,membrane|GO:0031224,intrinsic component of membrane	0	0
B4FRC6	Uncharacterized protein OS=Zea mays PE=2 SV=1 - [B4FRC6_MAIZE]	26.05	3	5	5	18	1.64083	2.1261	1.34854	1.70516	0.392751	0.230331	0.835707	0.71797	0.799888	0.784521	0.0603539	0.0769309	0.763353	0.638417	0.817399	0.739723	0.0918009	0.124102	0.868126	0.794609	1.02115	0.894627	0.115571	0.129183	380	38.4166	7.59131	LOC100272880	GO:0044238,primary metabolic process|GO:0019538,protein metabolic process|GO:0043170,macromolecule metabolic process|GO:0071704,organic substance metabolic process|GO:0008152,metabolic process|GO:0006508,proteolysis	0	GO:0016787,hydrolase activity|GO:0004175,endopeptidase activity|GO:0070001,aspartic-type peptidase activity|GO:0003824,catalytic activity|GO:0070011,peptidase activity, acting on L-amino acid peptides|GO:0004190,aspartic-type endopeptidase activity|GO:0008233,peptidase activity	0
A0A1D6HRU2	Pathogenesis-related protein 1 OS=Zea mays GN=ZEAMMB73_Zm00001d018734 PE=3 SV=1 - [A0A1D6HRU2_MAIZE]	19.87	18	2	2	3		1.9127	1.45931	1.686	0.320593	0.19015		0.702397	0.850417	0.776407	0.104666	0.134808		0.774161	0.850756	0.812458	0.0541612	0.0666634		0.900729	1.02397	0.962348	0.0871433	0.0905527	151	16.0185	8.38232	Zm.10085	0	GO:0005576,extracellular region	0	zma04626,Plant-pathogen interaction|zma04075,Plant hormone signal transduction
A0A1D6JTD3	Sugar transport protein 13 OS=Zea mays GN=ZEAMMB73_Zm00001d028230 PE=3 SV=1 - [A0A1D6JTD3_MAIZE]	7.78	1	4	4	7	1.45715	2.34245	1.42459	1.7414	0.520785	0.299061	0.892281	0.606222	0.912495	0.803666	0.17129	0.213135	0.752147	0.580056	0.768273	0.700159	0.104324	0.149001	1.14274	0.911044	1.18954	1.08111	0.149127	0.13794	514	56.6489	8.86572	AC208897.3_FG004	GO:0006865,amino acid transport|GO:0006820,anion transport|GO:0051179,localization|GO:0034219,carbohydrate transmembrane transport|GO:0044699,single-organism process|GO:0008645,hexose transport|GO:0008643,carbohydrate transport|GO:0071705,nitrogen compound transport|GO:0071702,organic substance transport|GO:0035428,hexose transmembrane transport|GO:0006810,transport|GO:0015849,organic acid transp…	GO:0016021,integral component of membrane|GO:0016020,membrane|GO:0055044,symplast|GO:0031224,intrinsic component of membrane|GO:0009506,plasmodesma|GO:0005911,cell-cell junction|GO:0044425,membrane part|GO:0030054,cell junction	GO:0015295,solute:proton symporter activity|GO:0015291,secondary active transmembrane transporter activity|GO:1901476,carbohydrate transporter activity|GO:0009679,hexose:proton symporter activity|GO:0015149,hexose transmembrane transporter activity|GO:0005402,cation:sugar symporter activity|GO:0015145,monosaccharide transmembrane transporter activity|GO:0015144,carbohydrate transmembrane transpor…	0
F6MFD6	Malate dehydrogenase OS=Zea mays PE=2 SV=1 - [F6MFD6_MAIZE]	63.96	2	1	19	541	1.59256	1.64969	1.56123	1.60116	0.0448524	0.0280125	0.733092	0.732117	0.751919	0.739043	0.0111617	0.015103	0.793911	0.768159	0.811557	0.791209	0.0218248	0.0275841	1.14059	1.1491	1.11494	1.13488	0.0177814	0.0156681	333	36.3616	5.18604	P15719	GO:0043648,dicarboxylic acid metabolic process|GO:0044710,single-organism metabolic process|GO:0005975,carbohydrate metabolic process|GO:0006082,organic acid metabolic process|GO:0044238,primary metabolic process|GO:0044699,single-organism process|GO:0009987,cellular process|GO:0019752,carboxylic acid metabolic process|GO:0071704,organic substance metabolic process|GO:0044763,single-organism cell…	GO:0005737,cytoplasm|GO:0009536,plastid|GO:0043231,intracellular membrane-bounded organelle|GO:0044464,cell part|GO:0044444,cytoplasmic part|GO:0005623,cell|GO:0005622,intracellular|GO:0043229,intracellular organelle|GO:0044424,intracellular part|GO:0043227,membrane-bounded organelle|GO:0043226,organelle|GO:0009507,chloroplast	GO:0016614,oxidoreductase activity, acting on CH-OH group of donors|GO:0016615,malate dehydrogenase activity|GO:0016616,oxidoreductase activity, acting on the CH-OH group of donors, NAD or NADP as acceptor|GO:0003824,catalytic activity|GO:0046554,malate dehydrogenase (NADP+) activity|GO:0016491,oxidoreductase activity	zma00620,Pyruvate metabolism|zma01200,Carbon metabolism|zma01100,Metabolic pathways|zma00710,Carbon fixation in photosynthetic organisms
B8QV01	Chitinase OS=Zea mays subsp. parviglumis GN=chiA PE=3 SV=1 - [B8QV01_ZEAMP]	25.64	65	2	6	25	1.69507	2.2233	1.58462	1.83433	0.341355	0.186092	0.908632	0.741116	0.919741	0.856496	0.100076	0.116844	0.764661	0.683874	0.789823	0.74612	0.0553548	0.0741902	0.722903	0.641827	0.74548	0.703403	0.0545087	0.0774928	273	28.8556	8.27979	LOC100303798	GO:0046348,amino sugar catabolic process|GO:0044248,cellular catabolic process|GO:0044036,cell wall macromolecule metabolic process|GO:0006807,nitrogen compound metabolic process|GO:1901575,organic substance catabolic process|GO:0044260,cellular macromolecule metabolic process|GO:0016998,cell wall macromolecule catabolic process|GO:0071554,cell wall organization or biogenesis|GO:0071704,organic s…	0	GO:0016787,hydrolase activity|GO:0097367,carbohydrate derivative binding|GO:0016798,hydrolase activity, acting on glycosyl bonds|GO:0003824,catalytic activity|GO:0008061,chitin binding|GO:0004553,hydrolase activity, hydrolyzing O-glycosyl compounds|GO:0004568,chitinase activity|GO:0005488,binding	zma01100,Metabolic pathways|zma00520,Amino sugar and nucleotide sugar metabolism
B6TIK3	Stress protein OS=Zea mays GN=ZEAMMB73_Zm00001d010855 PE=2 SV=1 - [B6TIK3_MAIZE]	8.27	3	2	2	4	1.94419	1.64642	1.60186	1.73082	0.186117	0.107531	0.745822	0.805313	0.881712	0.810949	0.0681204	0.0840008	0.690712	0.7715	0.793342	0.751851	0.0540624	0.0719057	0.942457	1.05282	0.888283	0.961185	0.0838508	0.0872369	254	27.3295	7.26904	pco152469	0	0	0	0
A0A096PSI5	Uncharacterized protein OS=Zea mays GN=Zm.21384 PE=3 SV=1 - [A0A096PSI5_MAIZE]	11.11	2	4	4	7	2.02401	1.82986	1.51602	1.78996	0.256332	0.143205	0.808269	0.845634	0.871755	0.841886	0.0319086	0.0379013	0.574748	0.622697	0.739534	0.64566	0.0847588	0.131275	0.938359	1.04137	1.02772	1.00248	0.0559511	0.0558125	513	54.7952	9.31982	#N/A	#N/A	#N/A	#N/A	#N/A
B6T0A2	Calmodulin OS=Zea mays PE=2 SV=1 - [B6T0A2_MAIZE]	34.9	5	2	6	15		1.5974	1.85673	1.72706	0.183373	0.106176		0.845574	0.782474	0.814024	0.0446181	0.0548118		0.887052	0.819594	0.853323	0.0476994	0.0558985		0.828063	0.741916	0.78499	0.0609152	0.0776	149	16.7728	4.28467	CaM2	0	0	GO:0043169,cation binding|GO:0043167,ion binding|GO:0005488,binding|GO:0046872,metal ion binding|GO:0005509,calcium ion binding	zma04070,Phosphatidylinositol signaling system|zma04626,Plant-pathogen interaction
A0A1D6QAK1	Signal peptide peptidase-like 4 OS=Zea mays GN=ZEAMMB73_Zm00001d051873 PE=4 SV=1 - [A0A1D6QAK1_MAIZE]	1.98	4	1	1	2	1.65864		1.72019	1.68942	0.0435207	0.0257608	0.813567		0.787109	0.800338	0.0187084	0.0233756	0.963181		0.952109	0.957645	0.00782897	0.00817524	0.66029		0.648772	0.654531	0.00814432	0.012443	405	44.6863	6.30322	Zm.8709	GO:0044238,primary metabolic process|GO:0019538,protein metabolic process|GO:0043170,macromolecule metabolic process|GO:0071704,organic substance metabolic process|GO:0008152,metabolic process|GO:0006508,proteolysis	GO:0044425,membrane part|GO:0016021,integral component of membrane|GO:0016020,membrane|GO:0031224,intrinsic component of membrane	GO:0016787,hydrolase activity|GO:0004175,endopeptidase activity|GO:0070001,aspartic-type peptidase activity|GO:0003824,catalytic activity|GO:0070011,peptidase activity, acting on L-amino acid peptides|GO:0004190,aspartic-type endopeptidase activity|GO:0008233,peptidase activity	0
A0A1D6JMZ7	Glutathione transferase31 OS=Zea mays GN=ZEAMMB73_Zm00001d027557 PE=4 SV=1 - [A0A1D6JMZ7_MAIZE]	14.29	10	1	4	8	1.9284		1.55365	1.74103	0.264992	0.152204	0.704828		0.95399	0.829409	0.176184	0.212421	0.730275		0.845648	0.787962	0.081581	0.103534	0.955191		0.770673	0.862932	0.130474	0.151199	224	24.3892	7.04932	Zm.559	GO:0008152,metabolic process	0	GO:0003824,catalytic activity|GO:0016740,transferase activity	zma00480,Glutathione metabolism
B4F8B4	Aldolase-type TIM barrel family protein OS=Zea mays GN=ZEAMMB73_Zm00001d031267 PE=2 SV=1 - [B4F8B4_MAIZE]	23.37	2	5	5	13	1.52658	1.69711	1.50798	1.57722	0.10424	0.0660906	0.773613	0.725675	0.758461	0.752583	0.024504	0.0325598	0.876495	0.899074	0.88859	0.888053	0.0112989	0.0127233	0.80395	0.77943	1.08502	0.889465	0.169795	0.190895	338	36.5341	6.15088	pco099340a	GO:0006520,cellular amino acid metabolic process|GO:0046482,para-aminobenzoic acid metabolic process|GO:0019752,carboxylic acid metabolic process|GO:0006807,nitrogen compound metabolic process|GO:0044281,small molecule metabolic process|GO:0044699,single-organism process|GO:0044710,single-organism metabolic process|GO:0042537,benzene-containing compound metabolic process|GO:0071704,organic substa…	GO:0005737,cytoplasm|GO:0005829,cytosol|GO:0044464,cell part|GO:0005623,cell|GO:0005622,intracellular|GO:0044444,cytoplasmic part|GO:0044424,intracellular part	GO:0004497,monooxygenase activity|GO:0016703,oxidoreductase activity, acting on single donors with incorporation of molecular oxygen, incorporation of one atom of oxygen (internal monooxygenases or internal mixed function oxidases)|GO:0016701,oxidoreductase activity, acting on single donors with incorporation of molecular oxygen|GO:0003824,catalytic activity|GO:0018580,nitronate monooxygenase act…	0
A0A1D6HJY4	Rho-related protein from plants 1 OS=Zea mays GN=ZEAMMB73_Zm00001d018004 PE=3 SV=1 - [A0A1D6HJY4_MAIZE]	3.2	14	2	2	2		2.45599	0.800668	1.62833	1.17049	0.718829		0.596494	0.957584	0.777039	0.255329	0.328592		0.676774	1.13711	0.906941	0.325505	0.358905		0.610478	1.11795	0.864216	0.35884	0.41522	469	51.2836	8.70459	GTPase	GO:0044700,single organism signaling|GO:0051716,cellular response to stimulus|GO:0050896,response to stimulus|GO:0009987,cellular process|GO:0044763,single-organism cellular process|GO:0050794,regulation of cellular process|GO:0065007,biological regulation|GO:0023052,signaling|GO:0007165,signal transduction|GO:0007154,cell communication|GO:0035556,intracellular signal transduction|GO:0007264,smal…	GO:0016020,membrane|GO:0044464,cell part|GO:0005623,cell|GO:0005622,intracellular	GO:0043168,anion binding|GO:0005488,binding|GO:0019001,guanyl nucleotide binding|GO:0035639,purine ribonucleoside triphosphate binding|GO:0097367,carbohydrate derivative binding|GO:0043167,ion binding|GO:1901363,heterocyclic compound binding|GO:1901265,nucleoside phosphate binding|GO:0000166,nucleotide binding|GO:0036094,small molecule binding|GO:0032561,guanyl ribonucleotide binding|GO:0032553,r…	zma04145,Phagosome|zma04933,AGE-RAGE signaling pathway in diabetic complications
A8IK79	Abscisic acid stress ripening5 OS=Zea mays GN=ZEAMMB73_Zm00001d025401 PE=2 SV=1 - [A8IK79_MAIZE]	15.38	1	1	1	3	1.93377	1.48901	1.89051	1.7711	0.245247	0.138472	0.880795	0.853851	0.802704	0.845783	0.0396654	0.0468978	0.686562	0.89318	0.806995	0.795579	0.103781	0.130447	0.738392	0.93219	0.691594	0.787392	0.127563	0.162007	104	11.7828	7.18115	Zm.143114	GO:0006950,response to stress|GO:0050896,response to stimulus	0	0	0
B6SVL2	ADP,ATP carrier protein OS=Zea mays PE=2 SV=1 - [B6SVL2_MAIZE]	12.77	2	2	9	33		1.37595	1.8857	1.63082	0.36045	0.221023		0.984932	0.574705	0.779819	0.290074	0.371977		0.939694	0.865554	0.902624	0.0524255	0.0580812		0.762623	0.691013	0.726818	0.050636	0.069668	642	69.6154	9.80322	LOC100281461	GO:0015931,nucleobase-containing compound transport|GO:0006862,nucleotide transport|GO:0015858,nucleoside transport|GO:0006820,anion transport|GO:0044699,single-organism process|GO:1901264,carbohydrate derivative transport|GO:0051503,adenine nucleotide transport|GO:0071705,nitrogen compound transport|GO:0071702,organic substance transport|GO:0015865,purine nucleotide transport|GO:0015868,purine r…	GO:0044425,membrane part|GO:0016021,integral component of membrane|GO:0016020,membrane|GO:0031224,intrinsic component of membrane	GO:0005346,purine ribonucleotide transmembrane transporter activity|GO:0005347,ATP transmembrane transporter activity|GO:0015932,nucleobase-containing compound transmembrane transporter activity|GO:0035639,purine ribonucleoside triphosphate binding|GO:0015605,organophosphate ester transmembrane transporter activity|GO:0005488,binding|GO:0015291,secondary active transmembrane transporter activity|…	0
B4FI22	Uncharacterized protein OS=Zea mays PE=2 SV=1 - [B4FI22_MAIZE]	6.48	1	1	2	10	1.53603	1.69101		1.61352	0.109583	0.0679158	0.770328	0.792804		0.781566	0.0158933	0.0203351	0.618778	0.684167		0.651473	0.0462368	0.0709728	1.52618	1.18399		1.35508	0.24197	0.178565	386	42.226	11.2974	LOC100382075	GO:0044249,cellular biosynthetic process|GO:0034641,cellular nitrogen compound metabolic process|GO:0006807,nitrogen compound metabolic process|GO:0034645,cellular macromolecule biosynthetic process|GO:1901576,organic substance biosynthetic process|GO:0044267,cellular protein metabolic process|GO:0044260,cellular macromolecule metabolic process|GO:0043043,peptide biosynthetic process|GO:0071704,o…	GO:0005737,cytoplasm|GO:0032991,macromolecular complex|GO:0005840,ribosome|GO:0043232,intracellular non-membrane-bounded organelle|GO:0044464,cell part|GO:0044444,cytoplasmic part|GO:0005623,cell|GO:0030529,ribonucleoprotein complex|GO:0043229,intracellular organelle|GO:0043228,non-membrane-bounded organelle|GO:0044424,intracellular part|GO:0005622,intracellular|GO:0043226,organelle	GO:0003735,structural constituent of ribosome|GO:0005198,structural molecule activity	zma03010,Ribosome
A0A1D6KWI5	Chlorophyll a-b binding protein, chloroplastic OS=Zea mays GN=ZEAMMB73_Zm00001d033132 PE=3 SV=1 - [A0A1D6KWI5_MAIZE]	35.63	2	1	4	829	1.4404	1.44775	1.52238	1.47018	0.0453574	0.0308517	0.731531	0.759013	0.679123	0.723223	0.0405879	0.0561209	0.841445	0.906749	0.902579	0.883591	0.0365591	0.0413756	1.28021	1.10296	1.15746	1.18021	0.0907904	0.0769274	160	16.8985	4.88135	LOC100281879	GO:0044267,cellular protein metabolic process|GO:0044260,cellular macromolecule metabolic process|GO:0044238,primary metabolic process|GO:0019538,protein metabolic process|GO:0044237,cellular metabolic process|GO:0019684,photosynthesis, light reaction|GO:0009987,cellular process|GO:0006464,cellular protein modification process|GO:0015979,photosynthesis|GO:0071704,organic substance metabolic proce…	GO:0034357,photosynthetic membrane|GO:0043229,intracellular organelle|GO:0043227,membrane-bounded organelle|GO:0043226,organelle|GO:0031224,intrinsic component of membrane|GO:0005737,cytoplasm|GO:0009536,plastid|GO:0016021,integral component of membrane|GO:0016020,membrane|GO:0044436,thylakoid part|GO:0009507,chloroplast|GO:0009579,thylakoid|GO:0032991,macromolecular complex|GO:0009523,photosyste…	GO:0043169,cation binding|GO:0016168,chlorophyll binding|GO:0046906,tetrapyrrole binding|GO:0097159,organic cyclic compound binding|GO:0043167,ion binding|GO:0005488,binding|GO:0046872,metal ion binding|GO:1901363,heterocyclic compound binding	zma00196,Photosynthesis - antenna proteins|zma01100,Metabolic pathways
A0A1D6MX02	Zinc knuckle (CCHC-type) family protein OS=Zea mays GN=ZEAMMB73_Zm00001d041582 PE=4 SV=1 - [A0A1D6MX02_MAIZE]	3.42	5	3	3	4	1.15951		2.23181	1.69566	0.758233	0.447161	1.00704		0.699691	0.853367	0.21733	0.254674	1.01692		0.735406	0.876162	0.199058	0.227194	0.836127		0.588886	0.712506	0.174826	0.245367	1024	113.205	6.12549	LOC100192675	0	0	GO:0043169,cation binding|GO:0046914,transition metal ion binding|GO:0097159,organic cyclic compound binding|GO:0043167,ion binding|GO:0008270,zinc ion binding|GO:0003676,nucleic acid binding|GO:0046872,metal ion binding|GO:1901363,heterocyclic compound binding|GO:0005488,binding	0
A0A1D6L5I3	Cytochrome P450 family 81 subfamily D polypeptide 8 OS=Zea mays GN=ZEAMMB73_Zm00001d034107 PE=3 SV=2 - [A0A1D6L5I3_MAIZE]	4.25	6	2	2	4	1.383	1.12241	1.25513	1.25351	0.1303	0.103948	0.534961	0.711984	0.650468	0.632471	0.0898736	0.142099	0.848274	1.12621	0.931832	0.968772	0.142603	0.147199	1.66972	1.16827	1.43137	1.42312	0.250829	0.176253	447	48.9844	9.33447	Zm.20375	GO:0008152,metabolic process|GO:0044710,single-organism metabolic process|GO:0044699,single-organism process|GO:0055114,oxidation-reduction process	0	GO:0043169,cation binding|GO:0004497,monooxygenase activity|GO:0046914,transition metal ion binding|GO:0020037,heme binding|GO:0046906,tetrapyrrole binding|GO:0097159,organic cyclic compound binding|GO:0016705,oxidoreductase activity, acting on paired donors, with incorporation or reduction of molecular oxygen|GO:0043167,ion binding|GO:0003824,catalytic activity|GO:0005488,binding|GO:0005506,iron…	0
A0A096TUH9	Uncharacterized protein OS=Zea mays GN=Zm.24168 PE=4 SV=1 - [A0A096TUH9_MAIZE]	17.19	6	1	6	21	2.08225	1.43814		1.7602	0.455457	0.258754	0.87062	0.947976		0.909298	0.0546988	0.0601549	0.549182	0.738919		0.64405	0.134165	0.208314	0.835391	1.04304		0.939214	0.146828	0.156331	384	41.7634	7.38623	#N/A	#N/A	#N/A	#N/A	#N/A
Q8S4W8	Pyruvate decarboxylase OS=Zea mays GN=pdc3 PE=3 SV=1 - [Q8S4W8_MAIZE]	13.72	17	6	6	23	1.44693	1.41073	1.53849	1.46538	0.0658451	0.0449337	0.81373	0.698043	0.760254	0.757342	0.0578985	0.0764496	0.876999	0.869651	0.87013	0.87226	0.0041109	0.00471293	1.08627	1.12091	1.16654	1.12457	0.04026	0.0358002	605	64.9195	6.0874	pdc3	GO:0008152,metabolic process	0	GO:1901681,sulfur compound binding|GO:0043168,anion binding|GO:0000287,magnesium ion binding|GO:0043169,cation binding|GO:0097159,organic cyclic compound binding|GO:0016829,lyase activity|GO:0030976,thiamine pyrophosphate binding|GO:0016830,carbon-carbon lyase activity|GO:0016831,carboxy-lyase activity|GO:0019842,vitamin binding|GO:0043167,ion binding|GO:0050662,coenzyme binding|GO:0003824,cataly…	zma01100,Metabolic pathways|zma00010,Glycolysis / Gluconeogenesis|zma01110,Biosynthesis of secondary metabolites
C0PIP8	Uncharacterized protein OS=Zea mays PE=2 SV=1 - [C0PIP8_MAIZE]	16.99	3	2	2	4	1.38344	1.297	1.75129	1.47724	0.241233	0.1633	0.764802	0.755762	0.781948	0.767504	0.0133003	0.0173292	0.827519	0.786764	0.865055	0.826446	0.0391567	0.0473797	1.17602	1.52334	0.783533	1.16096	0.370134	0.318816	153	16.7954	5.92236	LOC100286252	GO:0008152,metabolic process	0	0	zma01230,Biosynthesis of amino acids|zma01100,Metabolic pathways|zma00400,Phenylalanine, tyrosine and tryptophan biosynthesis|zma01110,Biosynthesis of secondary metabolites
B4FTK9	Alpha/beta-Hydrolases superfamily protein OS=Zea mays GN=ZEAMMB73_Zm00001d009938 PE=2 SV=1 - [B4FTK9_MAIZE]	31.54	4	5	6	27	1.22357	1.50084	1.81828	1.51423	0.297582	0.196523	0.840495	0.819941	0.703027	0.787821	0.0741495	0.0941197	0.881557	0.845071	0.777157	0.834595	0.0529824	0.0634828	1.00876	0.938626	0.860578	0.93599	0.0741288	0.0791983	241	25.7019	5.18604	gpm842	GO:0008152,metabolic process	0	GO:0016787,hydrolase activity|GO:0003824,catalytic activity	0
B6SQF4	Alpha-galactosidase OS=Zea mays PE=2 SV=1 - [B6SQF4_MAIZE]	23.06	6	6	8	28	2.03749	1.75379	1.84058	1.87729	0.145372	0.0774375	0.992235	0.998217	0.966919	0.985791	0.0166145	0.016854	0.594041	0.644946	0.570972	0.60332	0.0378497	0.0627357	0.745781	0.824895	1.04914	0.873273	0.157361	0.180196	412	44.9742	6.12549	Zm.1216	GO:0044238,primary metabolic process|GO:0005975,carbohydrate metabolic process|GO:0008152,metabolic process|GO:0071704,organic substance metabolic process	0	GO:0016787,hydrolase activity|GO:0052692,raffinose alpha-galactosidase activity|GO:0015925,galactosidase activity|GO:0016798,hydrolase activity, acting on glycosyl bonds|GO:0003824,catalytic activity|GO:0004557,alpha-galactosidase activity|GO:0004553,hydrolase activity, hydrolyzing O-glycosyl compounds	zma00561,Glycerolipid metabolism|zma00052,Galactose metabolism|zma00600,Sphingolipid metabolism|zma00603,Glycosphingolipid biosynthesis - globo series
Q8GT27	Ubiquinol oxidase OS=Zea mays GN=aox1 PE=2 SV=1 - [Q8GT27_MAIZE]	7.49	1	3	3	4	1.86621	1.30011	1.63463	1.60032	0.284605	0.177843	0.715233	0.993162	0.813868	0.840754	0.140902	0.16759	0.753425	0.801542	0.750908	0.768625	0.0285352	0.0371249	0.968962	1.09831	1.02571	1.031	0.0648369	0.0628876	347	38.695	8.33838	aox1	GO:0008152,metabolic process|GO:0044710,single-organism metabolic process|GO:0044699,single-organism process|GO:0055114,oxidation-reduction process	GO:0016021,integral component of membrane|GO:0016020,membrane|GO:0044425,membrane part|GO:0070469,respiratory chain|GO:0031224,intrinsic component of membrane	GO:0043169,cation binding|GO:0046872,metal ion binding|GO:0009916,alternative oxidase activity|GO:0043167,ion binding|GO:0003824,catalytic activity|GO:0005488,binding|GO:0016679,oxidoreductase activity, acting on diphenols and related substances as donors|GO:0016682,oxidoreductase activity, acting on diphenols and related substances as donors, oxygen as acceptor|GO:0016491,oxidoreductase activity	0
A0A1D6N8E3	Leucine-rich repeat protein kinase family protein OS=Zea mays GN=ZEAMMB73_Zm00001d043075 PE=4 SV=1 - [A0A1D6N8E3_MAIZE]	9.71	41	1	3	6	1.40571	1.43653		1.42112	0.021788	0.0153316	0.726891	0.772131		0.749511	0.0319895	0.0426804	0.76094	0.796387		0.778663	0.0250648	0.0321895	1.48754	1.31167		1.39961	0.124354	0.088849	309	33.9275	6.354	Zm.33619	GO:0044267,cellular protein metabolic process|GO:0006468,protein phosphorylation|GO:0044260,cellular macromolecule metabolic process|GO:0044238,primary metabolic process|GO:0019538,protein metabolic process|GO:0016310,phosphorylation|GO:0009987,cellular process|GO:0043412,macromolecule modification|GO:0006464,cellular protein modification process|GO:0043170,macromolecule metabolic process|GO:0071…	GO:0044425,membrane part|GO:0016021,integral component of membrane|GO:0016020,membrane|GO:0031224,intrinsic component of membrane	GO:0035639,purine ribonucleoside triphosphate binding|GO:0004672,protein kinase activity|GO:0043167,ion binding|GO:1901363,heterocyclic compound binding|GO:0001883,purine nucleoside binding|GO:0001882,nucleoside binding|GO:0043168,anion binding|GO:0000166,nucleotide binding|GO:0004674,protein serine/threonine kinase activity|GO:0016740,transferase activity|GO:1901265,nucleoside phosphate binding|…	0
B6TX72	Embryonic abundant protein-like OS=Zea mays PE=2 SV=1 - [B6TX72_MAIZE]	12.6	2	3	3	5	1.4157	1.25418	1.35532	1.34173	0.0816135	0.0608269	0.727679	0.694696	0.702811	0.708395	0.0171856	0.02426	0.891783	0.881615	0.826661	0.866686	0.0350341	0.0404231	1.13051	1.49797	1.4398	1.35609	0.197514	0.145649	262	29.3887	6.53662	LOC100284758	GO:0044712,single-organism catabolic process|GO:0010583,response to cyclopentenone|GO:0044710,single-organism metabolic process|GO:0009987,cellular process|GO:0008152,metabolic process|GO:0050896,response to stimulus|GO:0019748,secondary metabolic process|GO:0044237,cellular metabolic process|GO:0044248,cellular catabolic process|GO:0014070,response to organic cyclic compound|GO:0090487,secondary…	GO:0005737,cytoplasm|GO:0043231,intracellular membrane-bounded organelle|GO:0044464,cell part|GO:0043229,intracellular organelle|GO:0005739,mitochondrion|GO:0005622,intracellular|GO:0044444,cytoplasmic part|GO:0005623,cell|GO:0044424,intracellular part|GO:0043227,membrane-bounded organelle|GO:0043226,organelle	GO:0008168,methyltransferase activity|GO:0016740,transferase activity|GO:0016741,transferase activity, transferring one-carbon groups|GO:0003824,catalytic activity	0
B6TXZ3	S-acyltransferase OS=Zea mays GN=Zm.2395 PE=2 SV=1 - [B6TXZ3_MAIZE]	2.93	1	1	1	3	1.67188	1.09047	1.2533	1.33855	0.299932	0.224072	0.68627	0.72307	0.721735	0.710358	0.0208718	0.0293821	0.761199	1.12684	0.922611	0.936884	0.183239	0.195583	1.23548	1.18682	1.37083	1.26438	0.0953462	0.0754097	443	49.8078	8.03076	Zm.2395	GO:0008152,metabolic process	GO:0044425,membrane part|GO:0016021,integral component of membrane|GO:0016020,membrane|GO:0031224,intrinsic component of membrane	GO:0005488,binding|GO:0043169,cation binding|GO:0046914,transition metal ion binding|GO:0003824,catalytic activity|GO:0043167,ion binding|GO:0016417,S-acyltransferase activity|GO:0016740,transferase activity|GO:0016746,transferase activity, transferring acyl groups|GO:0016747,transferase activity, transferring acyl groups other than amino-acyl groups|GO:0019707,protein-cysteine S-acyltransferase …	0
A0A1D6GKZ3	Osmotin-like protein OSM34 OS=Zea mays GN=ZEAMMB73_Zm00001d013610 PE=4 SV=1 - [A0A1D6GKZ3_MAIZE]	13.64	1	2	2	4	1.47882	1.76462	1.64876	1.63073	0.143752	0.0881519	0.891028	0.852333	0.869397	0.870919	0.0193923	0.0222665	0.886383	0.762024	0.779666	0.809358	0.0672867	0.0831359	0.891396	0.851563	0.891562	0.878174	0.0230455	0.0262426	220	22.4357	6.84424	Zlp	GO:0006952,defense response|GO:0009607,response to biotic stimulus|GO:0009605,response to external stimulus|GO:0043207,response to external biotic stimulus|GO:0044364,disruption of cells of other organism|GO:0009620,response to fungus|GO:0050896,response to stimulus|GO:0031640,killing of cells of other organism|GO:0050832,defense response to fungus|GO:0006950,response to stress|GO:0065007,biologi…	0	0	0
B6T7R3	Ubiquitin-fold modifier-conjugating enzyme 1 OS=Zea mays PE=2 SV=1 - [B6T7R3_MAIZE]	5.49	2	1	1	3	1.63177	1.77914	1.41062	1.60718	0.185485	0.11541	0.852777	0.81998	0.938593	0.87045	0.0612495	0.0703653	0.820677	0.789542	0.884586	0.831601	0.0484548	0.0582669	0.895047	0.836331	0.894152	0.875177	0.0336446	0.0384432	182	20.2883	7.82568	Zm.84737	GO:0009407,toxin catabolic process|GO:0044248,cellular catabolic process|GO:0044699,single-organism process|GO:0044712,single-organism catabolic process|GO:0044710,single-organism metabolic process|GO:1902578,single-organism localization|GO:0006810,transport|GO:0048193,Golgi vesicle transport|GO:0009987,cellular process|GO:0044765,single-organism transport|GO:0044763,single-organism cellular proc…	GO:0044464,cell part|GO:0005623,cell|GO:0005622,intracellular	0	0
B6TVJ5	LHT1 OS=Zea mays PE=2 SV=1 - [B6TVJ5_MAIZE]	14.82	11	7	7	13	1.50495	1.54179	1.70655	1.58443	0.107354	0.0677555	0.911167	0.860184	0.807259	0.859536	0.0519569	0.0604476	0.868672	0.843993	0.857479	0.856715	0.0123574	0.0144242	0.864839	0.846203	0.995881	0.902308	0.0815709	0.0904025	452	50.1501	9.0415	LOC100273979	0	GO:0044425,membrane part|GO:0016021,integral component of membrane|GO:0016020,membrane|GO:0031224,intrinsic component of membrane	0	0
A0A1D6LAA2	Anthranilate synthase alpha subunit 2 chloroplastic OS=Zea mays GN=ZEAMMB73_Zm00001d034713 PE=4 SV=1 - [A0A1D6LAA2_MAIZE]	18.86	1	1	3	8		1.65551	1.56095	1.60823	0.0668692	0.0415794		0.836268	0.908994	0.872631	0.0514246	0.0589305		0.947713	0.955058	0.951386	0.00519431	0.00545974		0.660487	0.631307	0.645897	0.020633	0.0319448	175	19.0225	5.40186	Zm.132832	GO:0006520,cellular amino acid metabolic process|GO:0019752,carboxylic acid metabolic process|GO:0042401,cellular biogenic amine biosynthetic process|GO:0034641,cellular nitrogen compound metabolic process|GO:0006807,nitrogen compound metabolic process|GO:0044281,small molecule metabolic process|GO:0044283,small molecule biosynthetic process|GO:1901362,organic cyclic compound biosynthetic process…	0	GO:0016829,lyase activity|GO:0016830,carbon-carbon lyase activity|GO:0016833,oxo-acid-lyase activity|GO:0003824,catalytic activity|GO:0004049,anthranilate synthase activity	zma01230,Biosynthesis of amino acids|zma01100,Metabolic pathways|zma00400,Phenylalanine, tyrosine and tryptophan biosynthesis|zma01110,Biosynthesis of secondary metabolites
B6TG03	Ras-related protein RABA4a OS=Zea mays GN=ZEAMMB73_Zm00001d014278 PE=2 SV=1 - [B6TG03_MAIZE]	11.98	10	2	3	7	1.00999	1.5764	1.60579	1.39739	0.335821	0.240319	0.872048	0.748375	0.673361	0.764594	0.100332	0.131222	1.08448	0.926257	0.985775	0.998836	0.0799138	0.080007	1.09116	0.940824	0.91117	0.98105	0.096501	0.098365	217	23.8964	7.95752	gpm323	GO:0008104,protein localization|GO:0023052,signaling|GO:0007165,signal transduction|GO:0035556,intracellular signal transduction|GO:0050789,regulation of biological process|GO:0044699,single-organism process|GO:0051716,cellular response to stimulus|GO:0007264,small GTPase mediated signal transduction|GO:0065007,biological regulation|GO:0071702,organic substance transport|GO:0033036,macromolecule …	GO:0044464,cell part|GO:0005623,cell|GO:0005622,intracellular	GO:0043168,anion binding|GO:0005488,binding|GO:0019001,guanyl nucleotide binding|GO:0035639,purine ribonucleoside triphosphate binding|GO:0097367,carbohydrate derivative binding|GO:0043167,ion binding|GO:1901363,heterocyclic compound binding|GO:1901265,nucleoside phosphate binding|GO:0000166,nucleotide binding|GO:0036094,small molecule binding|GO:0032561,guanyl ribonucleotide binding|GO:0032553,r…	zma04144,Endocytosis
K7V6J0	Dirigent protein OS=Zea mays GN=ZEAMMB73_Zm00001d045210 PE=3 SV=1 - [K7V6J0_MAIZE]	24.03	2	4	4	11	1.53512	1.65105	1.56318	1.58312	0.060482	0.0382043	0.812217	0.861722	0.932138	0.868693	0.0602636	0.0693728	0.768901	0.728513	0.745277	0.747564	0.0202911	0.0271429	1.08048	1.02107	0.983915	1.02849	0.0487086	0.0473595	154	16.5442	7.57666	Zm.112132	0	0	0	0
B7ZX38	Uncharacterized protein OS=Zea mays PE=2 SV=1 - [B7ZX38_MAIZE]	5.59	3	2	2	4	1.80912	1.55974	1.17661	1.51516	0.318604	0.210278	0.766548	0.825388	0.909413	0.833783	0.0718017	0.0861155	0.790291	0.875217	0.982439	0.882649	0.0962893	0.109091	0.882848	0.854331	1.03872	0.925299	0.099253	0.107266	608	65.1319	9.26123	pco098705(612)	GO:0006857,oligopeptide transport|GO:0042886,amide transport|GO:0006810,transport|GO:0044765,single-organism transport|GO:0071705,nitrogen compound transport|GO:0015833,peptide transport|GO:1902578,single-organism localization|GO:0071702,organic substance transport|GO:0051234,establishment of localization|GO:0051179,localization|GO:0044699,single-organism process	GO:0044425,membrane part|GO:0016021,integral component of membrane|GO:0016020,membrane|GO:0031224,intrinsic component of membrane	GO:0005215,transporter activity	0
A0A1D6JKW8	Nonspecific lipid-transfer protein OS=Zea mays GN=ZEAMMB73_Zm00001d027332 PE=4 SV=1 - [A0A1D6JKW8_MAIZE]	12.24	2	2	2	5	1.28093		1.34988	1.31541	0.0487533	0.0370633	0.735262		0.716305	0.725784	0.0134045	0.018469	0.690682		0.739554	0.715118	0.0345574	0.048324	1.74574		1.70706	1.7264	0.0273536	0.0158443	98	9.85787	8.89502	Zm.142752	0	0	0	0
B4FIL7	L-ornithine N5-acetyltransferase NATA1 OS=Zea mays GN=ZEAMMB73_Zm00001d027703 PE=2 SV=1 - [B4FIL7_MAIZE]	7.05	4	1	2	4	1.51128	1.59139	1.45706	1.51991	0.0675771	0.0444612	0.847427	0.839016	0.834429	0.840291	0.00659256	0.00784557	0.982145	0.919695	1.01338	0.97174	0.0477016	0.0490889	0.745044	0.784947	0.769821	0.766604	0.0201455	0.0262788	227	24.6105	6.21436	Zm.123886	GO:0008152,metabolic process	0	GO:0008080,N-acetyltransferase activity|GO:0016740,transferase activity|GO:0003824,catalytic activity|GO:0016407,acetyltransferase activity|GO:0016746,transferase activity, transferring acyl groups|GO:0016747,transferase activity, transferring acyl groups other than amino-acyl groups|GO:0016410,N-acyltransferase activity	0
B6U361	CASP-like protein 1D1 OS=Zea mays PE=2 SV=1 - [CSPL3_MAIZE]	16.34	2	2	2	11	1.55149	1.66255	1.35095	1.52167	0.157927	0.103786	0.819124	0.85259	0.861144	0.844286	0.0222069	0.0263026	0.871527	0.826608	0.863026	0.853721	0.0238619	0.0279505	0.806423	0.857696	0.839983	0.834701	0.0260416	0.0311988	202	21.0924	9.59814	B6U361	0	GO:0016021,integral component of membrane|GO:0016020,membrane|GO:0044464,cell part|GO:0005623,cell|GO:0071944,cell periphery|GO:0005886,plasma membrane|GO:0044425,membrane part|GO:0031224,intrinsic component of membrane	0	0
B4FFM6	Uncharacterized protein OS=Zea mays GN=IDP610 PE=2 SV=1 - [B4FFM6_MAIZE]	31.56	2	7	7	23	1.50868	1.28774	1.50157	1.43266	0.125562	0.0876422	0.765509	0.821639	0.802295	0.796481	0.0285135	0.0357993	0.913059	0.944973	0.944707	0.934246	0.0183494	0.0196409	1.03328	1.14021	1.07565	1.08305	0.0538463	0.0497175	263	27.7703	6.354	IDP610	GO:0008152,metabolic process|GO:0044710,single-organism metabolic process|GO:0044699,single-organism process|GO:0055114,oxidation-reduction process	0	GO:0003824,catalytic activity|GO:0016491,oxidoreductase activity	zma01100,Metabolic pathways|zma01110,Biosynthesis of secondary metabolites|zma00960,Tropane, piperidine and pyridine alkaloid biosynthesis
A0A1D6NLV7	ABC transporter G family member 40 OS=Zea mays GN=ZEAMMB73_Zm00001d044442 PE=4 SV=1 - [A0A1D6NLV7_MAIZE]	4.15	109	3	4	7	1.29557	1.43042	1.18078	1.30226	0.124958	0.0959547	0.573214	0.766885	0.846794	0.728964	0.140676	0.192981	0.687282	0.829876	0.944707	0.820621	0.128962	0.157151	1.74822	1.23477	1.20849	1.39716	0.304309	0.217805	1013	112.822	8.48486	ZEAMMB73_092889	GO:0051234,establishment of localization|GO:0006810,transport|GO:0051179,localization|GO:0008152,metabolic process	GO:0044425,membrane part|GO:0016021,integral component of membrane|GO:0016020,membrane|GO:0031224,intrinsic component of membrane	GO:0035639,purine ribonucleoside triphosphate binding|GO:0005488,binding|GO:0016887,ATPase activity|GO:0043167,ion binding|GO:1901363,heterocyclic compound binding|GO:1901265,nucleoside phosphate binding|GO:0001882,nucleoside binding|GO:0043168,anion binding|GO:0000166,nucleotide binding|GO:0001883,purine nucleoside binding|GO:0032549,ribonucleoside binding|GO:0017076,purine nucleotide binding|GO…	0
B6SJF9	Cortical cell-delineating protein OS=Zea mays PE=2 SV=1 - [B6SJF9_MAIZE]	39.85	3	1	5	53	0.797302	0.907183	0.86727	0.857252	0.0556213	0.0648833	0.425022	0.530775	0.484432	0.480076	0.0530107	0.110421	1.27094	1.27675	1.31994	1.28921	0.0267728	0.0207668	1.2461	1.44452	1.32665	1.33909	0.0997912	0.0745217	133	13.484	7.95752	ZmGR1b	0	0	0	0
B4FKW9	Uncharacterized protein OS=Zea mays PE=2 SV=1 - [B4FKW9_MAIZE]	4.11	2	1	1	4	1.49073	1.26423	1.6476	1.46752	0.192736	0.131335	0.806743	0.877289	0.788804	0.824279	0.0467763	0.0567482	0.952803	0.999253	0.887781	0.946613	0.0559935	0.0591515	0.892436	0.938445	0.853471	0.894784	0.0425357	0.0475374	292	33.5251	7.07861	LOC100272830	0	GO:0044425,membrane part|GO:0016021,integral component of membrane|GO:0016020,membrane|GO:0031224,intrinsic component of membrane	0	0
A0A1D6MMA1	Uncharacterized protein OS=Zea mays GN=ZEAMMB73_Zm00001d040029 PE=4 SV=1 - [A0A1D6MMA1_MAIZE]	11.11	7	1	1	2	1.28285	1.40912		1.34598	0.0892846	0.0663341	0.793736	0.721718		0.757727	0.0509248	0.0672073	0.983066	0.966581		0.974823	0.0116567	0.0119577	1.10641	1.10909		1.10775	0.00189204	0.001708	81	8.98819	8.08936	WIP1	GO:0009892,negative regulation of metabolic process|GO:0080090,regulation of primary metabolic process|GO:0019222,regulation of metabolic process|GO:0031324,negative regulation of cellular metabolic process|GO:0031323,regulation of cellular metabolic process|GO:0043086,negative regulation of catalytic activity|GO:0044267,cellular protein metabolic process|GO:0051248,negative regulation of protein…	GO:0005576,extracellular region	GO:0004866,endopeptidase inhibitor activity|GO:0061135,endopeptidase regulator activity|GO:0061134,peptidase regulator activity|GO:0030414,peptidase inhibitor activity|GO:0004867,serine-type endopeptidase inhibitor activity|GO:0004857,enzyme inhibitor activity|GO:0098772,molecular function regulator|GO:0030234,enzyme regulator activity	0
B6TUK9	Basic blue protein OS=Zea mays GN=ZEAMMB73_Zm00001d033711 PE=2 SV=1 - [B6TUK9_MAIZE]	6.15	2	1	1	2	1.18457		1.19378	1.18918	0.00651593	0.00547937	0.673919		0.670318	0.672119	0.00254608	0.00378814	0.918135		0.925813	0.921974	0.00542906	0.00588851	1.54538		1.52132	1.53335	0.0170148	0.0110965	130	13.3939	9.93506	Zm.162066	0	0	GO:0009055,electron carrier activity	0
B4G286	40S ribosomal protein S18 OS=Zea mays GN=LOC100285246 PE=2 SV=1 - [B4G286_MAIZE]	43.42	8	1	9	39	1.45193	1.4685		1.46022	0.0117116	0.00802045	0.81218	0.840987		0.826583	0.0203693	0.0246427	0.835413	0.852531		0.843972	0.0121037	0.0143414	1.15044	1.05417		1.1023	0.0680793	0.0617609	152	17.6975	10.7407	LOC100285246	GO:0044249,cellular biosynthetic process|GO:0034641,cellular nitrogen compound metabolic process|GO:0006807,nitrogen compound metabolic process|GO:0034645,cellular macromolecule biosynthetic process|GO:1901576,organic substance biosynthetic process|GO:0044267,cellular protein metabolic process|GO:0044260,cellular macromolecule metabolic process|GO:0043043,peptide biosynthetic process|GO:0071704,o…	GO:0005737,cytoplasm|GO:0032991,macromolecular complex|GO:0005840,ribosome|GO:0043232,intracellular non-membrane-bounded organelle|GO:0044464,cell part|GO:0044444,cytoplasmic part|GO:0005623,cell|GO:0030529,ribonucleoprotein complex|GO:0043229,intracellular organelle|GO:0043228,non-membrane-bounded organelle|GO:0044424,intracellular part|GO:0005622,intracellular|GO:0043226,organelle	GO:0097159,organic cyclic compound binding|GO:0005198,structural molecule activity|GO:0003735,structural constituent of ribosome|GO:0003723,RNA binding|GO:0003676,nucleic acid binding|GO:1901363,heterocyclic compound binding|GO:0005488,binding	zma03010,Ribosome
B4FQR3	Aldose reductase OS=Zea mays GN=AR4 PE=2 SV=1 - [B4FQR3_MAIZE]	27.36	3	5	8	19	1.27015	1.32492	1.28845	1.29451	0.0278831	0.0215396	0.747605	0.72078	0.735152	0.734512	0.013424	0.0182761	0.891763	0.93941	0.934728	0.921967	0.0262622	0.0284849	1.36652	1.25346	1.15597	1.25865	0.105373	0.0837191	329	36.0836	6.44287	AR4	GO:0008152,metabolic process|GO:0044710,single-organism metabolic process|GO:0044699,single-organism process|GO:0055114,oxidation-reduction process	0	GO:0003824,catalytic activity|GO:0016491,oxidoreductase activity	0
B6TG95	Vignain OS=Zea mays PE=2 SV=1 - [B6TG95_MAIZE]	2.49	2	1	1	7	1.30567	1.52579	1.57423	1.46856	0.143132	0.0974638	0.910987	0.797198	0.798229	0.835471	0.0654003	0.0782796	1.02614	0.98309	0.952123	0.987119	0.0371747	0.0376598	0.803228	0.740636	0.692488	0.745451	0.0555269	0.0744877	362	38.8233	5.07178	LOC100191602	GO:0044238,primary metabolic process|GO:0019538,protein metabolic process|GO:0043170,macromolecule metabolic process|GO:0071704,organic substance metabolic process|GO:0008152,metabolic process|GO:0006508,proteolysis	0	GO:0016787,hydrolase activity|GO:0003824,catalytic activity|GO:0070011,peptidase activity, acting on L-amino acid peptides|GO:0008233,peptidase activity|GO:0008234,cysteine-type peptidase activity	zma04145,Phagosome
B4FJT1	Uncharacterized protein OS=Zea mays GN=cl56055_1 PE=2 SV=1 - [B4FJT1_MAIZE]	3.99	2	2	2	4	1.17771	1.15644	2.15033	1.49482	0.567782	0.379833	0.964617	0.942765	0.644505	0.850629	0.178843	0.210248	1.04287	1.09718	0.81163	0.983894	0.151636	0.154118	0.831245	0.79941	0.634861	0.755172	0.105401	0.139572	501	54.6952	5.80811	cl56055_1	GO:0016070,RNA metabolic process|GO:0006139,nucleobase-containing compound metabolic process|GO:0044260,cellular macromolecule metabolic process|GO:0044238,primary metabolic process|GO:0009987,cellular process|GO:0006725,cellular aromatic compound metabolic process|GO:0010467,gene expression|GO:0044237,cellular metabolic process|GO:0043170,macromolecule metabolic process|GO:0090304,nucleic acid m…	GO:0048046,apoplast|GO:0005576,extracellular region	GO:0097159,organic cyclic compound binding|GO:0005488,binding|GO:0003676,nucleic acid binding|GO:1901363,heterocyclic compound binding|GO:0003723,RNA binding	0
Q8W0V2	Lipoxygenase OS=Zea mays GN=LOC542495 PE=3 SV=1 - [Q8W0V2_MAIZE]	36	15	20	25	115	1.82826	1.77124	1.72533	1.77494	0.0515623	0.0290501	0.982188	1.02341	1.03522	1.0136	0.027841	0.0274673	0.662321	0.620284	0.63483	0.639145	0.021348	0.0334009	0.701078	0.731521	0.735862	0.72282	0.0189541	0.0262224	864	96.4302	6.0874	LOC542495	GO:0006633,fatty acid biosynthetic process|GO:0006631,fatty acid metabolic process|GO:0019752,carboxylic acid metabolic process|GO:0031407,oxylipin metabolic process|GO:0044249,cellular biosynthetic process|GO:0044281,small molecule metabolic process|GO:0044283,small molecule biosynthetic process|GO:0072330,monocarboxylic acid biosynthetic process|GO:0044699,single-organism process|GO:1901576,org…	0	GO:0043169,cation binding|GO:0051213,dioxygenase activity|GO:0043167,ion binding|GO:0016702,oxidoreductase activity, acting on single donors with incorporation of molecular oxygen, incorporation of two atoms of oxygen|GO:0016701,oxidoreductase activity, acting on single donors with incorporation of molecular oxygen|GO:0003824,catalytic activity|GO:0005488,binding|GO:0046872,metal ion binding|GO:0…	zma00591,Linoleic acid metabolism
Q6JN55	1-aminocyclopropane-1-carboxylate oxidase15 OS=Zea mays GN=ACO31 PE=2 SV=1 - [Q6JN55_MAIZE]	21.97	7	5	5	12	1.50819	1.35309	1.50297	1.45475	0.0880788	0.0605456	0.84475	0.840543	0.820613	0.835302	0.0128939	0.0154362	0.823502	0.88509	0.845096	0.851229	0.031249	0.0367104	1.06963	0.843089	0.977314	0.963344	0.113914	0.118248	314	34.8144	5.23682	ACO31	GO:0008152,metabolic process|GO:0044710,single-organism metabolic process|GO:0044699,single-organism process|GO:0055114,oxidation-reduction process	0	GO:0043169,cation binding|GO:0043167,ion binding|GO:0003824,catalytic activity|GO:0005488,binding|GO:0046872,metal ion binding|GO:0016491,oxidoreductase activity	zma01100,Metabolic pathways|zma00270,Cysteine and methionine metabolism|zma01110,Biosynthesis of secondary metabolites
C0P730	Uncharacterized protein OS=Zea mays PE=2 SV=1 - [C0P730_MAIZE]	3.43	5	1	1	2	1.53944		1.55343	1.54643	0.00989541	0.00639885	0.903544		0.872634	0.888089	0.0218567	0.024611	0.912004		0.950303	0.931154	0.0270819	0.0290843	0.749786		0.709568	0.729677	0.028438	0.0389734	321	33.839	9.90576	LOC100283038	GO:0008152,metabolic process|GO:0044710,single-organism metabolic process|GO:0044699,single-organism process|GO:0055114,oxidation-reduction process	0	GO:0005488,binding|GO:0043169,cation binding|GO:0046914,transition metal ion binding|GO:0043167,ion binding|GO:0003824,catalytic activity|GO:0008270,zinc ion binding|GO:0046872,metal ion binding|GO:0016491,oxidoreductase activity	0
B6TWW9	Putative uncharacterized protein OS=Zea mays PE=2 SV=1 - [B6TWW9_MAIZE]	3	1	1	1	5	1.25781	1.44601	1.7556	1.48647	0.251348	0.16909	0.981814	0.822719	0.760446	0.854993	0.114158	0.13352	1.02114	1.02741	0.928889	0.992481	0.0551606	0.0555785	0.751095	0.767291	0.694273	0.737553	0.0383461	0.0519909	233	25.6971	5.13525	AC186583.3_FG004	0	0	0	0
B4FCM8	Histone H2B OS=Zea mays GN=LOC100192792 PE=2 SV=1 - [B4FCM8_MAIZE]	59.33	2	1	11	591	1.22813	1.23756		1.23285	0.00666286	0.00540446	0.700292	0.719162		0.709727	0.0133428	0.0188	1.22338	1.19801		1.2107	0.0179398	0.0148178	0.862413	0.884432		0.873422	0.01557	0.0178265	150	16.18	10.0229	LOC100274242	0	GO:0044815,DNA packaging complex|GO:0043229,intracellular organelle|GO:0043228,non-membrane-bounded organelle|GO:0000785,chromatin|GO:0000786,nucleosome|GO:0043227,membrane-bounded organelle|GO:0043226,organelle|GO:0005634,nucleus|GO:0005694,chromosome|GO:0043234,protein complex|GO:0032991,macromolecular complex|GO:0043231,intracellular membrane-bounded organelle|GO:0043232,intracellular non-memb…	GO:0003676,nucleic acid binding|GO:0097159,organic cyclic compound binding|GO:0005488,binding|GO:0005515,protein binding|GO:0003677,DNA binding|GO:0046983,protein dimerization activity|GO:0046982,protein heterodimerization activity|GO:1901363,heterocyclic compound binding	0
C0P7X2	Aldehyde dehydrogenase OS=Zea mays GN=ZEAMMB73_Zm00001d004731 PE=2 SV=1 - [C0P7X2_MAIZE]	12.34	6	1	6	24	1.48031	1.5948	1.57246	1.54919	0.0606918	0.0391764	0.919563	0.881472	0.887368	0.896135	0.0205027	0.0228791	0.963256	0.929216	0.947262	0.946578	0.0170301	0.0179912	0.696376	0.681444	0.659983	0.679268	0.0182941	0.0269321	478	52.1505	6.99072	Zm.118537	GO:0044710,single-organism metabolic process|GO:0006081,cellular aldehyde metabolic process|GO:0009987,cellular process|GO:0044237,cellular metabolic process|GO:0071704,organic substance metabolic process|GO:0044763,single-organism cellular process|GO:0055114,oxidation-reduction process|GO:0008152,metabolic process|GO:0044699,single-organism process	GO:0044425,membrane part|GO:0016021,integral component of membrane|GO:0016020,membrane|GO:0031224,intrinsic component of membrane	GO:0004030,aldehyde dehydrogenase [NAD(P)+] activity|GO:0016620,oxidoreductase activity, acting on the aldehyde or oxo group of donors, NAD or NADP as acceptor|GO:0003824,catalytic activity|GO:0016903,oxidoreductase activity, acting on the aldehyde or oxo group of donors|GO:0016491,oxidoreductase activity	zma00903,Limonene and pinene degradation|zma00010,Glycolysis / Gluconeogenesis|zma00340,Histidine metabolism|zma00310,Lysine degradation|zma00040,Pentose and glucuronate interconversions|zma00280,Valine, leucine and isoleucine degradation|zma00410,beta-Alanine metabolism|zma00330,Arginine and proline metabolism|zma00620,Pyruvate metabolism|zma01100,Metabolic pathways|zma00380,Tryptophan metabolis…
B4F8J5	Reticulon-like protein OS=Zea mays GN=pco082817 PE=2 SV=1 - [B4F8J5_MAIZE]	6.3	2	1	2	6	1.88445	1.68708	1.8314	1.80098	0.10214	0.0567134	1.08512	0.995867	1.04495	1.04198	0.0446994	0.0428986	0.641131	0.814418	0.712162	0.722571	0.0871109	0.120557	0.543242	0.607936	0.538143	0.563107	0.0389067	0.069093	254	28.326	8.66064	pco082817	0	GO:0005783,endoplasmic reticulum|GO:0005789,endoplasmic reticulum membrane|GO:0042175,nuclear outer membrane-endoplasmic reticulum membrane network|GO:0043229,intracellular organelle|GO:0043227,membrane-bounded organelle|GO:0043226,organelle|GO:0031224,intrinsic component of membrane|GO:0005737,cytoplasm|GO:0031090,organelle membrane|GO:0016021,integral component of membrane|GO:0016020,membrane|G…	0	0
C0PHF6	Uncharacterized protein OS=Zea mays GN=LOC100383595 PE=2 SV=1 - [C0PHF6_MAIZE]	17.01	21	7	9	24	1.4826	1.48633	1.41731	1.46208	0.03882	0.0265512	0.850138	0.853117	0.83537	0.846208	0.00950347	0.0112306	0.829899	0.824471	0.855221	0.83653	0.016413	0.0196203	0.998502	0.948897	0.938255	0.961884	0.0321546	0.0334287	529	59.656	6.23975	LOC100383595	0	0	GO:0043168,anion binding|GO:0005488,binding|GO:0030554,adenyl nucleotide binding|GO:0035639,purine ribonucleoside triphosphate binding|GO:0097367,carbohydrate derivative binding|GO:1901363,heterocyclic compound binding|GO:1901265,nucleoside phosphate binding|GO:0000166,nucleotide binding|GO:0036094,small molecule binding|GO:0032553,ribonucleotide binding|GO:0032559,adenyl ribonucleotide binding|G…	0
B4G1C1	Putative desiccation-related protein LEA14 OS=Zea mays GN=ZEAMMB73_Zm00001d009700 PE=2 SV=1 - [B4G1C1_MAIZE]	32.53	2	3	3	7	1.31809	1.6204	1.37588	1.43812	0.160479	0.111589	0.986768	0.63668	0.873851	0.832433	0.178681	0.214649	0.727405	0.720779	0.750545	0.73291	0.015628	0.0213232	1.22362	1.4585	1.29469	1.32561	0.120453	0.0908664	166	17.9732	5.5415	pco134925	GO:1901700,response to oxygen-containing compound|GO:0009628,response to abiotic stimulus|GO:0050896,response to stimulus|GO:0006950,response to stress|GO:0001101,response to acid chemical|GO:0009414,response to water deprivation|GO:0009415,response to water|GO:0009269,response to desiccation|GO:0042221,response to chemical|GO:0010035,response to inorganic substance	0	0	0
B6U9L0	Leucoanthocyanidin dioxygenase OS=Zea mays GN=LOC100285776 PE=2 SV=1 - [B6U9L0_MAIZE]	7.37	1	2	2	2	1.185		1.7936	1.4893	0.43035	0.288961	0.879666		0.846644	0.863155	0.0233503	0.0270523	0.996449		0.774052	0.885251	0.157258	0.177643	1.05575		0.796337	0.926043	0.183432	0.198082	353	39.6764	5.64307	LOC100285776	GO:0008152,metabolic process|GO:0044710,single-organism metabolic process|GO:0044699,single-organism process|GO:0055114,oxidation-reduction process	0	GO:0043169,cation binding|GO:0051213,dioxygenase activity|GO:0043167,ion binding|GO:0003824,catalytic activity|GO:0005488,binding|GO:0046872,metal ion binding|GO:0016491,oxidoreductase activity	0
Q49B46	Inorganic phosphate transporter 1 OS=Zea mays GN=pht2 PE=2 SV=1 - [Q49B46_MAIZE]	12.01	11	1	6	28	1.6627	1.68419	1.41423	1.58704	0.150042	0.0945417	0.873849	0.891552	1.0034	0.922932	0.0702431	0.0761086	0.760729	0.745248	0.838893	0.781623	0.0501977	0.0642223	0.872847	0.86482	0.868022	0.868563	0.0040409	0.0046524	541	58.7148	7.75244	pht2	GO:0006810,transport|GO:0006811,ion transport|GO:0009987,cellular process|GO:0006817,phosphate ion transport|GO:0044765,single-organism transport|GO:0051179,localization|GO:0006820,anion transport|GO:0044763,single-organism cellular process|GO:0044699,single-organism process|GO:0015698,inorganic anion transport|GO:0051234,establishment of localization|GO:0055085,transmembrane transport|GO:1902578…	GO:0044425,membrane part|GO:0016021,integral component of membrane|GO:0016020,membrane|GO:0031224,intrinsic component of membrane	GO:0015291,secondary active transmembrane transporter activity|GO:0005215,transporter activity|GO:0005315,inorganic phosphate transmembrane transporter activity|GO:1901677,phosphate transmembrane transporter activity|GO:0022857,transmembrane transporter activity|GO:0022804,active transmembrane transporter activity	0
B4FWH2	Uncharacterized protein OS=Zea mays GN=LOC100274392 PE=2 SV=1 - [B4FWH2_MAIZE]	10.38	2	5	5	13	1.42274	1.17324	1.1566	1.25086	0.149085	0.119186	0.755049	0.717848	0.714537	0.729145	0.0224951	0.0308513	0.779482	0.940211	0.955093	0.891595	0.0973777	0.109217	1.09695	1.23744	1.23397	1.18945	0.0801278	0.0673652	472	51.0698	5.85889	LOC100274392	GO:0008152,metabolic process	0	GO:0003824,catalytic activity|GO:0016740,transferase activity|GO:0016746,transferase activity, transferring acyl groups|GO:0016747,transferase activity, transferring acyl groups other than amino-acyl groups	0
A0A1D6K7C1	Glutathione transferase39 OS=Zea mays GN=ZEAMMB73_Zm00001d029706 PE=4 SV=1 - [A0A1D6K7C1_MAIZE]	41.44	14	1	5	11	2.03328	2.02812		2.0307	0.00364591	0.00179539	1.17121	1.21418		1.19269	0.0303858	0.0254767	0.495966	0.482679		0.489322	0.0093953	0.0192006	0.494446	0.460559		0.477502	0.0239616	0.0501811	111	12.4425	6.53662	Zm.13591	GO:0008152,metabolic process	0	GO:0003824,catalytic activity|GO:0016740,transferase activity	zma00480,Glutathione metabolism
B4FB91	Ferritin OS=Zea mays PE=2 SV=1 - [B4FB91_MAIZE]	27.62	4	2	5	19	1.59779	1.39532	1.68007	1.55773	0.146542	0.0940741	0.877789	0.925113	0.943617	0.915506	0.0339491	0.0370823	0.898943	0.95914	0.904265	0.920783	0.0333248	0.0361919	0.690994	0.712561	0.529528	0.644361	0.100031	0.155241	181	19.7631	8.00146	FER1	GO:0008152,metabolic process|GO:0050801,ion homeostasis|GO:0042592,homeostatic process|GO:0055072,iron ion homeostasis|GO:0006826,iron ion transport|GO:0055076,transition metal ion homeostasis|GO:0098771,inorganic ion homeostasis|GO:0044699,single-organism process|GO:0044710,single-organism metabolic process|GO:0046916,cellular transition metal ion homeostasis|GO:0000041,transition metal ion tran…	GO:0005737,cytoplasm|GO:0009536,plastid|GO:0043231,intracellular membrane-bounded organelle|GO:0044464,cell part|GO:0044444,cytoplasmic part|GO:0005623,cell|GO:0005622,intracellular|GO:0043229,intracellular organelle|GO:0044424,intracellular part|GO:0043227,membrane-bounded organelle|GO:0043226,organelle|GO:0009507,chloroplast	GO:0043169,cation binding|GO:0016722,oxidoreductase activity, oxidizing metal ions|GO:0016724,oxidoreductase activity, oxidizing metal ions, oxygen as acceptor|GO:0046914,transition metal ion binding|GO:0003824,catalytic activity|GO:0004322,ferroxidase activity|GO:0043167,ion binding|GO:0008199,ferric iron binding|GO:0005488,binding|GO:0005506,iron ion binding|GO:0046872,metal ion binding|GO:0016…	0
B4FRR3	Uncharacterized protein OS=Zea mays GN=LOC100272929 PE=2 SV=1 - [B4FRR3_MAIZE]	2.1	2	1	1	2	1.36793	1.37904		1.37348	0.00785625	0.00571996	0.820635	0.79426		0.807447	0.0186501	0.0230976	0.924036	0.952272		0.938154	0.0199656	0.0212818	1.07061	1.05152		1.06106	0.0135001	0.0127232	428	46.2812	8.98291	LOC100272929	0	0	0	0
A0A1D6ETQ1	Cytochrome P450 71A26 OS=Zea mays GN=ZEAMMB73_Zm00001d006199 PE=3 SV=1 - [A0A1D6ETQ1_MAIZE]	23.72	1	4	10	18	1.73552	1.39443		1.56497	0.241183	0.154113	0.911529	0.932309		0.921919	0.0146941	0.0159386	0.665009	0.742308		0.703658	0.0546582	0.0776772	0.938466	1.22668		1.08257	0.203798	0.188253	506	55.1372	6.7124	LOC100382204	GO:0008152,metabolic process|GO:0044710,single-organism metabolic process|GO:0044699,single-organism process|GO:0055114,oxidation-reduction process	0	GO:0043169,cation binding|GO:0004497,monooxygenase activity|GO:0046914,transition metal ion binding|GO:0020037,heme binding|GO:0046906,tetrapyrrole binding|GO:0097159,organic cyclic compound binding|GO:0016705,oxidoreductase activity, acting on paired donors, with incorporation or reduction of molecular oxygen|GO:0043167,ion binding|GO:0003824,catalytic activity|GO:0005488,binding|GO:0005506,iron…	zma01100,Metabolic pathways
B6UCV5	Shikimate biosynthesis protein aroDE OS=Zea mays GN=cl40355_1 PE=2 SV=1 - [B6UCV5_MAIZE]	25.74	7	10	11	26	1.41499	1.37818	1.41779	1.40366	0.0221047	0.0157479	0.817008	0.889285	0.784817	0.83037	0.0535007	0.06443	0.902876	0.957367	0.928455	0.929566	0.0272622	0.0293279	0.878524	0.885078	0.947053	0.903552	0.0378153	0.0418518	509	54.7922	5.68115	cl40355_1	GO:0044710,single-organism metabolic process|GO:0006082,organic acid metabolic process|GO:0044699,single-organism process|GO:0009987,cellular process|GO:0019752,carboxylic acid metabolic process|GO:0032787,monocarboxylic acid metabolic process|GO:0071704,organic substance metabolic process|GO:0044763,single-organism cellular process|GO:0044281,small molecule metabolic process|GO:0008152,metabolic…	0	GO:0050662,coenzyme binding|GO:0050661,NADP binding|GO:0016614,oxidoreductase activity, acting on CH-OH group of donors|GO:0016616,oxidoreductase activity, acting on the CH-OH group of donors, NAD or NADP as acceptor|GO:0016835,carbon-oxygen lyase activity|GO:0016836,hydro-lyase activity|GO:1901363,heterocyclic compound binding|GO:0000166,nucleotide binding|GO:0036094,small molecule binding|GO:00…	zma01230,Biosynthesis of amino acids|zma01100,Metabolic pathways|zma00400,Phenylalanine, tyrosine and tryptophan biosynthesis|zma01110,Biosynthesis of secondary metabolites
B4FQP4	Uncharacterized protein OS=Zea mays GN=Zm.93933 PE=2 SV=1 - [B4FQP4_MAIZE]	20	9	7	8	21	1.32868	1.28864	1.38062	1.33265	0.0461184	0.0346066	0.816625	0.762707	0.793982	0.791104	0.0270741	0.0342231	0.826317	0.883115	0.804883	0.838105	0.0404259	0.0482349	1.29292	1.26745	1.24604	1.2688	0.0234706	0.0184982	555	59.7869	5.35107	Zm.93933	GO:0008152,metabolic process	0	GO:0003824,catalytic activity	zma00130,Ubiquinone and other terpenoid-quinone biosynthesis|zma01110,Biosynthesis of secondary metabolites|zma01100,Metabolic pathways|zma00360,Phenylalanine metabolism|zma00940,Phenylpropanoid biosynthesis
C0P5C9	Uncharacterized protein OS=Zea mays PE=2 SV=1 - [C0P5C9_MAIZE]	5.56	2	3	4	7	1.25674	1.1742		1.21547	0.058361	0.0480152	0.715985	0.728482		0.722233	0.00883642	0.0122348	1.01754	1.03123		1.02438	0.00968225	0.00945177	1.19223	1.2458		1.21901	0.0378802	0.0310746	629	69.5815	6.17627	ZEAMMB73_666808	0	GO:0044425,membrane part|GO:0016021,integral component of membrane|GO:0016020,membrane|GO:0031224,intrinsic component of membrane	GO:0043169,cation binding|GO:0043167,ion binding|GO:0005488,binding|GO:0046872,metal ion binding|GO:0005509,calcium ion binding	0
A0A1D6NLJ1	Uncharacterized protein OS=Zea mays GN=ZEAMMB73_Zm00001d044412 PE=4 SV=1 - [A0A1D6NLJ1_MAIZE]	12.24	6	2	2	4	1.54189	1.08466	1.54318	1.38991	0.264359	0.190198	0.804999	0.83715	0.843527	0.828559	0.020651	0.024924	0.806357	0.808511	0.808315	0.807728	0.00119112	0.00147465	1.10912	1.51352	1.0366	1.21975	0.256987	0.210689	196	21.3528	8.77783	LOC100383784	0	GO:0044425,membrane part|GO:0016021,integral component of membrane|GO:0016020,membrane|GO:0031224,intrinsic component of membrane	0	0
A0A1D6JI62	Stem-specific protein TSJT1 OS=Zea mays GN=ZEAMMB73_Zm00001d026632 PE=4 SV=1 - [A0A1D6JI62_MAIZE]	33.21	3	9	9	32	1.21682	1.24486	1.23383	1.23184	0.014128	0.0114691	0.720663	0.736426	0.749674	0.735588	0.0145236	0.0197442	1.0072	1.01791	1.03042	1.01851	0.0116208	0.0114096	1.16934	1.08714	1.07651	1.111	0.0508076	0.0457316	265	27.9137	7.69385	pco156628	0	0	0	0
A0A1D6G7X5	Integral membrane Yip1 family protein OS=Zea mays GN=ZEAMMB73_Zm00001d012270 PE=4 SV=1 - [A0A1D6G7X5_MAIZE]	4.39	5	1	1	3	1.39156	1.25169	1.22487	1.28937	0.0895067	0.0694189	0.73134	0.76224	0.825748	0.773109	0.0481332	0.0622593	0.841086	0.800911	0.854175	0.832057	0.0277558	0.0333581	1.34654	1.54016	1.36061	1.41577	0.107955	0.0762518	205	21.7525	7.60596	LOC100281275	0	GO:0044425,membrane part|GO:0016021,integral component of membrane|GO:0016020,membrane|GO:0031224,intrinsic component of membrane	0	0
A0A1D6QHP8	Uncharacterized protein OS=Zea mays GN=ZEAMMB73_Zm00001d052536 PE=4 SV=1 - [A0A1D6QHP8_MAIZE]	11.11	4	2	2	5	1.14912	1.836	1.44889	1.47801	0.344365	0.232993	0.911447	0.835314	0.915659	0.887473	0.0452203	0.050954	1.07553	0.815031	0.933813	0.941459	0.130419	0.138529	0.891576	0.695288	0.754845	0.78057	0.100641	0.128933	90	9.76804	10.5942	ZEAMMB73_097504	GO:0006810,transport|GO:0051179,localization|GO:0051234,establishment of localization	GO:0044425,membrane part|GO:0016021,integral component of membrane|GO:0016020,membrane|GO:0031224,intrinsic component of membrane	0	0
B6TEH8	Glycosyltransferase OS=Zea mays PE=2 SV=1 - [B6TEH8_MAIZE]	14.19	6	5	6	12	1.2483	1.08095	1.11202	1.14709	0.089015	0.0776008	0.602866	0.750743	0.714853	0.689487	0.0771325	0.111869	1.0243	1.01143	1.01989	1.01854	0.00654261	0.00642352	1.38763	1.36454	1.42359	1.39192	0.0297574	0.0213787	451	49.3161	5.56689	LOC100191664	GO:0008152,metabolic process	0	GO:0016758,transferase activity, transferring hexosyl groups|GO:0016740,transferase activity|GO:0016757,transferase activity, transferring glycosyl groups|GO:0003824,catalytic activity	0
A0A1D6N932	Osmotin-like protein OSM34 OS=Zea mays GN=ZEAMMB73_Zm00001d043121 PE=4 SV=1 - [A0A1D6N932_MAIZE]	20.91	2	4	4	10	1.16643	1.09897	1.10885	1.12475	0.0364294	0.0323889	0.633018	0.718166	0.681795	0.67766	0.0427246	0.0630473	0.922768	0.939902	0.975976	0.946215	0.0271598	0.0287037	1.38662	1.38629	1.50181	1.42491	0.0665976	0.0467383	220	23.054	7.94287	Zlp	GO:0006952,defense response|GO:0009607,response to biotic stimulus|GO:0009605,response to external stimulus|GO:0043207,response to external biotic stimulus|GO:0044364,disruption of cells of other organism|GO:0009620,response to fungus|GO:0050896,response to stimulus|GO:0031640,killing of cells of other organism|GO:0050832,defense response to fungus|GO:0006950,response to stress|GO:0065007,biologi…	0	0	0
A0A1D6KSD7	DNA ligase OS=Zea mays GN=ZEAMMB73_Zm00001d032632 PE=3 SV=1 - [A0A1D6KSD7_MAIZE]	1.92	4	1	1	2	1.24273	1.11893		1.18083	0.0875399	0.0741341	0.593764	0.833849		0.713806	0.169766	0.237832	0.94506	0.820561		0.88281	0.0880335	0.0997196	1.5583	1.54303		1.55067	0.0108004	0.00696498	625	67.6848	9.42236	LOC100383890	GO:0051103,DNA ligation involved in DNA repair|GO:0090304,nucleic acid metabolic process|GO:0044249,cellular biosynthetic process|GO:0034641,cellular nitrogen compound metabolic process|GO:0006807,nitrogen compound metabolic process|GO:0034645,cellular macromolecule biosynthetic process|GO:1901576,organic substance biosynthetic process|GO:1901362,organic cyclic compound biosynthetic process|GO:00…	0	GO:0035639,purine ribonucleoside triphosphate binding|GO:0016886,ligase activity, forming phosphoric ester bonds|GO:0003910,DNA ligase (ATP) activity|GO:0003676,nucleic acid binding|GO:0003677,DNA binding|GO:0043167,ion binding|GO:1901363,heterocyclic compound binding|GO:1901265,nucleoside phosphate binding|GO:0001882,nucleoside binding|GO:0043168,anion binding|GO:0000166,nucleotide binding|GO:00…	zma03030,DNA replication|zma03410,Base excision repair|zma03430,Mismatch repair|zma03420,Nucleotide excision repair
B6T5J6	Isochorismatase family protein rutB OS=Zea mays PE=2 SV=1 - [B6T5J6_MAIZE]	13.4	2	2	2	3	0.926535	2.58431	0.933086	1.48131	0.955233	0.644857	1.04282	0.635864	1.00843	0.895706	0.225686	0.251964	0.918036	0.583215	0.929445	0.810232	0.196685	0.242752	1.24173	0.567371	1.26495	1.02468	0.396215	0.386671	194	21.1711	7.56201	Zm.27623	GO:0008152,metabolic process	0	GO:0003824,catalytic activity	0
B6T4W8	Leucine carboxyl methyltransferase 1 OS=Zea mays PE=2 SV=1 - [B6T4W8_MAIZE]	8.96	5	3	3	4	1.53297	0.85681	1.43553	1.2751	0.365514	0.286655	0.688055	0.841768	0.786516	0.772113	0.0778618	0.100842	0.933683	1.02548	0.950304	0.969823	0.0489129	0.0504348	1.07499	1.45875	0.974984	1.16958	0.255374	0.218347	335	37.6266	5.57959	Zm.23081	GO:0061458,reproductive system development|GO:0009314,response to radiation|GO:0010228,vegetative to reproductive phase transition of meristem|GO:0009791,post-embryonic development|GO:0009416,response to light stimulus|GO:0007275,multicellular organismal development|GO:0044699,single-organism process|GO:0032259,methylation|GO:0032502,developmental process|GO:0048573,photoperiodism, flowering|GO:0…	0	GO:0008168,methyltransferase activity|GO:0016740,transferase activity|GO:0016741,transferase activity, transferring one-carbon groups|GO:0003824,catalytic activity	0
C0P3M5	Uncharacterized protein OS=Zea mays PE=2 SV=1 - [C0P3M5_MAIZE]	13.29	2	2	6	16	1.74567		1.01847	1.38207	0.514201	0.372051	0.688078		0.989321	0.838699	0.213011	0.253978	0.673408		1.02851	0.850957	0.251093	0.295071	1.30895		0.997529	1.15324	0.220205	0.190945	474	50.1966	7.26904	si605032h02	GO:0044710,single-organism metabolic process|GO:0009259,ribonucleotide metabolic process|GO:0008152,metabolic process|GO:0009218,pyrimidine ribonucleotide metabolic process|GO:0044237,cellular metabolic process|GO:1901564,organonitrogen compound metabolic process|GO:0072528,pyrimidine-containing compound biosynthetic process|GO:0046134,pyrimidine nucleoside biosynthetic process|GO:0034641,cellula…	0	GO:0016829,lyase activity|GO:0004588,orotate phosphoribosyltransferase activity|GO:0016830,carbon-carbon lyase activity|GO:0016831,carboxy-lyase activity|GO:0003824,catalytic activity|GO:0016740,transferase activity|GO:0016757,transferase activity, transferring glycosyl groups|GO:0016763,transferase activity, transferring pentosyl groups|GO:0004590,orotidine-5'-phosphate decarboxylase activity	0
Q9LKL4	Lipoxygenase OS=Zea mays GN=LOX PE=2 SV=1 - [Q9LKL4_MAIZE]	54.98	9	2	43	293	1.02105	0.791401	0.820683	0.877712	0.124996	0.142412	0.509732	0.55833	0.530395	0.532819	0.0243896	0.0457747	1.11408	1.1752	1.18908	1.15945	0.039902	0.0344145	1.6462	1.70131	1.66799	1.67183	0.0277547	0.0166014	873	98.1024	6.7124	LOC542495	GO:0006633,fatty acid biosynthetic process|GO:0006631,fatty acid metabolic process|GO:0019752,carboxylic acid metabolic process|GO:0031407,oxylipin metabolic process|GO:0044249,cellular biosynthetic process|GO:0044281,small molecule metabolic process|GO:0044283,small molecule biosynthetic process|GO:0072330,monocarboxylic acid biosynthetic process|GO:0044699,single-organism process|GO:1901576,org…	0	GO:0043169,cation binding|GO:0051213,dioxygenase activity|GO:0043167,ion binding|GO:0016702,oxidoreductase activity, acting on single donors with incorporation of molecular oxygen, incorporation of two atoms of oxygen|GO:0016701,oxidoreductase activity, acting on single donors with incorporation of molecular oxygen|GO:0003824,catalytic activity|GO:0005488,binding|GO:0046872,metal ion binding|GO:0…	zma00591,Linoleic acid metabolism
B4G0L9	Glyceraldehyde-3-phosphate dehydrogenase OS=Zea mays PE=2 SV=1 - [B4G0L9_MAIZE]	56.38	24	9	19	653	1.37204	1.5413	1.32587	1.41307	0.113424	0.0802678	0.863197	0.823839	0.896076	0.861037	0.0361672	0.0420042	0.985156	0.94825	0.976967	0.970125	0.0193815	0.0199783	0.826225	0.849453	0.822627	0.832768	0.0145607	0.0174847	337	36.4417	7.10791	Zm.159709	GO:0044238,primary metabolic process|GO:0044710,single-organism metabolic process|GO:0005975,carbohydrate metabolic process|GO:0005996,monosaccharide metabolic process|GO:0019318,hexose metabolic process|GO:0071704,organic substance metabolic process|GO:0044699,single-organism process|GO:0008152,metabolic process|GO:0044723,single-organism carbohydrate metabolic process|GO:0006006,glucose metabol…	0	GO:0050662,coenzyme binding|GO:0050661,NADP binding|GO:0051287,NAD binding|GO:0016620,oxidoreductase activity, acting on the aldehyde or oxo group of donors, NAD or NADP as acceptor|GO:0000166,nucleotide binding|GO:0036094,small molecule binding|GO:0003824,catalytic activity|GO:0016903,oxidoreductase activity, acting on the aldehyde or oxo group of donors|GO:0048037,cofactor binding|GO:0005488,bi…	0
C4JBV8	Uncharacterized protein OS=Zea mays PE=2 SV=1 - [C4JBV8_MAIZE]	30.57	6	7	8	26	1.61385	1.47215	1.36607	1.48403	0.124317	0.08377	0.865258	0.936361	0.916509	0.906043	0.0366887	0.0404933	0.841407	0.853951	0.948459	0.881272	0.0585223	0.0664066	0.867925	0.800189	0.847705	0.838606	0.0347728	0.041465	314	34.2782	5.23682	ZEAMMB73_714923	GO:0008152,metabolic process|GO:0044710,single-organism metabolic process|GO:0044699,single-organism process|GO:0055114,oxidation-reduction process	0	GO:0003824,catalytic activity|GO:0016491,oxidoreductase activity	zma00902,Monoterpenoid biosynthesis|zma01110,Biosynthesis of secondary metabolites
B9TSW5	Glutamine synthetase OS=Zea mays GN=Gln1-4 PE=3 SV=1 - [B9TSW5_MAIZE]	48.03	11	1	12	211	1.2485	1.24757	1.30956	1.26854	0.0355263	0.0280056	0.770688	0.785346	0.773795	0.77661	0.00772371	0.00994542	1.07086	1.15482	1.13647	1.12072	0.0441402	0.0393856	0.779357	0.829295	0.807973	0.805542	0.0250578	0.0311068	356	39.2265	5.47803	LOC100856928	GO:0044283,small molecule biosynthetic process|GO:0019752,carboxylic acid metabolic process|GO:0044249,cellular biosynthetic process|GO:0006807,nitrogen compound metabolic process|GO:0044281,small molecule metabolic process|GO:0009064,glutamine family amino acid metabolic process|GO:0044699,single-organism process|GO:1901576,organic substance biosynthetic process|GO:0044710,single-organism metabo…	0	GO:0035639,purine ribonucleoside triphosphate binding|GO:0016211,ammonia ligase activity|GO:0016880,acid-ammonia (or amide) ligase activity|GO:0005488,binding|GO:0043167,ion binding|GO:1901363,heterocyclic compound binding|GO:1901265,nucleoside phosphate binding|GO:0001882,nucleoside binding|GO:0043168,anion binding|GO:0000166,nucleotide binding|GO:0016879,ligase activity, forming carbon-nitrogen…	zma01230,Biosynthesis of amino acids|zma00910,Nitrogen metabolism|zma01100,Metabolic pathways|zma00630,Glyoxylate and dicarboxylate metabolism|zma00250,Alanine, aspartate and glutamate metabolism|zma00220,Arginine biosynthesis
A0A1D6JI70	Allantoinase OS=Zea mays GN=ZEAMMB73_Zm00001d026635 PE=4 SV=1 - [A0A1D6JI70_MAIZE]	3.68	6	2	2	4	1.5436	1.27578	1.58702	1.4688	0.168565	0.114764	0.919976	0.920919	0.859671	0.900188	0.0350926	0.0389836	0.891878	0.962844	0.877028	0.910584	0.045864	0.0503677	0.755288	0.919574	0.828442	0.834434	0.0823069	0.0986379	380	42.1786	6.41748	LOC100274212	GO:0044248,cellular catabolic process|GO:0034641,cellular nitrogen compound metabolic process|GO:0006807,nitrogen compound metabolic process|GO:1901360,organic cyclic compound metabolic process|GO:1901361,organic cyclic compound catabolic process|GO:1901575,organic substance catabolic process|GO:0071704,organic substance metabolic process|GO:0046483,heterocycle metabolic process|GO:0000256,allant…	GO:0005737,cytoplasm|GO:0005783,endoplasmic reticulum|GO:0044464,cell part|GO:0043229,intracellular organelle|GO:0005623,cell|GO:0005622,intracellular|GO:0044444,cytoplasmic part|GO:0012505,endomembrane system|GO:0044424,intracellular part|GO:0043227,membrane-bounded organelle|GO:0043226,organelle|GO:0043231,intracellular membrane-bounded organelle	GO:0016787,hydrolase activity|GO:0050897,cobalt ion binding|GO:0046914,transition metal ion binding|GO:0043169,cation binding|GO:0016812,hydrolase activity, acting on carbon-nitrogen (but not peptide) bonds, in cyclic amides|GO:0016810,hydrolase activity, acting on carbon-nitrogen (but not peptide) bonds|GO:0004038,allantoinase activity|GO:0043167,ion binding|GO:0003824,catalytic activity|GO:0008…	zma01100,Metabolic pathways|zma00230,Purine metabolism
B6SZ65	Cytokinin-O-glucosyltransferase 3 OS=Zea mays GN=LOC100281803 PE=2 SV=1 - [B6SZ65_MAIZE]	10.12	2	5	5	8	1.51835	1.75414	1.49326	1.58858	0.143926	0.0906001	1.08228	0.994919	0.849489	0.975563	0.117596	0.120542	0.702836	0.685928	0.730091	0.706285	0.0222826	0.0315491	0.973933	0.963396	1.21394	1.05042	0.141709	0.134907	484	52.5129	6.32861	LOC100281803	GO:0008152,metabolic process	0	GO:0016758,transferase activity, transferring hexosyl groups|GO:0016740,transferase activity|GO:0016757,transferase activity, transferring glycosyl groups|GO:0003824,catalytic activity	0
B6TCZ7	Pathogen induced protein 2-4 OS=Zea mays PE=2 SV=1 - [B6TCZ7_MAIZE]	16.13	4	2	2	4	1.55868	1.44042	1.6181	1.53907	0.0904463	0.058767	0.928758	0.982846	0.930434	0.947346	0.0307554	0.0324648	0.838313	0.819459	0.78567	0.814481	0.026672	0.0327473	0.82325	0.883778	0.845279	0.850769	0.0306353	0.0360089	186	20.3936	5.8208	pco102102	GO:0042221,response to chemical|GO:0009991,response to extracellular stimulus|GO:0009628,response to abiotic stimulus|GO:0008152,metabolic process|GO:0006950,response to stress|GO:0050896,response to stimulus|GO:0009415,response to water|GO:0071229,cellular response to acid chemical|GO:0044249,cellular biosynthetic process|GO:0071214,cellular response to abiotic stimulus|GO:0070887,cellular respo…	GO:0016020,membrane|GO:0044464,cell part|GO:0005623,cell|GO:0071944,cell periphery|GO:0005886,plasma membrane	0	0
B4FMM1	Uncharacterized protein OS=Zea mays GN=LOC100272258 PE=2 SV=1 - [B4FMM1_MAIZE]	19.68	2	3	4	12	1.46086	1.21196	1.53342	1.40208	0.168596	0.120247	0.811689	0.926903	0.851209	0.863267	0.0585458	0.0678189	0.813937	0.884849	0.754576	0.817788	0.0652217	0.0797539	1.1776	1.10724	1.13637	1.1404	0.0353565	0.0310035	315	33.9201	5.64307	LOC100272258	GO:0008152,metabolic process	0	GO:0016787,hydrolase activity|GO:0003824,catalytic activity	0
C0PMU3	Uncharacterized protein OS=Zea mays GN=LOC100384255 PE=2 SV=1 - [C0PMU3_MAIZE]	12.38	7	4	4	12	1.40327	1.30265	1.29587	1.33393	0.0601468	0.04509	0.81175	0.810226	0.846502	0.822826	0.0205182	0.0249363	1.02179	1.00082	1.00143	1.00802	0.0119361	0.0118412	0.832138	0.901378	0.865852	0.866456	0.0346238	0.0399602	307	34.7806	7.34229	LOC100384255	GO:0045184,establishment of protein localization|GO:0033036,macromolecule localization|GO:0006810,transport|GO:0016192,vesicle-mediated transport|GO:0046907,intracellular transport|GO:0070727,cellular macromolecule localization|GO:0006886,intracellular protein transport|GO:0009987,cellular process|GO:0034613,cellular protein localization|GO:0016043,cellular component organization|GO:0061025,membr…	GO:0016021,integral component of membrane|GO:0016020,membrane|GO:0044464,cell part|GO:0005623,cell|GO:0005622,intracellular|GO:0044425,membrane part|GO:0031224,intrinsic component of membrane	GO:0005484,SNAP receptor activity|GO:0005488,binding|GO:0005515,protein binding	zma04130,SNARE interactions in vesicular transport
C0P846	Uncharacterized protein OS=Zea mays GN=LOC100382468 PE=2 SV=1 - [C0P846_MAIZE]	12.55	5	2	6	14	1.42524	1.485	1.27578	1.39534	0.107764	0.0772313	0.842605	0.850028	0.897136	0.863256	0.0295744	0.0342591	0.904907	0.91672	0.925779	0.915802	0.0104663	0.0114286	0.996905	0.890078	1.04686	0.977949	0.0800925	0.0818984	486	54.0317	6.771	LOC100280709	GO:0008152,metabolic process	0	GO:0035639,purine ribonucleoside triphosphate binding|GO:0005488,binding|GO:0043167,ion binding|GO:1901363,heterocyclic compound binding|GO:1901265,nucleoside phosphate binding|GO:0001882,nucleoside binding|GO:0043168,anion binding|GO:0016462,pyrophosphatase activity|GO:0000166,nucleotide binding|GO:0032561,guanyl ribonucleotide binding|GO:0001883,purine nucleoside binding|GO:0032549,ribonucleosi…	zma04144,Endocytosis
A0A1D6GXP0	Protein disulfide isomerase4 OS=Zea mays GN=ZEAMMB73_Zm00001d014912 PE=4 SV=1 - [A0A1D6GXP0_MAIZE]	8.2	15	1	2	6	1.43754	1.46242	0.976742	1.29223	0.273508	0.211655	0.729471	0.73391	0.937303	0.800228	0.118731	0.148372	0.88501	0.901433	1.06158	0.949343	0.0975507	0.102756	1.21201	1.14733	1.08285	1.14739	0.0645791	0.0562834	317	35.7709	8.82178	Zm.84726	GO:0009218,pyrimidine ribonucleotide metabolic process|GO:0009165,nucleotide biosynthetic process|GO:0009163,nucleoside biosynthetic process|GO:0009161,ribonucleoside monophosphate metabolic process|GO:0046134,pyrimidine nucleoside biosynthetic process|GO:1901362,organic cyclic compound biosynthetic process|GO:0046131,pyrimidine ribonucleoside metabolic process|GO:1901360,organic cyclic compound …	0	GO:0019206,nucleoside kinase activity|GO:0019205,nucleobase-containing compound kinase activity|GO:0035639,purine ribonucleoside triphosphate binding|GO:0005488,binding|GO:0043167,ion binding|GO:1901363,heterocyclic compound binding|GO:1901265,nucleoside phosphate binding|GO:0001882,nucleoside binding|GO:0043168,anion binding|GO:0000166,nucleotide binding|GO:0016740,transferase activity|GO:000188…	zma01100,Metabolic pathways|zma00240,Pyrimidine metabolism
A0A096TAS3	Uncharacterized protein OS=Zea mays PE=4 SV=1 - [A0A096TAS3_MAIZE]	31.35	5	12	13	35	1.57161	1.65234	1.4436	1.55585	0.105258	0.067653	0.984073	0.938811	0.976572	0.966485	0.0242581	0.0250993	0.784217	0.759834	0.793755	0.779269	0.0174933	0.0224483	0.843485	0.934956	0.985688	0.921376	0.0720677	0.0782174	520	58.1092	7.78174	#N/A	#N/A	#N/A	#N/A	#N/A
B6THM9	60S ribosomal protein L22-2 OS=Zea mays GN=Zm.93666 PE=2 SV=1 - [B6THM9_MAIZE]	15.38	1	2	2	3		1.30361	1.23236	1.26798	0.0503833	0.039735		0.749064	0.827638	0.788351	0.0555602	0.0704766		0.962773	0.933365	0.948069	0.0207948	0.0219338		1.19678	1.17771	1.18725	0.0134871	0.01136	130	14.5177	9.43701	LOC100192778	GO:0044249,cellular biosynthetic process|GO:0034641,cellular nitrogen compound metabolic process|GO:0006807,nitrogen compound metabolic process|GO:0034645,cellular macromolecule biosynthetic process|GO:1901576,organic substance biosynthetic process|GO:0044267,cellular protein metabolic process|GO:0044260,cellular macromolecule metabolic process|GO:0043043,peptide biosynthetic process|GO:0071704,o…	GO:0005737,cytoplasm|GO:0032991,macromolecular complex|GO:0005840,ribosome|GO:0043232,intracellular non-membrane-bounded organelle|GO:0044464,cell part|GO:0044444,cytoplasmic part|GO:0005623,cell|GO:0030529,ribonucleoprotein complex|GO:0043229,intracellular organelle|GO:0043228,non-membrane-bounded organelle|GO:0044424,intracellular part|GO:0005622,intracellular|GO:0043226,organelle	GO:0003735,structural constituent of ribosome|GO:0005198,structural molecule activity	zma03010,Ribosome
K7VH58	Peroxidase OS=Zea mays GN=ZEAMMB73_Zm00001d046184 PE=3 SV=1 - [K7VH58_MAIZE]	52.08	1	1	11	122	1.68601	1.66503	1.61989	1.65698	0.0337892	0.0203921	1.038	1.03215	1.0262	1.03212	0.00590016	0.00571655	0.573067	0.61505	0.593144	0.593753	0.020998	0.0353648	0.922769	0.792839	0.891702	0.869103	0.0678486	0.0780674	313	32.9195	8.20654	LOC100381507	GO:0044712,single-organism catabolic process|GO:0044710,single-organism metabolic process|GO:0044237,cellular metabolic process|GO:0050896,response to stimulus|GO:0009987,cellular process|GO:0072593,reactive oxygen species metabolic process|GO:0044248,cellular catabolic process|GO:0006950,response to stress|GO:0042744,hydrogen peroxide catabolic process|GO:0044763,single-organism cellular process…	GO:0005576,extracellular region	GO:0043169,cation binding|GO:0046872,metal ion binding|GO:0020037,heme binding|GO:0046906,tetrapyrrole binding|GO:0097159,organic cyclic compound binding|GO:0016209,antioxidant activity|GO:0043167,ion binding|GO:1901363,heterocyclic compound binding|GO:0003824,catalytic activity|GO:0005488,binding|GO:0016684,oxidoreductase activity, acting on peroxide as acceptor|GO:0004601,peroxidase activity|GO…	zma01100,Metabolic pathways|zma00940,Phenylpropanoid biosynthesis|zma01110,Biosynthesis of secondary metabolites
P62726	50S ribosomal protein L36, chloroplastic OS=Zea mays GN=rpl36 PE=3 SV=1 - [RK36_MAIZE]	18.92	1	1	1	3	1.55214	1.56826		1.5602	0.0114033	0.00730889	0.992981	0.953913		0.973447	0.0276255	0.0283791	0.860738	0.837655		0.849196	0.0163223	0.0192209	0.682212	0.739305		0.710758	0.0403703	0.0567989	37	4.44457	12.103	LOC100282718	GO:0044249,cellular biosynthetic process|GO:0034641,cellular nitrogen compound metabolic process|GO:0006807,nitrogen compound metabolic process|GO:0034645,cellular macromolecule biosynthetic process|GO:1901576,organic substance biosynthetic process|GO:0044267,cellular protein metabolic process|GO:0044260,cellular macromolecule metabolic process|GO:0043043,peptide biosynthetic process|GO:0071704,o…	GO:0005737,cytoplasm|GO:0032991,macromolecular complex|GO:0005840,ribosome|GO:0043232,intracellular non-membrane-bounded organelle|GO:0044464,cell part|GO:0044444,cytoplasmic part|GO:0005623,cell|GO:0030529,ribonucleoprotein complex|GO:0043229,intracellular organelle|GO:0043228,non-membrane-bounded organelle|GO:0044424,intracellular part|GO:0005622,intracellular|GO:0043226,organelle	GO:0003735,structural constituent of ribosome|GO:0005198,structural molecule activity	zma03010,Ribosome
C0PHT7	Glycosyltransferases OS=Zea mays PE=2 SV=1 - [C0PHT7_MAIZE]	2.4	3	1	1	3	1.53989	1.58111	1.58909	1.57003	0.0264039	0.0168174	1.00324	0.93331	1.00308	0.979875	0.0403264	0.0411547	0.842683	0.669759	0.81746	0.776634	0.0934119	0.120278	0.713768	1.10915	0.699724	0.840881	0.232434	0.276418	375	42.1196	10.0376	LOC100192819	GO:0008152,metabolic process	GO:0044425,membrane part|GO:0016021,integral component of membrane|GO:0016020,membrane|GO:0031224,intrinsic component of membrane	GO:0003824,catalytic activity|GO:0016740,transferase activity|GO:0016757,transferase activity, transferring glycosyl groups|GO:0016758,transferase activity, transferring hexosyl groups|GO:0015020,glucuronosyltransferase activity|GO:0015018,galactosylgalactosylxylosylprotein 3-beta-glucuronosyltransferase activity|GO:0008194,UDP-glycosyltransferase activity	0
A0A1D6MTY1	Quinolinate synthase chloroplastic OS=Zea mays GN=ZEAMMB73_Zm00001d041079 PE=4 SV=1 - [A0A1D6MTY1_MAIZE]	4.07	1	1	1	3	1.31259	1.17035	1.2873	1.25675	0.0758785	0.0603769	0.800169	0.79356	0.760474	0.784734	0.0212687	0.027103	0.787074	0.847162	0.858978	0.831071	0.0385583	0.0463959	1.42828	1.49863	1.3853	1.4374	0.0572113	0.0398018	246	26.1916	10.1987	Zm.23477	GO:0048467,gynoecium development|GO:0019222,regulation of metabolic process|GO:0061024,membrane organization|GO:0044281,small molecule metabolic process|GO:0044282,small molecule catabolic process|GO:0044283,small molecule biosynthetic process|GO:1901362,organic cyclic compound biosynthetic process|GO:0071840,cellular component organization or biogenesis|GO:0044712,single-organism catabolic proce…	0	GO:0030234,enzyme regulator activity|GO:0098772,molecular function regulator|GO:0008047,enzyme activator activity	0
B4FGZ1	DedA OS=Zea mays GN=ZEAMMB73_Zm00001d052655 PE=2 SV=1 - [B4FGZ1_MAIZE]	2.22	2	1	1	2	1.34888		1.38814	1.36851	0.0277581	0.0202835	0.814912		0.894159	0.854535	0.0560363	0.0655752	0.859261		0.722147	0.790704	0.0969541	0.122617	1.22464		1.29963	1.26214	0.0530221	0.0420098	270	28.8611	10.0815	cl42326_1	0	GO:0016021,integral component of membrane|GO:0016020,membrane|GO:0044464,cell part|GO:0005623,cell|GO:0071944,cell periphery|GO:0005886,plasma membrane|GO:0044425,membrane part|GO:0031224,intrinsic component of membrane	0	0
A0A1D6G380	Cytidine deaminase OS=Zea mays GN=ZEAMMB73_Zm00001d011710 PE=3 SV=1 - [A0A1D6G380_MAIZE]	5.45	2	2	2	5	1.21641	1.62503	1.19937	1.34694	0.240986	0.178914	0.858196	0.794449	0.886569	0.846405	0.0471781	0.0557394	0.904759	0.834191	0.941276	0.893409	0.0544373	0.0609321	1.15553	0.978899	1.12667	1.08703	0.0947523	0.0871659	312	31.9593	5.8208	Zm.43459	GO:0046133,pyrimidine ribonucleoside catabolic process|GO:0044237,cellular metabolic process|GO:0044248,cellular catabolic process|GO:0072529,pyrimidine-containing compound catabolic process|GO:0009164,nucleoside catabolic process|GO:0006807,nitrogen compound metabolic process|GO:0044281,small molecule metabolic process|GO:0046135,pyrimidine nucleoside catabolic process|GO:0046131,pyrimidine ribo…	0	GO:0016787,hydrolase activity|GO:0046914,transition metal ion binding|GO:0043169,cation binding|GO:0016810,hydrolase activity, acting on carbon-nitrogen (but not peptide) bonds|GO:0043167,ion binding|GO:0016814,hydrolase activity, acting on carbon-nitrogen (but not peptide) bonds, in cyclic amidines|GO:0004126,cytidine deaminase activity|GO:0003824,catalytic activity|GO:0019239,deaminase activity…	0
B4FFP2	Glutamate dehydrogenase OS=Zea mays GN=LOC100193614 PE=2 SV=1 - [B4FFP2_MAIZE]	29.44	4	8	11	28	1.56473	1.67068	1.62586	1.62042	0.0531822	0.0328199	1.02394	1.0121	1.02343	1.01982	0.0066933	0.00656321	0.763716	0.721276	0.666963	0.717318	0.0484974	0.0676093	0.824893	0.741377	0.727315	0.764528	0.0527479	0.068994	411	44.3994	6.16357	LOC100193614	GO:0006598,polyamine catabolic process|GO:0042537,benzene-containing compound metabolic process|GO:0042398,cellular modified amino acid biosynthetic process|GO:0046482,para-aminobenzoic acid metabolic process|GO:0009310,amine catabolic process|GO:0019752,carboxylic acid metabolic process|GO:0006595,polyamine metabolic process|GO:0042402,cellular biogenic amine catabolic process|GO:0006807,nitroge…	GO:0005737,cytoplasm|GO:0043231,intracellular membrane-bounded organelle|GO:0005773,vacuole|GO:0098588,bounding membrane of organelle|GO:0016020,membrane|GO:0044464,cell part|GO:0044444,cytoplasmic part|GO:0005623,cell|GO:0005774,vacuolar membrane|GO:0044446,intracellular organelle part|GO:0043229,intracellular organelle|GO:0044437,vacuolar part|GO:0044424,intracellular part|GO:0098805,whole memb…	GO:0035639,purine ribonucleoside triphosphate binding|GO:0046872,metal ion binding|GO:0008270,zinc ion binding|GO:0043167,ion binding|GO:1901363,heterocyclic compound binding|GO:1901265,nucleoside phosphate binding|GO:0001882,nucleoside binding|GO:0043168,anion binding|GO:0043169,cation binding|GO:0046914,transition metal ion binding|GO:0000166,nucleotide binding|GO:0001883,purine nucleoside bind…	zma00250,Alanine, aspartate and glutamate metabolism|zma01100,Metabolic pathways|zma00220,Arginine biosynthesis|zma00910,Nitrogen metabolism|zma01200,Carbon metabolism
A0A1D6I3W5	Annexin OS=Zea mays GN=ZEAMMB73_Zm00001d020381 PE=3 SV=1 - [A0A1D6I3W5_MAIZE]	8.54	10	2	2	4	1.53637	1.44432	1.12351	1.36807	0.216732	0.158422	0.851606	0.862909	0.868495	0.861003	0.008604	0.00999299	0.892253	0.919223	0.933628	0.915035	0.0210032	0.0229534	0.876905	0.921709	1.14841	0.982342	0.145555	0.148172	246	28.0556	8.93896	Ann2	0	0	GO:0043168,anion binding|GO:0043169,cation binding|GO:0005543,phospholipid binding|GO:0005544,calcium-dependent phospholipid binding|GO:0008289,lipid binding|GO:0043167,ion binding|GO:0005509,calcium ion binding|GO:0046872,metal ion binding|GO:0005488,binding	0
C0P855	Uncharacterized protein OS=Zea mays GN=LOC100382469 PE=2 SV=1 - [C0P855_MAIZE]	12.55	1	5	5	9	1.50319	1.55443	1.20894	1.42219	0.186447	0.131099	0.874104	0.91545	0.900266	0.896607	0.0209145	0.0233262	0.891352	0.874744	1.01404	0.926713	0.0760839	0.0821008	0.813387	0.780924	0.907505	0.833939	0.0657457	0.0788375	470	51.3002	6.25244	LOC100382469	GO:0008152,metabolic process	0	GO:0016758,transferase activity, transferring hexosyl groups|GO:0016740,transferase activity|GO:0016757,transferase activity, transferring glycosyl groups|GO:0003824,catalytic activity	0
A0A1D6QQ20	Leucine-rich repeat (LRR) family protein OS=Zea mays GN=ZEAMMB73_Zm00001d053555 PE=4 SV=1 - [A0A1D6QQ20_MAIZE]	8.7	2	2	2	7	1.24396	1.07399	1.18801	1.16865	0.0866194	0.0741191	0.721719	0.735184	0.753998	0.736967	0.0162132	0.0219999	0.968876	1.03524	0.966723	0.990281	0.038954	0.0393363	1.29425	1.33491	1.28167	1.30361	0.0278286	0.0213473	345	38.7503	5.0083	LOC100382293	GO:0048856,anatomical structure development|GO:0030154,cell differentiation|GO:0019953,sexual reproduction|GO:0007292,female gamete generation|GO:0007275,multicellular organismal development|GO:0044699,single-organism process|GO:0048229,gametophyte development|GO:0009553,embryo sac development|GO:0000003,reproduction|GO:0048869,cellular developmental process|GO:0007276,gamete generation|GO:003250…	0	0	0
Q9SWR9	Acetyltransferase component of pyruvate dehydrogenase complex OS=Zea mays GN=LOC541781 PE=2 SV=1 - [Q9SWR9_MAIZE]	43.91	7	1	19	108	1.27791	1.23261	1.18389	1.23147	0.0470215	0.0381832	0.855667	0.732017	0.759447	0.782377	0.0649358	0.0829981	0.842554	0.793724	0.835437	0.823905	0.0263785	0.0320165	1.17946	1.6265	1.54274	1.44957	0.237636	0.163936	542	58.2958	7.1958	LOC541781	GO:0044710,single-organism metabolic process|GO:0006082,organic acid metabolic process|GO:0044237,cellular metabolic process|GO:0009987,cellular process|GO:0019752,carboxylic acid metabolic process|GO:0032787,monocarboxylic acid metabolic process|GO:0071704,organic substance metabolic process|GO:0044763,single-organism cellular process|GO:0044281,small molecule metabolic process|GO:0008152,metabo…	GO:0031974,membrane-enclosed lumen|GO:1990204,oxidoreductase complex|GO:0043229,intracellular organelle|GO:0043227,membrane-bounded organelle|GO:0043226,organelle|GO:0005737,cytoplasm|GO:0005739,mitochondrion|GO:0005759,mitochondrial matrix|GO:0043234,protein complex|GO:1902494,catalytic complex|GO:0045254,pyruvate dehydrogenase complex|GO:0032991,macromolecular complex|GO:0043231,intracellular m…	GO:0030523,dihydrolipoamide S-acyltransferase activity|GO:0003824,catalytic activity|GO:0016740,transferase activity|GO:0016417,S-acyltransferase activity|GO:0016407,acetyltransferase activity|GO:0016746,transferase activity, transferring acyl groups|GO:0016747,transferase activity, transferring acyl groups other than amino-acyl groups|GO:0004742,dihydrolipoyllysine-residue acetyltransferase acti…	zma00010,Glycolysis / Gluconeogenesis|zma00020,Citrate cycle (TCA cycle)|zma00620,Pyruvate metabolism|zma01100,Metabolic pathways|zma01110,Biosynthesis of secondary metabolites|zma01200,Carbon metabolism
C0PFX0	Glucose-6-phosphate 1-dehydrogenase OS=Zea mays GN=gpm742 PE=2 SV=1 - [C0PFX0_MAIZE]	16.83	5	2	10	43	1.42734	1.51396	1.2585	1.39993	0.129917	0.0928024	0.906791	0.871919	0.890433	0.889714	0.0174471	0.0196098	0.931243	0.849297	0.881139	0.887226	0.0413112	0.0465622	0.818331	0.811071	0.780775	0.803392	0.0199206	0.0247956	517	58.587	7.13721	gpm742	GO:0006739,NADP metabolic process|GO:0006732,coenzyme metabolic process|GO:0006733,oxidoreduction coenzyme metabolic process|GO:0034641,cellular nitrogen compound metabolic process|GO:0006098,pentose-phosphate shunt|GO:0046496,nicotinamide nucleotide metabolic process|GO:0072524,pyridine-containing compound metabolic process|GO:0044699,single-organism process|GO:0044237,cellular metabolic process…	0	GO:0050662,coenzyme binding|GO:0050661,NADP binding|GO:0016614,oxidoreductase activity, acting on CH-OH group of donors|GO:0016616,oxidoreductase activity, acting on the CH-OH group of donors, NAD or NADP as acceptor|GO:0004345,glucose-6-phosphate dehydrogenase activity|GO:0097159,organic cyclic compound binding|GO:0000166,nucleotide binding|GO:0036094,small molecule binding|GO:0003824,catalytic …	zma00030,Pentose phosphate pathway|zma01100,Metabolic pathways|zma00480,Glutathione metabolism|zma01110,Biosynthesis of secondary metabolites|zma01200,Carbon metabolism
B4FNN8	Uncharacterized protein OS=Zea mays GN=LOC100856935 PE=2 SV=1 - [B4FNN8_MAIZE]	23.17	6	6	7	50	1.61253	1.55036	1.48222	1.54837	0.0651753	0.0420929	0.951254	1.00449	0.998368	0.984703	0.0291282	0.0295807	0.830149	0.806847	0.844269	0.827088	0.0188978	0.0228486	0.713882	0.758986	0.720614	0.731161	0.0243314	0.0332777	315	35.3558	5.23682	LOC100192768	GO:0008152,metabolic process	0	GO:0003824,catalytic activity	0
Q52R10	Cytochrome c oxidase subunit 1 (Fragment) OS=Zea mays GN=cox1 PE=2 SV=1 - [Q52R10_MAIZE]	3.23	2	2	2	4	1.23919	1.24226	1.15923	1.21356	0.0470782	0.0387934	0.740856	0.737926	0.839894	0.772892	0.058044	0.0750998	0.858752	0.895766	0.899649	0.884722	0.0225747	0.0255161	1.4802	1.414	1.30081	1.39833	0.0907151	0.0648737	495	54.5093	8.66064	cox1	GO:1902600,hydrogen ion transmembrane transport|GO:0009141,nucleoside triphosphate metabolic process|GO:0009144,purine nucleoside triphosphate metabolic process|GO:0009167,purine ribonucleoside monophosphate metabolic process|GO:0034641,cellular nitrogen compound metabolic process|GO:0009060,aerobic respiration|GO:0044281,small molecule metabolic process|GO:0009161,ribonucleoside monophosphate me…	GO:0044464,cell part|GO:0031975,envelope|GO:0043229,intracellular organelle|GO:0071944,cell periphery|GO:0043227,membrane-bounded organelle|GO:0043226,organelle|GO:0031224,intrinsic component of membrane|GO:0005737,cytoplasm|GO:0031090,organelle membrane|GO:0016021,integral component of membrane|GO:0016020,membrane|GO:0005740,mitochondrial envelope|GO:0005739,mitochondrion|GO:0031967,organelle en…	GO:0005488,binding|GO:1901363,heterocyclic compound binding|GO:0016491,oxidoreductase activity|GO:0043169,cation binding|GO:0046914,transition metal ion binding|GO:0015077,monovalent inorganic cation transmembrane transporter activity|GO:0043167,ion binding|GO:0005506,iron ion binding|GO:0046872,metal ion binding|GO:0015002,heme-copper terminal oxidase activity|GO:0004129,cytochrome-c oxidase act…	0
B4FU88	Peroxidase OS=Zea mays GN=ZEAMMB73_Zm00001d040705 PE=2 SV=1 - [B4FU88_MAIZE]	6.52	5	1	2	8	1.03392	1.1857	1.5088	1.24281	0.242539	0.195154	0.819879	0.797737	0.757681	0.791766	0.0315258	0.039817	0.805926	0.788596	0.867322	0.820615	0.0413673	0.0504101	1.54773	1.4561	1.09603	1.36662	0.238779	0.174722	368	38.2761	5.41455	LOC100273283	GO:0044712,single-organism catabolic process|GO:0044710,single-organism metabolic process|GO:0044237,cellular metabolic process|GO:0050896,response to stimulus|GO:0009987,cellular process|GO:0072593,reactive oxygen species metabolic process|GO:0044248,cellular catabolic process|GO:0006950,response to stress|GO:0042744,hydrogen peroxide catabolic process|GO:0044763,single-organism cellular process…	GO:0005576,extracellular region	GO:0043169,cation binding|GO:0046872,metal ion binding|GO:0020037,heme binding|GO:0046906,tetrapyrrole binding|GO:0097159,organic cyclic compound binding|GO:0016209,antioxidant activity|GO:0043167,ion binding|GO:1901363,heterocyclic compound binding|GO:0003824,catalytic activity|GO:0005488,binding|GO:0016684,oxidoreductase activity, acting on peroxide as acceptor|GO:0004601,peroxidase activity|GO…	zma01100,Metabolic pathways|zma00940,Phenylpropanoid biosynthesis|zma01110,Biosynthesis of secondary metabolites
B6SHW9	Ubiquitin fusion protein OS=Zea mays GN=ZEAMMB73_Zm00001d005334 PE=2 SV=1 - [B6SHW9_MAIZE]	51.94	19	1	8	395	1.4391		1.46076	1.44993	0.0153151	0.0105627	0.918988		0.928769	0.923878	0.00691591	0.00748574	0.800891		0.853832	0.827362	0.0374348	0.045246	1.05316		0.908236	0.980695	0.102474	0.104491	129	14.749	9.92041	Zm.16530	GO:0044249,cellular biosynthetic process|GO:0034641,cellular nitrogen compound metabolic process|GO:0006807,nitrogen compound metabolic process|GO:0034645,cellular macromolecule biosynthetic process|GO:1901576,organic substance biosynthetic process|GO:0044267,cellular protein metabolic process|GO:0044260,cellular macromolecule metabolic process|GO:0043043,peptide biosynthetic process|GO:0071704,o…	GO:0005737,cytoplasm|GO:0032991,macromolecular complex|GO:0005840,ribosome|GO:0043232,intracellular non-membrane-bounded organelle|GO:0044464,cell part|GO:0044444,cytoplasmic part|GO:0005623,cell|GO:0030529,ribonucleoprotein complex|GO:0043229,intracellular organelle|GO:0043228,non-membrane-bounded organelle|GO:0044424,intracellular part|GO:0005622,intracellular|GO:0043226,organelle	GO:0003735,structural constituent of ribosome|GO:0005198,structural molecule activity	0
B4FKZ3	Uncharacterized protein OS=Zea mays PE=2 SV=1 - [B4FKZ3_MAIZE]	10.61	4	2	2	3	1.26829		1.52993	1.39911	0.185013	0.132236	0.927468		0.855905	0.891687	0.0506024	0.0567491	0.920378		0.848107	0.884243	0.0511035	0.0577936	0.856067		0.957216	0.906641	0.0715232	0.078888	311	34.5987	6.80029	ZEAMMB73_067801	0	0	GO:0009055,electron carrier activity	0
B4FMW4	Uncharacterized protein OS=Zea mays PE=2 SV=1 - [B4FMW4_MAIZE]	4.21	2	2	2	6	1.46947	1.41527	1.30103	1.39525	0.0859851	0.0616268	0.864461	0.884434	0.920334	0.889743	0.0283122	0.0318207	0.932916	0.923434	1.03263	0.962994	0.0604938	0.0628185	0.691281	0.805997	0.708776	0.735351	0.0618035	0.0840462	451	49.4784	8.17725	Zm.12792	GO:0032502,developmental process|GO:0009628,response to abiotic stimulus|GO:0009314,response to radiation|GO:0050896,response to stimulus|GO:0009411,response to UV|GO:0009416,response to light stimulus|GO:0010224,response to UV-B	GO:0031975,envelope|GO:0043229,intracellular organelle|GO:0043227,membrane-bounded organelle|GO:0043226,organelle|GO:0005737,cytoplasm|GO:0009941,chloroplast envelope|GO:0009536,plastid|GO:0005739,mitochondrion|GO:0044435,plastid part|GO:0044434,chloroplast part|GO:0044446,intracellular organelle part|GO:0031967,organelle envelope|GO:0009507,chloroplast|GO:0009526,plastid envelope|GO:0043231,intr…	0	0
B4FPG2	Actin1 isoform 1 OS=Zea mays GN=act1 PE=2 SV=1 - [B4FPG2_MAIZE]	62.5	8	9	19	215	1.47673	1.70067	1.52667	1.56802	0.117557	0.0749718	0.977946	1.00117	1.0221	1.00041	0.0220876	0.0220786	0.804935	0.762284	0.83722	0.80148	0.0375878	0.046898	0.836536	0.572829	0.812182	0.740515	0.14573	0.196796	376	41.6137	5.38916	act1	0	0	GO:0043168,anion binding|GO:0005488,binding|GO:0030554,adenyl nucleotide binding|GO:0035639,purine ribonucleoside triphosphate binding|GO:0097367,carbohydrate derivative binding|GO:1901363,heterocyclic compound binding|GO:1901265,nucleoside phosphate binding|GO:0000166,nucleotide binding|GO:0036094,small molecule binding|GO:0032553,ribonucleotide binding|GO:0032559,adenyl ribonucleotide binding|G…	0
B4G262	Carbonic anhydrase OS=Zea mays GN=LOC100274597 PE=2 SV=1 - [B4G262_MAIZE]	33	2	2	6	303	1.41451	1.58305	1.44463	1.48073	0.0898808	0.0607003	0.979381	0.875534	0.982211	0.945709	0.0607894	0.0642791	0.910263	0.872628	0.869924	0.884272	0.0225498	0.025501	0.755564	0.822534	0.790924	0.789674	0.0335025	0.0424257	200	21.9662	6.53662	umc2175	GO:0015976,carbon utilization|GO:0008152,metabolic process|GO:0044699,single-organism process	0	GO:0043169,cation binding|GO:0046872,metal ion binding|GO:0046914,transition metal ion binding|GO:0016835,carbon-oxygen lyase activity|GO:0016836,hydro-lyase activity|GO:0043167,ion binding|GO:0003824,catalytic activity|GO:0008270,zinc ion binding|GO:0004089,carbonate dehydratase activity|GO:0016829,lyase activity|GO:0005488,binding	zma00910,Nitrogen metabolism
B4FWJ8	Luminal-binding protein 3 OS=Zea mays GN=bip2 PE=2 SV=1 - [B4FWJ8_MAIZE]	52.94	9	1	33	263	1.389	1.35615	1.40337	1.38284	0.0242075	0.0175056	0.881903	0.871854	0.897122	0.883626	0.0127221	0.0143976	0.795251	0.816788	0.772734	0.794924	0.0220291	0.0277122	1.18546	1.20402	1.18156	1.19034	0.0120002	0.0100813	663	73.0818	5.23682	BIPE3	0	GO:0005737,cytoplasm|GO:0012505,endomembrane system|GO:0005783,endoplasmic reticulum|GO:0044432,endoplasmic reticulum part|GO:0043233,organelle lumen|GO:0044464,cell part|GO:0044444,cytoplasmic part|GO:0031974,membrane-enclosed lumen|GO:0005622,intracellular|GO:0044446,intracellular organelle part|GO:0070013,intracellular organelle lumen|GO:0043229,intracellular organelle|GO:0005788,endoplasmic r…	GO:0043168,anion binding|GO:0005488,binding|GO:0030554,adenyl nucleotide binding|GO:0035639,purine ribonucleoside triphosphate binding|GO:0097367,carbohydrate derivative binding|GO:1901363,heterocyclic compound binding|GO:1901265,nucleoside phosphate binding|GO:0000166,nucleotide binding|GO:0036094,small molecule binding|GO:0032553,ribonucleotide binding|GO:0032559,adenyl ribonucleotide binding|G…	zma04141,Protein processing in endoplasmic reticulum|zma03060,Protein export
B6T856	L-lactate dehydrogenase OS=Zea mays GN=ZEAMMB73_Zm00001d014944 PE=2 SV=1 - [B6T856_MAIZE]	28.17	6	3	7	24	1.47441	1.41908	1.58439	1.49263	0.0841464	0.0563747	0.957559	0.959381	0.946792	0.954577	0.00680345	0.00712719	0.824291	0.877972	0.816118	0.83946	0.0336019	0.040028	1.03152	0.866128	0.850699	0.916117	0.100242	0.109421	355	38.373	7.02002	Zm.79439	GO:0044238,primary metabolic process|GO:0044710,single-organism metabolic process|GO:0005975,carbohydrate metabolic process|GO:0006082,organic acid metabolic process|GO:0044699,single-organism process|GO:0009987,cellular process|GO:0019752,carboxylic acid metabolic process|GO:0071704,organic substance metabolic process|GO:0044763,single-organism cellular process|GO:0044281,small molecule metaboli…	GO:0005737,cytoplasm|GO:0044464,cell part|GO:0005623,cell|GO:0005622,intracellular|GO:0044424,intracellular part	GO:0016614,oxidoreductase activity, acting on CH-OH group of donors|GO:0016616,oxidoreductase activity, acting on the CH-OH group of donors, NAD or NADP as acceptor|GO:0003824,catalytic activity|GO:0004457,lactate dehydrogenase activity|GO:0004459,L-lactate dehydrogenase activity|GO:0016491,oxidoreductase activity	zma00640,Propanoate metabolism|zma00010,Glycolysis / Gluconeogenesis|zma00620,Pyruvate metabolism|zma01100,Metabolic pathways|zma00270,Cysteine and methionine metabolism|zma01110,Biosynthesis of secondary metabolites
A0A1D6M4A6	FAD/NAD(P)-binding oxidoreductase family protein OS=Zea mays GN=ZEAMMB73_Zm00001d038189 PE=4 SV=1 - [A0A1D6M4A6_MAIZE]	6.15	9	2	2	3	1.46397	1.0243		1.24413	0.310891	0.249886	0.662152	0.929396		0.795774	0.188969	0.237466	0.868305	1.05315		0.960725	0.130702	0.136045	1.08144	1.06176		1.0716	0.0139129	0.0129833	390	42.8548	7.18115	LOC100280580	0	GO:0005737,cytoplasm|GO:0005829,cytosol|GO:0044464,cell part|GO:0005623,cell|GO:0005622,intracellular|GO:0044444,cytoplasmic part|GO:0044424,intracellular part	0	0
A0A1D6FLQ1	Putative casein kinase family protein OS=Zea mays GN=ZEAMMB73_Zm00001d009756 PE=4 SV=1 - [A0A1D6FLQ1_MAIZE]	8.67	7	1	2	4	1.18779	1.51101		1.3494	0.228551	0.169373	0.854949	0.871275		0.863112	0.0115442	0.0133751	0.938005	0.869246		0.903625	0.04862	0.0538055	1.20328	0.921896		1.06259	0.198971	0.187251	369	42.1357	9.67139	Zm.107115	GO:0044267,cellular protein metabolic process|GO:0006468,protein phosphorylation|GO:0044260,cellular macromolecule metabolic process|GO:0044238,primary metabolic process|GO:0019538,protein metabolic process|GO:0016310,phosphorylation|GO:0009987,cellular process|GO:0043412,macromolecule modification|GO:0006464,cellular protein modification process|GO:0043170,macromolecule metabolic process|GO:0071…	0	GO:0035639,purine ribonucleoside triphosphate binding|GO:0004672,protein kinase activity|GO:0043167,ion binding|GO:1901363,heterocyclic compound binding|GO:0001883,purine nucleoside binding|GO:0001882,nucleoside binding|GO:0043168,anion binding|GO:0000166,nucleotide binding|GO:0004674,protein serine/threonine kinase activity|GO:0016740,transferase activity|GO:1901265,nucleoside phosphate binding|…	0
A0A1D6P848	Sucrose synthase OS=Zea mays GN=ZEAMMB73_Zm00001d047253 PE=3 SV=1 - [A0A1D6P848_MAIZE]	35.94	18	18	23	74	1.30432	1.28302	1.28021	1.28918	0.0131803	0.0102238	0.832355	0.842674	0.801595	0.825542	0.0213705	0.0258866	0.946607	0.96336	0.974887	0.961618	0.0142205	0.0147881	1.02922	1.1201	1.04059	1.06331	0.0495144	0.0465665	793	90.481	6.50732	Zm.84503	GO:0044238,primary metabolic process|GO:0044710,single-organism metabolic process|GO:0044262,cellular carbohydrate metabolic process|GO:0005984,disaccharide metabolic process|GO:0009987,cellular process|GO:0009311,oligosaccharide metabolic process|GO:0005985,sucrose metabolic process|GO:0044237,cellular metabolic process|GO:0071704,organic substance metabolic process|GO:0044763,single-organism ce…	0	GO:0016157,sucrose synthase activity|GO:0035251,UDP-glucosyltransferase activity|GO:0046527,glucosyltransferase activity|GO:0003824,catalytic activity|GO:0016740,transferase activity|GO:0016757,transferase activity, transferring glycosyl groups|GO:0016758,transferase activity, transferring hexosyl groups|GO:0008194,UDP-glycosyltransferase activity	zma01100,Metabolic pathways|zma00500,Starch and sucrose metabolism
B4FV06	Ammonium transporter OS=Zea mays GN=LOC100273369 PE=2 SV=1 - [B4FV06_MAIZE]	4.09	2	1	1	3	1.51639		1.33766	1.42702	0.126379	0.0885614	0.880908		0.947022	0.913965	0.0467498	0.0511505	0.844753		0.93837	0.891562	0.0661974	0.0742488	0.941389		0.851824	0.896606	0.0633322	0.0706355	489	51.4849	6.97607	LOC100273369	GO:0044699,single-organism process|GO:0009987,cellular process|GO:0051234,establishment of localization|GO:0015672,monovalent inorganic cation transport|GO:0006812,cation transport|GO:0006811,ion transport|GO:0015696,ammonium transport|GO:0072488,ammonium transmembrane transport|GO:0071705,nitrogen compound transport|GO:0034220,ion transmembrane transport|GO:0044765,single-organism transport|GO:0…	GO:0044425,membrane part|GO:0016021,integral component of membrane|GO:0016020,membrane|GO:0031224,intrinsic component of membrane	GO:0022891,substrate-specific transmembrane transporter activity|GO:0022890,inorganic cation transmembrane transporter activity|GO:0022892,substrate-specific transporter activity|GO:0008519,ammonium transmembrane transporter activity|GO:0005215,transporter activity|GO:0008324,cation transmembrane transporter activity|GO:0022857,transmembrane transporter activity|GO:0015075,ion transmembrane trans…	0
B6T286	60S ribosomal protein L18A OS=Zea mays GN=ZEAMMB73_Zm00001d009578 PE=2 SV=1 - [B6T286_MAIZE]	7.74	1	1	1	5	0.989577	0.982283	0.980074	0.983978	0.00497285	0.00505383	0.599001	0.637144	0.662052	0.632733	0.0317563	0.0501891	1.05437	1.18048	1.21291	1.14925	0.0837513	0.0728746	1.64772	1.32066	1.21766	1.39535	0.22455	0.160928	168	17.7017	7.81104	LOC100281992	0	GO:0005737,cytoplasm|GO:0032991,macromolecular complex|GO:0005840,ribosome|GO:0043232,intracellular non-membrane-bounded organelle|GO:0016021,integral component of membrane|GO:0016020,membrane|GO:0044464,cell part|GO:0044444,cytoplasmic part|GO:0005623,cell|GO:0030529,ribonucleoprotein complex|GO:0043229,intracellular organelle|GO:0043228,non-membrane-bounded organelle|GO:0044424,intracellular pa…	0	0
A0A1D6IQZ8	Calcium-transporting ATPase OS=Zea mays GN=ZEAMMB73_Zm00001d023258 PE=3 SV=1 - [A0A1D6IQZ8_MAIZE]	7.25	11	1	8	13	1.36583	1.32879	1.39193	1.36219	0.0317282	0.0232921	0.872137	0.912235	0.844279	0.876217	0.0341613	0.0389873	0.997435	1.00201	1.00841	1.00262	0.00551421	0.00549979	0.849615	0.822663	0.840659	0.837646	0.0137261	0.0163865	1007	108.863	6.62451	Zm.25919	GO:0044699,single-organism process|GO:0055085,transmembrane transport|GO:0098662,inorganic cation transmembrane transport|GO:0098660,inorganic ion transmembrane transport|GO:0032259,methylation|GO:0006810,transport|GO:0006812,cation transport|GO:0006811,ion transport|GO:0009987,cellular process|GO:0006816,calcium ion transport|GO:0034220,ion transmembrane transport|GO:0044765,single-organism tran…	GO:0044425,membrane part|GO:0016021,integral component of membrane|GO:0016020,membrane|GO:0031224,intrinsic component of membrane	GO:0035639,purine ribonucleoside triphosphate binding|GO:0043169,cation binding|GO:0005488,binding|GO:0016887,ATPase activity|GO:0008168,methyltransferase activity|GO:0000166,nucleotide binding|GO:1901363,heterocyclic compound binding|GO:0001883,purine nucleoside binding|GO:0001882,nucleoside binding|GO:0043168,anion binding|GO:0042625,ATPase activity, coupled to transmembrane movement of ions|GO…	0
C0P3M6	Uncharacterized protein OS=Zea mays GN=LOC100191592 PE=2 SV=1 - [C0P3M6_MAIZE]	31.27	2	5	6	13	1.12972	1.39145	1.05511	1.1921	0.176633	0.14817	0.80066	0.722689	0.777306	0.766885	0.0400166	0.0521807	1.12503	0.987383	1.10238	1.07159	0.0738041	0.0688731	0.898207	0.866698	0.779586	0.848164	0.0614439	0.0724435	259	27.8425	8.42627	LOC100191592	GO:0046348,amino sugar catabolic process|GO:0044248,cellular catabolic process|GO:0044036,cell wall macromolecule metabolic process|GO:0006807,nitrogen compound metabolic process|GO:1901575,organic substance catabolic process|GO:0044260,cellular macromolecule metabolic process|GO:0016998,cell wall macromolecule catabolic process|GO:0071554,cell wall organization or biogenesis|GO:0071704,organic s…	0	GO:0016787,hydrolase activity|GO:0016798,hydrolase activity, acting on glycosyl bonds|GO:0003824,catalytic activity|GO:0004553,hydrolase activity, hydrolyzing O-glycosyl compounds|GO:0004568,chitinase activity	0
B4FX25	Putative UDP-arabinopyranose mutase 5 OS=Zea mays GN=ZEAMMB73_Zm00001d001979 PE=2 SV=1 - [B4FX25_MAIZE]	13.47	3	4	5	9	1.25	1.19537	1.58918	1.34485	0.213352	0.158644	0.900941	0.982514	0.716699	0.866718	0.136172	0.157112	0.951909	0.970242	0.966093	0.962748	0.00961369	0.00998567	1.00205	1.00311	0.89603	0.967064	0.0615198	0.063615	349	38.8026	6.44287	Zm.84870	GO:0019320,hexose catabolic process|GO:0030243,cellulose metabolic process|GO:0030244,cellulose biosynthetic process|GO:0044249,cellular biosynthetic process|GO:0009250,glucan biosynthetic process|GO:0034645,cellular macromolecule biosynthetic process|GO:0033692,cellular polysaccharide biosynthetic process|GO:0044699,single-organism process|GO:0044712,single-organism catabolic process|GO:1901576,…	GO:0055044,symplast|GO:0030054,cell junction|GO:0005911,cell-cell junction|GO:0009506,plasmodesma	GO:0016866,intramolecular transferase activity|GO:0016853,isomerase activity|GO:0003824,catalytic activity	zma00520,Amino sugar and nucleotide sugar metabolism
C0P4M0	Monodehydroascorbate reductase 1 peroxisomal OS=Zea mays GN=ZEAMMB73_Zm00001d049954 PE=2 SV=1 - [C0P4M0_MAIZE]	40.65	4	12	13	63	1.41933	1.53837	1.4003	1.45267	0.0748302	0.0515123	0.944855	0.927313	0.942998	0.938389	0.00963624	0.0102689	0.833221	0.793636	0.843175	0.823344	0.0262047	0.0318272	0.822733	0.827776	0.876532	0.842347	0.029712	0.0352729	433	46.442	5.8208	gpm592	GO:0019725,cellular homeostasis|GO:0044710,single-organism metabolic process|GO:0009987,cellular process|GO:0050794,regulation of cellular process|GO:0042592,homeostatic process|GO:0044763,single-organism cellular process|GO:0044699,single-organism process|GO:0008152,metabolic process|GO:0065007,biological regulation|GO:0045454,cell redox homeostasis|GO:0065008,regulation of biological quality|GO…	GO:0005623,cell	GO:0043168,anion binding|GO:0050662,coenzyme binding|GO:0050660,flavin adenine dinucleotide binding|GO:0097159,organic cyclic compound binding|GO:0000166,nucleotide binding|GO:0036094,small molecule binding|GO:0003824,catalytic activity|GO:0048037,cofactor binding|GO:0005488,binding|GO:0043167,ion binding|GO:1901363,heterocyclic compound binding|GO:1901265,nucleoside phosphate binding|GO:0016491,…	zma01100,Metabolic pathways|zma00053,Ascorbate and aldarate metabolism
A0A1D6I3Y6	Trehalose-6-phosphate synthase13 OS=Zea mays GN=ZEAMMB73_Zm00001d020396 PE=4 SV=1 - [A0A1D6I3Y6_MAIZE]	2.99	3	2	2	3	1.10957	1.23889	1.29152	1.21333	0.0936268	0.0771655	0.672255	0.869958	0.812042	0.784751	0.101637	0.129515	1.08678	0.959152	1.01086	1.01893	0.0641963	0.0630037	1.32122	1.08036	1.00963	1.13707	0.163354	0.143662	769	87.0667	7.03467	Zm.22215	GO:0009311,oligosaccharide metabolic process|GO:0009312,oligosaccharide biosynthetic process|GO:0044249,cellular biosynthetic process|GO:0044237,cellular metabolic process|GO:0044699,single-organism process|GO:1901576,organic substance biosynthetic process|GO:0044710,single-organism metabolic process|GO:0044711,single-organism biosynthetic process|GO:0044262,cellular carbohydrate metabolic proces…	0	GO:0003824,catalytic activity	zma01100,Metabolic pathways|zma00500,Starch and sucrose metabolism
A4ZYX4	1-deoxy-D-xylulose 5-phosphate synthase OS=Zea mays GN=dxs2 PE=3 SV=1 - [A4ZYX4_MAIZE]	9.08	4	4	4	5	1.42892	0.996452	1.60934	1.34491	0.314964	0.234191	0.832447	0.953614	0.829308	0.87179	0.0708793	0.0813031	0.884434	1.01935	0.845712	0.916497	0.0911496	0.0994542	1.02097	1.11816	0.876319	1.00515	0.121694	0.121071	705	74.9553	6.96143	Zm.13827	GO:0071704,organic substance metabolic process|GO:0044238,primary metabolic process|GO:0044710,single-organism metabolic process|GO:0044711,single-organism biosynthetic process|GO:0006629,lipid metabolic process|GO:1901576,organic substance biosynthetic process|GO:0006721,terpenoid metabolic process|GO:0006720,isoprenoid metabolic process|GO:0009987,cellular process|GO:0009058,biosynthetic proces…	0	GO:0003824,catalytic activity|GO:0016740,transferase activity|GO:0008661,1-deoxy-D-xylulose-5-phosphate synthase activity|GO:0016744,transferase activity, transferring aldehyde or ketonic groups	zma00900,Terpenoid backbone biosynthesis|zma00730,Thiamine metabolism|zma01130,Biosynthesis of antibiotics|zma01100,Metabolic pathways|zma01110,Biosynthesis of secondary metabolites
K7U1S1	Lysine-ketoglutarate reductase/saccharopine dehydrogenase1 OS=Zea mays GN=Zm.476 PE=4 SV=1 - [K7U1S1_MAIZE]	5.9	32	6	6	7	1.56743	1.22205	1.17867	1.32272	0.213036	0.161059	0.721199	0.878274	0.975635	0.858369	0.12838	0.149563	0.955684	0.934064	1.08624	0.991996	0.0823302	0.0829945	0.937256	1.05913	0.731541	0.909309	0.165574	0.182088	1034	113.741	5.90967	LKRSDH	GO:0008152,metabolic process|GO:0044710,single-organism metabolic process|GO:0044699,single-organism process|GO:0055114,oxidation-reduction process	GO:0044425,membrane part|GO:0016021,integral component of membrane|GO:0016020,membrane|GO:0031224,intrinsic component of membrane	GO:0003824,catalytic activity|GO:0016491,oxidoreductase activity	zma00310,Lysine degradation|zma01100,Metabolic pathways|zma01110,Biosynthesis of secondary metabolites
A0A1D6IX22	PHD finger protein ALFIN-LIKE 6 OS=Zea mays GN=ZEAMMB73_Zm00001d023962 PE=4 SV=1 - [A0A1D6IX22_MAIZE]	11.36	14	3	3	3	1.47944	1.21447	1.06998	1.25463	0.207668	0.165521	0.719864	0.816666	0.907651	0.814727	0.0939087	0.115264	0.921161	0.959311	0.972594	0.951022	0.0266995	0.0280745	1.10982	1.19755	1.18761	1.16499	0.0480414	0.0412376	308	34.6502	6.87354	ALF6	GO:0080090,regulation of primary metabolic process|GO:0019222,regulation of metabolic process|GO:0031326,regulation of cellular biosynthetic process|GO:0031323,regulation of cellular metabolic process|GO:0090304,nucleic acid metabolic process|GO:0044249,cellular biosynthetic process|GO:0034641,cellular nitrogen compound metabolic process|GO:0006807,nitrogen compound metabolic process|GO:0034645,c…	0	GO:0043169,cation binding|GO:0042393,histone binding|GO:0046914,transition metal ion binding|GO:0043167,ion binding|GO:0008270,zinc ion binding|GO:0005515,protein binding|GO:0046872,metal ion binding|GO:0005488,binding	0
B6SQ98	Putative uncharacterized protein OS=Zea mays PE=2 SV=1 - [B6SQ98_MAIZE]	53.66	2	2	2	3		1.16035	1.45403	1.30719	0.207662	0.158861		0.879711	0.818598	0.849155	0.0432135	0.05089		1.06021	1.02849	1.04435	0.0224256	0.0214733		0.844312	0.77136	0.807836	0.051585	0.0638558	41	4.24793	4.64014	ZEAMMB73_922994	GO:0009185,ribonucleoside diphosphate metabolic process|GO:0006732,coenzyme metabolic process|GO:0009141,nucleoside triphosphate metabolic process|GO:0009144,purine nucleoside triphosphate metabolic process|GO:0019752,carboxylic acid metabolic process|GO:0044723,single-organism carbohydrate metabolic process|GO:0034641,cellular nitrogen compound metabolic process|GO:0006807,nitrogen compound meta…	GO:0044425,membrane part|GO:0016021,integral component of membrane|GO:0016020,membrane|GO:0031224,intrinsic component of membrane	GO:0019200,carbohydrate kinase activity|GO:0008443,phosphofructokinase activity|GO:0016773,phosphotransferase activity, alcohol group as acceptor|GO:0016772,transferase activity, transferring phosphorus-containing groups|GO:0016301,kinase activity|GO:0003824,catalytic activity|GO:0016740,transferase activity|GO:0003872,6-phosphofructokinase activity	0
A0A1D6FNV7	Triose phosphate/phosphate translocator TPT chloroplastic OS=Zea mays GN=ZEAMMB73_Zm00001d010044 PE=4 SV=1 - [A0A1D6FNV7_MAIZE]	4.17	3	1	1	2	1.36763	1.31871		1.34317	0.0345895	0.0257522	0.842113	0.906878		0.874496	0.0457957	0.0523681	0.916973	0.932503		0.924738	0.0109816	0.0118753	1.04854	0.973815		1.01118	0.052835	0.0522511	216	24.3769	9.30518	LOC100273570	GO:0006810,transport|GO:0051179,localization|GO:0051234,establishment of localization	GO:0044425,membrane part|GO:0016021,integral component of membrane|GO:0016020,membrane|GO:0031224,intrinsic component of membrane	GO:0005215,transporter activity	0
A0A1D6GAN8	DExH-box ATP-dependent RNA helicase DExH6 OS=Zea mays GN=ZEAMMB73_Zm00001d012661 PE=4 SV=1 - [A0A1D6GAN8_MAIZE]	2.93	13	2	2	2	1.65143		1.21854	1.43499	0.306103	0.213314	0.945957		0.923369	0.934663	0.0159724	0.017089	0.741936		0.971262	0.856599	0.162158	0.189305	0.864526		0.986402	0.925464	0.0861792	0.09312	1195	132.151	7.31299	ZEAMMB73_997107	GO:0008152,metabolic process	0	GO:0035639,purine ribonucleoside triphosphate binding|GO:0005488,binding|GO:0003676,nucleic acid binding|GO:0043167,ion binding|GO:1901363,heterocyclic compound binding|GO:1901265,nucleoside phosphate binding|GO:0001882,nucleoside binding|GO:0043168,anion binding|GO:0000166,nucleotide binding|GO:0001883,purine nucleoside binding|GO:0032549,ribonucleoside binding|GO:0017076,purine nucleotide bindi…	0
A0A1D6ND66	Reticulon-like protein OS=Zea mays GN=ZEAMMB73_Zm00001d043551 PE=4 SV=1 - [A0A1D6ND66_MAIZE]	12.1	4	1	2	9	1.56666	1.68051	1.61904	1.62207	0.0569852	0.0351311	1.05982	1.07326	1.03767	1.05692	0.0179694	0.0170017	0.821124	0.788239	0.818255	0.809206	0.0182144	0.022509	0.564096	0.507727	0.570327	0.547383	0.0344846	0.062999	157	17.9056	8.30908	uaz7c01g04	0	GO:0005783,endoplasmic reticulum|GO:0005789,endoplasmic reticulum membrane|GO:0042175,nuclear outer membrane-endoplasmic reticulum membrane network|GO:0043229,intracellular organelle|GO:0043227,membrane-bounded organelle|GO:0043226,organelle|GO:0031224,intrinsic component of membrane|GO:0005737,cytoplasm|GO:0031090,organelle membrane|GO:0016021,integral component of membrane|GO:0016020,membrane|G…	0	0
P24067	Luminal-binding protein 2 OS=Zea mays GN=BIPE2 PE=1 SV=3 - [BIP2_MAIZE]	52.94	7	1	33	266	1.27382	1.26503	1.30391	1.28092	0.0203891	0.0159176	0.819555	0.847921	0.837817	0.835098	0.0143772	0.0172162	0.815633	0.808114	0.811828	0.811858	0.00375962	0.00463088	1.34638	1.31116	1.27189	1.30981	0.0372663	0.0284516	663	73.0397	5.21143	BIPE2	0	GO:0005737,cytoplasm|GO:0012505,endomembrane system|GO:0005783,endoplasmic reticulum|GO:0044432,endoplasmic reticulum part|GO:0043233,organelle lumen|GO:0044464,cell part|GO:0044444,cytoplasmic part|GO:0031974,membrane-enclosed lumen|GO:0005622,intracellular|GO:0044446,intracellular organelle part|GO:0070013,intracellular organelle lumen|GO:0043229,intracellular organelle|GO:0005788,endoplasmic r…	GO:0043168,anion binding|GO:0005488,binding|GO:0030554,adenyl nucleotide binding|GO:0035639,purine ribonucleoside triphosphate binding|GO:0097367,carbohydrate derivative binding|GO:1901363,heterocyclic compound binding|GO:1901265,nucleoside phosphate binding|GO:0000166,nucleotide binding|GO:0036094,small molecule binding|GO:0032553,ribonucleotide binding|GO:0032559,adenyl ribonucleotide binding|G…	zma04141,Protein processing in endoplasmic reticulum|zma03060,Protein export
P33627	Tubulin alpha-6 chain OS=Zea mays GN=TUBA6 PE=2 SV=1 - [TBA6_MAIZE]	31.11	14	1	12	90	1.22195	1.14482		1.18339	0.0545387	0.0460869	0.734422	0.809716		0.772069	0.0532412	0.0689591	0.96065	0.962779		0.961715	0.00150557	0.0015655	1.32013	1.28569		1.30291	0.024352	0.0186905	450	49.5674	5.05908	TUBA6	GO:0007017,microtubule-based process|GO:0009987,cellular process|GO:0008152,metabolic process|GO:0044763,single-organism cellular process|GO:0044699,single-organism process	GO:0005856,cytoskeleton|GO:0043234,protein complex|GO:0015630,microtubule cytoskeleton|GO:0043228,non-membrane-bounded organelle|GO:0043232,intracellular non-membrane-bounded organelle|GO:0044464,cell part|GO:0005623,cell|GO:0005737,cytoplasm|GO:0044446,intracellular organelle part|GO:0043229,intracellular organelle|GO:0044430,cytoskeletal part|GO:0044424,intracellular part|GO:0032991,macromolecu…	GO:0005200,structural constituent of cytoskeleton|GO:0035639,purine ribonucleoside triphosphate binding|GO:0005488,binding|GO:0005198,structural molecule activity|GO:1901363,heterocyclic compound binding|GO:1901265,nucleoside phosphate binding|GO:0001882,nucleoside binding|GO:0043168,anion binding|GO:0016462,pyrophosphatase activity|GO:0000166,nucleotide binding|GO:0032561,guanyl ribonucleotide b…	zma04145,Phagosome
A0A1D6H5P8	Prefoldin 6 OS=Zea mays GN=ZEAMMB73_Zm00001d009796 PE=4 SV=1 - [A0A1D6H5P8_MAIZE]	8.25	3	1	1	2		1.53139	1.53411	1.53275	0.00192494	0.00125587		1.00813	0.996703	1.00242	0.00807855	0.00805908		0.84371	0.857155	0.850433	0.00950703	0.011179		0.718513	0.701536	0.710025	0.0120045	0.0169072	97	10.9008	9.20264	GRMZM2G535911	GO:0044267,cellular protein metabolic process|GO:0006457,protein folding|GO:0044260,cellular macromolecule metabolic process|GO:0044238,primary metabolic process|GO:0019538,protein metabolic process|GO:0009987,cellular process|GO:0044237,cellular metabolic process|GO:0043170,macromolecule metabolic process|GO:0071704,organic substance metabolic process|GO:0008152,metabolic process	GO:0043234,protein complex|GO:0016272,prefoldin complex|GO:0016021,integral component of membrane|GO:0016020,membrane|GO:0044425,membrane part|GO:0032991,macromolecular complex|GO:0031224,intrinsic component of membrane	GO:0005515,protein binding|GO:0097159,organic cyclic compound binding|GO:0051082,unfolded protein binding|GO:0005488,binding|GO:0003676,nucleic acid binding|GO:1901363,heterocyclic compound binding	0
C4JBU0	Uncharacterized protein OS=Zea mays PE=2 SV=1 - [C4JBU0_MAIZE]	12.93	8	2	2	4	1.1534	1.3117	1.28128	1.24879	0.0839996	0.0672646	0.834739	0.797123	0.820372	0.817411	0.0189819	0.0232219	0.969767	0.94875	0.952886	0.957134	0.0111341	0.0116327	1.21843	1.10724	1.11684	1.1475	0.0616132	0.0536932	147	16.4362	4.91943	GRMZM2G138744	GO:0042537,benzene-containing compound metabolic process|GO:0044237,cellular metabolic process|GO:0009310,amine catabolic process|GO:0019752,carboxylic acid metabolic process|GO:0009063,cellular amino acid catabolic process|GO:0009074,aromatic amino acid family catabolic process|GO:0042402,cellular biogenic amine catabolic process|GO:0006807,nitrogen compound metabolic process|GO:0044281,small mo…	0	GO:0016787,hydrolase activity|GO:0016810,hydrolase activity, acting on carbon-nitrogen (but not peptide) bonds|GO:0016811,hydrolase activity, acting on carbon-nitrogen (but not peptide) bonds, in linear amides|GO:0003824,catalytic activity|GO:0004061,arylformamidase activity	0
A0A1D6M5Z2	Phosphatidate phosphatase PAH1 OS=Zea mays GN=ZEAMMB73_Zm00001d038389 PE=4 SV=1 - [A0A1D6M5Z2_MAIZE]	3.98	5	2	2	5		1.62161	1.49833	1.55997	0.0871681	0.055878		1.09002	0.952748	1.02139	0.0970671	0.0950347		0.653209	0.801394	0.727301	0.104783	0.14407		0.831998	0.890483	0.861241	0.0413548	0.0480177	778	85.1405	4.52588	LOC100279857	GO:0009991,response to extracellular stimulus|GO:0009267,cellular response to starvation|GO:0042594,response to starvation|GO:0044699,single-organism process|GO:0051716,cellular response to stimulus|GO:0071704,organic substance metabolic process|GO:0071496,cellular response to external stimulus|GO:0006629,lipid metabolic process|GO:0009987,cellular process|GO:0044710,single-organism metabolic pro…	0	0	zma01110,Biosynthesis of secondary metabolites|zma00561,Glycerolipid metabolism|zma01100,Metabolic pathways|zma00564,Glycerophospholipid metabolism
B7ZZR5	Uncharacterized protein OS=Zea mays PE=2 SV=1 - [B7ZZR5_MAIZE]	4.71	6	3	3	9	1.12098	1.12	1.15968	1.13355	0.0226284	0.0199624	0.721018	0.740461	0.767906	0.743128	0.0235575	0.0317004	1.03112	1.01405	1.02364	1.02294	0.00855698	0.00836512	1.21718	1.31198	1.32172	1.28363	0.0577492	0.0449891	595	64.1327	8.25049	pco135901b	0	GO:0044425,membrane part|GO:0016021,integral component of membrane|GO:0016020,membrane|GO:0031224,intrinsic component of membrane	0	0
B4FFN2	Flavonol synthase/flavanone 3-hydroxylase OS=Zea mays GN=AY110330 PE=2 SV=1 - [B4FFN2_MAIZE]	4.67	1	2	2	4	1.38376	1.51828	1.45137	1.45114	0.0672584	0.0463488	0.955884	0.996361	0.902105	0.95145	0.0472845	0.0496973	0.782842	0.76402	0.771842	0.772901	0.00945553	0.0122338	1.09208	0.87559	1.11758	1.02842	0.132964	0.12929	300	32.483	5.37646	AY110330	GO:0008152,metabolic process|GO:0044710,single-organism metabolic process|GO:0044699,single-organism process|GO:0055114,oxidation-reduction process	0	GO:0043169,cation binding|GO:0043167,ion binding|GO:0003824,catalytic activity|GO:0005488,binding|GO:0046872,metal ion binding|GO:0016491,oxidoreductase activity	0
A0A1D6HTN9	Acidic endochitinase OS=Zea mays GN=ZEAMMB73_Zm00001d018966 PE=4 SV=1 - [A0A1D6HTN9_MAIZE]	25	2	5	6	10	1.61588	1.43508	1.63811	1.56302	0.111356	0.0712439	0.950527	1.16514	0.962012	1.02589	0.120731	0.117683	0.782711	0.895516	0.798802	0.825676	0.0610155	0.0738976	0.791601	0.756074	0.779348	0.775674	0.018046	0.0232649	308	33.7268	7.54736	LOC100274481	GO:0044238,primary metabolic process|GO:0005975,carbohydrate metabolic process|GO:0008152,metabolic process|GO:0071704,organic substance metabolic process	0	GO:0016787,hydrolase activity|GO:0003824,catalytic activity|GO:0016798,hydrolase activity, acting on glycosyl bonds|GO:0004553,hydrolase activity, hydrolyzing O-glycosyl compounds	zma01100,Metabolic pathways|zma00520,Amino sugar and nucleotide sugar metabolism
B8QVM0	Chitinase (Fragment) OS=Zea mays subsp. parviglumis GN=chiI PE=3 SV=1 - [B8QVM0_ZEAMP]	7.77	35	1	1	25	1.31806	1.53103	1.38175	1.41028	0.109312	0.0775107	1.00139	0.885005	0.893296	0.926565	0.0649366	0.0700832	0.846256	0.905378	0.908606	0.886747	0.0351029	0.0395861	0.905352	0.903334	0.940842	0.916509	0.0210966	0.0230184	309	32.1637	4.94482	LOC100280135	GO:0046348,amino sugar catabolic process|GO:0044248,cellular catabolic process|GO:0044036,cell wall macromolecule metabolic process|GO:0006807,nitrogen compound metabolic process|GO:1901575,organic substance catabolic process|GO:0044260,cellular macromolecule metabolic process|GO:0016998,cell wall macromolecule catabolic process|GO:0071554,cell wall organization or biogenesis|GO:0071704,organic s…	GO:0044425,membrane part|GO:0016021,integral component of membrane|GO:0016020,membrane|GO:0031224,intrinsic component of membrane	GO:0016787,hydrolase activity|GO:0097367,carbohydrate derivative binding|GO:0016798,hydrolase activity, acting on glycosyl bonds|GO:0003824,catalytic activity|GO:0008061,chitin binding|GO:0004553,hydrolase activity, hydrolyzing O-glycosyl compounds|GO:0004568,chitinase activity|GO:0005488,binding	0
A0A096S954	Uncharacterized protein OS=Zea mays GN=Zm.139861 PE=4 SV=1 - [A0A096S954_MAIZE]	5.35	4	4	4	7	1.19145	1.33813	1.28755	1.27238	0.0745087	0.0585587	0.884538	0.792829	0.836896	0.838088	0.0458657	0.0547266	0.847775	0.904656	0.873222	0.875218	0.0284929	0.0325552	1.31923	1.19191	1.36755	1.2929	0.0907329	0.0701781	804	90.5515	6.68311	#N/A	#N/A	#N/A	#N/A	#N/A
B4FTR1	Alkyl transferase OS=Zea mays PE=2 SV=1 - [B4FTR1_MAIZE]	12.09	7	3	3	8	1.33894	1.32333	1.3178	1.32669	0.010967	0.00826644	0.830149	0.858729	0.935902	0.874927	0.0547057	0.062526	0.884862	0.845897	0.88881	0.873189	0.0237185	0.0271631	1.15354	1.19023	1.00167	1.11515	0.0999719	0.0896492	306	33.4872	9.75928	LOC100285459	GO:0008152,metabolic process	0	GO:0016765,transferase activity, transferring alkyl or aryl (other than methyl) groups|GO:0016740,transferase activity|GO:0003824,catalytic activity	zma00900,Terpenoid backbone biosynthesis|zma01110,Biosynthesis of secondary metabolites
B6U8P6	ABA-responsive protein OS=Zea mays PE=2 SV=1 - [B6U8P6_MAIZE]	13.97	3	3	3	5	1.42388	1.45737	1.55602	1.47909	0.0686971	0.0464455	1.03375	0.934822	0.957966	0.975513	0.0517464	0.0530453	0.875777	0.837814	0.83796	0.850517	0.0218758	0.0257206	0.739954	0.897144	0.763473	0.80019	0.0847838	0.105955	272	29.1364	6.60986	LOC100285725	GO:0009628,response to abiotic stimulus|GO:0050896,response to stimulus|GO:0010286,heat acclimation|GO:0006950,response to stress|GO:0009266,response to temperature stimulus|GO:0009408,response to heat	0	0	0
C0HEX8	Uncharacterized protein OS=Zea mays GN=LOC100304339 PE=2 SV=1 - [C0HEX8_MAIZE]	3.61	1	1	1	3	0.897184	0.884387	0.72476	0.835444	0.0960681	0.114991	0.57083	0.601811	0.480549	0.551064	0.0630014	0.114327	1.22035	1.21406	1.33361	1.25601	0.067279	0.0535658	1.4935	1.47037	1.63175	1.53187	0.0872665	0.0569673	360	40.2935	5.78271	GRMZM2G163120	0	0	0	0
B4FS02	Chlorophyll a-b binding protein, chloroplastic OS=Zea mays PE=2 SV=1 - [B4FS02_MAIZE]	71.14	1	1	8	299	1.2299	1.17592	1.18651	1.19744	0.0286002	0.0238844	0.789193	0.824513	0.766109	0.793272	0.0294149	0.0370805	1.02963	0.984649	1.01417	1.00948	0.0228542	0.0226395	1.19011	1.12688	1.21278	1.17659	0.0445196	0.0378379	149	16.6235	6.3667	ZEAMMB73_290736	GO:0044267,cellular protein metabolic process|GO:0044260,cellular macromolecule metabolic process|GO:0044238,primary metabolic process|GO:0019538,protein metabolic process|GO:0044237,cellular metabolic process|GO:0019684,photosynthesis, light reaction|GO:0009987,cellular process|GO:0006464,cellular protein modification process|GO:0015979,photosynthesis|GO:0071704,organic substance metabolic proce…	GO:0034357,photosynthetic membrane|GO:0043229,intracellular organelle|GO:0043227,membrane-bounded organelle|GO:0043226,organelle|GO:0031224,intrinsic component of membrane|GO:0005737,cytoplasm|GO:0009536,plastid|GO:0016021,integral component of membrane|GO:0016020,membrane|GO:0044436,thylakoid part|GO:0009507,chloroplast|GO:0009579,thylakoid|GO:0009523,photosystem II|GO:0043234,protein complex|GO…	GO:0016168,chlorophyll binding|GO:0046906,tetrapyrrole binding|GO:0097159,organic cyclic compound binding|GO:0005488,binding|GO:1901363,heterocyclic compound binding	zma00196,Photosynthesis - antenna proteins
B4F8P5	Uncharacterized protein OS=Zea mays GN=lon1 PE=2 SV=1 - [B4F8P5_MAIZE]	8.56	13	1	4	7	1.29755	1.20716		1.25236	0.0639171	0.0510375	0.800902	0.859772		0.830337	0.0416272	0.050133	0.840949	0.860706		0.850827	0.0139697	0.0164189	1.34387	1.31955		1.33171	0.0171951	0.0129121	514	57.1562	8.83643	LON1	GO:0033036,macromolecule localization|GO:0008104,protein localization|GO:0072663,establishment of protein localization to peroxisome|GO:0072662,protein localization to peroxisome|GO:0044248,cellular catabolic process|GO:0016485,protein processing|GO:0051641,cellular localization|GO:0051179,localization|GO:0044699,single-organism process|GO:0044267,cellular protein metabolic process|GO:1901575,org…	GO:0005782,peroxisomal matrix|GO:0031974,membrane-enclosed lumen|GO:0042579,microbody|GO:0043229,intracellular organelle|GO:0043227,membrane-bounded organelle|GO:0043226,organelle|GO:0005737,cytoplasm|GO:0044446,intracellular organelle part|GO:0005777,peroxisome|GO:0031907,microbody lumen|GO:0044439,peroxisomal part|GO:0044438,microbody part|GO:0043231,intracellular membrane-bounded organelle|GO:…	GO:0004176,ATP-dependent peptidase activity|GO:0004252,serine-type endopeptidase activity|GO:0004175,endopeptidase activity|GO:0035639,purine ribonucleoside triphosphate binding|GO:0005488,binding|GO:0016887,ATPase activity|GO:0008233,peptidase activity|GO:0043167,ion binding|GO:1901363,heterocyclic compound binding|GO:0001883,purine nucleoside binding|GO:0001882,nucleoside binding|GO:0043168,ani…	0
A0A0N9E6H2	Superoxide dismutase [Cu-Zn] OS=Zea mays PE=2 SV=1 - [A0A0N9E6H2_MAIZE]	32.89	8	1	5	56	1.97777	1.91479	1.64158	1.84471	0.178714	0.096879	1.25206	1.2011	1.21708	1.22341	0.026067	0.0213068	0.489305	0.543727	0.685448	0.572827	0.101258	0.176768	0.424465	0.482878	0.529501	0.478948	0.0526283	0.109883	152	15.0454	6.1001	SODCC.3	GO:0000305,response to oxygen radical|GO:0000303,response to superoxide|GO:0000302,response to reactive oxygen species|GO:0006801,superoxide metabolic process|GO:0070887,cellular response to chemical stimulus|GO:0044699,single-organism process|GO:0044710,single-organism metabolic process|GO:0071451,cellular response to superoxide|GO:0071450,cellular response to oxygen radical|GO:0009987,cellular …	GO:0005737,cytoplasm|GO:0044464,cell part|GO:0005623,cell|GO:0005622,intracellular|GO:0044424,intracellular part	GO:0016721,oxidoreductase activity, acting on superoxide radicals as acceptor|GO:0043169,cation binding|GO:0016209,antioxidant activity|GO:0043167,ion binding|GO:0003824,catalytic activity|GO:0005488,binding|GO:0004784,superoxide dismutase activity|GO:0046872,metal ion binding|GO:0016491,oxidoreductase activity	zma04146,Peroxisome
B4F8V5	Uncharacterized protein OS=Zea mays GN=LOC100191453 PE=2 SV=1 - [B4F8V5_MAIZE]	43.88	5	1	23	121		1.29301	0.948133	1.12057	0.243864	0.217625		0.805015	0.682225	0.74362	0.086826	0.116761		1.0233	1.36463	1.19396	0.241361	0.202151		0.958759	0.971726	0.965242	0.00916931	0.00949949	743	80.628	6.49365	LOC100191453	GO:0009141,nucleoside triphosphate metabolic process|GO:0009144,purine nucleoside triphosphate metabolic process|GO:0009167,purine ribonucleoside monophosphate metabolic process|GO:0034641,cellular nitrogen compound metabolic process|GO:0006807,nitrogen compound metabolic process|GO:0044281,small molecule metabolic process|GO:0009161,ribonucleoside monophosphate metabolic process|GO:0009123,nucle…	GO:0016020,membrane	GO:0005488,binding|GO:0051540,metal cluster binding|GO:0003824,catalytic activity|GO:0008137,NADH dehydrogenase (ubiquinone) activity|GO:0051536,iron-sulfur cluster binding|GO:0016655,oxidoreductase activity, acting on NAD(P)H, quinone or similar compound as acceptor|GO:0050136,NADH dehydrogenase (quinone) activity|GO:0016651,oxidoreductase activity, acting on NAD(P)H|GO:0009055,electron carrier …	zma01100,Metabolic pathways|zma00190,Oxidative phosphorylation
A0A1D6JIA6	L-asparaginase family protein OS=Zea mays GN=ZEAMMB73_Zm00001d026643 PE=4 SV=1 - [A0A1D6JIA6_MAIZE]	5.19	8	1	1	2	1.27532		1.52948	1.4024	0.179722	0.128153	0.961758		0.899861	0.93081	0.0437678	0.0470212	0.957558		0.894707	0.926133	0.044442	0.0479867	0.884079		0.797341	0.84071	0.0613326	0.0729533	154	16.6815	6.01123	LOC100272436	GO:0008152,metabolic process	0	GO:0016787,hydrolase activity|GO:0003824,catalytic activity	0
C0PAK6	Uncharacterized protein OS=Zea mays PE=2 SV=1 - [C0PAK6_MAIZE]	3.52	3	1	1	2	1.59804		1.14983	1.37394	0.316934	0.230676	0.74731		1.07668	0.911995	0.232899	0.255373	0.915685		0.955436	0.93556	0.0281082	0.0300442	0.932302		0.843772	0.888037	0.0626004	0.070493	284	31.3297	4.93213	IDP257	0	GO:0005635,nuclear envelope|GO:0031975,envelope|GO:0043229,intracellular organelle|GO:0043227,membrane-bounded organelle|GO:0043226,organelle|GO:0031224,intrinsic component of membrane|GO:0046930,pore complex|GO:0016021,integral component of membrane|GO:0016020,membrane|GO:0031967,organelle envelope|GO:0012505,endomembrane system|GO:0043234,protein complex|GO:0032991,macromolecular complex|GO:004…	GO:0017056,structural constituent of nuclear pore|GO:0005198,structural molecule activity	0
A0A1D6K8X4	Haloacid dehalogenase-like hydrolase domain-containing protein Sgpp OS=Zea mays GN=ZEAMMB73_Zm00001d030009 PE=4 SV=1 - [A0A1D6K8X4_MAIZE]	31.28	7	5	6	26	1.57006	1.69265	1.6266	1.62977	0.0613546	0.0376462	1.05367	1.09048	1.1063	1.08348	0.0270044	0.0249237	0.665969	0.617757	0.622691	0.635472	0.0265258	0.0417419	0.736429	0.803955	0.76272	0.767701	0.0340377	0.0443372	243	26.0412	5.0083	Zm.97303	GO:0080090,regulation of primary metabolic process|GO:0019222,regulation of metabolic process|GO:0006771,riboflavin metabolic process|GO:0044281,small molecule metabolic process|GO:0044283,small molecule biosynthetic process|GO:1901362,organic cyclic compound biosynthetic process|GO:1901360,organic cyclic compound metabolic process|GO:0051716,cellular response to stimulus|GO:0044711,single-organi…	0	GO:0016787,hydrolase activity|GO:0016779,nucleotidyltransferase activity|GO:0016301,kinase activity|GO:0016773,phosphotransferase activity, alcohol group as acceptor|GO:0016772,transferase activity, transferring phosphorus-containing groups|GO:0008531,riboflavin kinase activity|GO:0070566,adenylyltransferase activity|GO:0003824,catalytic activity|GO:0016740,transferase activity|GO:0003919,FMN ade…	zma01100,Metabolic pathways|zma00740,Riboflavin metabolism|zma01110,Biosynthesis of secondary metabolites
P80607	Alpha-1,4-glucan-protein synthase [UDP-forming] OS=Zea mays GN=UPTG PE=1 SV=2 - [UPTG_MAIZE]	46.43	13	2	16	76	1.53375	1.39067	1.37298	1.43247	0.0881569	0.0615419	0.867192	0.97369	1.01658	0.952489	0.0769195	0.0807564	0.7994	0.84355	0.842979	0.828643	0.0253272	0.0305647	1.09195	0.93881	0.887777	0.972847	0.106259	0.109224	364	41.1776	6.12549	UPTG	GO:0030243,cellulose metabolic process|GO:0030244,cellulose biosynthetic process|GO:0044249,cellular biosynthetic process|GO:0009250,glucan biosynthetic process|GO:0034645,cellular macromolecule biosynthetic process|GO:0033692,cellular polysaccharide biosynthetic process|GO:0071840,cellular component organization or biogenesis|GO:1901576,organic substance biosynthetic process|GO:0044710,single-or…	GO:0005737,cytoplasm|GO:0005794,Golgi apparatus|GO:0043231,intracellular membrane-bounded organelle|GO:0005618,cell wall|GO:0044464,cell part|GO:0044444,cytoplasmic part|GO:0005623,cell|GO:0030312,external encapsulating structure|GO:0055044,symplast|GO:0043229,intracellular organelle|GO:0071944,cell periphery|GO:0030054,cell junction|GO:0005911,cell-cell junction|GO:0044424,intracellular part|GO:…	GO:0016853,isomerase activity|GO:0003824,catalytic activity|GO:0016740,transferase activity|GO:0016757,transferase activity, transferring glycosyl groups|GO:0016866,intramolecular transferase activity	zma00520,Amino sugar and nucleotide sugar metabolism
B6TXJ8	Glycoside hydrolase, family 28 OS=Zea mays PE=2 SV=1 - [B6TXJ8_MAIZE]	11.16	3	3	3	6	1.30066	0.959469	0.980394	1.08017	0.19123	0.177037	0.69251	0.767365	0.697625	0.719166	0.0418192	0.0581495	0.889004	0.951968	0.93287	0.924614	0.0322836	0.0349158	1.35078	1.59734	1.63039	1.52617	0.152791	0.100114	439	47.0662	6.04932	LOC100284797	GO:0044238,primary metabolic process|GO:0005975,carbohydrate metabolic process|GO:0071704,organic substance metabolic process|GO:0009987,cellular process|GO:0016043,cellular component organization|GO:0071554,cell wall organization or biogenesis|GO:0071555,cell wall organization|GO:0045229,external encapsulating structure organization|GO:0008152,metabolic process|GO:0071840,cellular component orga…	GO:0005576,extracellular region	GO:0016787,hydrolase activity|GO:0016798,hydrolase activity, acting on glycosyl bonds|GO:0004650,polygalacturonase activity|GO:0003824,catalytic activity|GO:0004553,hydrolase activity, hydrolyzing O-glycosyl compounds	0
A0A1D6NKX6	Hypersensitive-induced response protein 1 OS=Zea mays GN=ZEAMMB73_Zm00001d044323 PE=4 SV=1 - [A0A1D6NKX6_MAIZE]	13.93	1	1	2	3		0.700728	0.661844	0.681286	0.0274953	0.040358		0.325439	0.582269	0.453854	0.181606	0.400142		1.44609	1.1823	1.31419	0.186525	0.141931		1.71304	1.82208	1.76756	0.077107	0.0436234	122	13.1618	9.24658	GRMZM2G011115	0	GO:0016020,membrane	0	0
B4FQS9	Putative cytochrome P450 superfamily protein OS=Zea mays GN=LOC100272801 PE=2 SV=1 - [B4FQS9_MAIZE]	15.17	4	2	7	17	1.32896	1.31677		1.32286	0.00861688	0.0065138	0.866596	0.897557		0.882076	0.0218924	0.0248192	0.81838	0.811908		0.815144	0.00457661	0.00561448	1.22409	1.21753		1.22081	0.00463394	0.0037958	501	56.949	8.86572	LOC100272801	GO:0008152,metabolic process|GO:0044710,single-organism metabolic process|GO:0044699,single-organism process|GO:0055114,oxidation-reduction process	0	GO:0043169,cation binding|GO:0004497,monooxygenase activity|GO:0046914,transition metal ion binding|GO:0020037,heme binding|GO:0046906,tetrapyrrole binding|GO:0097159,organic cyclic compound binding|GO:0016705,oxidoreductase activity, acting on paired donors, with incorporation or reduction of molecular oxygen|GO:0043167,ion binding|GO:0003824,catalytic activity|GO:0005488,binding|GO:0005506,iron…	zma00130,Ubiquinone and other terpenoid-quinone biosynthesis|zma00940,Phenylpropanoid biosynthesis|zma01100,Metabolic pathways|zma01110,Biosynthesis of secondary metabolites|zma00945,Stilbenoid, diarylheptanoid and gingerol biosynthesis|zma00941,Flavonoid biosynthesis|zma00360,Phenylalanine metabolism
A0A096QF11	Uncharacterized protein OS=Zea mays GN=Zm.40574 PE=4 SV=1 - [A0A096QF11_MAIZE]	18.44	1	9	9	36	1.41814	1.27618	1.38628	1.3602	0.0744845	0.05476	0.913309	0.908024	0.90049	0.907274	0.00644251	0.00710095	0.868131	0.841927	0.879668	0.863242	0.0193395	0.0224034	0.883906	0.809084	0.845322	0.846104	0.0374168	0.0442225	667	72.134	6.27783	#N/A	#N/A	#N/A	#N/A	#N/A
B4FUH2	Aspartate aminotransferase OS=Zea mays GN=pco118382 PE=2 SV=1 - [B4FUH2_MAIZE]	32.9	5	13	13	57	1.5209	1.52322	1.31982	1.45464	0.116768	0.0802726	0.980119	0.969825	0.962701	0.970882	0.00875684	0.00901947	0.858635	0.790365	0.842009	0.830336	0.0356002	0.0428745	0.780927	0.805002	0.888012	0.824647	0.0561803	0.0681265	459	50.1506	8.38232	pco118382	GO:0022622,root system development|GO:0034440,lipid oxidation|GO:0048589,developmental growth|GO:0048588,developmental cell growth|GO:0048468,cell development|GO:0048469,cell maturation|GO:0043449,cellular alkene metabolic process|GO:0044281,small molecule metabolic process|GO:0044282,small molecule catabolic process|GO:0009693,ethylene biosynthetic process|GO:0071840,cellular component organizat…	GO:0005737,cytoplasm|GO:0043231,intracellular membrane-bounded organelle|GO:0044464,cell part|GO:0016020,membrane|GO:0005777,peroxisome|GO:0044444,cytoplasmic part|GO:0005623,cell|GO:0005622,intracellular|GO:0042579,microbody|GO:0043229,intracellular organelle|GO:0044424,intracellular part|GO:0043227,membrane-bounded organelle|GO:0043226,organelle	GO:0043168,anion binding|GO:0008483,transaminase activity|GO:0097159,organic cyclic compound binding|GO:0003824,catalytic activity|GO:0070546,L-phenylalanine aminotransferase activity|GO:1901363,heterocyclic compound binding|GO:0004069,L-aspartate:2-oxoglutarate aminotransferase activity|GO:0016740,transferase activity|GO:0048037,cofactor binding|GO:0080130,L-phenylalanine:2-oxoglutarate aminotra…	zma01230,Biosynthesis of amino acids|zma00270,Cysteine and methionine metabolism|zma00350,Tyrosine metabolism|zma01210,2-Oxocarboxylic acid metabolism|zma00960,Tropane, piperidine and pyridine alkaloid biosynthesis|zma00710,Carbon fixation in photosynthetic organisms|zma01100,Metabolic pathways|zma00330,Arginine and proline metabolism|zma00400,Phenylalanine, tyrosine and tryptophan biosynthesis|z…
A0A096RLE4	Uncharacterized protein OS=Zea mays GN=umc2110 PE=4 SV=1 - [A0A096RLE4_MAIZE]	21.15	8	5	8	21	1.28988	1.37268	0.928521	1.19703	0.236189	0.197313	0.726428	0.75325	0.918386	0.799355	0.103953	0.130046	0.857954	0.889141	0.95928	0.902125	0.0518958	0.0575262	1.19953	1.05659	1.16619	1.14077	0.0747848	0.0655564	506	55.3274	5.23682	#N/A	#N/A	#N/A	#N/A	#N/A
B6TNK2	2-oxoglutarate (2OG) and Fe(II)-dependent oxygenase superfamily protein OS=Zea mays GN=ZEAMMB73_Zm00001d051664 PE=2 SV=1 - [B6TNK2_MAIZE]	11.8	2	4	4	7	1.20825	1.38832	1.20844	1.26834	0.103912	0.0819276	0.831145	0.841805	0.868616	0.847189	0.019307	0.0227895	1.03861	0.902623	0.995699	0.978977	0.0695183	0.0710111	0.989876	1.00148	0.725503	0.90562	0.156094	0.172362	356	39.219	6.69775	LOC100192575	GO:0008152,metabolic process|GO:0044710,single-organism metabolic process|GO:0044699,single-organism process|GO:0055114,oxidation-reduction process	0	GO:0043169,cation binding|GO:0046914,transition metal ion binding|GO:0043167,ion binding|GO:0003824,catalytic activity|GO:0005488,binding|GO:0005506,iron ion binding|GO:0046872,metal ion binding|GO:0016491,oxidoreductase activity	0
B6TZ91	Esterase OS=Zea mays GN=pco109727 PE=2 SV=1 - [B6TZ91_MAIZE]	5.12	1	1	1	2		1.56386	1.46655	1.51521	0.068806	0.0454103		0.947349	1.07793	1.01264	0.0923351	0.0911826		0.827026	0.805105	0.816065	0.0155001	0.0189937		0.811804	0.745162	0.778483	0.047123	0.0605318	371	40.5786	7.7085	Zm.144922	GO:0008152,metabolic process	0	GO:0016787,hydrolase activity|GO:0016788,hydrolase activity, acting on ester bonds|GO:0003824,catalytic activity	0
B6TNT5	Peptide methionine sulfoxide reductase OS=Zea mays GN=ZEAMMB73_Zm00001d003271 PE=2 SV=1 - [B6TNT5_MAIZE]	30.81	2	1	5	35	1.10288	1.22729	1.11952	1.1499	0.0675396	0.0587354	0.785586	0.775236	0.744736	0.768519	0.0212371	0.0276337	1.0507	1.09739	1.06304	1.07038	0.0241979	0.0226069	1.16937	1.18392	1.31074	1.22134	0.0777597	0.0636673	185	20.4919	6.27783	LOC100283982	GO:0044267,cellular protein metabolic process|GO:0044710,single-organism metabolic process|GO:0044260,cellular macromolecule metabolic process|GO:0044238,primary metabolic process|GO:0019538,protein metabolic process|GO:0050896,response to stimulus|GO:0009987,cellular process|GO:0044237,cellular metabolic process|GO:0043170,macromolecule metabolic process|GO:0071704,organic substance metabolic pr…	0	GO:0008113,peptide-methionine (S)-S-oxide reductase activity|GO:0003824,catalytic activity|GO:0016671,oxidoreductase activity, acting on a sulfur group of donors, disulfide as acceptor|GO:0016667,oxidoreductase activity, acting on a sulfur group of donors|GO:0016491,oxidoreductase activity	0
A0A096Q0A3	Uncharacterized protein OS=Zea mays GN=Zm.25792 PE=4 SV=1 - [A0A096Q0A3_MAIZE]	13.27	1	2	2	5	1.6071	1.62925	1.47952	1.57196	0.0808153	0.0514106	1.12327	0.98694	1.04585	1.05202	0.0683734	0.0649925	0.594066	0.641247	0.689664	0.641659	0.0478007	0.0744955	0.900751	0.995256	0.929654	0.941887	0.0484254	0.0514132	196	20.7055	10.9312	#N/A	#N/A	#N/A	#N/A	#N/A
A0A1D6NGY7	Myosin heavy chain-like OS=Zea mays GN=ZEAMMB73_Zm00001d044008 PE=4 SV=1 - [A0A1D6NGY7_MAIZE]	1.73	6	3	3	4	1.30378	1.695	0.944056	1.31428	0.375584	0.285772	0.787911	0.801273	1.05093	0.880037	0.148145	0.16834	1.00112	0.864992	1.04844	0.971518	0.095239	0.0980312	1.03434	0.826374	0.957998	0.93957	0.105199	0.111965	1672	191.096	4.81787	Zm.6449	0	0	0	0
B4FTK0	Early nodulin-like protein 9 OS=Zea mays GN=ZEAMMB73_Zm00001d014463 PE=2 SV=1 - [B4FTK0_MAIZE]	12.64	1	3	3	12	1.53856	1.79374	1.57952	1.63727	0.137046	0.0837036	1.08536	1.08168	1.13084	1.09929	0.027382	0.0249087	0.695799	0.581769	0.702269	0.659946	0.0677803	0.102706	0.763369	0.755874	0.700466	0.739903	0.0343583	0.0464363	269	26.3992	5.14795	GRMZM2G167578	0	0	GO:0009055,electron carrier activity	0
C0P9L3	Uncharacterized protein OS=Zea mays PE=2 SV=1 - [C0P9L3_MAIZE]	2.94	1	1	1	2	1.31683		1.32477	1.3208	0.00561176	0.00424877	0.868366		0.910097	0.889232	0.0295078	0.0331835	0.958871		0.902948	0.93091	0.0395434	0.0424783	0.987081		1.00964	0.998358	0.0159479	0.0159742	340	36.3646	7.09326	Zm.35095	GO:0008152,metabolic process	0	GO:0003824,catalytic activity|GO:0048037,cofactor binding|GO:0005488,binding|GO:0050662,coenzyme binding	zma01100,Metabolic pathways|zma00940,Phenylpropanoid biosynthesis|zma01110,Biosynthesis of secondary metabolites
O49164	NADPH HC toxin reductase OS=Zea mays GN=hm1 PE=4 SV=1 - [O49164_MAIZE]	8.15	21	3	3	5	1.21514		1.11689	1.16601	0.0694755	0.0595838	0.878186		0.692666	0.785426	0.131182	0.167021	0.929399		1.00229	0.965843	0.0515392	0.0533619	1.07465		1.3822	1.22843	0.217472	0.177032	356	38.5199	6.25244	ZEAMMB73_312566	GO:0008152,metabolic process	0	GO:0003824,catalytic activity|GO:0048037,cofactor binding|GO:0005488,binding|GO:0050662,coenzyme binding	0
B6U8P0	Hydrolase, acting on ester bonds OS=Zea mays PE=2 SV=1 - [B6U8P0_MAIZE]	2.21	3	1	1	2	1.28661		1.49002	1.38831	0.143831	0.103602	0.899851		0.971416	0.935634	0.0506046	0.0540859	1.02481		0.773228	0.89902	0.177897	0.197879	0.847095		0.95373	0.900413	0.0754022	0.0837418	542	60.5568	7.76709	LOC100280012	GO:0008152,metabolic process	0	GO:0016787,hydrolase activity|GO:0016788,hydrolase activity, acting on ester bonds|GO:0003824,catalytic activity	zma00562,Inositol phosphate metabolism|zma01100,Metabolic pathways|zma01110,Biosynthesis of secondary metabolites|zma00565,Ether lipid metabolism|zma00564,Glycerophospholipid metabolism
C0HE93	Uncharacterized protein OS=Zea mays GN=LOC100304271 PE=2 SV=1 - [C0HE93_MAIZE]	8.4	1	3	3	4	1.57687	0.987988		1.28243	0.416399	0.324697	0.841953	0.887495		0.864724	0.0322032	0.037241	0.766028	1.00261		0.88432	0.16729	0.189174	0.945292	1.26317		1.10423	0.224773	0.203556	405	43.8394	7.1665	Zm.131797	GO:0044267,cellular protein metabolic process|GO:0033036,macromolecule localization|GO:0006810,transport|GO:0044260,cellular macromolecule metabolic process|GO:0044238,primary metabolic process|GO:0019538,protein metabolic process|GO:0008104,protein localization|GO:0009987,cellular process|GO:0044237,cellular metabolic process|GO:0043170,macromolecule metabolic process|GO:0045184,establishment of…	0	0	0
B4FWU6	Uncharacterized protein OS=Zea mays GN=gpm745b PE=2 SV=1 - [B4FWU6_MAIZE]	46.26	13	17	17	109	1.38557	1.37106	1.36577	1.37413	0.0102538	0.00746203	0.913926	0.94067	0.927452	0.927349	0.0133723	0.0144199	0.854147	0.833182	0.836953	0.841427	0.0111754	0.0132815	0.94963	0.990612	1.07397	1.00474	0.0633636	0.0630648	495	53.0884	6.39209	gpm745b	GO:0008152,metabolic process|GO:0042592,homeostatic process|GO:0034641,cellular nitrogen compound metabolic process|GO:0006807,nitrogen compound metabolic process|GO:0050789,regulation of biological process|GO:0044699,single-organism process|GO:0044712,single-organism catabolic process|GO:0044710,single-organism metabolic process|GO:0071704,organic substance metabolic process|GO:0065007,biologica…	GO:0005737,cytoplasm|GO:0043231,intracellular membrane-bounded organelle|GO:0044464,cell part|GO:0005777,peroxisome|GO:0044444,cytoplasmic part|GO:0005623,cell|GO:0005622,intracellular|GO:0042579,microbody|GO:0043229,intracellular organelle|GO:0044424,intracellular part|GO:0043227,membrane-bounded organelle|GO:0043226,organelle	GO:0005488,binding|GO:0000166,nucleotide binding|GO:1901363,heterocyclic compound binding|GO:1901265,nucleoside phosphate binding|GO:0016491,oxidoreductase activity|GO:0043168,anion binding|GO:0050662,coenzyme binding|GO:0050661,NADP binding|GO:0050660,flavin adenine dinucleotide binding|GO:0004362,glutathione-disulfide reductase activity|GO:0043167,ion binding|GO:0016667,oxidoreductase activity,…	zma00480,Glutathione metabolism
B6TGF0	Proteasome subunit alpha type OS=Zea mays PE=2 SV=1 - [B6TGF0_MAIZE]	35.74	2	1	9	36		1.0265	0.975392	1.00095	0.0361398	0.0361057		0.685035	0.667995	0.676515	0.0120491	0.0178106		1.09842	1.16096	1.12969	0.0442266	0.0391493		1.37947	1.34497	1.36222	0.0243933	0.017907	249	27.2359	6.15088	LOC100383475	GO:0044248,cellular catabolic process|GO:0043632,modification-dependent macromolecule catabolic process|GO:0044267,cellular protein metabolic process|GO:1901575,organic substance catabolic process|GO:0044265,cellular macromolecule catabolic process|GO:0044260,cellular macromolecule metabolic process|GO:0071704,organic substance metabolic process|GO:0006508,proteolysis|GO:0044238,primary metabolic…	GO:0043234,protein complex|GO:0005737,cytoplasm|GO:0032991,macromolecular complex|GO:0043231,intracellular membrane-bounded organelle|GO:0019773,proteasome core complex, alpha-subunit complex|GO:0005634,nucleus|GO:0044464,cell part|GO:0005623,cell|GO:0005622,intracellular|GO:0043229,intracellular organelle|GO:0044424,intracellular part|GO:0000502,proteasome complex|GO:0043227,membrane-bounded org…	GO:0016787,hydrolase activity|GO:0004175,endopeptidase activity|GO:0004298,threonine-type endopeptidase activity|GO:0003824,catalytic activity|GO:0070003,threonine-type peptidase activity|GO:0070011,peptidase activity, acting on L-amino acid peptides|GO:0008233,peptidase activity	zma03050,Proteasome
B6SUV6	Hypersensitive-induced response protein OS=Zea mays PE=2 SV=1 - [B6SUV6_MAIZE]	41.2	5	8	11	22	1.28632	1.09034	1.19204	1.18957	0.0980133	0.0823939	0.860146	0.903109	0.651655	0.80497	0.134501	0.167088	0.943787	0.987588	0.776242	0.902539	0.111547	0.123592	0.899849	1.12363	1.77796	1.26715	0.45631	0.360109	284	31.3751	5.45264	HIR1	0	GO:0016020,membrane	0	0
B6SIE4	DUF538 family protein OS=Zea mays GN=ZEAMMB73_Zm00001d037937 PE=2 SV=1 - [B6SIE4_MAIZE]	8.67	1	1	1	4	1.35224	1.35073	1.45607	1.38635	0.0603826	0.0435551	0.952075	0.936448	0.927703	0.938742	0.0123468	0.0131525	0.962296	0.979548	0.939563	0.960469	0.0200549	0.0208803	0.799049	0.780894	0.754721	0.778221	0.0222842	0.0286348	173	18.3093	5.50342	ZEAMMB73_292896	0	0	0	0
A0A1D6L7R7	Tryptophan synthase alpha chain chloroplastic OS=Zea mays GN=ZEAMMB73_Zm00001d034452 PE=3 SV=1 - [A0A1D6L7R7_MAIZE]	17.49	21	2	2	4	1.02833	0.900953	1.68276	1.20402	0.41947	0.348392	0.90498	0.960131	0.581165	0.815425	0.204741	0.251084	1.04975	1.05415	0.966657	1.02352	0.0492944	0.0481616	1.10135	1.14036	1.00806	1.08326	0.0679833	0.0627583	183	19.5492	7.18115	LOC100856952	GO:0006520,cellular amino acid metabolic process|GO:0019752,carboxylic acid metabolic process|GO:0042401,cellular biogenic amine biosynthetic process|GO:0034641,cellular nitrogen compound metabolic process|GO:0006807,nitrogen compound metabolic process|GO:0044281,small molecule metabolic process|GO:0044283,small molecule biosynthetic process|GO:1901362,organic cyclic compound biosynthetic process…	0	GO:0016835,carbon-oxygen lyase activity|GO:0016836,hydro-lyase activity|GO:0003824,catalytic activity|GO:0016829,lyase activity|GO:0004834,tryptophan synthase activity	zma00260,Glycine, serine and threonine metabolism|zma01230,Biosynthesis of amino acids|zma01100,Metabolic pathways|zma00400,Phenylalanine, tyrosine and tryptophan biosynthesis|zma01110,Biosynthesis of secondary metabolites
B6UA96	P-protein OS=Zea mays PE=2 SV=1 - [B6UA96_MAIZE]	3.87	7	1	2	5	1.4983		1.40244	1.45037	0.067786	0.046737	0.908564		1.05873	0.983649	0.106185	0.107951	0.811168		0.792428	0.801798	0.0132511	0.0165267	0.980194		0.877466	0.92883	0.0726396	0.0782055	388	41.0993	8.82178	LOC100193934	GO:0019752,carboxylic acid metabolic process|GO:0044249,cellular biosynthetic process|GO:0006807,nitrogen compound metabolic process|GO:0044281,small molecule metabolic process|GO:0044283,small molecule biosynthetic process|GO:1901362,organic cyclic compound biosynthetic process|GO:1901566,organonitrogen compound biosynthetic process|GO:0044699,single-organism process|GO:1901576,organic substance…	0	GO:0043168,anion binding|GO:0043177,organic acid binding|GO:0016835,carbon-oxygen lyase activity|GO:0016829,lyase activity|GO:0031406,carboxylic acid binding|GO:0043167,ion binding|GO:0036094,small molecule binding|GO:0003824,catalytic activity|GO:0004664,prephenate dehydratase activity|GO:0005488,binding|GO:0016597,amino acid binding|GO:0016836,hydro-lyase activity	zma01230,Biosynthesis of amino acids|zma01100,Metabolic pathways|zma00400,Phenylalanine, tyrosine and tryptophan biosynthesis|zma01110,Biosynthesis of secondary metabolites
B6TNF1	Calnexin OS=Zea mays GN=ZEAMMB73_Zm00001d003857 PE=2 SV=1 - [B6TNF1_MAIZE]	31.46	3	3	16	58	1.18067	1.47153	1.55921	1.4038	0.198149	0.141152	1.00248	0.962415	0.892081	0.952326	0.0558877	0.0586855	0.956136	0.922934	0.869307	0.916126	0.043813	0.0478242	0.908013	0.785635	0.890693	0.861447	0.066224	0.0768753	534	60.3635	4.85596	LOC100283947	GO:0044267,cellular protein metabolic process|GO:0006457,protein folding|GO:0044260,cellular macromolecule metabolic process|GO:0044238,primary metabolic process|GO:0019538,protein metabolic process|GO:0009987,cellular process|GO:0044237,cellular metabolic process|GO:0043170,macromolecule metabolic process|GO:0071704,organic substance metabolic process|GO:0008152,metabolic process	GO:0005737,cytoplasm|GO:0005783,endoplasmic reticulum|GO:0016021,integral component of membrane|GO:0016020,membrane|GO:0044464,cell part|GO:0044444,cytoplasmic part|GO:0005623,cell|GO:0005622,intracellular|GO:0043229,intracellular organelle|GO:0012505,endomembrane system|GO:0044424,intracellular part|GO:0044425,membrane part|GO:0043227,membrane-bounded organelle|GO:0043226,organelle|GO:0031224,in…	GO:0043169,cation binding|GO:0051082,unfolded protein binding|GO:0043167,ion binding|GO:0005509,calcium ion binding|GO:0005515,protein binding|GO:0046872,metal ion binding|GO:0005488,binding	zma04141,Protein processing in endoplasmic reticulum|zma04145,Phagosome
A0A1D6LW75	Putative carboxylesterase 2 OS=Zea mays GN=ZEAMMB73_Zm00001d037288 PE=4 SV=1 - [A0A1D6LW75_MAIZE]	31.83	3	5	6	17	1.34336	1.38757	1.54746	1.42613	0.107375	0.0752912	1.05195	0.864043	0.999703	0.971899	0.0969895	0.0997938	0.870508	0.832412	0.763573	0.822164	0.0541994	0.0659228	0.71942	0.979012	0.892553	0.863662	0.132185	0.153052	311	33.2847	5.17334	LOC100273481	GO:0008152,metabolic process	0	GO:0016787,hydrolase activity|GO:0003824,catalytic activity	0
Q9SAZ6	Phosphoenolpyruvate carboxylase OS=Zea mays GN=Ppc1C PE=2 SV=1 - [Q9SAZ6_MAIZE]	38.02	22	3	34	515	1.44757	1.4387	1.23852	1.37493	0.118219	0.0859816	0.907171	0.930686	0.973349	0.937069	0.0335477	0.0358007	0.826664	0.876182	0.926686	0.876511	0.0500118	0.0570578	1.01266	0.912178	0.926137	0.950326	0.0544347	0.05728	960	109.36	6.1001	Ppc1C	GO:0019752,carboxylic acid metabolic process|GO:0006099,tricarboxylic acid cycle|GO:0009060,aerobic respiration|GO:0044281,small molecule metabolic process|GO:0006091,generation of precursor metabolites and energy|GO:0072350,tricarboxylic acid metabolic process|GO:0044699,single-organism process|GO:0044710,single-organism metabolic process|GO:0071704,organic substance metabolic process|GO:0045333…	0	GO:0016829,lyase activity|GO:0016830,carbon-carbon lyase activity|GO:0008964,phosphoenolpyruvate carboxylase activity|GO:0016831,carboxy-lyase activity|GO:0003824,catalytic activity|GO:0004611,phosphoenolpyruvate carboxykinase activity	zma00620,Pyruvate metabolism|zma01200,Carbon metabolism|zma01100,Metabolic pathways|zma00710,Carbon fixation in photosynthetic organisms
B4FK20	Vesicle-associated membrane protein 727 OS=Zea mays GN=ZEAMMB73_Zm00001d031942 PE=2 SV=1 - [B4FK20_MAIZE]	6.64	1	2	2	6	1.25515	1.74417	1.14108	1.38013	0.320383	0.232139	0.970683	0.89547	0.958157	0.941437	0.0402977	0.0428045	0.933356	0.804738	0.979951	0.906015	0.0907499	0.100164	0.858221	0.724414	0.997595	0.860077	0.1366	0.158823	241	27.4559	6.93213	LOC100216858	GO:0008104,protein localization|GO:0072666,establishment of protein localization to vacuole|GO:0072665,protein localization to vacuole|GO:0051641,cellular localization|GO:0071840,cellular component organization or biogenesis|GO:0051234,establishment of localization|GO:0070727,cellular macromolecule localization|GO:0006886,intracellular protein transport|GO:0016043,cellular component organization|…	GO:0043234,protein complex|GO:0005737,cytoplasm|GO:0032991,macromolecular complex|GO:0043231,intracellular membrane-bounded organelle|GO:0005768,endosome|GO:0016021,integral component of membrane|GO:0016020,membrane|GO:0044464,cell part|GO:0044444,cytoplasmic part|GO:0005623,cell|GO:0043226,organelle|GO:0098796,membrane protein complex|GO:0043229,intracellular organelle|GO:0012505,endomembrane sy…	0	0
A0A096RSZ4	Uncharacterized protein OS=Zea mays GN=Zm.82615 PE=4 SV=1 - [A0A096RSZ4_MAIZE]	12.31	2	4	4	8	1.40497	1.20944	1.01697	1.21046	0.194	0.16027	0.777127	0.807639	0.893135	0.825967	0.0601363	0.0728072	0.962864	1.0246	1.02179	1.00308	0.0348599	0.0347527	0.938289	0.946345	1.18275	1.02246	0.138873	0.135823	325	34.5824	6.37939	#N/A	#N/A	#N/A	#N/A	#N/A
B4FHJ2	Xylose isomerase OS=Zea mays GN=ZEAMMB73_Zm00001d022490 PE=2 SV=1 - [B4FHJ2_MAIZE]	17.98	5	1	8	28	0.990089		0.911369	0.950729	0.0556633	0.058548	0.652095		0.646069	0.649082	0.00426138	0.00656525	1.26062		1.3183	1.28946	0.0407869	0.031631	1.17138		1.16264	1.16701	0.00618376	0.00529881	484	53.9529	5.65576	LOC100194385	GO:0019321,pentose metabolic process|GO:0006739,NADP metabolic process|GO:0006732,coenzyme metabolic process|GO:0006733,oxidoreduction coenzyme metabolic process|GO:0034641,cellular nitrogen compound metabolic process|GO:0006098,pentose-phosphate shunt|GO:0046496,nicotinamide nucleotide metabolic process|GO:0072524,pyridine-containing compound metabolic process|GO:0044699,single-organism process|…	0	GO:0043169,cation binding|GO:0016853,isomerase activity|GO:0043167,ion binding|GO:0003824,catalytic activity|GO:0005488,binding|GO:0046872,metal ion binding|GO:0009045,xylose isomerase activity|GO:0016861,intramolecular oxidoreductase activity, interconverting aldoses and ketoses|GO:0016860,intramolecular oxidoreductase activity	zma01100,Metabolic pathways|zma00040,Pentose and glucuronate interconversions|zma00051,Fructose and mannose metabolism
B6SYN9	Putative uncharacterized protein OS=Zea mays PE=2 SV=1 - [B6SYN9_MAIZE]	3.44	4	1	1	2		1.34769	1.61101	1.47935	0.186195	0.125863		1.00861	1.01477	1.01169	0.00435986	0.00430948		0.842144	0.704907	0.773525	0.0970411	0.125453		0.93986	0.865328	0.902594	0.052702	0.0583895	465	48.9622	7.44482	AC209898.2_FG004	0	0	0	0
A0A1D6NT44	Sucrose synthase OS=Zea mays GN=ZEAMMB73_Zm00001d045042 PE=3 SV=1 - [A0A1D6NT44_MAIZE]	37.83	27	12	24	183	1.36211	1.34525	1.31841	1.34192	0.0220377	0.0164224	0.914843	0.902745	0.937622	0.918403	0.017709	0.0192824	0.928509	0.94579	0.926453	0.933584	0.0106203	0.0113758	0.891752	0.880414	0.89102	0.887729	0.00634518	0.00714766	785	89.855	6.63916	SH-1	GO:0044238,primary metabolic process|GO:0044710,single-organism metabolic process|GO:0044262,cellular carbohydrate metabolic process|GO:0005984,disaccharide metabolic process|GO:0009987,cellular process|GO:0009311,oligosaccharide metabolic process|GO:0005985,sucrose metabolic process|GO:0044237,cellular metabolic process|GO:0071704,organic substance metabolic process|GO:0044763,single-organism ce…	0	GO:0016157,sucrose synthase activity|GO:0035251,UDP-glucosyltransferase activity|GO:0046527,glucosyltransferase activity|GO:0003824,catalytic activity|GO:0016740,transferase activity|GO:0016757,transferase activity, transferring glycosyl groups|GO:0016758,transferase activity, transferring hexosyl groups|GO:0008194,UDP-glycosyltransferase activity	zma01100,Metabolic pathways|zma00500,Starch and sucrose metabolism
B4F8K1	60S ribosomal protein L7-2 OS=Zea mays GN=ZEAMMB73_Zm00001d002395 PE=2 SV=1 - [B4F8K1_MAIZE]	51.23	13	1	15	138	1.23922	1.56887	1.5227	1.4436	0.178494	0.123645	1.07834	0.963176	0.922922	0.988146	0.0806622	0.0816298	0.946799	0.831935	0.8792	0.885978	0.057731	0.0651607	0.753782	0.770383	0.796271	0.773479	0.0214134	0.0276845	244	28.4676	10.0815	LOC100281870	0	GO:0005737,cytoplasm|GO:0032991,macromolecular complex|GO:0005840,ribosome|GO:0043232,intracellular non-membrane-bounded organelle|GO:0044464,cell part|GO:0044444,cytoplasmic part|GO:0005623,cell|GO:0030529,ribonucleoprotein complex|GO:0043229,intracellular organelle|GO:0043228,non-membrane-bounded organelle|GO:0044424,intracellular part|GO:0005622,intracellular|GO:0043226,organelle	0	zma03010,Ribosome
C0P443	Uncharacterized protein OS=Zea mays PE=2 SV=1 - [C0P443_MAIZE]	5.65	4	2	2	6	1.37296	1.34715	1.4093	1.37647	0.0312236	0.0226838	0.88551	0.844586	1.0974	0.942499	0.135701	0.14398	0.775284	0.787756	0.582105	0.715048	0.115301	0.16125	1.21299	1.2767	1.15395	1.21455	0.061387	0.0505432	407	44.8761	6.94678	LOC100284496	0	GO:0044425,membrane part|GO:0016021,integral component of membrane|GO:0016020,membrane|GO:0031224,intrinsic component of membrane	0	0
B6T7W8	Cortical cell-delineating protein OS=Zea mays PE=2 SV=1 - [B6T7W8_MAIZE]	9.03	1	1	1	10	0.489106	0.942369	0.536209	0.655895	0.24921	0.379954	0.39171	0.56158	0.394618	0.449303	0.0972459	0.216437	1.6905	1.26692	1.62055	1.52599	0.22707	0.148802	1.38084	1.27805	1.34733	1.3354	0.0524234	0.0392566	144	14.3235	8.1333	ZmGR1b	0	0	0	0
A0A1D6L840	AAA-ATPase ASD mitochondrial OS=Zea mays GN=ZEAMMB73_Zm00001d034501 PE=3 SV=1 - [A0A1D6L840_MAIZE]	7.09	15	2	4	13	1.33445	1.13229	1.10821	1.19165	0.124257	0.104273	0.773458	0.800689	0.878811	0.817653	0.0546866	0.0668824	0.857366	1.09462	1.116	1.02266	0.143549	0.140368	1.3144	1.06531	0.891206	1.09031	0.212704	0.195086	494	55.4498	6.1001	Zm.126396	0	0	GO:0043168,anion binding|GO:0005488,binding|GO:0030554,adenyl nucleotide binding|GO:0035639,purine ribonucleoside triphosphate binding|GO:0097367,carbohydrate derivative binding|GO:1901363,heterocyclic compound binding|GO:1901265,nucleoside phosphate binding|GO:0000166,nucleotide binding|GO:0036094,small molecule binding|GO:0032553,ribonucleotide binding|GO:0032559,adenyl ribonucleotide binding|G…	0
C0PHE3	Uncharacterized protein OS=Zea mays GN=Zm.162933 PE=2 SV=1 - [C0PHE3_MAIZE]	50	4	2	21	240	1.1848	1.23785	1.12897	1.18387	0.054448	0.0459915	0.864616	0.853678	0.719609	0.812634	0.0807477	0.0993654	0.94295	0.874244	0.970736	0.92931	0.0496711	0.0534495	1.25893	1.23908	1.18349	1.22717	0.039105	0.0318661	414	46.9229	5.47803	Zm.162933	GO:0008152,metabolic process	0	GO:0035639,purine ribonucleoside triphosphate binding|GO:0005488,binding|GO:0003676,nucleic acid binding|GO:0043167,ion binding|GO:1901363,heterocyclic compound binding|GO:1901265,nucleoside phosphate binding|GO:0001882,nucleoside binding|GO:0043168,anion binding|GO:0000166,nucleotide binding|GO:0001883,purine nucleoside binding|GO:0032549,ribonucleoside binding|GO:0017076,purine nucleotide bindi…	0
B4F7T6	SelT-like protein OS=Zea mays GN=ZEAMMB73_Zm00001d010583 PE=2 SV=1 - [B4F7T6_MAIZE]	2.81	1	1	1	2	1.30915	1.33404		1.3216	0.0175988	0.0133163	0.917637	0.897336		0.907486	0.0143546	0.015818	0.970839	0.973908		0.972373	0.00217026	0.00223192	0.891902	0.893762		0.892832	0.00131532	0.00147319	249	27.8441	8.68994	pco101267	GO:0019725,cellular homeostasis|GO:0009987,cellular process|GO:0050794,regulation of cellular process|GO:0042592,homeostatic process|GO:0044763,single-organism cellular process|GO:0065007,biological regulation|GO:0045454,cell redox homeostasis|GO:0065008,regulation of biological quality|GO:0050789,regulation of biological process|GO:0044699,single-organism process	GO:0005623,cell	GO:0008430,selenium binding|GO:0005488,binding	0
B6TI42	DNA binding protein OS=Zea mays PE=2 SV=1 - [B6TI42_MAIZE]	11.41	14	2	3	7	1.01858	1.12365	1.01502	1.05242	0.0617135	0.0586399	0.689915	0.714835	0.763433	0.722728	0.0373889	0.051733	1.09923	1.07074	1.08209	1.08402	0.0143418	0.0132302	1.36673	1.26599	1.2872	1.30664	0.0531094	0.0406457	377	37.1165	10.0376	Zm.23888	0	0	GO:0097159,organic cyclic compound binding|GO:0005488,binding|GO:0003676,nucleic acid binding|GO:0003677,DNA binding|GO:1901363,heterocyclic compound binding	0
B6U4D6	Phenylalanine ammonia-lyase OS=Zea mays PE=2 SV=1 - [B6U4D6_MAIZE]	30.87	27	18	19	62	1.17909	1.15548	1.17773	1.17077	0.0132581	0.0113243	0.819938	0.834766	0.757897	0.8042	0.0407795	0.0507081	0.973357	0.977857	1.03345	0.994888	0.0334724	0.0336444	1.12152	1.16021	1.13355	1.13843	0.0197989	0.0173915	703	75.4631	6.3667	LOC100856984	GO:0042537,benzene-containing compound metabolic process|GO:0019752,carboxylic acid metabolic process|GO:0009063,cellular amino acid catabolic process|GO:0043436,oxoacid metabolic process|GO:0006807,nitrogen compound metabolic process|GO:0044281,small molecule metabolic process|GO:0044282,small molecule catabolic process|GO:0044283,small molecule biosynthetic process|GO:0009698,phenylpropanoid me…	GO:0005737,cytoplasm|GO:0044464,cell part|GO:0005623,cell|GO:0005622,intracellular|GO:0044424,intracellular part	GO:0016841,ammonia-lyase activity|GO:0016840,carbon-nitrogen lyase activity|GO:0016829,lyase activity|GO:0003824,catalytic activity|GO:0045548,phenylalanine ammonia-lyase activity	zma01110,Biosynthesis of secondary metabolites|zma01100,Metabolic pathways|zma00360,Phenylalanine metabolism|zma00940,Phenylpropanoid biosynthesis
B4FAU8	Uncharacterized protein OS=Zea mays PE=2 SV=1 - [B4FAU8_MAIZE]	5.75	7	3	3	5	1.31423	1.24355	1.14017	1.23265	0.0875431	0.0710203	0.838407	0.915485	0.786269	0.84672	0.0650076	0.0767758	0.84802	0.831892	0.82842	0.836111	0.0104588	0.0125089	1.24825	1.15641	1.28227	1.22898	0.0651038	0.052974	487	53.2156	5.021	LOC100191974	0	GO:0005737,cytoplasm|GO:0005829,cytosol|GO:0044464,cell part|GO:0005623,cell|GO:0005622,intracellular|GO:0044444,cytoplasmic part|GO:0044424,intracellular part	0	0
B6T022	Bowman-Birk type trypsin inhibitor OS=Zea mays PE=2 SV=1 - [B6T022_MAIZE]	19.63	2	2	2	9	1.1486	1.18125	1.20862	1.17949	0.0300456	0.0254734	0.853378	0.79123	0.787004	0.810537	0.0371612	0.0458477	0.930675	0.914798	0.901071	0.915515	0.0148153	0.0161825	1.2636	1.36461	1.36138	1.32987	0.0574089	0.0431689	107	11.8207	6.48096	Zm.28756	GO:0009892,negative regulation of metabolic process|GO:0080090,regulation of primary metabolic process|GO:0019222,regulation of metabolic process|GO:0031324,negative regulation of cellular metabolic process|GO:0031323,regulation of cellular metabolic process|GO:0043086,negative regulation of catalytic activity|GO:0044267,cellular protein metabolic process|GO:0051248,negative regulation of protein…	GO:0005576,extracellular region	GO:0004866,endopeptidase inhibitor activity|GO:0061135,endopeptidase regulator activity|GO:0061134,peptidase regulator activity|GO:0030414,peptidase inhibitor activity|GO:0004867,serine-type endopeptidase inhibitor activity|GO:0004857,enzyme inhibitor activity|GO:0098772,molecular function regulator|GO:0030234,enzyme regulator activity	0
B6U5E4	B12D protein OS=Zea mays PE=2 SV=1 - [B6U5E4_MAIZE]	34.52	4	1	3	10	1.4295	1.48667	1.47149	1.46255	0.0296144	0.0202484	1.01968	1.00548	0.994361	1.00651	0.0126881	0.0126061	0.724216	0.700078	0.692999	0.705764	0.0163671	0.0231906	1.01189	1.02439	1.0566	1.03096	0.023069	0.0223763	84	9.4448	8.1626	IDP694	0	GO:0044425,membrane part|GO:0016021,integral component of membrane|GO:0016020,membrane|GO:0031224,intrinsic component of membrane	0	0
A0A1D6HBK7	Transferase OS=Zea mays GN=ZEAMMB73_Zm00001d016990 PE=4 SV=1 - [A0A1D6HBK7_MAIZE]	1.93	3	1	1	3	1.06901	1.20706	1.11001	1.12869	0.0708956	0.0628122	0.765904	0.814769	0.750688	0.77712	0.0334808	0.0430832	0.921716	0.838894	0.975147	0.911919	0.0686526	0.0752837	1.5243	1.43516	1.39549	1.45165	0.0659664	0.0454424	517	58.7947	6.7417	Zm.37617	GO:0008152,metabolic process	GO:0005737,cytoplasm|GO:0005783,endoplasmic reticulum|GO:0016021,integral component of membrane|GO:0016020,membrane|GO:0044464,cell part|GO:0044444,cytoplasmic part|GO:0005623,cell|GO:0005622,intracellular|GO:0043229,intracellular organelle|GO:0012505,endomembrane system|GO:0044424,intracellular part|GO:0044425,membrane part|GO:0043227,membrane-bounded organelle|GO:0043226,organelle|GO:0031224,in…	GO:0003824,catalytic activity	zma00563,Glycosylphosphatidylinositol(GPI)-anchor biosynthesis
A0A1D6Q3Y3	Uncharacterized protein OS=Zea mays GN=ZEAMMB73_Zm00001d050928 PE=4 SV=1 - [A0A1D6Q3Y3_MAIZE]	6.56	4	1	1	2		1.27417	1.24588	1.26003	0.0200059	0.0158773		0.874717	0.860599	0.867658	0.00998299	0.0115057		1.04413	1.06795	1.05604	0.0168414	0.0159477		0.871137	0.876455	0.873796	0.00376038	0.0043035	122	13.9226	6.16357	AKHSDH1	GO:0044238,primary metabolic process|GO:0016310,phosphorylation|GO:0019752,carboxylic acid metabolic process|GO:0006553,lysine metabolic process|GO:0044249,cellular biosynthetic process|GO:0006807,nitrogen compound metabolic process|GO:0009067,aspartate family amino acid biosynthetic process|GO:0009066,aspartate family amino acid metabolic process|GO:0044283,small molecule biosynthetic process|GO…	GO:0005737,cytoplasm|GO:0009536,plastid|GO:0043231,intracellular membrane-bounded organelle|GO:0044464,cell part|GO:0044444,cytoplasmic part|GO:0005623,cell|GO:0005622,intracellular|GO:0043229,intracellular organelle|GO:0044424,intracellular part|GO:0043227,membrane-bounded organelle|GO:0043226,organelle|GO:0009507,chloroplast	GO:0019202,amino acid kinase activity|GO:0035639,purine ribonucleoside triphosphate binding|GO:0005488,binding|GO:0016774,phosphotransferase activity, carboxyl group as acceptor|GO:0016597,amino acid binding|GO:1901363,heterocyclic compound binding|GO:0001883,purine nucleoside binding|GO:0001882,nucleoside binding|GO:0043168,anion binding|GO:0050662,coenzyme binding|GO:0050661,NADP binding|GO:000…	zma00260,Glycine, serine and threonine metabolism|zma00261,Monobactam biosynthesis|zma00270,Cysteine and methionine metabolism|zma01230,Biosynthesis of amino acids|zma00300,Lysine biosynthesis|zma01100,Metabolic pathways|zma01110,Biosynthesis of secondary metabolites
A0A096S188	Uncharacterized protein OS=Zea mays GN=Zm.93940 PE=3 SV=1 - [A0A096S188_MAIZE]	21.76	5	8	9	18	1.21987	1.28975	1.18555	1.23172	0.0531011	0.0431112	0.922885	0.804981	0.817309	0.848392	0.0648071	0.0763882	0.993514	0.93075	0.976038	0.966767	0.0323926	0.0335061	1.05052	1.03359	1.17243	1.08552	0.0757467	0.0697794	478	51.9816	8.25049	#N/A	#N/A	#N/A	#N/A	#N/A
O24478	B-keto acyl reductase OS=Zea mays GN=glossy8 PE=2 SV=1 - [O24478_MAIZE]	25.46	3	3	5	10	0.987021	1.07596	1.16791	1.07697	0.0904508	0.0839867	0.711201	0.789995	0.725056	0.742084	0.0420667	0.0566873	0.878097	0.968702	0.913754	0.920184	0.0456438	0.0496029	1.79546	1.35189	1.46472	1.53736	0.230534	0.149955	326	35.392	9.83252	glossy8	GO:0008152,metabolic process|GO:0044710,single-organism metabolic process|GO:0044699,single-organism process|GO:0055114,oxidation-reduction process	GO:0044425,membrane part|GO:0016021,integral component of membrane|GO:0016020,membrane|GO:0031224,intrinsic component of membrane	GO:0003824,catalytic activity|GO:0016491,oxidoreductase activity	zma00062,Fatty acid elongation|zma01100,Metabolic pathways|zma01212,Fatty acid metabolism|zma01110,Biosynthesis of secondary metabolites|zma01040,Biosynthesis of unsaturated fatty acids
B6TTS7	Dual specificity protein phosphatase Diacylglycerol kinase, catalytic region OS=Zea mays PE=2 SV=1 - [B6TTS7_MAIZE]	4.69	2	1	1	3	1.30975	1.30475	1.1941	1.26953	0.0653755	0.0514958	0.859119	0.907257	0.860024	0.875467	0.0275347	0.0314515	0.843449	0.853434	0.877954	0.858279	0.0177555	0.0206873	1.22779	1.13799	1.29588	1.22055	0.079191	0.0648814	256	28.2918	8.19189	AC203253.4_FG001	0	GO:0044425,membrane part|GO:0016021,integral component of membrane|GO:0016020,membrane|GO:0031224,intrinsic component of membrane	0	0
B6TB11	Aldehyde dehydrogenase family 7 member A1 OS=Zea mays PE=2 SV=1 - [B6TB11_MAIZE]	34.38	17	1	14	83	1.9261	1.76834	2.19563	1.96335	0.216066	0.11005	1.32739	1.35202	1.38843	1.35595	0.030708	0.0226469	0.430517	0.503179	0.292375	0.408691	0.107084	0.262016	0.469291	0.534283	0.320366	0.441313	0.109669	0.248505	509	54.3829	6.53662	Zm.25403	GO:0009450,gamma-aminobutyric acid catabolic process|GO:0044248,cellular catabolic process|GO:0006807,nitrogen compound metabolic process|GO:0044281,small molecule metabolic process|GO:0044282,small molecule catabolic process|GO:0044699,single-organism process|GO:0044712,single-organism catabolic process|GO:0044710,single-organism metabolic process|GO:0006520,cellular amino acid metabolic process…	0	GO:0004030,aldehyde dehydrogenase [NAD(P)+] activity|GO:0016620,oxidoreductase activity, acting on the aldehyde or oxo group of donors, NAD or NADP as acceptor|GO:0003824,catalytic activity|GO:0016903,oxidoreductase activity, acting on the aldehyde or oxo group of donors|GO:0009013,succinate-semialdehyde dehydrogenase [NAD(P)+] activity|GO:0016491,oxidoreductase activity	zma00250,Alanine, aspartate and glutamate metabolism|zma01100,Metabolic pathways|zma00650,Butanoate metabolism
A0A1D6NHS9	Glycosyltransferase OS=Zea mays GN=ZEAMMB73_Zm00001d044106 PE=3 SV=1 - [A0A1D6NHS9_MAIZE]	17.09	1	8	8	24	1.33314	1.30823	1.29035	1.31058	0.0214903	0.0163976	0.910903	0.908445	0.897024	0.905457	0.00740644	0.00817977	0.823566	0.934436	0.93734	0.898447	0.0648655	0.0721974	0.994799	0.927518	0.90242	0.941579	0.0477674	0.0507312	474	52.0124	6.18896	Zm.154230	GO:0008152,metabolic process	0	GO:0016758,transferase activity, transferring hexosyl groups|GO:0016740,transferase activity|GO:0016757,transferase activity, transferring glycosyl groups|GO:0003824,catalytic activity	zma01110,Biosynthesis of secondary metabolites
B6TJW0	Putative uncharacterized protein OS=Zea mays PE=2 SV=1 - [B6TJW0_MAIZE]	5.8	5	3	3	4		1.45722	1.39787	1.42754	0.0419657	0.0293972		0.989652	0.983264	0.986458	0.00451705	0.00457906		0.946426	0.994583	0.970504	0.0340517	0.0350866		0.82619	0.628825	0.727507	0.139558	0.19183	362	40.2395	7.28369	GRMZM2G540772	GO:0044267,cellular protein metabolic process|GO:0006468,protein phosphorylation|GO:0044260,cellular macromolecule metabolic process|GO:0044238,primary metabolic process|GO:0019538,protein metabolic process|GO:0016310,phosphorylation|GO:0009987,cellular process|GO:0043412,macromolecule modification|GO:0006464,cellular protein modification process|GO:0043170,macromolecule metabolic process|GO:0071…	0	GO:0035639,purine ribonucleoside triphosphate binding|GO:0004672,protein kinase activity|GO:0000166,nucleotide binding|GO:1901363,heterocyclic compound binding|GO:0001883,purine nucleoside binding|GO:0001882,nucleoside binding|GO:0043168,anion binding|GO:0043167,ion binding|GO:0016740,transferase activity|GO:1901265,nucleoside phosphate binding|GO:0032549,ribonucleoside binding|GO:0017076,purine …	0
A0A1D6E7V9	Malate synthase OS=Zea mays GN=ZEAMMB73_Zm00001d003247 PE=3 SV=1 - [A0A1D6E7V9_MAIZE]	20.21	3	10	10	24	1.08685	1.08613	1.08188	1.08496	0.00268744	0.002477	0.671358	0.79438	0.784483	0.750073	0.0683491	0.0911232	1.16493	1.11023	1.13348	1.13622	0.0274543	0.0241629	1.34441	1.23922	1.15011	1.24458	0.0972619	0.0781484	559	61.8053	6.72705	LIP	GO:0019752,carboxylic acid metabolic process|GO:0044723,single-organism carbohydrate metabolic process|GO:0006099,tricarboxylic acid cycle|GO:0009060,aerobic respiration|GO:0044281,small molecule metabolic process|GO:0006091,generation of precursor metabolites and energy|GO:0072350,tricarboxylic acid metabolic process|GO:0006097,glyoxylate cycle|GO:0044699,single-organism process|GO:0044710,singl…	GO:0005737,cytoplasm|GO:0043231,intracellular membrane-bounded organelle|GO:0044464,cell part|GO:0005777,peroxisome|GO:0044444,cytoplasmic part|GO:0005623,cell|GO:0005622,intracellular|GO:0042579,microbody|GO:0043229,intracellular organelle|GO:0044424,intracellular part|GO:0009514,glyoxysome|GO:0043227,membrane-bounded organelle|GO:0043226,organelle	GO:0046912,transferase activity, transferring acyl groups, acyl groups converted into alkyl on transfer|GO:0004474,malate synthase activity|GO:0003824,catalytic activity|GO:0016740,transferase activity|GO:0016746,transferase activity, transferring acyl groups	zma00620,Pyruvate metabolism|zma01200,Carbon metabolism|zma01100,Metabolic pathways|zma00630,Glyoxylate and dicarboxylate metabolism|zma01110,Biosynthesis of secondary metabolites
B6STJ6	Sulfotransferase OS=Zea mays GN=ZEAMMB73_Zm00001d022092 PE=2 SV=1 - [B6STJ6_MAIZE]	7.87	1	2	2	5	1.4738	1.36873	1.1329	1.32514	0.174581	0.131745	0.839225	0.95794	0.95122	0.916128	0.0666852	0.0727903	0.756167	0.760094	0.925394	0.813885	0.0965899	0.118678	1.22816	1.12343	1.11047	1.15402	0.0645336	0.0559206	343	37.7841	6.72705	Zm.21155	GO:0008152,metabolic process	0	GO:0003824,catalytic activity|GO:0016740,transferase activity|GO:0016782,transferase activity, transferring sulfur-containing groups|GO:0008146,sulfotransferase activity	0
K7VW90	Uncharacterized protein OS=Zea mays GN=ZEAMMB73_366749 PE=3 SV=1 - [K7VW90_MAIZE]	44.07	9	1	26	340	1.3665	1.52424	1.31103	1.40059	0.110618	0.0789794	0.959613	0.963739	0.983932	0.969095	0.0130143	0.0134294	0.898573	0.845177	0.933583	0.892444	0.0445207	0.0498862	0.889149	0.797893	0.846004	0.844349	0.0456507	0.0540661	649	70.912	5.32568	ZEAMMB73_366749	0	0	GO:0043168,anion binding|GO:0005488,binding|GO:0030554,adenyl nucleotide binding|GO:0035639,purine ribonucleoside triphosphate binding|GO:0097367,carbohydrate derivative binding|GO:1901363,heterocyclic compound binding|GO:1901265,nucleoside phosphate binding|GO:0000166,nucleotide binding|GO:0036094,small molecule binding|GO:0032553,ribonucleotide binding|GO:0032559,adenyl ribonucleotide binding|G…	zma04141,Protein processing in endoplasmic reticulum|zma03040,Spliceosome|zma04144,Endocytosis
A0A1D6N4L6	Sister chromatid cohesion 1 protein 4 OS=Zea mays GN=ZEAMMB73_Zm00001d042505 PE=4 SV=1 - [A0A1D6N4L6_MAIZE]	6.35	10	1	4	8	1.21029		1.43481	1.32255	0.158759	0.120039	0.979891		0.852204	0.916047	0.0902885	0.0985631	0.592044		0.562943	0.577494	0.0205775	0.0356324	1.61858		1.61224	1.61541	0.00448483	0.00277627	992	107.485	4.53857	umc1400	0	GO:0043231,intracellular membrane-bounded organelle|GO:0031981,nuclear lumen|GO:0043233,organelle lumen|GO:0043227,membrane-bounded organelle|GO:0005634,nucleus|GO:0044464,cell part|GO:0043232,intracellular non-membrane-bounded organelle|GO:0031974,membrane-enclosed lumen|GO:0005622,intracellular|GO:0044446,intracellular organelle part|GO:0070013,intracellular organelle lumen|GO:0043229,intracell…	0	0
B4FQH0	Dihydrolipoamide acetyltransferase component of pyruvate dehydrogenase complex OS=Zea mays PE=2 SV=1 - [B4FQH0_MAIZE]	40.92	7	17	17	71	1.35179	1.27824	1.33618	1.32207	0.0387544	0.0293134	0.92738	0.912166	0.911447	0.916998	0.00899857	0.00981307	0.932198	0.979663	0.931916	0.947926	0.0274858	0.0289958	0.918895	0.951181	0.887323	0.919133	0.0319297	0.0347389	523	56.7538	8.38232	LOC100283617	GO:0009746,response to hexose|GO:1901700,response to oxygen-containing compound|GO:0009743,response to carbohydrate|GO:0034284,response to monosaccharide|GO:0050896,response to stimulus|GO:0008152,metabolic process|GO:0042221,response to chemical|GO:0010033,response to organic substance|GO:0009750,response to fructose	0	GO:0005488,binding|GO:0043169,cation binding|GO:0030523,dihydrolipoamide S-acyltransferase activity|GO:0046914,transition metal ion binding|GO:0003824,catalytic activity|GO:0016740,transferase activity|GO:0043167,ion binding|GO:0016417,S-acyltransferase activity|GO:0016407,acetyltransferase activity|GO:0016746,transferase activity, transferring acyl groups|GO:0016747,transferase activity, transfe…	zma00280,Valine, leucine and isoleucine degradation|zma00640,Propanoate metabolism|zma01100,Metabolic pathways|zma01110,Biosynthesis of secondary metabolites
Q6VWJ0	Caffeoyl-CoA 3-O-methyltransferase 1 OS=Zea mays GN=ccoaomt1 PE=4 SV=1 - [Q6VWJ0_MAIZE]	15.5	20	2	3	9	1.3648	1.3061	1.34557	1.33882	0.0299274	0.0223535	0.894272	0.944953	0.948103	0.929109	0.0302114	0.0325165	0.935681	0.990128	0.92959	0.9518	0.0333329	0.035021	0.905279	0.817765	0.854692	0.859245	0.0439341	0.0511311	258	28.8587	5.30029	ccoaomt1	GO:0032259,methylation|GO:0008152,metabolic process	0	GO:0003824,catalytic activity|GO:0016741,transferase activity, transferring one-carbon groups|GO:0016740,transferase activity|GO:0008171,O-methyltransferase activity|GO:0008168,methyltransferase activity	0
A0A1D6L6W5	Syntaxin 121 OS=Zea mays GN=ZEAMMB73_Zm00001d034365 PE=3 SV=1 - [A0A1D6L6W5_MAIZE]	13.4	3	4	4	11	1.23572	1.28794	1.18959	1.23775	0.0492052	0.0397538	0.88986	0.870616	0.81835	0.859609	0.0370041	0.0430476	0.844542	0.839468	0.880375	0.854795	0.0222975	0.0260851	1.26697	1.22343	1.36589	1.28543	0.0730039	0.0567935	306	33.1974	8.42627	GRMZM2G416733	GO:0045184,establishment of protein localization|GO:0033036,macromolecule localization|GO:0006810,transport|GO:0016192,vesicle-mediated transport|GO:0046907,intracellular transport|GO:0070727,cellular macromolecule localization|GO:0006886,intracellular protein transport|GO:0009987,cellular process|GO:0034613,cellular protein localization|GO:0016043,cellular component organization|GO:0061025,membr…	GO:0016021,integral component of membrane|GO:0016020,membrane|GO:0044464,cell part|GO:0005623,cell|GO:0005622,intracellular|GO:0044425,membrane part|GO:0031224,intrinsic component of membrane	GO:0005484,SNAP receptor activity|GO:0005488,binding|GO:0005515,protein binding	zma04130,SNARE interactions in vesicular transport
A0A1D6JSH2	Aminotransferase ALD1 OS=Zea mays GN=ZEAMMB73_Zm00001d028165 PE=4 SV=2 - [A0A1D6JSH2_MAIZE]	4.37	1	1	1	2	1.28386	1.42297		1.35341	0.0983644	0.0726789	0.955035	0.926072		0.940553	0.0204801	0.0217745	0.9837	0.929275		0.956487	0.0384843	0.040235	0.835904	0.823632		0.829768	0.00867775	0.010458	458	49.3621	5.8335	GRMZM2G119150	GO:0043449,cellular alkene metabolic process|GO:0007165,signal transduction|GO:0009692,ethylene metabolic process|GO:0044283,small molecule biosynthetic process|GO:0044707,single-multicellular organism process|GO:0044710,single-organism metabolic process|GO:0044711,single-organism biosynthetic process|GO:0009751,response to salicylic acid|GO:0043207,response to external biotic stimulus|GO:0009617…	0	GO:0043168,anion binding|GO:0003824,catalytic activity|GO:0010285,L,L-diaminopimelate aminotransferase activity|GO:0097159,organic cyclic compound binding|GO:1901363,heterocyclic compound binding|GO:0008483,transaminase activity|GO:0016740,transferase activity|GO:0048037,cofactor binding|GO:0030170,pyridoxal phosphate binding|GO:0043167,ion binding|GO:0016769,transferase activity, transferring ni…	zma01230,Biosynthesis of amino acids|zma01100,Metabolic pathways|zma00300,Lysine biosynthesis|zma01110,Biosynthesis of secondary metabolites
Q6JN53	1-aminocyclopropane-1-carboxylate oxidase 1 OS=Zea mays GN=ACO35 PE=2 SV=1 - [Q6JN53_MAIZE]	10.09	3	3	3	8	1.38115	1.28074	1.32078	1.32756	0.0505472	0.0380754	0.913377	0.940395	0.915168	0.92298	0.0151083	0.016369	0.901638	0.888235	0.864692	0.884855	0.0187035	0.0211374	0.906477	1.09745	1.1502	1.05137	0.128225	0.12196	317	35.2735	4.99561	ACO35	GO:0008152,metabolic process|GO:0044710,single-organism metabolic process|GO:0044699,single-organism process|GO:0055114,oxidation-reduction process	0	GO:0043169,cation binding|GO:0043167,ion binding|GO:0003824,catalytic activity|GO:0005488,binding|GO:0046872,metal ion binding|GO:0016491,oxidoreductase activity	zma01100,Metabolic pathways|zma00270,Cysteine and methionine metabolism|zma01110,Biosynthesis of secondary metabolites
B6SJN6	Programmed cell death protein 5 OS=Zea mays PE=2 SV=1 - [B6SJN6_MAIZE]	26.98	5	1	3	7		1.31527	1.33856	1.32692	0.0164696	0.0124119		0.924152	0.923761	0.923956	0.000276562	0.000299324		0.930194	0.820074	0.875134	0.0778664	0.0889765		0.953603	1.03423	0.993919	0.0570151	0.0573639	126	14.3484	6.59521	GRMZM2G174741	0	0	GO:0097159,organic cyclic compound binding|GO:0005488,binding|GO:0003676,nucleic acid binding|GO:0003677,DNA binding|GO:1901363,heterocyclic compound binding	0
C0PHL2	Monosaccharide transporter1 OS=Zea mays GN=ZEAMMB73_Zm00001d018627 PE=2 SV=1 - [C0PHL2_MAIZE]	6.12	2	4	4	13	1.11467	0.98236	1.16327	1.08677	0.0936272	0.086152	0.739719	0.723663	0.808412	0.757265	0.0450168	0.0594465	1.03584	1.09273	1.00152	1.04336	0.0460698	0.044155	1.13531	1.02618	1.07937	1.08029	0.0545717	0.0505159	523	56.999	9.30518	mstr1	GO:0006810,transport|GO:0009987,cellular process|GO:0051179,localization|GO:0044765,single-organism transport|GO:0044763,single-organism cellular process|GO:1902578,single-organism localization|GO:0051234,establishment of localization|GO:0055085,transmembrane transport|GO:0044699,single-organism process	GO:0044425,membrane part|GO:0016021,integral component of membrane|GO:0016020,membrane|GO:0031224,intrinsic component of membrane	GO:0022891,substrate-specific transmembrane transporter activity|GO:0005215,transporter activity|GO:0022857,transmembrane transporter activity|GO:0022892,substrate-specific transporter activity	0
B4G103	Uncharacterized protein OS=Zea mays PE=2 SV=1 - [B4G103_MAIZE]	8.52	8	3	3	4	1.09409	1.28097		1.18753	0.132144	0.111276	0.848388	0.807389		0.827889	0.0289902	0.0350171	0.98928	1.02856		1.00892	0.0277778	0.0275321	1.23019	1.10369		1.16694	0.0894438	0.0766482	411	44.3758	6.68311	Zm.11589	GO:0071705,nitrogen compound transport|GO:0006810,transport|GO:0051179,localization|GO:0051234,establishment of localization	GO:0044425,membrane part|GO:0016021,integral component of membrane|GO:0016020,membrane|GO:0031224,intrinsic component of membrane	0	0
A0A1D6EHD9	Glycosyl hydrolase superfamily protein OS=Zea mays GN=ZEAMMB73_Zm00001d004768 PE=3 SV=1 - [A0A1D6EHD9_MAIZE]	11.67	5	5	5	8	1.32401	1.21098	1.28273	1.27257	0.0571971	0.0449461	0.8844	0.896651	0.884488	0.888513	0.0070481	0.00793246	0.923392	0.987604	0.908673	0.93989	0.0419724	0.0446567	0.993119	0.985331	1.04738	1.00861	0.033803	0.0335144	454	47.9189	6.17627	pco087970b	GO:0044238,primary metabolic process|GO:0005975,carbohydrate metabolic process|GO:0008152,metabolic process|GO:0071704,organic substance metabolic process	0	GO:0016787,hydrolase activity|GO:0003824,catalytic activity|GO:0016798,hydrolase activity, acting on glycosyl bonds|GO:0004553,hydrolase activity, hydrolyzing O-glycosyl compounds	0
A0A1D6EHR5	60S ribosomal protein L3-1 OS=Zea mays GN=ZEAMMB73_Zm00001d004841 PE=4 SV=1 - [A0A1D6EHR5_MAIZE]	48.72	2	1	5	23	1.22055	1.09234		1.15644	0.0906588	0.0783947	0.777837	0.837062		0.80745	0.041879	0.0518658	1.02231	1.00939		1.01585	0.00913655	0.00899402	1.13381	1.21565		1.17473	0.0578713	0.0492634	78	8.85878	10.0669	LOC100382258	GO:0044249,cellular biosynthetic process|GO:0034641,cellular nitrogen compound metabolic process|GO:0006807,nitrogen compound metabolic process|GO:0034645,cellular macromolecule biosynthetic process|GO:1901576,organic substance biosynthetic process|GO:0044267,cellular protein metabolic process|GO:0044260,cellular macromolecule metabolic process|GO:0043043,peptide biosynthetic process|GO:0071704,o…	GO:0005737,cytoplasm|GO:0032991,macromolecular complex|GO:0005840,ribosome|GO:0043232,intracellular non-membrane-bounded organelle|GO:0044464,cell part|GO:0044444,cytoplasmic part|GO:0005623,cell|GO:0030529,ribonucleoprotein complex|GO:0043229,intracellular organelle|GO:0043228,non-membrane-bounded organelle|GO:0044424,intracellular part|GO:0005622,intracellular|GO:0043226,organelle	GO:0003735,structural constituent of ribosome|GO:0005198,structural molecule activity	zma03010,Ribosome
B6SMR2	Peroxidase OS=Zea mays PE=2 SV=1 - [B6SMR2_MAIZE]	51.26	1	1	11	107	0.653522	0.698737	0.62006	0.65744	0.0394845	0.0600581	0.341358	0.696028	0.342797	0.460061	0.204354	0.44419	1.38448	1.27023	1.38144	1.34538	0.0651	0.0483876	1.75289	1.85869	1.72937	1.78032	0.0688872	0.0386938	318	33.5048	8.20654	LOC100381507	GO:0044712,single-organism catabolic process|GO:0044710,single-organism metabolic process|GO:0044237,cellular metabolic process|GO:0050896,response to stimulus|GO:0009987,cellular process|GO:0072593,reactive oxygen species metabolic process|GO:0044248,cellular catabolic process|GO:0006950,response to stress|GO:0042744,hydrogen peroxide catabolic process|GO:0044763,single-organism cellular process…	GO:0005576,extracellular region	GO:0043169,cation binding|GO:0046872,metal ion binding|GO:0020037,heme binding|GO:0046906,tetrapyrrole binding|GO:0097159,organic cyclic compound binding|GO:0016209,antioxidant activity|GO:0043167,ion binding|GO:1901363,heterocyclic compound binding|GO:0003824,catalytic activity|GO:0005488,binding|GO:0016684,oxidoreductase activity, acting on peroxide as acceptor|GO:0004601,peroxidase activity|GO…	zma01100,Metabolic pathways|zma00940,Phenylpropanoid biosynthesis|zma01110,Biosynthesis of secondary metabolites
A0A1D6K343	Beta-amylase OS=Zea mays GN=ZEAMMB73_Zm00001d029154 PE=3 SV=1 - [A0A1D6K343_MAIZE]	11.68	5	4	4	10	1.30627	1.23396	1.20199	1.24741	0.0534225	0.0428269	0.877524	0.833985	0.908119	0.873209	0.0372548	0.0426643	1.03002	0.979206	1.04766	1.01896	0.0355422	0.0348808	0.897307	1.1083	0.939138	0.981583	0.111719	0.113815	531	55.8489	5.96045	Zm.124642	GO:0044238,primary metabolic process|GO:1901575,organic substance catabolic process|GO:0005975,carbohydrate metabolic process|GO:0005976,polysaccharide metabolic process|GO:0016052,carbohydrate catabolic process|GO:0000272,polysaccharide catabolic process|GO:0071704,organic substance metabolic process|GO:0008152,metabolic process|GO:0043170,macromolecule metabolic process|GO:0009056,catabolic pro…	0	GO:0016787,hydrolase activity|GO:0016160,amylase activity|GO:0016161,beta-amylase activity|GO:0016798,hydrolase activity, acting on glycosyl bonds|GO:0003824,catalytic activity|GO:0004553,hydrolase activity, hydrolyzing O-glycosyl compounds	0
C4J4N6	Uncharacterized protein OS=Zea mays GN=LOC100501618 PE=2 SV=1 - [C4J4N6_MAIZE]	3.06	1	1	1	2	0.988369		0.933705	0.961037	0.0386537	0.0402208	0.642115		0.70391	0.673012	0.0436956	0.0649254	0.76615		0.723098	0.744624	0.0304426	0.0408832	2.11899		2.15693	2.13796	0.0268227	0.0125459	457	50.7141	6.72705	LOC100501618	0	GO:0044425,membrane part|GO:0016021,integral component of membrane|GO:0016020,membrane|GO:0031224,intrinsic component of membrane	0	0
A0A1D6KNN0	D-3-phosphoglycerate dehydrogenase OS=Zea mays GN=ZEAMMB73_Zm00001d032114 PE=3 SV=1 - [A0A1D6KNN0_MAIZE]	31.98	6	10	13	40	1.29203	1.46981	1.29066	1.35083	0.103042	0.0762802	0.980989	0.947736	0.909326	0.946017	0.0358624	0.0379088	0.909243	0.85169	0.868769	0.876567	0.0295584	0.0337207	0.820521	1.00881	1.25073	1.02669	0.215661	0.210055	516	54.3769	5.79541	umc2594	GO:0019752,carboxylic acid metabolic process|GO:0044249,cellular biosynthetic process|GO:0006807,nitrogen compound metabolic process|GO:0044281,small molecule metabolic process|GO:0044283,small molecule biosynthetic process|GO:0009069,serine family amino acid metabolic process|GO:0044699,single-organism process|GO:1901576,organic substance biosynthetic process|GO:0044710,single-organism metabolic…	0	GO:0043168,anion binding|GO:0050662,coenzyme binding|GO:0016614,oxidoreductase activity, acting on CH-OH group of donors|GO:0016616,oxidoreductase activity, acting on the CH-OH group of donors, NAD or NADP as acceptor|GO:0043177,organic acid binding|GO:0051287,NAD binding|GO:0031406,carboxylic acid binding|GO:0000166,nucleotide binding|GO:0036094,small molecule binding|GO:0003824,catalytic activi…	zma00260,Glycine, serine and threonine metabolism|zma01200,Carbon metabolism|zma01100,Metabolic pathways|zma01230,Biosynthesis of amino acids
A0A1D6EP34	Sugar transport protein 14 OS=Zea mays GN=ZEAMMB73_Zm00001d005594 PE=3 SV=1 - [A0A1D6EP34_MAIZE]	2.51	1	1	1	2	1.20994		1.36807	1.28901	0.111812	0.0867431	0.920305		0.886538	0.903421	0.0238764	0.0264289	0.823971		0.713774	0.768872	0.0779211	0.101345	1.28233		1.35198	1.31716	0.0492551	0.037395	518	56.5968	9.01221	LOC100282609	GO:0006810,transport|GO:0008645,hexose transport|GO:0009987,cellular process|GO:0008643,carbohydrate transport|GO:0044765,single-organism transport|GO:0044763,single-organism cellular process|GO:0044699,single-organism process|GO:0015749,monosaccharide transport|GO:0071702,organic substance transport|GO:0051179,localization|GO:0051234,establishment of localization|GO:0055085,transmembrane transpo…	GO:0016021,integral component of membrane|GO:0016020,membrane|GO:0044464,cell part|GO:0005623,cell|GO:0071944,cell periphery|GO:0005886,plasma membrane|GO:0044425,membrane part|GO:0031224,intrinsic component of membrane	GO:0022891,substrate-specific transmembrane transporter activity|GO:0005354,galactose transmembrane transporter activity|GO:0022892,substrate-specific transporter activity|GO:0051119,sugar transmembrane transporter activity|GO:1901476,carbohydrate transporter activity|GO:0005215,transporter activity|GO:0015149,hexose transmembrane transporter activity|GO:0022857,transmembrane transporter activity…	0
A0A1D6KKK1	MtN19-like protein OS=Zea mays GN=ZEAMMB73_Zm00001d031677 PE=4 SV=1 - [A0A1D6KKK1_MAIZE]	8.61	4	3	3	6	1.2386	1.26271	1.36929	1.2902	0.069546	0.0539033	0.923655	0.902457	0.889928	0.905347	0.0170481	0.0188304	0.835425	0.870537	0.788647	0.831536	0.0410834	0.0494067	1.22006	1.13802	1.20056	1.18621	0.0428633	0.0361345	418	44.8913	6.7417	Zm.66863	GO:0009607,response to biotic stimulus|GO:0009738,abscisic acid-activated signaling pathway|GO:0019752,carboxylic acid metabolic process|GO:0071229,cellular response to acid chemical|GO:0006807,nitrogen compound metabolic process|GO:0023052,signaling|GO:0007165,signal transduction|GO:0070887,cellular response to chemical stimulus|GO:0042221,response to chemical|GO:0050789,regulation of biological…	GO:0005737,cytoplasm|GO:0043231,intracellular membrane-bounded organelle|GO:0005773,vacuole|GO:0044464,cell part|GO:0043229,intracellular organelle|GO:0005623,cell|GO:0005622,intracellular|GO:0044444,cytoplasmic part|GO:0044424,intracellular part|GO:0043227,membrane-bounded organelle|GO:0043226,organelle	0	0
C0PE90	Uncharacterized protein OS=Zea mays PE=2 SV=1 - [C0PE90_MAIZE]	6.7	5	3	3	7	1.32297	1.43734	1.43825	1.39952	0.0662969	0.0473712	1.05002	0.952434	0.9439	0.982118	0.0589588	0.0600323	0.862468	0.804945	0.847755	0.83839	0.0298834	0.0356438	0.803521	0.835747	0.875324	0.838197	0.0359643	0.0429067	433	48.1107	9.51025	Zm.119165	0	GO:0044425,membrane part|GO:0016021,integral component of membrane|GO:0016020,membrane|GO:0031224,intrinsic component of membrane	0	0
K7UH13	Adenosine kinase 2 OS=Zea mays GN=ZEAMMB73_Zm00001d051157 PE=4 SV=1 - [K7UH13_MAIZE]	24.56	2	1	7	42	1.70915	1.48378	1.90062	1.69785	0.208652	0.122892	1.21524	1.19215	1.17459	1.19399	0.0203848	0.0170728	0.619534	0.714579	0.58156	0.638558	0.0685197	0.107304	0.577692	0.712154	0.48529	0.591712	0.11408	0.192797	342	36.9796	5.08447	ZEAMMB73_497854	GO:0046129,purine ribonucleoside biosynthetic process|GO:0044237,cellular metabolic process|GO:0009167,purine ribonucleoside monophosphate metabolic process|GO:0034641,cellular nitrogen compound metabolic process|GO:0009165,nucleotide biosynthetic process|GO:0009163,nucleoside biosynthetic process|GO:0009161,ribonucleoside monophosphate metabolic process|GO:0009123,nucleoside monophosphate metabo…	0	GO:0016301,kinase activity|GO:0019206,nucleoside kinase activity|GO:0019205,nucleobase-containing compound kinase activity|GO:0016773,phosphotransferase activity, alcohol group as acceptor|GO:0016772,transferase activity, transferring phosphorus-containing groups|GO:0004001,adenosine kinase activity|GO:0003824,catalytic activity|GO:0016740,transferase activity	zma01100,Metabolic pathways|zma00230,Purine metabolism
A0A1D6I962	Plant UBX domain-containing protein 8 OS=Zea mays GN=ZEAMMB73_Zm00001d021227 PE=4 SV=1 - [A0A1D6I962_MAIZE]	8.66	3	1	1	2	1.39539	1.14297		1.26918	0.178483	0.140629	0.884762	0.900579		0.89267	0.0111842	0.0125289	0.887576	1.01467		0.951123	0.0898699	0.0944881	0.999592	1.04001		1.0198	0.0285815	0.0280265	254	27.4553	4.44971	cl21530_1	0	0	0	0
A0A1D6EXU1	Protein PGR OS=Zea mays GN=ZEAMMB73_Zm00001d006567 PE=4 SV=1 - [A0A1D6EXU1_MAIZE]	7.48	5	2	2	4		1.22978	1.20113	1.21545	0.0202592	0.016668		0.852683	0.857296	0.854989	0.00326181	0.00381503		0.951638	0.880266	0.915952	0.0504679	0.0550988		1.08022	1.18689	1.13355	0.0754307	0.0665436	294	30.6522	8.68994	LOC100272367	0	GO:0044425,membrane part|GO:0016021,integral component of membrane|GO:0016020,membrane|GO:0031224,intrinsic component of membrane	0	0
K7V294	Putative calcium-binding protein CML50 OS=Zea mays GN=ZEAMMB73_Zm00001d052458 PE=4 SV=1 - [K7V294_MAIZE]	10.14	3	2	2	3	1.47021	1.45783	1.40794	1.44532	0.0329657	0.0228085	0.783834	1.16034	1.10662	1.01693	0.203647	0.200256	0.779613	0.834127	0.860768	0.824836	0.0413676	0.0501525	1.28048	0.571881	0.663157	0.838506	0.385472	0.459713	296	31.1002	6.20166	ZEAMMB73_818167	0	0	GO:0043169,cation binding|GO:0043167,ion binding|GO:0005488,binding|GO:0046872,metal ion binding|GO:0005509,calcium ion binding	zma04626,Plant-pathogen interaction
Q9XF58	Aquaporin PIP2-5 OS=Zea mays GN=PIP2-5 PE=1 SV=1 - [PIP25_MAIZE]	3.86	1	1	1	3	1.04962	0.841629	1.02051	0.970586	0.112625	0.116038	0.707624	0.629071	0.712567	0.683087	0.0468446	0.0685778	1.23705	1.43327	1.28015	1.31682	0.103121	0.0783102	1.052	1.06549	0.993382	1.03696	0.0383357	0.0369694	285	29.8165	7.85498	PIP2-5	GO:0006810,transport|GO:0051179,localization|GO:0051234,establishment of localization	GO:0016021,integral component of membrane|GO:0016020,membrane|GO:0044464,cell part|GO:0005623,cell|GO:0071944,cell periphery|GO:0005886,plasma membrane|GO:0044425,membrane part|GO:0031224,intrinsic component of membrane	GO:0005215,transporter activity	0
A0A1D6H4X4	Uncharacterized protein OS=Zea mays GN=ZEAMMB73_Zm00001d015992 PE=3 SV=1 - [A0A1D6H4X4_MAIZE]	19.94	7	3	14	51	1.60871	1.50387	1.86214	1.65824	0.184203	0.111084	1.12505	1.28859	1.0877	1.16712	0.106845	0.0915459	0.709447	0.637	0.552328	0.632925	0.0786387	0.124246	0.665532	0.671787	0.671777	0.669699	0.00360874	0.00538861	727	78.5614	9.12939	Zm.20668	GO:0044238,primary metabolic process|GO:0006631,fatty acid metabolic process|GO:0006629,lipid metabolic process|GO:0006082,organic acid metabolic process|GO:0044699,single-organism process|GO:0009987,cellular process|GO:0044710,single-organism metabolic process|GO:0019752,carboxylic acid metabolic process|GO:0032787,monocarboxylic acid metabolic process|GO:0071704,organic substance metabolic proc…	0	GO:0016614,oxidoreductase activity, acting on CH-OH group of donors|GO:0016616,oxidoreductase activity, acting on the CH-OH group of donors, NAD or NADP as acceptor|GO:0003824,catalytic activity|GO:0003857,3-hydroxyacyl-CoA dehydrogenase activity|GO:0016491,oxidoreductase activity	zma00592,alpha-Linolenic acid metabolism|zma01212,Fatty acid metabolism|zma01100,Metabolic pathways|zma00071,Fatty acid degradation|zma01110,Biosynthesis of secondary metabolites
B4FAK8	Uncharacterized protein OS=Zea mays GN=Zm.138208 PE=2 SV=1 - [B4FAK8_MAIZE]	32.89	4	3	16	66	1.42165	1.28269	1.48245	1.3956	0.102399	0.0733731	0.99586	1.01504	0.941681	0.984193	0.0380443	0.0386554	0.880263	0.940196	0.861992	0.89415	0.0409097	0.0457526	0.935938	0.848122	0.850365	0.878142	0.0500658	0.0570133	532	60.2084	4.84326	Zm.138208	GO:0044267,cellular protein metabolic process|GO:0006457,protein folding|GO:0044260,cellular macromolecule metabolic process|GO:0044238,primary metabolic process|GO:0019538,protein metabolic process|GO:0009987,cellular process|GO:0044237,cellular metabolic process|GO:0043170,macromolecule metabolic process|GO:0071704,organic substance metabolic process|GO:0008152,metabolic process	GO:0005737,cytoplasm|GO:0005783,endoplasmic reticulum|GO:0016021,integral component of membrane|GO:0016020,membrane|GO:0044464,cell part|GO:0044444,cytoplasmic part|GO:0005623,cell|GO:0005622,intracellular|GO:0043229,intracellular organelle|GO:0012505,endomembrane system|GO:0044424,intracellular part|GO:0044425,membrane part|GO:0043227,membrane-bounded organelle|GO:0043226,organelle|GO:0031224,in…	GO:0043169,cation binding|GO:0051082,unfolded protein binding|GO:0043167,ion binding|GO:0005509,calcium ion binding|GO:0005515,protein binding|GO:0046872,metal ion binding|GO:0005488,binding	zma04141,Protein processing in endoplasmic reticulum|zma04145,Phagosome
A0A1D6KPM5	ABC2 homolog 15 OS=Zea mays GN=ZEAMMB73_Zm00001d032279 PE=4 SV=1 - [A0A1D6KPM5_MAIZE]	1.19	5	1	1	2		1.30978	1.03487	1.17232	0.194389	0.165815		0.82188	0.832058	0.826969	0.00719691	0.00870276		0.839654	0.866686	0.85317	0.0191143	0.0224039		1.29937	1.5538	1.42659	0.179913	0.126114	927	103.29	7.31299	Zm.69972	GO:0051234,establishment of localization|GO:0006810,transport|GO:0051179,localization|GO:0008152,metabolic process	GO:0044425,membrane part|GO:0016021,integral component of membrane|GO:0016020,membrane|GO:0031224,intrinsic component of membrane	GO:0035639,purine ribonucleoside triphosphate binding|GO:0005488,binding|GO:0016887,ATPase activity|GO:0043167,ion binding|GO:1901363,heterocyclic compound binding|GO:1901265,nucleoside phosphate binding|GO:0001882,nucleoside binding|GO:0043168,anion binding|GO:0000166,nucleotide binding|GO:0001883,purine nucleoside binding|GO:0032549,ribonucleoside binding|GO:0017076,purine nucleotide binding|GO…	0
B6SS87	Glutathione S-transferase GSTU6 OS=Zea mays PE=2 SV=1 - [B6SS87_MAIZE]	40.69	12	5	10	32	1.20153	1.23238	1.04413	1.15934	0.100968	0.0870903	0.781181	0.821825	0.851094	0.818033	0.0351103	0.0429203	1.04544	0.989631	1.07982	1.0383	0.0455187	0.0438397	0.814241	0.802	1.02133	0.879189	0.123246	0.140182	231	25.5442	5.21143	Zm.552	GO:0008152,metabolic process	0	GO:0003824,catalytic activity|GO:0016740,transferase activity	zma00480,Glutathione metabolism
B6TRK5	Anthocyanidin 3-O-glucosyltransferase OS=Zea mays PE=2 SV=1 - [B6TRK5_MAIZE]	4.45	2	2	2	3	1.32686	1.09486	1.01404	1.14525	0.162386	0.14179	0.737619	0.791406	0.89895	0.809325	0.0821448	0.101498	0.922712	1.1296	1.07588	1.04273	0.107354	0.102955	1.26032	1.0631	1.0751	1.13284	0.110561	0.0975961	472	51.8459	6.22705	Zm.25370	GO:0008152,metabolic process	0	GO:0016758,transferase activity, transferring hexosyl groups|GO:0016740,transferase activity|GO:0016757,transferase activity, transferring glycosyl groups|GO:0003824,catalytic activity	0
A0A1D6LB93	Elongation factor 2 OS=Zea mays GN=ZEAMMB73_Zm00001d034773 PE=4 SV=1 - [A0A1D6LB93_MAIZE]	67.68	2	1	11	125		1.40327	1.35068	1.37697	0.0371842	0.0270044		0.999314	0.947286	0.9733	0.0367897	0.0377989		0.861399	0.942405	0.901902	0.0572799	0.0635101		0.852875	0.842879	0.847877	0.00706785	0.00833594	198	21.8991	5.87158	LOC100272648	GO:0008152,metabolic process	0	GO:0035639,purine ribonucleoside triphosphate binding|GO:0005488,binding|GO:0043167,ion binding|GO:1901363,heterocyclic compound binding|GO:1901265,nucleoside phosphate binding|GO:0001882,nucleoside binding|GO:0043168,anion binding|GO:0016462,pyrophosphatase activity|GO:0000166,nucleotide binding|GO:0032561,guanyl ribonucleotide binding|GO:0001883,purine nucleoside binding|GO:0032549,ribonucleosi…	0
A0A1D6EZP9	RNA-binding (RRM/RBD/RNP motifs) family protein OS=Zea mays GN=ZEAMMB73_Zm00001d006704 PE=4 SV=1 - [A0A1D6EZP9_MAIZE]	6.84	8	3	3	8	1.19996	1.31288	1.16994	1.22759	0.0753672	0.0613943	0.875415	0.856244	0.872094	0.867918	0.0102447	0.0118038	0.906954	0.899689	0.879517	0.895386	0.0142158	0.0158767	1.21598	1.12523	1.29178	1.211	0.0833847	0.0688562	468	50.1677	6.37939	Zm.155834	0	0	GO:0097159,organic cyclic compound binding|GO:0000166,nucleotide binding|GO:0036094,small molecule binding|GO:0005488,binding|GO:0003676,nucleic acid binding|GO:1901363,heterocyclic compound binding|GO:1901265,nucleoside phosphate binding	zma03015,mRNA surveillance pathway
B6SUF8	VAP27 OS=Zea mays PE=2 SV=1 - [B6SUF8_MAIZE]	4.44	2	1	1	2	1.6564	1.59766		1.62703	0.0415348	0.025528	1.13297	1.1712		1.15209	0.0270287	0.0234607	0.650583	0.648318		0.64945	0.00160194	0.0024666	0.719343	0.73515		0.727246	0.011177	0.015369	225	25.1942	8.20654	Zm.80146	0	GO:0005783,endoplasmic reticulum|GO:0005789,endoplasmic reticulum membrane|GO:0042175,nuclear outer membrane-endoplasmic reticulum membrane network|GO:0043229,intracellular organelle|GO:0043227,membrane-bounded organelle|GO:0043226,organelle|GO:0031224,intrinsic component of membrane|GO:0005737,cytoplasm|GO:0031090,organelle membrane|GO:0016021,integral component of membrane|GO:0016020,membrane|G…	0	0
B4FUW7	Uncharacterized protein OS=Zea mays GN=LOC100276044 PE=2 SV=1 - [B4FUW7_MAIZE]	10.28	2	2	2	5	1.35314	1.06849	1.06477	1.16213	0.16543	0.14235	0.740292	0.871963	0.856508	0.822921	0.0719749	0.0874626	0.847132	0.966646	0.994524	0.936101	0.0783	0.0836449	1.36636	1.20195	1.18144	1.24992	0.10136	0.0810931	214	23.8413	8.93896	LOC100216881	GO:0044712,single-organism catabolic process|GO:0044710,single-organism metabolic process|GO:0044237,cellular metabolic process|GO:0050896,response to stimulus|GO:0009987,cellular process|GO:0072593,reactive oxygen species metabolic process|GO:0044248,cellular catabolic process|GO:0006950,response to stress|GO:0042744,hydrogen peroxide catabolic process|GO:0044763,single-organism cellular process…	GO:0005576,extracellular region	GO:0043169,cation binding|GO:0046872,metal ion binding|GO:0020037,heme binding|GO:0046906,tetrapyrrole binding|GO:0097159,organic cyclic compound binding|GO:0016209,antioxidant activity|GO:0043167,ion binding|GO:1901363,heterocyclic compound binding|GO:0003824,catalytic activity|GO:0005488,binding|GO:0016684,oxidoreductase activity, acting on peroxide as acceptor|GO:0004601,peroxidase activity|GO…	zma01100,Metabolic pathways|zma00940,Phenylpropanoid biosynthesis|zma01110,Biosynthesis of secondary metabolites
A0A1D6N430	Aldolase1 OS=Zea mays GN=ZEAMMB73_Zm00001d042453 PE=4 SV=1 - [A0A1D6N430_MAIZE]	64.84	1	1	8	120	1.379	1.42753	1.34793	1.38482	0.0401204	0.0289716	0.978154	0.979194	0.986838	0.981395	0.00474221	0.00483211	0.981649	0.862996	0.926022	0.923556	0.0593649	0.0642787	0.877062	0.748047	0.771065	0.798725	0.0688112	0.0861513	128	13.8332	9.39307	P08440	GO:0009185,ribonucleoside diphosphate metabolic process|GO:0006732,coenzyme metabolic process|GO:0009141,nucleoside triphosphate metabolic process|GO:0009144,purine nucleoside triphosphate metabolic process|GO:0019752,carboxylic acid metabolic process|GO:0044723,single-organism carbohydrate metabolic process|GO:0034641,cellular nitrogen compound metabolic process|GO:0006807,nitrogen compound meta…	GO:0005737,cytoplasm|GO:0044464,cell part|GO:0005623,cell|GO:0005622,intracellular|GO:0044424,intracellular part	GO:0016829,lyase activity|GO:0016830,carbon-carbon lyase activity|GO:0016832,aldehyde-lyase activity|GO:0003824,catalytic activity|GO:0004332,fructose-bisphosphate aldolase activity	zma01230,Biosynthesis of amino acids|zma00010,Glycolysis / Gluconeogenesis|zma00710,Carbon fixation in photosynthetic organisms|zma01100,Metabolic pathways|zma01110,Biosynthesis of secondary metabolites|zma01200,Carbon metabolism|zma00030,Pentose phosphate pathway|zma00051,Fructose and mannose metabolism
B4FJ16	Succinate dehydrogenase [ubiquinone] iron-sulfur subunit, mitochondrial OS=Zea mays GN=csu474(rpS14) PE=2 SV=1 - [B4FJ16_MAIZE]	33.81	7	3	9	26	1.40367	1.28144	1.21512	1.30008	0.0956455	0.0735691	0.908742	0.939309	0.916792	0.921614	0.0158438	0.0171913	0.950235	0.963199	1.01985	0.977763	0.0370244	0.0378665	0.82364	0.904339	0.909683	0.879221	0.0482087	0.0548311	281	31.1395	8.27979	csu474(rpS14)	GO:0019752,carboxylic acid metabolic process|GO:0044249,cellular biosynthetic process|GO:0034641,cellular nitrogen compound metabolic process|GO:0009060,aerobic respiration|GO:0044281,small molecule metabolic process|GO:0034645,cellular macromolecule biosynthetic process|GO:1901576,organic substance biosynthetic process|GO:0006091,generation of precursor metabolites and energy|GO:0072350,tricarbo…	GO:0044464,cell part|GO:0031975,envelope|GO:0043229,intracellular organelle|GO:0043228,non-membrane-bounded organelle|GO:0043227,membrane-bounded organelle|GO:0043226,organelle|GO:0005737,cytoplasm|GO:0031090,organelle membrane|GO:0016020,membrane|GO:0005740,mitochondrial envelope|GO:0005739,mitochondrion|GO:0030529,ribonucleoprotein complex|GO:0031967,organelle envelope|GO:0031966,mitochondrial …	GO:0005488,binding|GO:0043169,cation binding|GO:0043167,ion binding|GO:0051537,2 iron, 2 sulfur cluster binding|GO:0051538,3 iron, 4 sulfur cluster binding|GO:0051539,4 iron, 4 sulfur cluster binding|GO:0046872,metal ion binding|GO:0016627,oxidoreductase activity, acting on the CH-CH group of donors|GO:0016635,oxidoreductase activity, acting on the CH-CH group of donors, quinone or related compou…	zma01200,Carbon metabolism|zma01100,Metabolic pathways|zma00190,Oxidative phosphorylation|zma00020,Citrate cycle (TCA cycle)|zma01110,Biosynthesis of secondary metabolites
A0A1D6GFP8	40S ribosomal protein S18 OS=Zea mays GN=ZEAMMB73_Zm00001d013086 PE=3 SV=1 - [A0A1D6GFP8_MAIZE]	50.77	8	1	9	42	1.34983	1.36963	1.20413	1.30787	0.0903796	0.0691045	0.910836	0.878557	0.99265	0.927348	0.0588109	0.0634184	0.838888	0.869276	0.881521	0.863228	0.0219502	0.025428	1.09554	1.06921	1.05704	1.07393	0.0196768	0.0183222	130	15.1099	9.83252	LOC100273341	GO:0044249,cellular biosynthetic process|GO:0034641,cellular nitrogen compound metabolic process|GO:0006807,nitrogen compound metabolic process|GO:0034645,cellular macromolecule biosynthetic process|GO:1901576,organic substance biosynthetic process|GO:0044267,cellular protein metabolic process|GO:0044260,cellular macromolecule metabolic process|GO:0043043,peptide biosynthetic process|GO:0071704,o…	GO:0005737,cytoplasm|GO:0032991,macromolecular complex|GO:0005840,ribosome|GO:0043232,intracellular non-membrane-bounded organelle|GO:0044464,cell part|GO:0044444,cytoplasmic part|GO:0005623,cell|GO:0030529,ribonucleoprotein complex|GO:0043229,intracellular organelle|GO:0043228,non-membrane-bounded organelle|GO:0044424,intracellular part|GO:0005622,intracellular|GO:0043226,organelle	GO:0097159,organic cyclic compound binding|GO:0005198,structural molecule activity|GO:0003735,structural constituent of ribosome|GO:0003723,RNA binding|GO:0003676,nucleic acid binding|GO:1901363,heterocyclic compound binding|GO:0005488,binding	zma03010,Ribosome
A0A1D6EFZ8	Rhomboid-like protein 19 OS=Zea mays GN=ZEAMMB73_Zm00001d004543 PE=4 SV=1 - [A0A1D6EFZ8_MAIZE]	12.39	6	2	2	8	1.0085	1.23488	1.06676	1.10338	0.11755	0.106536	0.81337	0.749677	0.784777	0.782608	0.0319015	0.040763	1.05669	0.974203	0.998118	1.00967	0.0424422	0.0420356	1.14103	1.21635	1.01256	1.12332	0.10304	0.0917286	234	26.0684	8.17725	IDP2561	GO:0044238,primary metabolic process|GO:0006890,retrograde vesicle-mediated transport, Golgi to ER|GO:0016192,vesicle-mediated transport|GO:0046907,intracellular transport|GO:0048193,Golgi vesicle transport|GO:0019538,protein metabolic process|GO:0006810,transport|GO:0043170,macromolecule metabolic process|GO:0071704,organic substance metabolic process|GO:0044765,single-organism transport|GO:1902…	GO:0016021,integral component of membrane|GO:0016020,membrane|GO:0044464,cell part|GO:0005623,cell|GO:0005622,intracellular|GO:0044425,membrane part|GO:0031224,intrinsic component of membrane	GO:0004252,serine-type endopeptidase activity|GO:0004175,endopeptidase activity|GO:0017171,serine hydrolase activity|GO:0016787,hydrolase activity|GO:0003824,catalytic activity|GO:0070011,peptidase activity, acting on L-amino acid peptides|GO:0008233,peptidase activity|GO:0008236,serine-type peptidase activity	0
A0A096TRV6	Uncharacterized protein OS=Zea mays GN=Zm.38010 PE=3 SV=1 - [A0A096TRV6_MAIZE]	15.77	1	7	7	15	1.12728	1.22619	1.42063	1.25803	0.149246	0.118634	0.881838	0.974183	0.828507	0.894843	0.0737037	0.082365	0.979418	0.918087	0.88268	0.926728	0.0489443	0.0528141	1.0066	0.979094	1.06032	1.01534	0.041312	0.040688	647	68.5842	7.18115	#N/A	#N/A	#N/A	#N/A	#N/A
A0A1D6N5J3	Pectinesterase OS=Zea mays GN=ZEAMMB73_Zm00001d042624 PE=4 SV=1 - [A0A1D6N5J3_MAIZE]	11.98	1	3	3	9	1.03914	1.0186	1.52546	1.1944	0.286887	0.240193	0.856573	0.83743	0.857393	0.850465	0.0112962	0.0132824	1.1314	1.1667	0.998128	1.09874	0.0889051	0.0809153	1.01546	0.989445	0.754311	0.91974	0.143854	0.156408	334	35.0006	6.97607	LOC100191701	GO:0009892,negative regulation of metabolic process|GO:0019222,regulation of metabolic process|GO:0010393,galacturonan metabolic process|GO:0045229,external encapsulating structure organization|GO:0050789,regulation of biological process|GO:0071840,cellular component organization or biogenesis|GO:1901575,organic substance catabolic process|GO:0071555,cell wall organization|GO:0016043,cellular com…	GO:0005618,cell wall|GO:0044464,cell part|GO:0005623,cell|GO:0030312,external encapsulating structure|GO:0071944,cell periphery	GO:0016787,hydrolase activity|GO:0030234,enzyme regulator activity|GO:0052689,carboxylic ester hydrolase activity|GO:0016788,hydrolase activity, acting on ester bonds|GO:0003824,catalytic activity|GO:0030599,pectinesterase activity|GO:0045330,aspartyl esterase activity|GO:0004857,enzyme inhibitor activity|GO:0098772,molecular function regulator	zma01100,Metabolic pathways|zma00040,Pentose and glucuronate interconversions|zma00500,Starch and sucrose metabolism
K7VZN8	60S ribosomal protein L22-2 OS=Zea mays GN=ZEAMMB73_Zm00001d047500 PE=4 SV=1 - [K7VZN8_MAIZE]	49.23	1	1	6	27	0.217688	0.186947	0.204104	0.202913	0.0154054	0.0759213	0.139539	0.1463	0.147907	0.144582	0.00444067	0.0307138	1.88282	1.93862	1.92654	1.916	0.02936	0.0153236	1.78042	1.68526	1.69361	1.71976	0.0526947	0.0306406	130	14.2776	9.72998	LOC100192778	GO:0044249,cellular biosynthetic process|GO:0034641,cellular nitrogen compound metabolic process|GO:0006807,nitrogen compound metabolic process|GO:0034645,cellular macromolecule biosynthetic process|GO:1901576,organic substance biosynthetic process|GO:0044267,cellular protein metabolic process|GO:0044260,cellular macromolecule metabolic process|GO:0043043,peptide biosynthetic process|GO:0071704,o…	GO:0005737,cytoplasm|GO:0032991,macromolecular complex|GO:0005840,ribosome|GO:0043232,intracellular non-membrane-bounded organelle|GO:0044464,cell part|GO:0044444,cytoplasmic part|GO:0005623,cell|GO:0030529,ribonucleoprotein complex|GO:0043229,intracellular organelle|GO:0043228,non-membrane-bounded organelle|GO:0044424,intracellular part|GO:0005622,intracellular|GO:0043226,organelle	GO:0003735,structural constituent of ribosome|GO:0005198,structural molecule activity	zma03010,Ribosome
B4FG60	Mitogen-activated protein kinase OS=Zea mays GN=ZEAMMB73_Zm00001d047758 PE=2 SV=1 - [B4FG60_MAIZE]	17.11	6	4	6	14	1.21219	1.16105	1.13791	1.17038	0.0380089	0.0324757	0.860288	0.808999	0.832964	0.834084	0.0256628	0.0307676	0.901838	0.883539	0.881891	0.889089	0.0110715	0.0124526	1.18443	1.31681	1.35922	1.28682	0.091171	0.0708498	374	43.2657	5.84619	Zm.156612	GO:0016310,phosphorylation|GO:0023052,signaling|GO:0007165,signal transduction|GO:0035556,intracellular signal transduction|GO:0050789,regulation of biological process|GO:0044699,single-organism process|GO:0044267,cellular protein metabolic process|GO:0044710,single-organism metabolic process|GO:0044260,cellular macromolecule metabolic process|GO:0000165,MAPK cascade|GO:0071704,organic substance …	GO:0044464,cell part|GO:0005623,cell|GO:0005622,intracellular	GO:0035639,purine ribonucleoside triphosphate binding|GO:0060089,molecular transducer activity|GO:0005488,binding|GO:0004871,signal transducer activity|GO:0043167,ion binding|GO:1901363,heterocyclic compound binding|GO:0001883,purine nucleoside binding|GO:0001882,nucleoside binding|GO:0043168,anion binding|GO:0005057,receptor signaling protein activity|GO:0032549,ribonucleoside binding|GO:0000166…	zma04933,AGE-RAGE signaling pathway in diabetic complications
B4FJ28	Signal recognition particle 9 kDa protein OS=Zea mays GN=ZEAMMB73_Zm00001d045650 PE=2 SV=1 - [B4FJ28_MAIZE]	7.77	4	1	1	4	1.36056	1.3367	1.21275	1.30334	0.0793557	0.0608866	0.924049	0.924782	0.938144	0.928992	0.0079348	0.00854131	0.948888	0.943892	1.02977	0.974184	0.0482069	0.0494843	0.860854	0.901322	0.842944	0.868373	0.0299066	0.0344398	103	12.0971	8.79248	LOC100216656	GO:0008104,protein localization|GO:0006613,cotranslational protein targeting to membrane|GO:0006612,protein targeting to membrane|GO:0006614,SRP-dependent cotranslational protein targeting to membrane|GO:0061024,membrane organization|GO:0051641,cellular localization|GO:0044699,single-organism process|GO:0070972,protein localization to endoplasmic reticulum|GO:0070727,cellular macromolecule locali…	GO:0005737,cytoplasm|GO:0032991,macromolecular complex|GO:0044464,cell part|GO:0005623,cell|GO:0030529,ribonucleoprotein complex|GO:0044444,cytoplasmic part|GO:0048500,signal recognition particle|GO:0044424,intracellular part|GO:0005622,intracellular	GO:0097159,organic cyclic compound binding|GO:0008312,7S RNA binding|GO:0005488,binding|GO:0003676,nucleic acid binding|GO:1901363,heterocyclic compound binding|GO:0003723,RNA binding	zma03060,Protein export
A0A1D6P4E8	Tryptophan synthase beta type 2 OS=Zea mays GN=ZEAMMB73_Zm00001d046676 PE=4 SV=1 - [A0A1D6P4E8_MAIZE]	18.23	1	5	5	14	1.64557	1.62589	1.5754	1.61562	0.0361979	0.022405	1.2028	1.13217	1.12121	1.15206	0.0442845	0.0384394	0.537142	0.624515	0.732454	0.63137	0.0978364	0.154959	0.536699	0.752855	0.786365	0.691973	0.135511	0.195832	373	39.8621	6.82959	Zm.1596	GO:0006520,cellular amino acid metabolic process|GO:0019752,carboxylic acid metabolic process|GO:0042401,cellular biogenic amine biosynthetic process|GO:0034641,cellular nitrogen compound metabolic process|GO:0006807,nitrogen compound metabolic process|GO:0044281,small molecule metabolic process|GO:0044283,small molecule biosynthetic process|GO:1901362,organic cyclic compound biosynthetic process…	0	GO:0043168,anion binding|GO:0052684,L-serine hydro-lyase (adding indole, L-tryptophan-forming) activity|GO:0005488,binding|GO:0016835,carbon-oxygen lyase activity|GO:0016836,hydro-lyase activity|GO:1901363,heterocyclic compound binding|GO:0003824,catalytic activity|GO:0048037,cofactor binding|GO:0030170,pyridoxal phosphate binding|GO:0005515,protein binding|GO:0097159,organic cyclic compound bind…	0
K7UU06	Calmodulin protein 2, touch-induced OS=Zea mays GN=ZEAMMB73_Zm00001d008573 PE=4 SV=1 - [K7UU06_MAIZE]	21.95	4	3	4	10	1.28902	1.3526	1.16424	1.26862	0.0958196	0.0755305	0.913419	0.869178	0.931731	0.904776	0.0321597	0.0355444	0.986715	0.933228	0.910672	0.943538	0.0390559	0.041393	0.893223	0.994527	1.14901	1.01225	0.128812	0.127253	205	21.1852	4.90674	GRMZM2G106945	0	0	GO:0043169,cation binding|GO:0043167,ion binding|GO:0005488,binding|GO:0046872,metal ion binding|GO:0005509,calcium ion binding	zma04626,Plant-pathogen interaction
B4FU93	Chalcone-flavonone isomerase family protein OS=Zea mays PE=2 SV=1 - [B4FU93_MAIZE]	33.33	6	6	6	12	1.38182	1.27406	1.33296	1.32961	0.0539551	0.0405795	0.964142	0.947872	0.93593	0.949315	0.0141608	0.0149169	0.886599	1.00549	0.914958	0.935683	0.0620969	0.0663653	0.947472	0.893678	0.878624	0.906591	0.0361948	0.0399241	231	23.9094	5.05908	chi1	GO:1901576,organic substance biosynthetic process|GO:0009812,flavonoid metabolic process|GO:0009813,flavonoid biosynthetic process|GO:0071704,organic substance metabolic process|GO:0009058,biosynthetic process|GO:0008152,metabolic process	0	GO:0003824,catalytic activity|GO:0016872,intramolecular lyase activity|GO:0045430,chalcone isomerase activity|GO:0016853,isomerase activity	zma01100,Metabolic pathways|zma00941,Flavonoid biosynthesis|zma01110,Biosynthesis of secondary metabolites
B4FQJ2	Dihydropyrimidinase OS=Zea mays GN=ZEAMMB73_Zm00001d043152 PE=2 SV=1 - [B4FQJ2_MAIZE]	12.83	9	6	6	13	1.19788	1.68706	1.34306	1.40933	0.251238	0.178267	1.00709	0.963608	1.04827	1.00632	0.042336	0.0420699	0.912326	0.812622	0.829452	0.851467	0.0533733	0.062684	0.86659	0.664811	0.773423	0.768275	0.100988	0.131447	538	57.6933	6.11279	pco084866	GO:0008152,metabolic process	GO:0005737,cytoplasm|GO:0044464,cell part|GO:0005623,cell|GO:0005622,intracellular|GO:0044424,intracellular part	GO:0016787,hydrolase activity|GO:0016810,hydrolase activity, acting on carbon-nitrogen (but not peptide) bonds|GO:0003824,catalytic activity	zma01100,Metabolic pathways|zma00770,Pantothenate and CoA biosynthesis|zma00240,Pyrimidine metabolism|zma00410,beta-Alanine metabolism
A0A1D6MD01	Putative DUF1296 domain containing family protein OS=Zea mays GN=ZEAMMB73_Zm00001d039041 PE=4 SV=1 - [A0A1D6MD01_MAIZE]	8.71	5	3	4	6	1.3243	1.46542	1.0136	1.26777	0.231155	0.182332	0.943638	0.905196	0.870985	0.906606	0.036347	0.0400913	0.86002	0.79031	0.957672	0.869334	0.0840689	0.096705	0.974872	1.06795	1.34388	1.1289	0.191903	0.169991	551	58.9791	4.89404	Zm.93992	0	0	0	0
B6SLW8	Cytochrome b5 OS=Zea mays PE=2 SV=1 - [B6SLW8_MAIZE]	11.51	2	1	1	2		1.21272	1.35266	1.28269	0.0989534	0.0771454		0.928912	0.906176	0.917544	0.0160774	0.0175222		0.918595	0.941757	0.930176	0.016378	0.0176075		1.08982	0.909967	0.999894	0.127176	0.127189	139	14.8965	5.5415	Zm.161889	0	GO:0044425,membrane part|GO:0016021,integral component of membrane|GO:0016020,membrane|GO:0031224,intrinsic component of membrane	GO:0043169,cation binding|GO:0020037,heme binding|GO:0046906,tetrapyrrole binding|GO:0097159,organic cyclic compound binding|GO:0043167,ion binding|GO:0005488,binding|GO:0046872,metal ion binding|GO:1901363,heterocyclic compound binding	0
B4FFV2	SWIB/MDM2 domain superfamily protein OS=Zea mays GN=ZEAMMB73_Zm00001d053979 PE=2 SV=1 - [B4FFV2_MAIZE]	14.18	2	2	2	4	1.25462	1.22092	1.22627	1.23394	0.0181087	0.0146755	0.857074	0.877808	0.917024	0.883969	0.0304462	0.0344426	0.782489	0.778607	0.84748	0.802859	0.0386921	0.0481929	1.4118	1.3973	1.21999	1.34303	0.106805	0.0795257	134	13.9966	10.521	pco097858	0	0	0	0
A0A1D6FZX5	Cytochrome P450 family 72 subfamily A polypeptide 8 OS=Zea mays GN=ZEAMMB73_Zm00001d011418 PE=3 SV=1 - [A0A1D6FZX5_MAIZE]	4.4	5	2	2	2	1.15975		1.21173	1.18574	0.0367547	0.0309973	0.891751		0.812223	0.851987	0.0562348	0.0660042	0.906197		0.882432	0.894314	0.016804	0.0187898	1.23549		1.34573	1.29061	0.0779573	0.0604035	432	49.7825	8.1626	LOC100384816	GO:0008152,metabolic process|GO:0044710,single-organism metabolic process|GO:0044699,single-organism process|GO:0055114,oxidation-reduction process	0	GO:0043169,cation binding|GO:0004497,monooxygenase activity|GO:0046914,transition metal ion binding|GO:0020037,heme binding|GO:0046906,tetrapyrrole binding|GO:0097159,organic cyclic compound binding|GO:0016705,oxidoreductase activity, acting on paired donors, with incorporation or reduction of molecular oxygen|GO:0043167,ion binding|GO:0003824,catalytic activity|GO:0005488,binding|GO:0005506,iron…	0
B4FCH2	Histone H3 OS=Zea mays GN=LOC100192746 PE=2 SV=1 - [B4FCH2_MAIZE]	37.5	9	2	7	97	1.24204	1.13361	1.1689	1.18152	0.0553069	0.04681	0.882407	0.812618	0.852331	0.849119	0.0350051	0.0412253	0.958577	0.931016	0.938157	0.942584	0.0143038	0.0151751	1.01795	1.00968	1.00984	1.01249	0.00472744	0.00466913	136	15.3966	11.1509	Zm.65649	0	GO:0044815,DNA packaging complex|GO:0043229,intracellular organelle|GO:0043228,non-membrane-bounded organelle|GO:0000785,chromatin|GO:0000786,nucleosome|GO:0043227,membrane-bounded organelle|GO:0043226,organelle|GO:0005634,nucleus|GO:0005694,chromosome|GO:0043234,protein complex|GO:0032991,macromolecular complex|GO:0043231,intracellular membrane-bounded organelle|GO:0043232,intracellular non-memb…	GO:0003676,nucleic acid binding|GO:0097159,organic cyclic compound binding|GO:0005488,binding|GO:0005515,protein binding|GO:0003677,DNA binding|GO:0046983,protein dimerization activity|GO:0046982,protein heterodimerization activity|GO:1901363,heterocyclic compound binding	0
C0PD86	Serine/threonine-protein phosphatase 2A 55 kDa regulatory subunit B OS=Zea mays GN=IDP301 PE=2 SV=1 - [C0PD86_MAIZE]	5.25	9	1	2	5	1.05467	1.40878	0.948028	1.13716	0.241198	0.212106	0.885611	0.711211	0.854935	0.817252	0.0931067	0.113927	0.908228	0.874044	0.977692	0.919988	0.0528153	0.0574086	1.36786	1.30029	1.41133	1.35983	0.0559536	0.0411476	514	57.2805	6.94678	LOC100191387	GO:0019220,regulation of phosphate metabolic process|GO:0080090,regulation of primary metabolic process|GO:0019222,regulation of metabolic process|GO:0016311,dephosphorylation|GO:0010921,regulation of phosphatase activity|GO:0031323,regulation of cellular metabolic process|GO:0031399,regulation of protein modification process|GO:0034047,regulation of protein phosphatase type 2A activity|GO:005078…	GO:0043234,protein complex|GO:0008287,protein serine/threonine phosphatase complex|GO:0032991,macromolecular complex|GO:0000159,protein phosphatase type 2A complex|GO:1903293,phosphatase complex|GO:0044464,cell part|GO:0005623,cell|GO:0005622,intracellular|GO:0044424,intracellular part|GO:1902494,catalytic complex	GO:0019888,protein phosphatase regulator activity|GO:0019208,phosphatase regulator activity|GO:0008601,protein phosphatase type 2A regulator activity|GO:0098772,molecular function regulator|GO:0030234,enzyme regulator activity	zma03015,mRNA surveillance pathway
A0A096SPM8	Malic enzyme OS=Zea mays GN=Zm.96069 PE=3 SV=1 - [A0A096SPM8_MAIZE]	44.01	8	1	19	178	1.49254	1.41623	1.52613	1.4783	0.0563183	0.0380967	0.988912	1.02921	1.16957	1.06256	0.0948356	0.0892516	0.822879	0.884221	0.741849	0.816316	0.0714124	0.0874813	0.77098	0.745077	0.683547	0.733201	0.0449098	0.0612517	593	65.4688	5.90967	#N/A	#N/A	#N/A	#N/A	#N/A
B6U6J6	ABI3-interacting protein 2 OS=Zea mays PE=2 SV=1 - [B6U6J6_MAIZE]	4.1	2	2	2	4	1.30049	1.25165	1.18575	1.24597	0.0575834	0.0462159	0.910605	0.915679	0.860681	0.895655	0.0303943	0.0339353	1.0349	0.99602	1.03814	1.02302	0.0234393	0.0229119	0.793613	0.920234	0.94902	0.887622	0.0826773	0.0931447	512	55.1409	9.49561	LOC100279474	0	0	0	0
B6TJM1	Isocitrate dehydrogenase [NAD] subunit, mitochondrial OS=Zea mays GN=ZEAMMB73_Zm00001d008244 PE=2 SV=1 - [B6TJM1_MAIZE]	44.38	4	3	14	73	1.30913	1.20497	1.30009	1.2714	0.0577021	0.0453848	0.855055	0.976242	0.91064	0.913979	0.0606622	0.0663716	0.932853	0.987617	1.01308	0.977848	0.0409935	0.0419221	0.960948	0.904788	0.831559	0.899098	0.0648819	0.0721633	365	39.8825	6.78564	LOC100283574	GO:0044238,primary metabolic process|GO:0044710,single-organism metabolic process|GO:0015980,energy derivation by oxidation of organic compounds|GO:0006082,organic acid metabolic process|GO:0044699,single-organism process|GO:0009987,cellular process|GO:0044763,single-organism cellular process|GO:0019752,carboxylic acid metabolic process|GO:0071704,organic substance metabolic process|GO:0006099,tr…	GO:0005737,cytoplasm|GO:0043231,intracellular membrane-bounded organelle|GO:0044464,cell part|GO:0043229,intracellular organelle|GO:0005739,mitochondrion|GO:0005622,intracellular|GO:0044444,cytoplasmic part|GO:0005623,cell|GO:0044424,intracellular part|GO:0043227,membrane-bounded organelle|GO:0043226,organelle	GO:0043169,cation binding|GO:0046872,metal ion binding|GO:0016614,oxidoreductase activity, acting on CH-OH group of donors|GO:0016616,oxidoreductase activity, acting on the CH-OH group of donors, NAD or NADP as acceptor|GO:0043167,ion binding|GO:0051287,NAD binding|GO:0000287,magnesium ion binding|GO:0036094,small molecule binding|GO:0000166,nucleotide binding|GO:0050662,coenzyme binding|GO:00038…	zma01230,Biosynthesis of amino acids|zma00020,Citrate cycle (TCA cycle)|zma01210,2-Oxocarboxylic acid metabolism|zma01100,Metabolic pathways|zma01110,Biosynthesis of secondary metabolites|zma01200,Carbon metabolism|zma01130,Biosynthesis of antibiotics
A0A1D6K5C3	Sterol-4-alpha-carboxylate 3-dehydrogenase, decarboxylating OS=Zea mays GN=ZEAMMB73_Zm00001d029454 PE=3 SV=1 - [A0A1D6K5C3_MAIZE]	6.54	10	2	2	3	1.37237		0.976704	1.17454	0.279777	0.238202	0.763686		0.925086	0.844386	0.114127	0.135159	0.861741		1.11519	0.988465	0.179214	0.181305	1.27697		0.992994	1.13498	0.200805	0.176923	306	34.1885	8.63135	LOC100383338	GO:0044238,primary metabolic process|GO:0044710,single-organism metabolic process|GO:0044711,single-organism biosynthetic process|GO:0006629,lipid metabolic process|GO:1901576,organic substance biosynthetic process|GO:0044699,single-organism process|GO:1901360,organic cyclic compound metabolic process|GO:0055114,oxidation-reduction process|GO:0071704,organic substance metabolic process|GO:0009058…	0	GO:0016229,steroid dehydrogenase activity|GO:0016614,oxidoreductase activity, acting on CH-OH group of donors|GO:0016616,oxidoreductase activity, acting on the CH-OH group of donors, NAD or NADP as acceptor|GO:0033764,steroid dehydrogenase activity, acting on the CH-OH group of donors, NAD or NADP as acceptor|GO:0003824,catalytic activity|GO:0003854,3-beta-hydroxy-delta5-steroid dehydrogenase act…	zma00100,Steroid biosynthesis|zma01100,Metabolic pathways
A0A1D6QG81	Ferritin OS=Zea mays GN=ZEAMMB73_Zm00001d052316 PE=3 SV=1 - [A0A1D6QG81_MAIZE]	42.55	3	6	9	44	1.35546	1.29512	1.30196	1.31751	0.0330373	0.0250754	0.970907	0.945498	0.925588	0.947331	0.022715	0.0239779	0.921621	0.939294	0.92314	0.928018	0.00979433	0.010554	0.840222	0.871679	0.914907	0.875603	0.0374969	0.0428241	282	30.9767	5.96045	FER1	GO:0008152,metabolic process|GO:0050801,ion homeostasis|GO:0042592,homeostatic process|GO:0055072,iron ion homeostasis|GO:0006826,iron ion transport|GO:0055076,transition metal ion homeostasis|GO:0098771,inorganic ion homeostasis|GO:0044699,single-organism process|GO:0044710,single-organism metabolic process|GO:0046916,cellular transition metal ion homeostasis|GO:0000041,transition metal ion tran…	GO:0005737,cytoplasm|GO:0009536,plastid|GO:0043231,intracellular membrane-bounded organelle|GO:0044464,cell part|GO:0044444,cytoplasmic part|GO:0005623,cell|GO:0005622,intracellular|GO:0043229,intracellular organelle|GO:0044424,intracellular part|GO:0043227,membrane-bounded organelle|GO:0043226,organelle|GO:0009507,chloroplast	GO:0043169,cation binding|GO:0016722,oxidoreductase activity, oxidizing metal ions|GO:0016724,oxidoreductase activity, oxidizing metal ions, oxygen as acceptor|GO:0046914,transition metal ion binding|GO:0003824,catalytic activity|GO:0004322,ferroxidase activity|GO:0043167,ion binding|GO:0008199,ferric iron binding|GO:0005488,binding|GO:0005506,iron ion binding|GO:0046872,metal ion binding|GO:0016…	0
B4FH65	Uncharacterized protein OS=Zea mays PE=2 SV=1 - [B4FH65_MAIZE]	3.61	5	1	1	3	1.01619	0.955201	0.927865	0.96642	0.0452195	0.0467908	0.745143	0.679493	0.661697	0.695444	0.0439505	0.0631978	0.988087	0.983306	1.07041	1.01394	0.0489694	0.0482963	1.49743	1.68942	1.58218	1.58968	0.0962105	0.060522	249	27.2805	5.99854	LOC100273691	GO:0044710,single-organism metabolic process|GO:0015980,energy derivation by oxidation of organic compounds|GO:0009987,cellular process|GO:0044237,cellular metabolic process|GO:0044763,single-organism cellular process|GO:0055114,oxidation-reduction process|GO:0008152,metabolic process|GO:0045333,cellular respiration|GO:0006091,generation of precursor metabolites and energy|GO:0015979,photosynthes…	0	GO:0043169,cation binding|GO:0046914,transition metal ion binding|GO:0043167,ion binding|GO:0005488,binding|GO:0046872,metal ion binding|GO:0008270,zinc ion binding	0
A0A1D6PT21	Chaperone protein dnaJ-related OS=Zea mays GN=ZEAMMB73_Zm00001d049192 PE=4 SV=1 - [A0A1D6PT21_MAIZE]	5	1	1	1	4	1.35637	1.09199	1.15071	1.19969	0.138828	0.11572	0.837321	0.900578	0.853968	0.863956	0.0327895	0.0379528	0.856779	0.961062	0.998515	0.938785	0.0734468	0.078236	1.18309	1.19709	1.13154	1.17057	0.0345204	0.0294902	180	18.622	10.2134	LOC100273866	0	0	GO:0046983,protein dimerization activity|GO:0005488,binding|GO:0005515,protein binding	0
A0A1D6LII8	Polygalacturonase inhibitor OS=Zea mays GN=ZEAMMB73_Zm00001d035753 PE=4 SV=1 - [A0A1D6LII8_MAIZE]	6.74	2	2	2	5	1.53368	1.49322	1.46949	1.4988	0.0324572	0.0216555	1.06396	1.09941	1.07523	1.07953	0.0181167	0.016782	0.710325	0.709339	0.7474	0.722354	0.0216954	0.0300343	0.833859	0.841244	0.85442	0.843174	0.0104157	0.012353	341	36.0143	7.15186	Zm.83288	0	0	0	0
K7UIX3	Putative plastid-lipid-associated protein 2 chloroplastic OS=Zea mays GN=ZEAMMB73_Zm00001d025574 PE=4 SV=1 - [K7UIX3_MAIZE]	36.94	1	1	9	91	1.3179	1.36356	1.17788	1.28645	0.0967505	0.0752075	1.03511	0.946392	0.799108	0.926871	0.119207	0.128612	0.852198	0.860916	0.945623	0.886246	0.0516068	0.0582308	0.884034	0.93493	1.28938	1.03611	0.220803	0.213107	314	33.5897	5.92236	Zm.85177	0	GO:0055035,plastid thylakoid membrane|GO:0034357,photosynthetic membrane|GO:0031976,plastid thylakoid|GO:0043229,intracellular organelle|GO:0009579,thylakoid|GO:0043227,membrane-bounded organelle|GO:0043226,organelle|GO:0009535,chloroplast thylakoid membrane|GO:0009534,chloroplast thylakoid|GO:0031984,organelle subcompartment|GO:0016020,membrane|GO:0044436,thylakoid part|GO:0044435,plastid part|G…	0	0
A0A1D6LKU2	Protein arginine N-methyltransferase PRMT10 OS=Zea mays GN=ZEAMMB73_Zm00001d036131 PE=3 SV=1 - [A0A1D6LKU2_MAIZE]	3.36	4	1	1	4	1.20196	1.17216	1.18717	1.1871	0.0149018	0.0125531	0.850292	0.873848	0.841861	0.855334	0.016579	0.0193831	0.831445	0.852295	0.879705	0.854482	0.0242042	0.0283262	1.39422	1.3517	1.33102	1.35898	0.0322251	0.0237127	238	27.3516	6.44287	gpm703	GO:0006479,protein methylation|GO:0008152,metabolic process|GO:0018022,peptidyl-lysine methylation|GO:0061458,reproductive system development|GO:2000241,regulation of reproductive process|GO:0090567,reproductive shoot system development|GO:0048580,regulation of post-embryonic development|GO:0009791,post-embryonic development|GO:0035246,peptidyl-arginine N-methylation|GO:0035247,peptidyl-arginine …	GO:0005737,cytoplasm|GO:0005829,cytosol|GO:0044464,cell part|GO:0005623,cell|GO:0005622,intracellular|GO:0044444,cytoplasmic part|GO:0044424,intracellular part	GO:0016277,[myelin basic protein]-arginine N-methyltransferase activity|GO:0016274,protein-arginine N-methyltransferase activity|GO:0016273,arginine N-methyltransferase activity|GO:0003824,catalytic activity|GO:0008757,S-adenosylmethionine-dependent methyltransferase activity|GO:0016740,transferase activity|GO:0016741,transferase activity, transferring one-carbon groups|GO:0008170,N-methyltransfe…	0
B6TIK6	Sarcosine oxidase OS=Zea mays PE=2 SV=1 - [B6TIK6_MAIZE]	9.88	3	3	3	7	1.11946	1.23605		1.17776	0.0824416	0.0699987	0.8809	0.817939		0.84942	0.0445203	0.0524126	0.884603	0.853242		0.868923	0.0221752	0.0255204	1.21384	1.36842		1.29113	0.109304	0.0846576	415	43.7878	6.20166	Zm.81362	GO:0008152,metabolic process|GO:0044710,single-organism metabolic process|GO:0044699,single-organism process|GO:0055114,oxidation-reduction process	0	GO:0003824,catalytic activity|GO:0016491,oxidoreductase activity	zma00260,Glycine, serine and threonine metabolism|zma00310,Lysine degradation|zma01100,Metabolic pathways|zma04146,Peroxisome
A0A1D6IJS9	Ankyrin repeat family protein OS=Zea mays GN=ZEAMMB73_Zm00001d022159 PE=4 SV=1 - [A0A1D6IJS9_MAIZE]	3.4	3	1	1	2		1.36946	1.33223	1.35084	0.0263248	0.0194877		0.958536	0.990047	0.974292	0.0222813	0.0228692		0.888091	0.871284	0.879688	0.0118838	0.0135092		0.910822	0.927432	0.919127	0.0117456	0.0127791	235	25.228	7.91357	LOC100281249	0	0	GO:0043169,cation binding|GO:0046872,metal ion binding|GO:0005488,binding|GO:0043167,ion binding	0
Q9M7E2	Elongation factor 1-alpha OS=Zea mays PE=2 SV=1 - [Q9M7E2_MAIZE]	28.19	3	1	13	284		1.26791	1.51142	1.38966	0.172185	0.123904		1.10758	0.899549	1.00357	0.147101	0.146578		0.906681	0.941056	0.923869	0.0243066	0.0263095		0.750039	0.732478	0.741258	0.0124177	0.0167522	447	49.1665	8.93896	Zm.85733	GO:0044249,cellular biosynthetic process|GO:0034641,cellular nitrogen compound metabolic process|GO:0006807,nitrogen compound metabolic process|GO:0034645,cellular macromolecule biosynthetic process|GO:1901576,organic substance biosynthetic process|GO:0044267,cellular protein metabolic process|GO:0044260,cellular macromolecule metabolic process|GO:0043043,peptide biosynthetic process|GO:0071704,o…	GO:0005737,cytoplasm|GO:0044464,cell part|GO:0005623,cell|GO:0005622,intracellular|GO:0044424,intracellular part	GO:0035639,purine ribonucleoside triphosphate binding|GO:0005488,binding|GO:0003676,nucleic acid binding|GO:0043167,ion binding|GO:1901363,heterocyclic compound binding|GO:0001883,purine nucleoside binding|GO:0001882,nucleoside binding|GO:0043168,anion binding|GO:0016462,pyrophosphatase activity|GO:0000166,nucleotide binding|GO:0032561,guanyl ribonucleotide binding|GO:1901265,nucleoside phosphate…	zma03013,RNA transport
B6TZ71	Glycerol kinase OS=Zea mays GN=pco095943 PE=2 SV=1 - [B6TZ71_MAIZE]	13.38	1	7	7	16	1.32419	1.26676	1.37713	1.32269	0.0552018	0.0417344	0.943991	0.966048	0.956697	0.955579	0.0110714	0.011586	0.93069	0.956775	0.951904	0.946456	0.0138693	0.0146539	0.914018	0.958355	0.760793	0.877722	0.103662	0.118103	523	56.4399	6.84424	pco095943	GO:0034440,lipid oxidation|GO:0006631,fatty acid metabolic process|GO:0006635,fatty acid beta-oxidation|GO:0016310,phosphorylation|GO:0019752,carboxylic acid metabolic process|GO:0044248,cellular catabolic process|GO:0009062,fatty acid catabolic process|GO:0044281,small molecule metabolic process|GO:0044282,small molecule catabolic process|GO:0044242,cellular lipid catabolic process|GO:0044699,si…	0	GO:0004370,glycerol kinase activity|GO:0016773,phosphotransferase activity, alcohol group as acceptor|GO:0016772,transferase activity, transferring phosphorus-containing groups|GO:0016301,kinase activity|GO:0003824,catalytic activity|GO:0016740,transferase activity	zma04626,Plant-pathogen interaction|zma00561,Glycerolipid metabolism|zma01100,Metabolic pathways
B4FZ24	Flavone synthase typeI1 OS=Zea mays GN=ZEAMMB73_Zm00001d029744 PE=2 SV=1 - [B4FZ24_MAIZE]	6.25	3	2	2	7	1.16189	1.17528	1.484	1.27372	0.182227	0.143066	0.949096	0.954729	0.859993	0.921273	0.0531442	0.0576856	0.954158	0.887652	0.722796	0.854868	0.119114	0.139336	1.02757	1.17825	1.24052	1.14878	0.10949	0.0953099	336	37.6219	6.52197	LOC100284800	GO:0008152,metabolic process|GO:0044710,single-organism metabolic process|GO:0044699,single-organism process|GO:0055114,oxidation-reduction process	0	GO:0043169,cation binding|GO:0043167,ion binding|GO:0003824,catalytic activity|GO:0005488,binding|GO:0046872,metal ion binding|GO:0016491,oxidoreductase activity	0
A0A1D6PSC4	Protein disulfide-isomerase OS=Zea mays GN=ZEAMMB73_Zm00001d049099 PE=3 SV=1 - [A0A1D6PSC4_MAIZE]	60.87	17	13	26	167	1.36116	1.38197	1.34679	1.36331	0.0176888	0.0129749	0.992345	0.98751	0.981224	0.987026	0.00557622	0.00564952	0.894455	0.90693	0.8793	0.893562	0.0138368	0.0154851	0.802397	0.799692	0.852397	0.818162	0.0296792	0.0362754	460	51.132	5.46533	PDIL1-1	GO:0019725,cellular homeostasis|GO:0044267,cellular protein metabolic process|GO:0043170,macromolecule metabolic process|GO:0006457,protein folding|GO:0044260,cellular macromolecule metabolic process|GO:0044238,primary metabolic process|GO:0019538,protein metabolic process|GO:0009987,cellular process|GO:0044237,cellular metabolic process|GO:0050794,regulation of cellular process|GO:0042592,homeos…	GO:0005737,cytoplasm|GO:0005783,endoplasmic reticulum|GO:0044464,cell part|GO:0043229,intracellular organelle|GO:0005623,cell|GO:0005622,intracellular|GO:0044444,cytoplasmic part|GO:0012505,endomembrane system|GO:0044424,intracellular part|GO:0043227,membrane-bounded organelle|GO:0043226,organelle|GO:0043231,intracellular membrane-bounded organelle	GO:0016853,isomerase activity|GO:0003824,catalytic activity|GO:0003756,protein disulfide isomerase activity|GO:0016864,intramolecular oxidoreductase activity, transposing S-S bonds|GO:0016860,intramolecular oxidoreductase activity	zma04141,Protein processing in endoplasmic reticulum
P18123	Catalase isozyme 3 OS=Zea mays GN=CAT3 PE=2 SV=2 - [CATA3_MAIZE]	48.59	3	15	19	293	1.15258	1.15422	1.18128	1.16269	0.0161167	0.0138615	0.849679	0.833235	0.843008	0.841974	0.00827097	0.00982331	1.03025	1.01749	1.03252	1.02676	0.00810062	0.00788953	1.0763	1.0958	1.06045	1.07752	0.017708	0.0164341	496	56.7602	6.96143	CAT3	GO:0044712,single-organism catabolic process|GO:0044710,single-organism metabolic process|GO:0044237,cellular metabolic process|GO:0050896,response to stimulus|GO:0009987,cellular process|GO:0072593,reactive oxygen species metabolic process|GO:0044248,cellular catabolic process|GO:0006950,response to stress|GO:0042744,hydrogen peroxide catabolic process|GO:0044763,single-organism cellular process…	GO:0005737,cytoplasm|GO:0043231,intracellular membrane-bounded organelle|GO:0044464,cell part|GO:0043229,intracellular organelle|GO:0005739,mitochondrion|GO:0005622,intracellular|GO:0044444,cytoplasmic part|GO:0005623,cell|GO:0044424,intracellular part|GO:0043227,membrane-bounded organelle|GO:0043226,organelle	GO:0043169,cation binding|GO:0046872,metal ion binding|GO:0020037,heme binding|GO:0046906,tetrapyrrole binding|GO:0097159,organic cyclic compound binding|GO:0016209,antioxidant activity|GO:0043167,ion binding|GO:1901363,heterocyclic compound binding|GO:0003824,catalytic activity|GO:0005488,binding|GO:0004096,catalase activity|GO:0016684,oxidoreductase activity, acting on peroxide as acceptor|GO:0…	zma04146,Peroxisome|zma01200,Carbon metabolism|zma00380,Tryptophan metabolism|zma00630,Glyoxylate and dicarboxylate metabolism|zma01110,Biosynthesis of secondary metabolites
A0A1D6ES06	Caffeoyl-CoA O-methyltransferase 1 OS=Zea mays GN=ZEAMMB73_Zm00001d005998 PE=4 SV=1 - [A0A1D6ES06_MAIZE]	14.11	11	1	3	6	1.80867	1.77922		1.79395	0.0208249	0.0116084	1.3101	1.28928		1.29969	0.0147245	0.0113292	0.366825	0.410217		0.388521	0.0306831	0.0789742	0.75508	0.768821		0.76195	0.00971623	0.0127518	248	26.4698	5.22412	Zm.122797	GO:0032259,methylation|GO:0008152,metabolic process	0	GO:0003824,catalytic activity|GO:0016741,transferase activity, transferring one-carbon groups|GO:0016740,transferase activity|GO:0008171,O-methyltransferase activity|GO:0008168,methyltransferase activity	zma00940,Phenylpropanoid biosynthesis|zma01100,Metabolic pathways|zma01110,Biosynthesis of secondary metabolites|zma00945,Stilbenoid, diarylheptanoid and gingerol biosynthesis|zma00941,Flavonoid biosynthesis|zma00360,Phenylalanine metabolism
A0A1D6I9U7	Phosphatase DCR2 OS=Zea mays GN=ZEAMMB73_Zm00001d021299 PE=4 SV=1 - [A0A1D6I9U7_MAIZE]	7.17	4	1	1	2		1.10033	1.16256	1.13145	0.0440056	0.0388932		0.866266	0.775538	0.820902	0.0641542	0.0781509		0.997029	1.01323	1.00513	0.0114593	0.0114008		1.18085	1.21993	1.20039	0.0276384	0.0230246	251	27.1164	5.07178	Zm.85011	GO:0016311,dephosphorylation|GO:0009987,cellular process|GO:0044237,cellular metabolic process|GO:0006796,phosphate-containing compound metabolic process|GO:0008152,metabolic process|GO:0006793,phosphorus metabolic process	0	GO:0016787,hydrolase activity|GO:0016791,phosphatase activity|GO:0016788,hydrolase activity, acting on ester bonds|GO:0042578,phosphoric ester hydrolase activity|GO:0003824,catalytic activity|GO:0003993,acid phosphatase activity	0
A0A096RZJ6	Uncharacterized protein OS=Zea mays GN=LOC100382048 PE=4 SV=1 - [A0A096RZJ6_MAIZE]	8.1	14	5	5	14	1.27093	1.24797	1.21346	1.24412	0.0289269	0.0232509	0.918732	0.901067	0.888969	0.902923	0.0149677	0.0165769	0.813935	0.85321	0.835844	0.83433	0.019681	0.0235889	1.46494	1.22192	1.22505	1.30397	0.139412	0.106913	580	62.9267	8.93896	#N/A	#N/A	#N/A	#N/A	#N/A
B6TKU7	Sex determination protein tasselseed-2 OS=Zea mays PE=2 SV=1 - [B6TKU7_MAIZE]	43.82	2	1	10	29	0.804791		0.831737	0.818264	0.0190534	0.0232852	0.617486		0.571063	0.594274	0.0328255	0.0552362	1.15367		1.15828	1.15598	0.00325926	0.00281948	1.65198		1.68265	1.66731	0.0216848	0.0130058	283	29.3309	6.16357	sca1	GO:0009628,response to abiotic stimulus|GO:0080090,regulation of primary metabolic process|GO:0019222,regulation of metabolic process|GO:0007165,signal transduction|GO:0044283,small molecule biosynthetic process|GO:1902644,tertiary alcohol metabolic process|GO:1902645,tertiary alcohol biosynthetic process|GO:1901362,organic cyclic compound biosynthetic process|GO:1901360,organic cyclic compound m…	GO:0005737,cytoplasm|GO:0005829,cytosol|GO:0044464,cell part|GO:0005623,cell|GO:0005622,intracellular|GO:0044444,cytoplasmic part|GO:0044424,intracellular part	GO:0016614,oxidoreductase activity, acting on CH-OH group of donors|GO:0016616,oxidoreductase activity, acting on the CH-OH group of donors, NAD or NADP as acceptor|GO:0004022,alcohol dehydrogenase (NAD) activity|GO:0003824,catalytic activity|GO:0016491,oxidoreductase activity	zma01100,Metabolic pathways|zma01110,Biosynthesis of secondary metabolites|zma00906,Carotenoid biosynthesis
A0A191XVG1	Ribulose-1,5-bisphosphate carboxylase/oxygenase large subunit (Fragment) OS=Zea mays GN=rcbL-A PE=4 SV=1 - [A0A191XVG1_MAIZE]	33.12	3	1	5	638	1.21182	1.16146	1.19704	1.19011	0.025883	0.0217484	0.884595	0.863676	0.845033	0.864435	0.0197918	0.0228956	0.957298	0.926499	0.943271	0.942356	0.0154201	0.0163633	1.1886	1.11359	1.14326	1.14848	0.0377772	0.0328931	154	17.1306	5.30029	rbcL	GO:0044249,cellular biosynthetic process|GO:0015977,carbon fixation|GO:0015979,photosynthesis|GO:0044699,single-organism process|GO:1901576,organic substance biosynthetic process|GO:0044710,single-organism metabolic process|GO:0044711,single-organism biosynthetic process|GO:0019685,photosynthesis, dark reaction|GO:0071704,organic substance metabolic process|GO:0019253,reductive pentose-phosphate …	GO:0005737,cytoplasm|GO:0009536,plastid|GO:0043231,intracellular membrane-bounded organelle|GO:0044464,cell part|GO:0044444,cytoplasmic part|GO:0005623,cell|GO:0005622,intracellular|GO:0043229,intracellular organelle|GO:0044424,intracellular part|GO:0043227,membrane-bounded organelle|GO:0043226,organelle|GO:0009507,chloroplast	GO:0043169,cation binding|GO:0004497,monooxygenase activity|GO:0016984,ribulose-bisphosphate carboxylase activity|GO:0016829,lyase activity|GO:0000287,magnesium ion binding|GO:0016830,carbon-carbon lyase activity|GO:0016831,carboxy-lyase activity|GO:0043167,ion binding|GO:0003824,catalytic activity|GO:0005488,binding|GO:0046872,metal ion binding|GO:0016491,oxidoreductase activity	zma01200,Carbon metabolism|zma01100,Metabolic pathways|zma00630,Glyoxylate and dicarboxylate metabolism|zma00710,Carbon fixation in photosynthetic organisms
A0A1D6J2J3	Beta-glucosidase 17 OS=Zea mays GN=ZEAMMB73_Zm00001d024891 PE=3 SV=1 - [A0A1D6J2J3_MAIZE]	14.8	1	4	8	33	0.815909	0.767353	0.798639	0.793967	0.0246131	0.0310001	0.354753	0.688558	0.688924	0.577412	0.192828	0.333953	1.37411	1.32034	1.26715	1.32053	0.0534816	0.0405001	1.66123	1.23535	1.24527	1.38062	0.243069	0.176059	554	62.7574	6.07471	Zm.67060	GO:0044238,primary metabolic process|GO:0005975,carbohydrate metabolic process|GO:0008152,metabolic process|GO:0071704,organic substance metabolic process	0	GO:0016787,hydrolase activity|GO:0003824,catalytic activity|GO:0016798,hydrolase activity, acting on glycosyl bonds|GO:0004553,hydrolase activity, hydrolyzing O-glycosyl compounds	zma01110,Biosynthesis of secondary metabolites|zma01100,Metabolic pathways|zma00500,Starch and sucrose metabolism|zma00460,Cyanoamino acid metabolism|zma00940,Phenylpropanoid biosynthesis
Q4A1J4	Cysteine proteinase inhibitor (Fragment) OS=Zea mays GN=cc7 PE=2 SV=1 - [Q4A1J4_MAIZE]	12.37	4	1	1	3	1.34455	1.32876	1.27703	1.31678	0.0353216	0.0268242	0.944009	0.991113	0.938221	0.957781	0.0290112	0.03029	0.806565	0.810402	0.864758	0.827242	0.0325462	0.039343	1.11425	1.05092	1.0917	1.08562	0.0320987	0.0295671	97	10.7606	9.68604	GRMZM2G148925	GO:0009892,negative regulation of metabolic process|GO:0080090,regulation of primary metabolic process|GO:0019222,regulation of metabolic process|GO:0031324,negative regulation of cellular metabolic process|GO:0031323,regulation of cellular metabolic process|GO:0043086,negative regulation of catalytic activity|GO:0044267,cellular protein metabolic process|GO:0051248,negative regulation of protein…	0	GO:0004866,endopeptidase inhibitor activity|GO:0061135,endopeptidase regulator activity|GO:0061134,peptidase regulator activity|GO:0030414,peptidase inhibitor activity|GO:0004869,cysteine-type endopeptidase inhibitor activity|GO:0004857,enzyme inhibitor activity|GO:0098772,molecular function regulator|GO:0030234,enzyme regulator activity	0
A0A1D6PWC2	External alternative NAD(P)H-ubiquinone oxidoreductase B4 mitochondrial OS=Zea mays GN=ZEAMMB73_Zm00001d049597 PE=4 SV=1 - [A0A1D6PWC2_MAIZE]	24.91	12	13	14	50	1.29494	1.29478	1.30326	1.29766	0.00485407	0.00374063	0.946713	0.953845	0.933127	0.944562	0.0105251	0.0111428	0.907188	0.896042	0.910684	0.904638	0.0076469	0.00845299	0.999482	1.03824	0.998103	1.01194	0.0227841	0.0225152	566	63.6235	7.66455	Zm.96152	GO:0008152,metabolic process|GO:0044710,single-organism metabolic process|GO:0044699,single-organism process|GO:0055114,oxidation-reduction process	0	GO:0005488,binding|GO:0043169,cation binding|GO:0043167,ion binding|GO:0003824,catalytic activity|GO:0005509,calcium ion binding|GO:0046872,metal ion binding|GO:0016491,oxidoreductase activity	0
Q9ZTT0	6-phosphogluconate dehydrogenase isoenzyme B (Fragment) OS=Zea mays PE=2 SV=1 - [Q9ZTT0_MAIZE]	56.18	1	2	7	61	1.45081	1.44226	1.36922	1.42076	0.0448421	0.031562	1.05222	1.02215	1.03126	1.03521	0.0154169	0.0148925	0.838918	0.881387	0.908561	0.876289	0.0351006	0.0400559	0.746219	0.715072	0.705568	0.722287	0.0212641	0.02944	178	18.9317	5.99854	Zm.506	GO:0006739,NADP metabolic process|GO:0006732,coenzyme metabolic process|GO:0006733,oxidoreduction coenzyme metabolic process|GO:0034641,cellular nitrogen compound metabolic process|GO:0006098,pentose-phosphate shunt|GO:0046496,nicotinamide nucleotide metabolic process|GO:0072524,pyridine-containing compound metabolic process|GO:0044699,single-organism process|GO:0006139,nucleobase-containing comp…	0	GO:0005488,binding|GO:0050662,coenzyme binding|GO:0050661,NADP binding|GO:0016614,oxidoreductase activity, acting on CH-OH group of donors|GO:0016616,oxidoreductase activity, acting on the CH-OH group of donors, NAD or NADP as acceptor|GO:0097159,organic cyclic compound binding|GO:0000166,nucleotide binding|GO:0036094,small molecule binding|GO:0003824,catalytic activity|GO:0048037,cofactor bindin…	zma00030,Pentose phosphate pathway|zma01100,Metabolic pathways|zma00480,Glutathione metabolism|zma01110,Biosynthesis of secondary metabolites|zma01200,Carbon metabolism
B6UHS0	Succinate dehydrogenase12 OS=Zea mays GN=ZEAMMB73_Zm00001d033554 PE=2 SV=1 - [B6UHS0_MAIZE]	42.73	4	2	7	16	1.24781	1.09139	1.50072	1.27997	0.206549	0.16137	0.922772	1.06096	0.814333	0.932687	0.123611	0.132532	1.0187	1.00437	0.909218	0.977429	0.0595048	0.0608789	0.812217	0.961219	0.946466	0.906634	0.0820997	0.0905544	227	24.3655	7.85498	LOC100192686	GO:0008104,protein localization|GO:0016482,cytoplasmic transport|GO:0044699,single-organism process|GO:0006888,ER to Golgi vesicle-mediated transport|GO:0070727,cellular macromolecule localization|GO:0006886,intracellular protein transport|GO:0071702,organic substance transport|GO:0033036,macromolecule localization|GO:0006810,transport|GO:0048193,Golgi vesicle transport|GO:0034613,cellular protei…	GO:0030135,coated vesicle|GO:0043226,organelle|GO:0043229,intracellular organelle|GO:0030117,membrane coat|GO:0030133,transport vesicle|GO:0043227,membrane-bounded organelle|GO:0030134,ER to Golgi transport vesicle|GO:0005737,cytoplasm|GO:0031982,vesicle|GO:0030662,coated vesicle membrane|GO:0016023,cytoplasmic membrane-bounded vesicle|GO:0031410,cytoplasmic vesicle|GO:0098805,whole membrane|GO:0…	GO:0043169,cation binding|GO:0046914,transition metal ion binding|GO:0043167,ion binding|GO:0005488,binding|GO:0046872,metal ion binding|GO:0008270,zinc ion binding	0
B6TCZ3	Malate dehydrogenase OS=Zea mays PE=2 SV=1 - [B6TCZ3_MAIZE]	28.68	2	2	9	63	1.49677	1.37655	1.3215	1.39827	0.0896313	0.0641014	0.94295	1.06302	1.05266	1.01954	0.0665327	0.0652575	0.884191	0.920178	0.955812	0.92006	0.0358105	0.0389219	0.783086	0.669003	0.677696	0.709929	0.0635051	0.0894528	394	41.1087	7.73779	pco143139c	GO:0019752,carboxylic acid metabolic process|GO:0006099,tricarboxylic acid cycle|GO:0009060,aerobic respiration|GO:0044281,small molecule metabolic process|GO:0006091,generation of precursor metabolites and energy|GO:0072350,tricarboxylic acid metabolic process|GO:0044699,single-organism process|GO:0044710,single-organism metabolic process|GO:0071704,organic substance metabolic process|GO:0044238…	0	GO:0016614,oxidoreductase activity, acting on CH-OH group of donors|GO:0016615,malate dehydrogenase activity|GO:0016616,oxidoreductase activity, acting on the CH-OH group of donors, NAD or NADP as acceptor|GO:0003824,catalytic activity|GO:0030060,L-malate dehydrogenase activity|GO:0016491,oxidoreductase activity	zma00270,Cysteine and methionine metabolism|zma00020,Citrate cycle (TCA cycle)|zma00710,Carbon fixation in photosynthetic organisms|zma00620,Pyruvate metabolism|zma01100,Metabolic pathways|zma00630,Glyoxylate and dicarboxylate metabolism|zma01110,Biosynthesis of secondary metabolites|zma01200,Carbon metabolism
A0A1D6KAM6	Uncharacterized protein OS=Zea mays GN=ZEAMMB73_Zm00001d030164 PE=4 SV=1 - [A0A1D6KAM6_MAIZE]	2.06	40	2	2	4	1.20251	1.31572	1.11836	1.2122	0.0990342	0.0816982	0.841795	0.861497	0.948411	0.883901	0.056729	0.0641802	0.861962	0.786546	0.906352	0.85162	0.0605688	0.0711218	1.33781	1.3261	1.18642	1.28344	0.0842299	0.0656282	1212	136.407	5.49072	Zm.84476	GO:0071704,organic substance metabolic process|GO:0044267,cellular protein metabolic process|GO:0044238,primary metabolic process|GO:0044260,cellular macromolecule metabolic process|GO:0032446,protein modification by small protein conjugation|GO:0019538,protein metabolic process|GO:0009987,cellular process|GO:0070647,protein modification by small protein conjugation or removal|GO:0006464,cellular…	0	GO:0019787,ubiquitin-like protein transferase activity|GO:0004842,ubiquitin-protein transferase activity|GO:0003824,catalytic activity|GO:0016740,transferase activity|GO:0016874,ligase activity	zma04120,Ubiquitin mediated proteolysis
C0PJF1	Uncharacterized protein OS=Zea mays PE=2 SV=1 - [C0PJF1_MAIZE]	3.49	1	2	2	3	1.18986	1.10674		1.1483	0.0587763	0.0511856	0.781029	0.895138		0.838083	0.0806878	0.0962766	1.04718	1.01353		1.03035	0.0237884	0.0230876	1.11858	1.06982		1.0942	0.0344722	0.0315045	573	62.6953	11.6636	GRMZM2G449274	0	GO:0044425,membrane part|GO:0016021,integral component of membrane|GO:0016020,membrane|GO:0031224,intrinsic component of membrane	0	0
B4FKY9	(+)-neomenthol dehydrogenase OS=Zea mays GN=ZEAMMB73_Zm00001d013022 PE=2 SV=1 - [B4FKY9_MAIZE]	10.94	6	2	4	11	1.16762		1.51789	1.34275	0.247682	0.184458	0.941649		1.02229	0.981969	0.0570224	0.0580694	0.979764		0.816867	0.898315	0.115186	0.128224	1.00491		0.754066	0.879485	0.17737	0.201675	320	34.3747	6.55127	LOC100217017	GO:0008152,metabolic process|GO:0044710,single-organism metabolic process|GO:0044699,single-organism process|GO:0055114,oxidation-reduction process	0	GO:0003824,catalytic activity|GO:0016491,oxidoreductase activity	zma00902,Monoterpenoid biosynthesis|zma01110,Biosynthesis of secondary metabolites
A0A1D6MS11	Multidrug and toxic compound extrusion4 OS=Zea mays GN=ZEAMMB73_Zm00001d040665 PE=4 SV=1 - [A0A1D6MS11_MAIZE]	4.62	8	1	1	2		1.03541	1.08262	1.05902	0.0333829	0.0315226		0.833207	0.716987	0.775097	0.0821801	0.106026		0.941773	0.871964	0.906869	0.0493621	0.0544314		1.41666	1.67781	1.54723	0.184665	0.119352	260	27.9116	9.1001	Zm.138131	GO:0015893,drug transport|GO:0006855,drug transmembrane transport|GO:0006810,transport|GO:0050896,response to stimulus|GO:0009987,cellular process|GO:0042493,response to drug|GO:0051179,localization|GO:0044765,single-organism transport|GO:0044763,single-organism cellular process|GO:0044699,single-organism process|GO:0042221,response to chemical|GO:0051234,establishment of localization|GO:0055085,…	GO:0044425,membrane part|GO:0016021,integral component of membrane|GO:0016020,membrane|GO:0031224,intrinsic component of membrane	GO:0015297,antiporter activity|GO:0015291,secondary active transmembrane transporter activity|GO:0005215,transporter activity|GO:0015238,drug transmembrane transporter activity|GO:0022857,transmembrane transporter activity|GO:0090484,drug transporter activity|GO:0022804,active transmembrane transporter activity	0
A0A1D6K0A0	Calvin cycle protein CP12-2 chloroplastic OS=Zea mays GN=ZEAMMB73_Zm00001d028880 PE=4 SV=1 - [A0A1D6K0A0_MAIZE]	7.14	1	1	1	5	1.08865	1.14318	1.31858	1.18347	0.120141	0.101516	0.918546	0.886207	0.795421	0.866725	0.0638329	0.0736484	0.955516	0.897772	0.875956	0.909748	0.0411098	0.0451881	1.18353	1.25574	1.20197	1.21374	0.0375165	0.0309097	126	13.6838	5.14795	Zm.6988	GO:0044238,primary metabolic process|GO:0044710,single-organism metabolic process|GO:0005975,carbohydrate metabolic process|GO:0005996,monosaccharide metabolic process|GO:0019318,hexose metabolic process|GO:0071704,organic substance metabolic process|GO:0044699,single-organism process|GO:0008152,metabolic process|GO:0044723,single-organism carbohydrate metabolic process|GO:0006006,glucose metabol…	0	GO:0050662,coenzyme binding|GO:0050661,NADP binding|GO:0051287,NAD binding|GO:0016620,oxidoreductase activity, acting on the aldehyde or oxo group of donors, NAD or NADP as acceptor|GO:0000166,nucleotide binding|GO:0036094,small molecule binding|GO:0003824,catalytic activity|GO:0016903,oxidoreductase activity, acting on the aldehyde or oxo group of donors|GO:0048037,cofactor binding|GO:0005488,bi…	zma01200,Carbon metabolism|zma01100,Metabolic pathways|zma00710,Carbon fixation in photosynthetic organisms
K7UPH8	Putative POX domain/homeobox DNA-binding domain family protein isoform 1 OS=Zea mays GN=Zm.24766 PE=4 SV=1 - [K7UPH8_MAIZE]	7	11	4	4	4	1.05147	0.989301	1.21734	1.08604	0.117886	0.108546	0.83378	0.770056	0.782522	0.795453	0.0337727	0.0424572	1.14232	1.02927	0.983851	1.05181	0.081604	0.0775842	1.01805	1.41245	1.10057	1.17702	0.208021	0.176735	671	69.8709	6.53662	Zm.24766	GO:0080090,regulation of primary metabolic process|GO:0019222,regulation of metabolic process|GO:0031326,regulation of cellular biosynthetic process|GO:0031323,regulation of cellular metabolic process|GO:0090304,nucleic acid metabolic process|GO:0044249,cellular biosynthetic process|GO:0034641,cellular nitrogen compound metabolic process|GO:0006807,nitrogen compound metabolic process|GO:0034645,c…	GO:0043231,intracellular membrane-bounded organelle|GO:0005634,nucleus|GO:0044464,cell part|GO:0005623,cell|GO:0005622,intracellular|GO:0043229,intracellular organelle|GO:0044424,intracellular part|GO:0043227,membrane-bounded organelle|GO:0043226,organelle	GO:0097159,organic cyclic compound binding|GO:0005488,binding|GO:0003676,nucleic acid binding|GO:0003677,DNA binding|GO:1901363,heterocyclic compound binding	0
A0A1D6P1J8	Multidrug resistance protein associated1 OS=Zea mays GN=ZEAMMB73_Zm00001d046226 PE=4 SV=1 - [A0A1D6P1J8_MAIZE]	4.4	18	4	4	8	1.11988	1.09994	1.02484	1.08155	0.0501192	0.0463401	0.75102	0.720145	0.907137	0.792767	0.100243	0.126446	0.967309	0.983275	0.984871	0.978485	0.00971181	0.00992535	1.36071	1.44936	1.22733	1.3458	0.111763	0.0830455	1022	112.413	6.52197	MRP1	GO:0006810,transport|GO:0009987,cellular process|GO:0051179,localization|GO:0044765,single-organism transport|GO:0044763,single-organism cellular process|GO:1902578,single-organism localization|GO:0008152,metabolic process|GO:0051234,establishment of localization|GO:0055085,transmembrane transport|GO:0044699,single-organism process	GO:0044425,membrane part|GO:0016021,integral component of membrane|GO:0016020,membrane|GO:0031224,intrinsic component of membrane	GO:0035639,purine ribonucleoside triphosphate binding|GO:0005488,binding|GO:0016887,ATPase activity|GO:0043167,ion binding|GO:1901363,heterocyclic compound binding|GO:0001883,purine nucleoside binding|GO:0001882,nucleoside binding|GO:0043168,anion binding|GO:0042626,ATPase activity, coupled to transmembrane movement of substances|GO:0016820,hydrolase activity, acting on acid anhydrides, catalyzin…	0
B6U543	Versicolorin reductase OS=Zea mays PE=2 SV=1 - [B6U543_MAIZE]	17.32	2	4	4	8	1.53044	1.53033	1.33125	1.46401	0.114972	0.0785325	1.05567	1.11004	1.05516	1.07362	0.0315366	0.029374	0.703351	0.84827	0.840543	0.797388	0.0815299	0.102246	0.899707	0.677131	0.828626	0.801822	0.113683	0.141781	254	26.1968	7.29834	AY110052	GO:0008152,metabolic process|GO:0044710,single-organism metabolic process|GO:0044699,single-organism process|GO:0055114,oxidation-reduction process	GO:0005737,cytoplasm|GO:0016021,integral component of membrane|GO:0016020,membrane|GO:0044464,cell part|GO:0005623,cell|GO:0005622,intracellular|GO:0044444,cytoplasmic part|GO:0044424,intracellular part|GO:0044425,membrane part|GO:0005829,cytosol|GO:0031224,intrinsic component of membrane	GO:0003824,catalytic activity|GO:0016491,oxidoreductase activity	zma01100,Metabolic pathways|zma01110,Biosynthesis of secondary metabolites|zma00960,Tropane, piperidine and pyridine alkaloid biosynthesis
B6TD22	Stromal cell-derived factor 2 OS=Zea mays GN=ZEAMMB73_Zm00001d032157 PE=2 SV=1 - [B6TD22_MAIZE]	5.56	2	1	1	2		1.39813	1.3504	1.37426	0.0337488	0.0245578		0.985953	1.03067	1.00831	0.0316204	0.0313597		0.83101	0.80297	0.81699	0.0198268	0.0242681		0.9381	0.966481	0.95229	0.0200683	0.0210737	216	23.4238	7.72314	pco132860	0	GO:0016020,membrane	0	0
B6UDZ6	Putative uncharacterized protein OS=Zea mays PE=2 SV=1 - [B6UDZ6_MAIZE]	14.08	3	1	1	3	1.28826	1.31555	1.24512	1.28298	0.0355138	0.0276808	0.921205	0.951306	0.958047	0.943519	0.0196167	0.020791	1.01308	0.958198	0.991049	0.987443	0.0276183	0.0279696	0.831667	0.855774	0.859931	0.849124	0.0152603	0.0179719	71	7.9731	9.90576	GRMZM2G077708	0	GO:0044425,membrane part|GO:0016021,integral component of membrane|GO:0016020,membrane|GO:0031224,intrinsic component of membrane	0	0
B6U607	Carbonyl reductase 1 OS=Zea mays PE=2 SV=1 - [B6U607_MAIZE]	16.29	7	2	3	8	1.12817	1.18488	1.24254	1.1852	0.0571837	0.0482483	0.926282	0.873619	0.81495	0.871617	0.055693	0.0638962	1.03918	1.07104	1.04875	1.05299	0.0163439	0.0155214	0.947756	0.920873	0.992247	0.953625	0.0360469	0.0377998	307	32.662	6.56592	ZEAMMB73_714923	GO:0008152,metabolic process|GO:0044710,single-organism metabolic process|GO:0044699,single-organism process|GO:0055114,oxidation-reduction process	0	GO:0003824,catalytic activity|GO:0016491,oxidoreductase activity	zma00902,Monoterpenoid biosynthesis|zma01110,Biosynthesis of secondary metabolites
A0A1D6P0Y1	Uncharacterized protein OS=Zea mays GN=ZEAMMB73_Zm00001d046120 PE=4 SV=1 - [A0A1D6P0Y1_MAIZE]	31.93	1	1	3	9	1.74938		1.4031	1.57624	0.244855	0.155341	1.19307		1.12748	1.16027	0.0463792	0.0399727	0.586349		0.7849	0.685625	0.140396	0.204772	0.628659		0.711975	0.670317	0.0589135	0.087889	166	18.1142	6.52197	LOC100275762	0	0	0	0
B4FX40	Uncharacterized protein OS=Zea mays GN=ccp1 PE=2 SV=1 - [B4FX40_MAIZE]	9.43	5	4	4	22	1.32685	1.37812	1.32515	1.34337	0.0301055	0.0224104	1.00562	0.972597	0.989649	0.989288	0.0165147	0.0166935	0.906825	0.920143	0.951842	0.92627	0.0231256	0.0249664	0.801488	0.844589	0.839708	0.828595	0.0236018	0.0284841	371	40.2778	6.46826	ccp1	GO:0044238,primary metabolic process|GO:0019538,protein metabolic process|GO:0043170,macromolecule metabolic process|GO:0071704,organic substance metabolic process|GO:0008152,metabolic process|GO:0006508,proteolysis	0	GO:0016787,hydrolase activity|GO:0003824,catalytic activity|GO:0070011,peptidase activity, acting on L-amino acid peptides|GO:0008233,peptidase activity|GO:0008234,cysteine-type peptidase activity	0
B4FP94	Uncharacterized protein OS=Zea mays PE=2 SV=1 - [B4FP94_MAIZE]	13.92	26	3	5	8	1.27467	1.17298	1.31375	1.2538	0.0726697	0.0579596	0.958884	0.995177	0.816816	0.923626	0.0942628	0.102057	0.914797	0.845967	0.940306	0.900357	0.0487992	0.0541998	0.969973	1.16345	1.10752	1.08031	0.0995651	0.0921631	431	47.4175	9.08545	LOC100272553	GO:0008152,metabolic process	0	GO:0003824,catalytic activity|GO:0048037,cofactor binding|GO:0005488,binding|GO:0050662,coenzyme binding	0
B6SST9	ATP synthase delta chain OS=Zea mays PE=2 SV=1 - [B6SST9_MAIZE]	36.95	1	2	5	38	1.39267	1.26412	1.24369	1.30016	0.0807699	0.0621231	1.01891	0.845693	1.01008	0.958227	0.0975568	0.10181	0.932507	0.998733	0.99484	0.97536	0.037163	0.0381018	0.626343	0.730536	0.715358	0.690746	0.0562882	0.081489	203	21.2693	6.0874	csu657(atpd)	GO:0009167,purine ribonucleoside monophosphate metabolic process|GO:0009165,nucleotide biosynthetic process|GO:0009163,nucleoside biosynthetic process|GO:0009161,ribonucleoside monophosphate metabolic process|GO:1901362,organic cyclic compound biosynthetic process|GO:0042451,purine nucleoside biosynthetic process|GO:0009168,purine ribonucleoside monophosphate biosynthetic process|GO:0044710,singl…	GO:0045261,proton-transporting ATP synthase complex, catalytic core F(1)|GO:0043234,protein complex|GO:0032991,macromolecular complex|GO:0016020,membrane|GO:0044464,cell part|GO:0045259,proton-transporting ATP synthase complex|GO:0005623,cell|GO:0005622,intracellular|GO:0033178,proton-transporting two-sector ATPase complex, catalytic domain|GO:0098796,membrane protein complex|GO:0044424,intracell…	GO:0036442,hydrogen-exporting ATPase activity|GO:0016887,ATPase activity|GO:0042625,ATPase activity, coupled to transmembrane movement of ions|GO:0042626,ATPase activity, coupled to transmembrane movement of substances|GO:0016820,hydrolase activity, acting on acid anhydrides, catalyzing transmembrane movement of substances|GO:0046933,proton-transporting ATP synthase activity, rotational mechanism…	zma01100,Metabolic pathways|zma00190,Oxidative phosphorylation
A0A1D6I5N9	Protein disulfide isomerase8 OS=Zea mays GN=ZEAMMB73_Zm00001d020687 PE=3 SV=1 - [A0A1D6I5N9_MAIZE]	21.78	11	7	7	32	1.4034	1.39897	1.46271	1.42169	0.0355872	0.0250316	1.02857	1.07886	1.03946	1.04896	0.0264569	0.025222	0.862894	0.849178	0.872155	0.861409	0.0115602	0.0134201	0.742912	0.822207	0.693373	0.752831	0.0649874	0.086324	404	43.2633	7.29834	PDIL2-3	GO:0019725,cellular homeostasis|GO:0009987,cellular process|GO:0050794,regulation of cellular process|GO:0042592,homeostatic process|GO:0044763,single-organism cellular process|GO:0008152,metabolic process|GO:0065007,biological regulation|GO:0045454,cell redox homeostasis|GO:0065008,regulation of biological quality|GO:0050789,regulation of biological process|GO:0044699,single-organism process	GO:0005623,cell	GO:0003824,catalytic activity|GO:0016853,isomerase activity	zma04141,Protein processing in endoplasmic reticulum
C4JBB8	Heat shock 70 kDa protein 9 mitochondrial OS=Zea mays GN=ZEAMMB73_Zm00001d006036 PE=2 SV=1 - [C4JBB8_MAIZE]	22.32	5	7	14	66	1.23686	1.2754	1.26744	1.2599	0.0203442	0.0161475	0.971587	0.929286	0.891137	0.93067	0.040243	0.0432409	0.939309	0.856124	0.880591	0.892008	0.0427518	0.0479276	0.987305	0.833709	0.856538	0.892517	0.0828784	0.0928592	681	72.6988	5.77002	Zm.4665	GO:0044267,cellular protein metabolic process|GO:0006457,protein folding|GO:0044260,cellular macromolecule metabolic process|GO:0044238,primary metabolic process|GO:0019538,protein metabolic process|GO:0009987,cellular process|GO:0044237,cellular metabolic process|GO:0043170,macromolecule metabolic process|GO:0071704,organic substance metabolic process|GO:0008152,metabolic process	0	GO:0035639,purine ribonucleoside triphosphate binding|GO:0005488,binding|GO:0043167,ion binding|GO:1901363,heterocyclic compound binding|GO:1901265,nucleoside phosphate binding|GO:0001882,nucleoside binding|GO:0043168,anion binding|GO:0051082,unfolded protein binding|GO:0000166,nucleotide binding|GO:0001883,purine nucleoside binding|GO:0032549,ribonucleoside binding|GO:0017076,purine nucleotide b…	0
C4JAE0	Uncharacterized protein OS=Zea mays GN=LOC100283145 PE=2 SV=1 - [C4JAE0_MAIZE]	26.83	1	1	5	22	1.13004	1.22417	1.26788	1.20736	0.0704428	0.0583443	0.921643	0.847269	0.906718	0.891877	0.0393455	0.0441153	0.949348	0.956125	0.911356	0.938943	0.02413	0.0256991	1.14035	1.1412	1.06747	1.11634	0.0423236	0.0379128	205	21.8471	7.75244	LOC100283145	GO:0009628,response to abiotic stimulus|GO:0050896,response to stimulus|GO:0009631,cold acclimation|GO:0006950,response to stress|GO:0009266,response to temperature stimulus|GO:0009409,response to cold	GO:0005737,cytoplasm|GO:0043231,intracellular membrane-bounded organelle|GO:0005829,cytosol|GO:0044464,cell part|GO:0044444,cytoplasmic part|GO:0005623,cell|GO:0043226,organelle|GO:0043229,intracellular organelle|GO:0044424,intracellular part|GO:0005622,intracellular|GO:0043227,membrane-bounded organelle|GO:0005634,nucleus	GO:0043169,cation binding|GO:0046914,transition metal ion binding|GO:0097159,organic cyclic compound binding|GO:0000166,nucleotide binding|GO:0036094,small molecule binding|GO:0043167,ion binding|GO:0008270,zinc ion binding|GO:0003676,nucleic acid binding|GO:0046872,metal ion binding|GO:1901363,heterocyclic compound binding|GO:1901265,nucleoside phosphate binding|GO:0005488,binding	zma03040,Spliceosome
A0A1D6P9D6	Peptidylprolyl isomerase OS=Zea mays GN=ZEAMMB73_Zm00001d047426 PE=4 SV=1 - [A0A1D6P9D6_MAIZE]	22.01	16	2	2	3	1.19424	1.08683	1.3436	1.20822	0.128957	0.106732	0.910044	0.888573	0.880466	0.893028	0.0152839	0.0171146	1.01613	1.04991	0.932828	0.999623	0.0602617	0.0602844	0.957191	1.06089	0.980223	0.999435	0.0544534	0.0544842	159	17.3299	7.37158	Zm.94950	GO:0022622,root system development|GO:0048589,developmental growth|GO:0007163,establishment or maintenance of cell polarity|GO:0044281,small molecule metabolic process|GO:0044283,small molecule biosynthetic process|GO:0042761,very long-chain fatty acid biosynthetic process|GO:0071840,cellular component organization or biogenesis|GO:0044710,single-organism metabolic process|GO:0044711,single-organ…	GO:0005737,cytoplasm|GO:0005829,cytosol|GO:0044464,cell part|GO:0005623,cell|GO:0005622,intracellular|GO:0044444,cytoplasmic part|GO:0044424,intracellular part	GO:0003824,catalytic activity|GO:0016853,isomerase activity	0
A0A1D6PZJ6	Calcineurin subunit B OS=Zea mays GN=ZEAMMB73_Zm00001d050051 PE=4 SV=1 - [A0A1D6PZJ6_MAIZE]	7.33	7	1	1	4	1.08962	1.16648	1.12168	1.12593	0.0386052	0.0342875	0.880004	0.771606	0.846394	0.832668	0.0554871	0.0666377	1.04555	1.11275	1.02644	1.06158	0.0453329	0.0427033	1.07437	1.04205	1.12642	1.08095	0.0425677	0.03938	150	17.1514	4.729	LOC100193443	0	0	GO:0043169,cation binding|GO:0043167,ion binding|GO:0005488,binding|GO:0046872,metal ion binding|GO:0005509,calcium ion binding	0
B6T6R7	Charged multivesicular body protein 5 OS=Zea mays PE=2 SV=1 - [B6T6R7_MAIZE]	4.82	2	1	1	3	1.07496	1.03969	1.15523	1.08996	0.0592106	0.0543237	0.73073	0.808495	0.879007	0.806077	0.0741679	0.092011	0.575447	0.640295	0.856785	0.690843	0.147323	0.213251	2.22616	2.01738	1.35056	1.8647	0.457329	0.245256	228	25.6177	4.86865	Zm.8429	GO:0046907,intracellular transport|GO:0007034,vacuolar transport|GO:0006810,transport|GO:0044765,single-organism transport|GO:1902578,single-organism localization|GO:0051649,establishment of localization in cell|GO:1902582,single-organism intracellular transport|GO:0051234,establishment of localization|GO:0051179,localization|GO:0044699,single-organism process|GO:0051641,cellular localization	GO:0044464,cell part|GO:0005623,cell|GO:0005622,intracellular	0	zma04144,Endocytosis
A0A1D6GIM0	FIP1[V]-like protein OS=Zea mays GN=ZEAMMB73_Zm00001d013380 PE=4 SV=1 - [A0A1D6GIM0_MAIZE]	2.29	19	2	2	4		0.556026	0.441468	0.498747	0.0810048	0.162417		0.393553	0.345079	0.369316	0.0342763	0.0928102		1.72668	1.88793	1.8073	0.11402	0.0630887		1.24705	1.15503	1.20104	0.0650724	0.05418	874	99.1112	7.12256	Zm.22850	GO:0019220,regulation of phosphate metabolic process|GO:0080090,regulation of primary metabolic process|GO:0019222,regulation of metabolic process|GO:0006470,protein dephosphorylation|GO:0051667,establishment of plastid localization|GO:0061024,membrane organization|GO:0051656,establishment of organelle localization|GO:1901362,organic cyclic compound biosynthetic process|GO:0015979,photosynthesis|…	GO:0031975,envelope|GO:0043229,intracellular organelle|GO:0043227,membrane-bounded organelle|GO:0043226,organelle|GO:0005737,cytoplasm|GO:0009941,chloroplast envelope|GO:0009536,plastid|GO:0031090,organelle membrane|GO:0005773,vacuole|GO:0098805,whole membrane|GO:0016020,membrane|GO:0005774,vacuolar membrane|GO:0044437,vacuolar part|GO:0044435,plastid part|GO:0044434,chloroplast part|GO:0098588,b…	GO:0097159,organic cyclic compound binding|GO:0003727,single-stranded RNA binding|GO:0005488,binding|GO:0003676,nucleic acid binding|GO:1901363,heterocyclic compound binding|GO:0003723,RNA binding	0
B6SWV1	Glucose-6-phosphate 1-dehydrogenase OS=Zea mays PE=2 SV=1 - [B6SWV1_MAIZE]	10.54	4	2	6	16	1.14168	1.10483	1.2222	1.15624	0.0600202	0.0519099	0.862978	0.90414	0.804121	0.85708	0.0502696	0.0586522	1.0199	0.985898	0.961997	0.989264	0.0290962	0.029412	1.05915	1.08306	1.18171	1.10797	0.0649632	0.0586325	598	67.0143	8.1626	gpm175	GO:0006739,NADP metabolic process|GO:0006732,coenzyme metabolic process|GO:0006733,oxidoreduction coenzyme metabolic process|GO:0034641,cellular nitrogen compound metabolic process|GO:0006098,pentose-phosphate shunt|GO:0046496,nicotinamide nucleotide metabolic process|GO:0072524,pyridine-containing compound metabolic process|GO:0044699,single-organism process|GO:0044237,cellular metabolic process…	0	GO:0050662,coenzyme binding|GO:0050661,NADP binding|GO:0016614,oxidoreductase activity, acting on CH-OH group of donors|GO:0016616,oxidoreductase activity, acting on the CH-OH group of donors, NAD or NADP as acceptor|GO:0004345,glucose-6-phosphate dehydrogenase activity|GO:0097159,organic cyclic compound binding|GO:0000166,nucleotide binding|GO:0036094,small molecule binding|GO:0003824,catalytic …	zma00030,Pentose phosphate pathway|zma01100,Metabolic pathways|zma00480,Glutathione metabolism|zma01110,Biosynthesis of secondary metabolites|zma01200,Carbon metabolism
B4FY73	Germin-like protein subfamily 2 member 1 OS=Zea mays GN=ZEAMMB73_Zm00001d040519 PE=2 SV=1 - [B4FY73_MAIZE]	34.86	11	6	6	33	1.20325	1.16365	1.26582	1.2109	0.0515145	0.0425422	0.903696	0.887613	0.90154	0.897616	0.00872947	0.00972517	0.969807	0.976652	0.999862	0.982107	0.0157528	0.0160398	1.19816	1.03774	1.01927	1.08506	0.0983821	0.0906698	218	22.8066	7.09326	LOC100273935	0	GO:0005576,extracellular region	GO:0043169,cation binding|GO:0046914,transition metal ion binding|GO:0030145,manganese ion binding|GO:0043167,ion binding|GO:0005488,binding|GO:0045735,nutrient reservoir activity|GO:0046872,metal ion binding	0
C0PAR7	Uncharacterized protein OS=Zea mays PE=2 SV=1 - [C0PAR7_MAIZE]	27.83	5	1	4	14	0.931356	1.28573	1.0658	1.0943	0.178898	0.163482	0.705934	0.774123	0.954332	0.811463	0.12834	0.158159	1.21048	0.700917	0.875715	0.929038	0.258934	0.278711	1.2465	1.66719	1.29692	1.40354	0.229716	0.16367	115	12.9337	9.99365	Zm.92481	GO:0044710,single-organism metabolic process|GO:0009987,cellular process|GO:0044237,cellular metabolic process|GO:0022900,electron transport chain|GO:0044763,single-organism cellular process|GO:0055114,oxidation-reduction process|GO:0008152,metabolic process|GO:0006091,generation of precursor metabolites and energy|GO:0044699,single-organism process	0	GO:0003824,catalytic activity|GO:0016651,oxidoreductase activity, acting on NAD(P)H|GO:0016491,oxidoreductase activity	zma01100,Metabolic pathways|zma00190,Oxidative phosphorylation
C0PBF8	FAD-dependent oxidoreductase family protein OS=Zea mays GN=ZEAMMB73_Zm00001d018820 PE=2 SV=1 - [C0PBF8_MAIZE]	23.32	3	2	7	27	1.35038	0.854235	1.05323	1.08595	0.249683	0.229922	0.764644	0.975922	0.675486	0.805351	0.154299	0.191592	1.13	1.09993	1.21507	1.14833	0.0597173	0.0520034	0.797767	1.21057	1.05615	1.02149	0.208571	0.204182	386	40.1217	6.66846	Zm.81362	GO:0008152,metabolic process|GO:0044710,single-organism metabolic process|GO:0044699,single-organism process|GO:0055114,oxidation-reduction process	0	GO:0003824,catalytic activity|GO:0016491,oxidoreductase activity	zma00260,Glycine, serine and threonine metabolism|zma00310,Lysine degradation|zma01100,Metabolic pathways|zma04146,Peroxisome
Q2XX18	Non-specific lipid-transfer protein (Fragment) OS=Zea mays subsp. parviglumis GN=plt1 PE=3 SV=1 - [Q2XX18_ZEAMP]	60.55	15	3	5	52	1.15512	1.06588	1.18406	1.13502	0.0615988	0.054271	0.801028	0.880932	0.843504	0.841822	0.0399786	0.0474906	0.973093	1.03937	1.02967	1.01405	0.0357962	0.0353004	1.01096	0.996028	0.989645	0.998876	0.0109372	0.0109495	109	10.5292	8.52881	P19656	GO:0033036,macromolecule localization|GO:0006869,lipid transport|GO:0006810,transport|GO:0044765,single-organism transport|GO:1902578,single-organism localization|GO:0071702,organic substance transport|GO:0051234,establishment of localization|GO:0010876,lipid localization|GO:0051179,localization|GO:0044699,single-organism process	0	GO:0008289,lipid binding|GO:0005488,binding	0
A0A096PQS4	Uncharacterized protein OS=Zea mays GN=Zm.139369 PE=4 SV=1 - [A0A096PQS4_MAIZE]	4.68	1	2	2	2	1.27458	0.76793		1.02126	0.358255	0.350799	0.752768	0.762129		0.757448	0.00661933	0.00873899	1.05448	1.02772		1.0411	0.0189182	0.0181714	1.05027	1.69265		1.37146	0.454235	0.331205	748	81.957	5.50342	#N/A	#N/A	#N/A	#N/A	#N/A
O64909	Glucose-6-phosphate/phosphate translocator 2 OS=Zea mays GN=gpt PE=2 SV=1 - [O64909_MAIZE]	9.04	11	3	3	18	1.35652	1.39657	1.41933	1.3908	0.0317998	0.0228644	1.03141	1.10355	0.960047	1.03167	0.0717514	0.0695489	0.772187	0.751619	0.78453	0.769446	0.0166263	0.0216082	0.951281	1.14975	0.932499	1.01118	0.120377	0.119047	387	42.1903	9.78857	Zm.368	GO:0006810,transport|GO:0051179,localization|GO:0051234,establishment of localization	GO:0044425,membrane part|GO:0016021,integral component of membrane|GO:0016020,membrane|GO:0031224,intrinsic component of membrane	GO:0005215,transporter activity	0
A0A1D6IYV8	26S proteasome non-ATPase regulatory subunit 1 homolog B OS=Zea mays GN=ZEAMMB73_Zm00001d024342 PE=4 SV=1 - [A0A1D6IYV8_MAIZE]	10.09	3	1	8	37	1.26998		1.3378	1.30389	0.0479569	0.0367799	0.900721		1.0354	0.968059	0.0952303	0.0983724	0.958472		0.886642	0.922557	0.0507917	0.0550554	0.990221		0.816675	0.903448	0.122715	0.13583	991	106.992	5.30029	Zm.23238	GO:0044238,primary metabolic process|GO:0009894,regulation of catabolic process|GO:0080090,regulation of primary metabolic process|GO:0019222,regulation of metabolic process|GO:0071704,organic substance metabolic process|GO:0060255,regulation of macromolecule metabolic process|GO:0050790,regulation of catalytic activity|GO:0051246,regulation of protein metabolic process|GO:1901575,organic substan…	GO:0043234,protein complex|GO:0032991,macromolecular complex|GO:0016021,integral component of membrane|GO:0016020,membrane|GO:0044464,cell part|GO:0005623,cell|GO:0005622,intracellular|GO:0000502,proteasome complex|GO:0044424,intracellular part|GO:0044425,membrane part|GO:0031224,intrinsic component of membrane	GO:0030234,enzyme regulator activity|GO:0098772,molecular function regulator	zma03050,Proteasome
A0A1D6PBP4	Glucose-6-phosphate 1-dehydrogenase 4 chloroplastic OS=Zea mays GN=ZEAMMB73_Zm00001d047587 PE=3 SV=1 - [A0A1D6PBP4_MAIZE]	6.18	46	4	5	11	1.15847	1.23273	1.22439	1.2052	0.0406793	0.0337532	0.876851	0.886709	0.925796	0.896452	0.025886	0.0288761	0.884091	0.89186	0.93272	0.90289	0.0261241	0.0289339	1.09992	1.11681	1.02514	1.08062	0.04879	0.0451498	874	98.4983	6.91748	LOC100304292	GO:0044238,primary metabolic process|GO:0044710,single-organism metabolic process|GO:0005975,carbohydrate metabolic process|GO:0005996,monosaccharide metabolic process|GO:0019318,hexose metabolic process|GO:0071704,organic substance metabolic process|GO:0044699,single-organism process|GO:0008152,metabolic process|GO:0044723,single-organism carbohydrate metabolic process|GO:0006006,glucose metabol…	0	GO:0050662,coenzyme binding|GO:0050661,NADP binding|GO:0016614,oxidoreductase activity, acting on CH-OH group of donors|GO:0016616,oxidoreductase activity, acting on the CH-OH group of donors, NAD or NADP as acceptor|GO:0004345,glucose-6-phosphate dehydrogenase activity|GO:0097159,organic cyclic compound binding|GO:0000166,nucleotide binding|GO:0036094,small molecule binding|GO:0003824,catalytic …	zma00030,Pentose phosphate pathway|zma01100,Metabolic pathways|zma00480,Glutathione metabolism|zma01110,Biosynthesis of secondary metabolites|zma01200,Carbon metabolism
B4FUJ6	Myosin heavy chain-related OS=Zea mays GN=ZEAMMB73_Zm00001d031532 PE=2 SV=1 - [B4FUJ6_MAIZE]	9.27	2	4	4	9	1.11503	1.32655	1.20357	1.21505	0.106228	0.0874268	0.921109	0.865265	0.926999	0.904458	0.0340693	0.0376682	1.07342	0.937639	0.958745	0.989934	0.0730666	0.0738096	0.872599	1.06501	0.929441	0.955684	0.0988551	0.103439	453	50.8061	9.46631	LOC100273319	0	GO:0044425,membrane part|GO:0016021,integral component of membrane|GO:0016020,membrane|GO:0031224,intrinsic component of membrane	0	0
A0A1D6LBN2	Poly(ADP-ribose) glycohydrolase 1 OS=Zea mays GN=ZEAMMB73_Zm00001d034814 PE=4 SV=1 - [A0A1D6LBN2_MAIZE]	5.98	2	1	1	3	1.10028	1.20095		1.15062	0.0711848	0.0618665	0.836032	0.877497		0.856764	0.0293204	0.0342223	0.88957	0.846367		0.867969	0.030549	0.035196	1.42104	1.32443		1.37274	0.0683108	0.0497626	251	26.9302	6.68311	LOC100280315	GO:0044238,primary metabolic process|GO:0005975,carbohydrate metabolic process|GO:0008152,metabolic process|GO:0071704,organic substance metabolic process	0	GO:0004649,poly(ADP-ribose) glycohydrolase activity|GO:0016787,hydrolase activity|GO:0016798,hydrolase activity, acting on glycosyl bonds|GO:0003824,catalytic activity|GO:0004553,hydrolase activity, hydrolyzing O-glycosyl compounds	0
A0A1D6HTN8	Xylanase inhibitor protein 1 OS=Zea mays GN=ZEAMMB73_Zm00001d018965 PE=4 SV=1 - [A0A1D6HTN8_MAIZE]	5.86	2	1	2	4		1.53913	1.23736	1.38824	0.213383	0.153707		0.963921	1.10363	1.03378	0.09879	0.0955623		0.832154	0.870486	0.85132	0.0271043	0.0318379		0.80423	0.853817	0.829024	0.0350632	0.0422946	307	32.9719	9.11475	LOC100274481	GO:0044238,primary metabolic process|GO:0005975,carbohydrate metabolic process|GO:0008152,metabolic process|GO:0071704,organic substance metabolic process	0	GO:0016787,hydrolase activity|GO:0003824,catalytic activity|GO:0016798,hydrolase activity, acting on glycosyl bonds|GO:0004553,hydrolase activity, hydrolyzing O-glycosyl compounds	zma01100,Metabolic pathways|zma00520,Amino sugar and nucleotide sugar metabolism
B4FFV3	Malate dehydrogenase OS=Zea mays GN=ZEAMMB73_Zm00001d050409 PE=2 SV=1 - [B4FFV3_MAIZE]	26.95	4	1	9	66	1.24487	1.26725	1.09818	1.20343	0.0918377	0.0763131	0.922412	0.928771	0.837928	0.89637	0.0507123	0.0565752	0.909108	0.910347	0.970473	0.929976	0.0350766	0.0377178	1.07273	1.04044	1.26953	1.12756	0.124	0.109971	397	41.591	8.08936	LOC100193663	GO:0019752,carboxylic acid metabolic process|GO:0006099,tricarboxylic acid cycle|GO:0009060,aerobic respiration|GO:0044281,small molecule metabolic process|GO:0006091,generation of precursor metabolites and energy|GO:0072350,tricarboxylic acid metabolic process|GO:0044699,single-organism process|GO:0044710,single-organism metabolic process|GO:0071704,organic substance metabolic process|GO:0044238…	0	GO:0016614,oxidoreductase activity, acting on CH-OH group of donors|GO:0016615,malate dehydrogenase activity|GO:0016616,oxidoreductase activity, acting on the CH-OH group of donors, NAD or NADP as acceptor|GO:0003824,catalytic activity|GO:0030060,L-malate dehydrogenase activity|GO:0016491,oxidoreductase activity	zma00270,Cysteine and methionine metabolism|zma00020,Citrate cycle (TCA cycle)|zma00710,Carbon fixation in photosynthetic organisms|zma00620,Pyruvate metabolism|zma01100,Metabolic pathways|zma00630,Glyoxylate and dicarboxylate metabolism|zma01110,Biosynthesis of secondary metabolites|zma01200,Carbon metabolism
B6U7P4	Lipid transfer protein1 OS=Zea mays GN=ZEAMMB73_Zm00001d038913 PE=2 SV=1 - [B6U7P4_MAIZE]	8.16	4	1	1	3	1.47711	1.59721	1.53067	1.53499	0.0601676	0.0391973	1.16217	1.14001	1.1295	1.14389	0.0166746	0.014577	0.78919	0.76673	0.794688	0.783536	0.0148114	0.0189033	0.625363	0.565543	0.602459	0.597789	0.030182	0.0504894	98	10.0151	9.46631	LOC100284199	0	0	0	0
B6SLA5	2Fe-2S ferredoxin-like superfamily protein OS=Zea mays GN=ZEAMMB73_Zm00001d006119 PE=2 SV=1 - [B6SLA5_MAIZE]	13.21	6	2	2	3	1.19502	1.18784	1.12211	1.16833	0.0401848	0.0343952	0.909682	0.746218	0.957089	0.870996	0.11063	0.127016	0.934732	0.943289	0.910634	0.929551	0.0169329	0.0182162	1.10978	1.37615	1.1595	1.21514	0.141634	0.116558	159	17.1121	7.84033	LOC100286320	GO:0022607,cellular component assembly|GO:0070271,protein complex biogenesis|GO:0043933,macromolecular complex subunit organization|GO:0044248,cellular catabolic process|GO:0044249,cellular biosynthetic process|GO:0043248,proteasome assembly|GO:0034622,cellular macromolecular complex assembly|GO:0043632,modification-dependent macromolecule catabolic process|GO:0071840,cellular component organizat…	GO:0005737,cytoplasm|GO:0009536,plastid|GO:0043231,intracellular membrane-bounded organelle|GO:0044464,cell part|GO:0044444,cytoplasmic part|GO:0005739,mitochondrion|GO:0005622,intracellular|GO:0043229,intracellular organelle|GO:0005623,cell|GO:0044424,intracellular part|GO:0043227,membrane-bounded organelle|GO:0043226,organelle|GO:0009507,chloroplast	GO:0051536,iron-sulfur cluster binding|GO:0009055,electron carrier activity|GO:0051540,metal cluster binding|GO:0005488,binding	0
O82579	Ribosomal protein L26 (Fragment) OS=Zea mays PE=2 SV=1 - [O82579_MAIZE]	42.98	8	1	6	35	1.45285		1.1602	1.30653	0.206934	0.158385	1.00319		0.945128	0.97416	0.0410563	0.0421454	0.824658		0.912468	0.868563	0.0620914	0.0714875	0.852053		1.13036	0.991208	0.196795	0.198541	121	14.0458	11.3999	GRMZM2G327564	GO:0044249,cellular biosynthetic process|GO:0034641,cellular nitrogen compound metabolic process|GO:0006807,nitrogen compound metabolic process|GO:0034645,cellular macromolecule biosynthetic process|GO:1901576,organic substance biosynthetic process|GO:0044267,cellular protein metabolic process|GO:0044260,cellular macromolecule metabolic process|GO:0043043,peptide biosynthetic process|GO:0071704,o…	GO:0005737,cytoplasm|GO:0005622,intracellular|GO:0015934,large ribosomal subunit|GO:0005840,ribosome|GO:0043232,intracellular non-membrane-bounded organelle|GO:0044464,cell part|GO:0044444,cytoplasmic part|GO:0005623,cell|GO:0044391,ribosomal subunit|GO:0044446,intracellular organelle part|GO:0043229,intracellular organelle|GO:0043228,non-membrane-bounded organelle|GO:0044424,intracellular part|G…	GO:0003735,structural constituent of ribosome|GO:0005198,structural molecule activity	zma03010,Ribosome
A0A1D6HUX4	RNAligase OS=Zea mays GN=ZEAMMB73_Zm00001d019075 PE=4 SV=1 - [A0A1D6HUX4_MAIZE]	2.36	8	2	2	4	1.14348	0.998377	1.11598	1.08595	0.0770733	0.0709735	0.749708	0.893452	0.786024	0.809728	0.0747463	0.0923104	1.04986	1.05809	0.91941	1.00912	0.0778008	0.0770976	1.22118	1.12814	1.4343	1.26121	0.156958	0.124451	976	108.796	8.55811	Zm.111642	GO:0044267,cellular protein metabolic process|GO:0006457,protein folding|GO:0044260,cellular macromolecule metabolic process|GO:0044238,primary metabolic process|GO:0019538,protein metabolic process|GO:0009987,cellular process|GO:0044237,cellular metabolic process|GO:0043170,macromolecule metabolic process|GO:0071704,organic substance metabolic process|GO:0008152,metabolic process	0	GO:0005515,protein binding|GO:0051082,unfolded protein binding|GO:0005488,binding	0
A0A1D6QNT3	Uncharacterized protein OS=Zea mays GN=ZEAMMB73_Zm00001d053308 PE=3 SV=1 - [A0A1D6QNT3_MAIZE]	29.16	7	8	19	82	1.17293	1.08132	1.15911	1.13778	0.0493858	0.0434053	0.851733	0.844286	0.850146	0.848722	0.00392244	0.00462159	1.0297	1.00761	1.01462	1.01731	0.0112844	0.0110924	0.928722	1.09337	1.00799	1.01003	0.0823425	0.0815249	727	78.4254	8.90967	Zm.20668	GO:0044238,primary metabolic process|GO:0006631,fatty acid metabolic process|GO:0006629,lipid metabolic process|GO:0006082,organic acid metabolic process|GO:0044699,single-organism process|GO:0009987,cellular process|GO:0044710,single-organism metabolic process|GO:0019752,carboxylic acid metabolic process|GO:0032787,monocarboxylic acid metabolic process|GO:0071704,organic substance metabolic proc…	0	GO:0016614,oxidoreductase activity, acting on CH-OH group of donors|GO:0016616,oxidoreductase activity, acting on the CH-OH group of donors, NAD or NADP as acceptor|GO:0003824,catalytic activity|GO:0003857,3-hydroxyacyl-CoA dehydrogenase activity|GO:0016491,oxidoreductase activity	zma00592,alpha-Linolenic acid metabolism|zma01212,Fatty acid metabolism|zma01100,Metabolic pathways|zma00071,Fatty acid degradation|zma01110,Biosynthesis of secondary metabolites
B6TET7	Abscisic stress ripening protein 1 OS=Zea mays PE=2 SV=1 - [B6TET7_MAIZE]	16.5	2	1	1	40	1.28534	1.40324	1.43347	1.37402	0.0782693	0.0569637	1.02774	1.04083	1.00733	1.0253	0.0168864	0.0164697	0.909174	0.847481	0.902425	0.88636	0.0338389	0.0381773	0.629013	0.707324	0.713968	0.683435	0.0472478	0.0691328	103	11.6808	7.35693	LOC100127507	GO:0006950,response to stress|GO:0050896,response to stimulus	0	0	0
C4IZ68	Aspartokinase OS=Zea mays PE=2 SV=1 - [C4IZ68_MAIZE]	4.23	17	2	2	3	1.25165	1.40633		1.32899	0.109379	0.0823027	1.02553	0.959712		0.99262	0.0465392	0.0468852	0.852118	0.803454		0.827786	0.0344108	0.0415696	0.972887	1.02345		0.998166	0.0357505	0.0358162	568	61.2459	7.63525	GRMZM2G024686	GO:0016310,phosphorylation|GO:0019752,carboxylic acid metabolic process|GO:0044249,cellular biosynthetic process|GO:0006807,nitrogen compound metabolic process|GO:0044281,small molecule metabolic process|GO:0044283,small molecule biosynthetic process|GO:0044699,single-organism process|GO:1901576,organic substance biosynthetic process|GO:0044710,single-organism metabolic process|GO:0044711,single-…	0	GO:0019202,amino acid kinase activity|GO:0043168,anion binding|GO:0043177,organic acid binding|GO:0016772,transferase activity, transferring phosphorus-containing groups|GO:0016301,kinase activity|GO:0031406,carboxylic acid binding|GO:0016774,phosphotransferase activity, carboxyl group as acceptor|GO:0036094,small molecule binding|GO:0003824,catalytic activity|GO:0016740,transferase activity|GO:0…	zma00260,Glycine, serine and threonine metabolism|zma00261,Monobactam biosynthesis|zma00270,Cysteine and methionine metabolism|zma01230,Biosynthesis of amino acids|zma01210,2-Oxocarboxylic acid metabolism|zma00300,Lysine biosynthesis|zma01100,Metabolic pathways|zma01110,Biosynthesis of secondary metabolites
K7VAK5	Putative AMP-dependent synthetase and ligase superfamily protein OS=Zea mays GN=LOC100281457 PE=4 SV=1 - [K7VAK5_MAIZE]	12.42	4	4	5	19	1.20142	1.21908	1.17867	1.19972	0.0202582	0.0168858	0.908258	0.877708	0.902278	0.896081	0.0161904	0.018068	0.970171	1.04528	0.979182	0.998212	0.0410131	0.0410866	0.92436	0.92976	1.01958	0.957901	0.053486	0.0558367	451	50.29	6.90283	LOC100281457	GO:0008152,metabolic process	0	GO:0003824,catalytic activity|GO:0016874,ligase activity	zma01212,Fatty acid metabolism|zma01100,Metabolic pathways|zma00061,Fatty acid biosynthesis|zma00071,Fatty acid degradation|zma04146,Peroxisome
K7TVP5	Sugar isomerase (SIS) family protein OS=Zea mays GN=ZEAMMB73_Zm00001d026095 PE=4 SV=1 - [K7TVP5_MAIZE]	17.67	1	4	4	4	1.46523	1.06911		1.26717	0.280098	0.221042	0.806825	1.08699		0.946908	0.198108	0.209216	0.705931	0.801193		0.753562	0.0673606	0.0893896	1.38667	1.05675		1.22171	0.233286	0.190951	215	21.987	5.36377	Zm.132219	GO:0044238,primary metabolic process|GO:0005975,carbohydrate metabolic process|GO:0008152,metabolic process|GO:0071704,organic substance metabolic process	0	GO:0030246,carbohydrate binding|GO:0005488,binding	0
B6SJY2	Putative uncharacterized protein OS=Zea mays PE=2 SV=1 - [B6SJY2_MAIZE]	16.06	5	2	2	4	1.55427	1.28369	1.5116	1.44986	0.145478	0.10034	1.07428	1.06816	1.11045	1.0843	0.0228546	0.0210778	0.68221	0.823652	0.677748	0.72787	0.0829799	0.114004	0.879916	0.878412	0.876331	0.87822	0.00180054	0.00205022	137	15.4099	9.23193	pco085001	GO:0008104,protein localization|GO:0080090,regulation of primary metabolic process|GO:0019222,regulation of metabolic process|GO:0018904,ether metabolic process|GO:0044281,small molecule metabolic process|GO:1901362,organic cyclic compound biosynthetic process|GO:0045036,protein targeting to chloroplast|GO:0044710,single-organism metabolic process|GO:0044711,single-organism biosynthetic process|G…	GO:0009579,thylakoid|GO:0044464,cell part|GO:0005623,cell|GO:0005622,intracellular|GO:0044424,intracellular part|GO:0009295,nucleoid	GO:0047134,protein-disulfide reductase activity|GO:0003824,catalytic activity|GO:0016651,oxidoreductase activity, acting on NAD(P)H|GO:0016667,oxidoreductase activity, acting on a sulfur group of donors|GO:0016668,oxidoreductase activity, acting on a sulfur group of donors, NAD(P) as acceptor|GO:0016491,oxidoreductase activity|GO:0015035,protein disulfide oxidoreductase activity|GO:0015036,disulf…	0
Q43712	Calcium-binding protein OS=Zea mays GN=CRT1 PE=2 SV=1 - [Q43712_MAIZE]	38.95	22	16	16	66	1.22511	1.24736	1.24374	1.23873	0.0119383	0.00963754	0.963788	0.924815	0.893399	0.927334	0.0352617	0.0380248	1.01991	1.00267	1.00174	1.0081	0.0102303	0.010148	0.812536	0.919726	0.873803	0.868688	0.0537776	0.0619066	421	47.9831	4.64014	GRMZM2G074687	GO:0044267,cellular protein metabolic process|GO:0006457,protein folding|GO:0044260,cellular macromolecule metabolic process|GO:0044238,primary metabolic process|GO:0019538,protein metabolic process|GO:0009987,cellular process|GO:0044237,cellular metabolic process|GO:0043170,macromolecule metabolic process|GO:0071704,organic substance metabolic process|GO:0008152,metabolic process	GO:0005737,cytoplasm|GO:0005783,endoplasmic reticulum|GO:0044464,cell part|GO:0043229,intracellular organelle|GO:0005623,cell|GO:0005622,intracellular|GO:0044444,cytoplasmic part|GO:0012505,endomembrane system|GO:0044424,intracellular part|GO:0043227,membrane-bounded organelle|GO:0043226,organelle|GO:0043231,intracellular membrane-bounded organelle	GO:0043169,cation binding|GO:0051082,unfolded protein binding|GO:0043167,ion binding|GO:0005509,calcium ion binding|GO:0005515,protein binding|GO:0046872,metal ion binding|GO:0005488,binding	zma04141,Protein processing in endoplasmic reticulum|zma04145,Phagosome
B6TJH7	Pyridoxal kinase OS=Zea mays GN=ZEAMMB73_Zm00001d041407 PE=2 SV=1 - [B6TJH7_MAIZE]	29.68	6	7	7	21	1.30561	1.23	1.35749	1.2977	0.0641095	0.0494024	0.927037	0.994807	0.996398	0.972747	0.0395943	0.0407035	0.999966	0.971059	0.918329	0.963118	0.0413938	0.042979	0.885777	0.9035	0.8583	0.882526	0.0227747	0.0258062	310	34.0218	5.35107	Zm.3752	GO:0006732,coenzyme metabolic process|GO:0016310,phosphorylation|GO:0044249,cellular biosynthetic process|GO:0034641,cellular nitrogen compound metabolic process|GO:0006807,nitrogen compound metabolic process|GO:0009108,coenzyme biosynthetic process|GO:0072524,pyridine-containing compound metabolic process|GO:0072525,pyridine-containing compound biosynthetic process|GO:0044699,single-organism pro…	0	GO:0016773,phosphotransferase activity, alcohol group as acceptor|GO:0016772,transferase activity, transferring phosphorus-containing groups|GO:0016301,kinase activity|GO:0003824,catalytic activity|GO:0016740,transferase activity|GO:0008478,pyridoxal kinase activity	zma00750,Vitamin B6 metabolism|zma01100,Metabolic pathways
A0A1D6KIW3	ABC transporter C family member 10 OS=Zea mays GN=ZEAMMB73_Zm00001d031447 PE=4 SV=1 - [A0A1D6KIW3_MAIZE]	9.47	22	4	9	33	1.32243	1.28748	1.19052	1.26681	0.06834	0.0539467	0.966125	0.934076	0.95102	0.950407	0.016033	0.0168696	1.01648	1.00966	0.960117	0.995419	0.030762	0.0309036	0.90003	0.880267	1.00239	0.92756	0.0655493	0.0706685	1214	134.776	7.86963	AC234203.1_FG004	GO:0006810,transport|GO:0009987,cellular process|GO:0051179,localization|GO:0044765,single-organism transport|GO:0044763,single-organism cellular process|GO:1902578,single-organism localization|GO:0008152,metabolic process|GO:0051234,establishment of localization|GO:0055085,transmembrane transport|GO:0044699,single-organism process	GO:0044425,membrane part|GO:0016021,integral component of membrane|GO:0016020,membrane|GO:0031224,intrinsic component of membrane	GO:0035639,purine ribonucleoside triphosphate binding|GO:0005488,binding|GO:0016887,ATPase activity|GO:0043167,ion binding|GO:1901363,heterocyclic compound binding|GO:0001883,purine nucleoside binding|GO:0001882,nucleoside binding|GO:0043168,anion binding|GO:0042626,ATPase activity, coupled to transmembrane movement of substances|GO:0016820,hydrolase activity, acting on acid anhydrides, catalyzin…	0
A0A1D6KW35	4-coumarate--CoA ligase-like 7 OS=Zea mays GN=ZEAMMB73_Zm00001d033055 PE=4 SV=1 - [A0A1D6KW35_MAIZE]	13.05	7	5	6	21	1.23528	1.25355	1.30081	1.26321	0.0338168	0.0267704	0.950539	0.973113	0.920245	0.947966	0.0265275	0.0279836	0.901596	0.842028	0.822176	0.855267	0.0413316	0.048326	1.1661	1.01808	1.17301	1.11907	0.0875245	0.0782121	521	54.8827	7.43018	LOC100274307	GO:0008152,metabolic process	GO:0044425,membrane part|GO:0016021,integral component of membrane|GO:0016020,membrane|GO:0031224,intrinsic component of membrane	GO:0003824,catalytic activity	zma00592,alpha-Linolenic acid metabolism|zma01100,Metabolic pathways|zma01110,Biosynthesis of secondary metabolites
B8A2U7	Uncharacterized protein OS=Zea mays PE=2 SV=1 - [B8A2U7_MAIZE]	1.91	3	1	1	3	1.15905	1.20944	1.15685	1.17511	0.029744	0.0253116	0.883056	0.872375	0.890369	0.881933	0.00904947	0.0102609	0.939556	0.915037	0.938649	0.93108	0.0139019	0.0149309	1.1881	1.19415	1.17613	1.18613	0.0091681	0.00772945	418	45.7093	6.21436	LOC100280268	GO:0046903,secretion|GO:0009987,cellular process|GO:0016192,vesicle-mediated transport|GO:0006904,vesicle docking involved in exocytosis|GO:0006887,exocytosis|GO:0044765,single-organism transport|GO:0022406,membrane docking|GO:0048278,vesicle docking|GO:0032940,secretion by cell|GO:0044763,single-organism cellular process|GO:0044699,single-organism process|GO:0006810,transport|GO:0051649,establis…	GO:0005623,cell	0	0
A0A1D6PEM3	Protein TOPLESS OS=Zea mays GN=ZEAMMB73_Zm00001d047897 PE=4 SV=1 - [A0A1D6PEM3_MAIZE]	11.09	25	2	12	39	1.09366	1.0673	1.20892	1.12329	0.0753214	0.0670542	0.877029	0.822835	0.829372	0.843078	0.029583	0.0350893	0.949662	1.05718	1.00044	1.00243	0.0537877	0.0536573	1.24481	1.17957	1.08668	1.17035	0.0794645	0.0678978	1091	120.139	7.38623	rel2	GO:0008152,metabolic process	0	GO:0003824,catalytic activity	0
A0A1D6J2N4	Glyoxylate/hydroxypyruvate reductase HPR3 OS=Zea mays GN=ZEAMMB73_Zm00001d024906 PE=3 SV=1 - [A0A1D6J2N4_MAIZE]	8.21	3	2	2	4	1.0652	1.16858	1.17618	1.13665	0.0619964	0.0545429	0.938278	0.809876	0.811807	0.85332	0.073582	0.0862303	0.986336	0.979419	0.843454	0.936403	0.0805706	0.0860426	1.05691	1.22589	1.46208	1.24829	0.203512	0.163033	329	34.9245	7.89893	Zm.131656	GO:0008152,metabolic process|GO:0044710,single-organism metabolic process|GO:0044699,single-organism process|GO:0055114,oxidation-reduction process	0	GO:0050662,coenzyme binding|GO:0016614,oxidoreductase activity, acting on CH-OH group of donors|GO:0016616,oxidoreductase activity, acting on the CH-OH group of donors, NAD or NADP as acceptor|GO:0051287,NAD binding|GO:0000166,nucleotide binding|GO:0036094,small molecule binding|GO:0003824,catalytic activity|GO:0048037,cofactor binding|GO:0005488,binding|GO:0097159,organic cyclic compound binding…	zma00260,Glycine, serine and threonine metabolism|zma01200,Carbon metabolism|zma01100,Metabolic pathways|zma00630,Glyoxylate and dicarboxylate metabolism|zma01110,Biosynthesis of secondary metabolites
B4FAJ4	2-hydroxyphytanoyl-CoA lyase OS=Zea mays GN=LOC100191888 PE=2 SV=1 - [B4FAJ4_MAIZE]	17.57	3	9	9	31	1.20854	1.19813	1.23796	1.21488	0.0206616	0.0170072	0.903545	0.924688	0.909276	0.912503	0.0109346	0.0119831	0.886013	0.932318	0.926771	0.915034	0.0252855	0.0276334	1.22835	1.08524	1.12075	1.14478	0.0745184	0.0650941	575	60.2192	6.48096	LOC100191888	GO:0008152,metabolic process	0	GO:1901681,sulfur compound binding|GO:0043168,anion binding|GO:0000287,magnesium ion binding|GO:0043169,cation binding|GO:0097159,organic cyclic compound binding|GO:0016829,lyase activity|GO:0030976,thiamine pyrophosphate binding|GO:0019842,vitamin binding|GO:0043167,ion binding|GO:0050662,coenzyme binding|GO:0003824,catalytic activity|GO:0048037,cofactor binding|GO:0005488,binding|GO:0046872,met…	zma04146,Peroxisome
A0A1D6E6L9	Adenine phosphoribosyltransferase1 OS=Zea mays GN=ZEAMMB73_Zm00001d003108 PE=4 SV=1 - [A0A1D6E6L9_MAIZE]	6.16	6	1	1	2		1.12878	1.17805	1.15342	0.0348409	0.0302067		0.869587	0.863194	0.866391	0.00452073	0.00521789		0.894043	0.892074	0.893059	0.00139212	0.00155883		1.33435	1.2833	1.30882	0.0360977	0.0275803	146	15.2836	4.70361	LOC100275070	GO:0044249,cellular biosynthetic process|GO:0034641,cellular nitrogen compound metabolic process|GO:0006807,nitrogen compound metabolic process|GO:0044281,small molecule metabolic process|GO:0046112,nucleobase biosynthetic process|GO:0072521,purine-containing compound metabolic process|GO:0072522,purine-containing compound biosynthetic process|GO:0046083,adenine metabolic process|GO:0046084,adeni…	GO:0005737,cytoplasm|GO:0044464,cell part|GO:0005623,cell|GO:0005622,intracellular|GO:0044424,intracellular part	GO:0003824,catalytic activity|GO:0016740,transferase activity|GO:0003999,adenine phosphoribosyltransferase activity|GO:0016757,transferase activity, transferring glycosyl groups|GO:0016763,transferase activity, transferring pentosyl groups	zma01100,Metabolic pathways|zma00230,Purine metabolism
A0A096SSY4	Tubulin beta chain OS=Zea mays GN=ZEAMMB73_Zm00001d027295 PE=3 SV=1 - [A0A096SSY4_MAIZE]	43.72	25	1	17	107	1.23474	0.987593	1.20823	1.14352	0.135688	0.118658	0.842527	0.91112	0.824474	0.859373	0.0457138	0.0531943	0.920247	0.961121	0.942657	0.941342	0.0204686	0.021744	1.201	1.30828	1.21656	1.24195	0.0579706	0.0466771	446	49.9787	4.89404	LOC100273658	GO:0007017,microtubule-based process|GO:0009987,cellular process|GO:0008152,metabolic process|GO:0044763,single-organism cellular process|GO:0044699,single-organism process	GO:0005856,cytoskeleton|GO:0043234,protein complex|GO:0015630,microtubule cytoskeleton|GO:0043228,non-membrane-bounded organelle|GO:0043232,intracellular non-membrane-bounded organelle|GO:0044464,cell part|GO:0005623,cell|GO:0005737,cytoplasm|GO:0044446,intracellular organelle part|GO:0043229,intracellular organelle|GO:0044430,cytoskeletal part|GO:0044424,intracellular part|GO:0032991,macromolecu…	GO:0005200,structural constituent of cytoskeleton|GO:0035639,purine ribonucleoside triphosphate binding|GO:0005488,binding|GO:0005198,structural molecule activity|GO:1901363,heterocyclic compound binding|GO:1901265,nucleoside phosphate binding|GO:0001882,nucleoside binding|GO:0043168,anion binding|GO:0016462,pyrophosphatase activity|GO:0000166,nucleotide binding|GO:0032561,guanyl ribonucleotide b…	zma04145,Phagosome
A0A096PLH9	Uncharacterized protein OS=Zea mays GN=Zm.94778 PE=3 SV=1 - [A0A096PLH9_MAIZE]	47.45	4	1	13	182	1.17749	1.36122	1.19913	1.24594	0.100414	0.0805925	0.947445	0.914091	0.948816	0.936784	0.0196648	0.0209918	0.981907	0.935485	1.01037	0.975919	0.0377983	0.0387309	0.979411	0.871651	0.893983	0.915015	0.0568752	0.0621577	274	29.7989	10.1694	#N/A	#N/A	#N/A	#N/A	#N/A
B6T8M0	RNA binding protein OS=Zea mays PE=2 SV=1 - [B6T8M0_MAIZE]	9.73	2	2	2	3	1.14997	1.39729	1.0934	1.21355	0.161619	0.133178	0.915608	0.83676	0.985694	0.912688	0.0745097	0.0816377	0.935934	0.761868	0.926434	0.874746	0.09787	0.111884	1.15169	1.31601	1.11669	1.1948	0.10642	0.0890695	226	25.2508	10.9165	rpl23-A	GO:0044249,cellular biosynthetic process|GO:0034641,cellular nitrogen compound metabolic process|GO:0006807,nitrogen compound metabolic process|GO:0034645,cellular macromolecule biosynthetic process|GO:1901576,organic substance biosynthetic process|GO:0044267,cellular protein metabolic process|GO:0044260,cellular macromolecule metabolic process|GO:0043043,peptide biosynthetic process|GO:0071704,o…	GO:0005737,cytoplasm|GO:0009536,plastid|GO:0032991,macromolecular complex|GO:0005840,ribosome|GO:0043232,intracellular non-membrane-bounded organelle|GO:0044464,cell part|GO:0044444,cytoplasmic part|GO:0005623,cell|GO:0030529,ribonucleoprotein complex|GO:0043229,intracellular organelle|GO:0043228,non-membrane-bounded organelle|GO:0044424,intracellular part|GO:0009507,chloroplast|GO:0043227,membra…	GO:0036094,small molecule binding|GO:0005198,structural molecule activity|GO:0097159,organic cyclic compound binding|GO:0000166,nucleotide binding|GO:0003735,structural constituent of ribosome|GO:0003723,RNA binding|GO:0003676,nucleic acid binding|GO:0019843,rRNA binding|GO:1901363,heterocyclic compound binding|GO:1901265,nucleoside phosphate binding|GO:0005488,binding	zma03010,Ribosome
A0A1D6IFU5	ARF GAP-like zinc finger-containing protein ZIGA3 OS=Zea mays GN=ZEAMMB73_Zm00001d021802 PE=4 SV=1 - [A0A1D6IFU5_MAIZE]	11.83	18	4	4	5	1.26973	0.412239	1.08997	0.92398	0.452202	0.489407	0.822033	0.449801	0.813212	0.695015	0.212407	0.305615	0.937467	1.49723	0.955204	1.12997	0.318185	0.281588	1.09742	1.75526	1.34029	1.39765	0.332654	0.238009	372	40.2337	8.41162	LOC100279757	GO:0009893,positive regulation of metabolic process|GO:0019222,regulation of metabolic process|GO:0048569,post-embryonic organ development|GO:0009791,post-embryonic development|GO:0044249,cellular biosynthetic process|GO:0044237,cellular metabolic process|GO:0031365,N-terminal protein amino acid modification|GO:1901576,organic substance biosynthetic process|GO:0042158,lipoprotein biosynthetic pro…	GO:0005737,cytoplasm|GO:0005794,Golgi apparatus|GO:0031984,organelle subcompartment|GO:0043231,intracellular membrane-bounded organelle|GO:0043227,membrane-bounded organelle|GO:0005829,cytosol|GO:0005802,trans-Golgi network|GO:0044444,cytoplasmic part|GO:0043229,intracellular organelle|GO:0005623,cell|GO:0005622,intracellular|GO:0044446,intracellular organelle part|GO:0044431,Golgi apparatus part…	GO:0030234,enzyme regulator activity|GO:0005096,GTPase activator activity|GO:0030695,GTPase regulator activity|GO:0008047,enzyme activator activity|GO:0098772,molecular function regulator|GO:0060589,nucleoside-triphosphatase regulator activity	0
B6SR37	Putative uncharacterized protein OS=Zea mays PE=2 SV=1 - [B6SR37_MAIZE]	39.88	1	1	6	13	1.33695	1.1769		1.25692	0.113179	0.090044	0.949904	0.941583		0.945743	0.00588354	0.00622108	0.850547	0.903086		0.876816	0.0371504	0.0423697	1.03093	1.14062		1.08577	0.0775575	0.0714306	173	19.03	9.45166	LOC100275228	0	GO:0016020,membrane|GO:0044464,cell part|GO:0005623,cell|GO:0071944,cell periphery|GO:0005886,plasma membrane	0	0
C0PLF0	Protein disulfide-isomerase OS=Zea mays PE=2 SV=1 - [C0PLF0_MAIZE]	32.81	11	3	16	60	1.11827	1.81243	1.33585	1.42218	0.355039	0.249644	1.16325	0.949397	1.09824	1.0703	0.109632	0.102431	0.996603	0.64557	0.831025	0.824399	0.17561	0.213016	0.755195	0.626018	0.92711	0.769441	0.151051	0.196312	512	56.5757	5.07178	PDIL1-2	GO:0019725,cellular homeostasis|GO:0044267,cellular protein metabolic process|GO:0043170,macromolecule metabolic process|GO:0006457,protein folding|GO:0044260,cellular macromolecule metabolic process|GO:0044238,primary metabolic process|GO:0019538,protein metabolic process|GO:0009987,cellular process|GO:0044237,cellular metabolic process|GO:0050794,regulation of cellular process|GO:0042592,homeos…	GO:0005737,cytoplasm|GO:0005783,endoplasmic reticulum|GO:0044464,cell part|GO:0043229,intracellular organelle|GO:0005623,cell|GO:0005622,intracellular|GO:0044444,cytoplasmic part|GO:0012505,endomembrane system|GO:0044424,intracellular part|GO:0043227,membrane-bounded organelle|GO:0043226,organelle|GO:0043231,intracellular membrane-bounded organelle	GO:0016853,isomerase activity|GO:0003824,catalytic activity|GO:0003756,protein disulfide isomerase activity|GO:0016864,intramolecular oxidoreductase activity, transposing S-S bonds|GO:0016860,intramolecular oxidoreductase activity	zma04141,Protein processing in endoplasmic reticulum
B4FVG0	Uncharacterized protein OS=Zea mays PE=2 SV=1 - [B4FVG0_MAIZE]	16	3	3	3	8	1.26511	1.23766	1.11136	1.20471	0.0820003	0.0680663	0.940067	0.912612	0.868908	0.907196	0.0358874	0.0395586	0.948367	1.0046	1.02316	0.992043	0.0389471	0.0392595	0.943289	0.917182	0.94633	0.9356	0.0160233	0.0171262	225	24.2197	8.25049	TIDP2662	GO:0071482,cellular response to light stimulus|GO:0009314,response to radiation|GO:0071489,cellular response to red or far red light|GO:0009411,response to UV|GO:0023052,signaling|GO:0007165,signal transduction|GO:0042221,response to chemical|GO:0050789,regulation of biological process|GO:0044699,single-organism process|GO:1901576,organic substance biosynthetic process|GO:0051716,cellular respons…	GO:0005737,cytoplasm|GO:0005794,Golgi apparatus|GO:0043231,intracellular membrane-bounded organelle|GO:0005773,vacuole|GO:0016020,membrane|GO:0044464,cell part|GO:0044444,cytoplasmic part|GO:0005623,cell|GO:0005622,intracellular|GO:0043229,intracellular organelle|GO:0071944,cell periphery|GO:0012505,endomembrane system|GO:0005886,plasma membrane|GO:0044424,intracellular part|GO:0043227,membrane-b…	0	0
A0A1D6NFJ2	Glutamate synthase 1 [NADH] chloroplastic OS=Zea mays GN=ZEAMMB73_Zm00001d043845 PE=4 SV=1 - [A0A1D6NFJ2_MAIZE]	12.82	84	24	24	59	1.18792	1.21187	1.16517	1.18832	0.0233505	0.01965	0.879544	0.909008	0.896079	0.894877	0.0147687	0.0165036	0.923754	0.912307	0.888456	0.908172	0.0180086	0.0198295	1.10923	1.21317	1.26499	1.1958	0.0793202	0.0663325	2153	235.343	6.91748	GRMZM2G375064	GO:0044238,primary metabolic process|GO:0044283,small molecule biosynthetic process|GO:0019752,carboxylic acid metabolic process|GO:0044249,cellular biosynthetic process|GO:0006807,nitrogen compound metabolic process|GO:0044281,small molecule metabolic process|GO:0009064,glutamine family amino acid metabolic process|GO:0044699,single-organism process|GO:1901576,organic substance biosynthetic proc…	0	GO:0015930,glutamate synthase activity|GO:0005488,binding|GO:0000166,nucleotide binding|GO:1901363,heterocyclic compound binding|GO:1901265,nucleoside phosphate binding|GO:0016491,oxidoreductase activity|GO:0043168,anion binding|GO:0050662,coenzyme binding|GO:0050660,flavin adenine dinucleotide binding|GO:0051540,metal cluster binding|GO:0046914,transition metal ion binding|GO:0016040,glutamate s…	zma01230,Biosynthesis of amino acids|zma00250,Alanine, aspartate and glutamate metabolism|zma01100,Metabolic pathways|zma01110,Biosynthesis of secondary metabolites|zma00910,Nitrogen metabolism
B6UF55	5-methyltetrahydropteroyltriglutamate--homocysteine methyltransferase OS=Zea mays GN=Zm.45026 PE=2 SV=1 - [B6UF55_MAIZE]	37.65	5	4	23	242	1.47586	1.14652	1.1975	1.27329	0.177269	0.139221	0.914481	0.989727	0.974644	0.959617	0.0398099	0.0414852	0.883866	0.95853	0.976419	0.939605	0.049093	0.0522486	0.853278	0.869736	0.698297	0.807104	0.0945881	0.117194	765	84.4173	6.20166	Zm.45026	GO:0019752,carboxylic acid metabolic process|GO:0044249,cellular biosynthetic process|GO:0006807,nitrogen compound metabolic process|GO:0009067,aspartate family amino acid biosynthetic process|GO:0009066,aspartate family amino acid metabolic process|GO:0044283,small molecule biosynthetic process|GO:0044699,single-organism process|GO:1901576,organic substance biosynthetic process|GO:0044710,single…	0	GO:0043169,cation binding|GO:0046872,metal ion binding|GO:0046914,transition metal ion binding|GO:0042085,5-methyltetrahydropteroyltri-L-glutamate-dependent methyltransferase activity|GO:0043167,ion binding|GO:0008172,S-methyltransferase activity|GO:0003824,catalytic activity|GO:0016740,transferase activity|GO:0016741,transferase activity, transferring one-carbon groups|GO:0008270,zinc ion bindin…	zma01230,Biosynthesis of amino acids|zma01100,Metabolic pathways|zma00270,Cysteine and methionine metabolism|zma01110,Biosynthesis of secondary metabolites|zma00450,Selenocompound metabolism
Q9ST24	ZmGR2b protein OS=Zea mays GN=ZmGR2b PE=2 SV=1 - [Q9ST24_MAIZE]	9.66	3	2	2	3	1.28214	1.89494	1.78692	1.65467	0.327105	0.197687	1.00347	1.40891	1.32902	1.24713	0.214764	0.172206	0.892386	0.357328	0.447552	0.565755	0.286445	0.506306	0.928999	0.53148	0.61638	0.692286	0.209349	0.302402	176	19.2975	4.77979	ZmGR2b	0	0	0	0
B6T715	Aldehyde dehydrogenase OS=Zea mays PE=2 SV=1 - [B6T715_MAIZE]	8.91	11	2	5	18	1.25455	0.935331		1.09494	0.225719	0.206148	0.754233	0.897013		0.825623	0.100961	0.122284	1.03556	1.02572		1.03064	0.00696361	0.00675658	1.10738	1.23875		1.17306	0.0928926	0.0791881	550	58.6521	6.75635	rf2	GO:0008152,metabolic process|GO:0044710,single-organism metabolic process|GO:0044699,single-organism process|GO:0055114,oxidation-reduction process	0	GO:0004029,aldehyde dehydrogenase (NAD) activity|GO:0016620,oxidoreductase activity, acting on the aldehyde or oxo group of donors, NAD or NADP as acceptor|GO:0003824,catalytic activity|GO:0016903,oxidoreductase activity, acting on the aldehyde or oxo group of donors|GO:0016491,oxidoreductase activity	zma00903,Limonene and pinene degradation|zma00010,Glycolysis / Gluconeogenesis|zma00340,Histidine metabolism|zma00310,Lysine degradation|zma00040,Pentose and glucuronate interconversions|zma00280,Valine, leucine and isoleucine degradation|zma00410,beta-Alanine metabolism|zma00330,Arginine and proline metabolism|zma00620,Pyruvate metabolism|zma01100,Metabolic pathways|zma00380,Tryptophan metabolis…
B6TUE7	Uncharacterized protein OS=Zea mays GN=pco100019(248) PE=2 SV=1 - [B6TUE7_MAIZE]	12.22	2	2	2	3	1.29717	1.29661		1.29689	0.000395141	0.000304684	0.872184	1.08377		0.977975	0.149611	0.15298	0.760183	0.758392		0.759288	0.00126635	0.00166781	1.30766	1.03312		1.17039	0.19413	0.165868	221	24.8841	9.20264	pco100019(248)	GO:0045184,establishment of protein localization|GO:0033036,macromolecule localization|GO:0006810,transport|GO:0016192,vesicle-mediated transport|GO:0046907,intracellular transport|GO:0070727,cellular macromolecule localization|GO:0006886,intracellular protein transport|GO:0009987,cellular process|GO:0034613,cellular protein localization|GO:0016043,cellular component organization|GO:0061025,membr…	GO:0005737,cytoplasm|GO:0005794,Golgi apparatus|GO:0043231,intracellular membrane-bounded organelle|GO:0016021,integral component of membrane|GO:0016020,membrane|GO:0044464,cell part|GO:0044444,cytoplasmic part|GO:0005623,cell|GO:0005622,intracellular|GO:0043229,intracellular organelle|GO:0012505,endomembrane system|GO:0044424,intracellular part|GO:0044425,membrane part|GO:0043227,membrane-bounde…	GO:0005484,SNAP receptor activity|GO:0005488,binding|GO:0005515,protein binding	zma04130,SNARE interactions in vesicular transport
B4FVE3	Farnesyl diphosphate synthase3 OS=Zea mays GN=ZEAMMB73_Zm00001d043727 PE=2 SV=1 - [B4FVE3_MAIZE]	20.28	9	7	7	22	1.20701	1.31669	1.3003	1.27467	0.0591643	0.0464155	1.01	0.90538	0.972629	0.96267	0.053017	0.0550729	0.979069	0.891764	0.917249	0.92936	0.0448949	0.0483073	0.841195	0.91264	0.843168	0.865667	0.0406912	0.0470056	355	40.7797	5.2749	LOC100273420	GO:0071704,organic substance metabolic process|GO:0044238,primary metabolic process|GO:0044710,single-organism metabolic process|GO:0044711,single-organism biosynthetic process|GO:0006629,lipid metabolic process|GO:1901576,organic substance biosynthetic process|GO:0006720,isoprenoid metabolic process|GO:0009987,cellular process|GO:0009058,biosynthetic process|GO:0044237,cellular metabolic process…	0	GO:0003824,catalytic activity|GO:0016740,transferase activity	zma00900,Terpenoid backbone biosynthesis|zma01100,Metabolic pathways|zma01110,Biosynthesis of secondary metabolites
C0P840	Lipoxygenase OS=Zea mays GN=LOX4 PE=2 SV=1 - [C0P840_MAIZE]	19.17	35	6	15	62	1.42859	1.27531	1.24114	1.31501	0.0998322	0.0759174	0.929161	1.0912	0.960921	0.99376	0.0858648	0.086404	0.85967	0.934733	0.779306	0.857903	0.0777286	0.090603	0.818136	0.907353	0.914779	0.880089	0.0537815	0.0611091	887	100.301	6.65381	LOX4	GO:0006633,fatty acid biosynthetic process|GO:0006631,fatty acid metabolic process|GO:0019752,carboxylic acid metabolic process|GO:0031407,oxylipin metabolic process|GO:0044249,cellular biosynthetic process|GO:0044281,small molecule metabolic process|GO:0044283,small molecule biosynthetic process|GO:0072330,monocarboxylic acid biosynthetic process|GO:0044699,single-organism process|GO:1901576,org…	0	GO:0043169,cation binding|GO:0051213,dioxygenase activity|GO:0043167,ion binding|GO:0016702,oxidoreductase activity, acting on single donors with incorporation of molecular oxygen, incorporation of two atoms of oxygen|GO:0016701,oxidoreductase activity, acting on single donors with incorporation of molecular oxygen|GO:0003824,catalytic activity|GO:0005488,binding|GO:0046872,metal ion binding|GO:0…	zma00591,Linoleic acid metabolism
A0A1D6FL20	Sugar transporter ERD6-like 6 OS=Zea mays GN=ZEAMMB73_Zm00001d009669 PE=4 SV=1 - [A0A1D6FL20_MAIZE]	9.9	5	2	2	4	1.02943	1.01227	1.02687	1.02286	0.0092565	0.00904964	0.896462	0.679353	0.743238	0.773017	0.111576	0.144338	1.02217	1.11657	1.08575	1.07483	0.0481355	0.0447843	1.0832	1.37186	1.2997	1.25159	0.150225	0.120028	202	21.1377	5.22412	ERD6	GO:0006810,transport|GO:0009987,cellular process|GO:0008643,carbohydrate transport|GO:0044765,single-organism transport|GO:0044763,single-organism cellular process|GO:1902578,single-organism localization|GO:0071702,organic substance transport|GO:0051179,localization|GO:0051234,establishment of localization|GO:0055085,transmembrane transport|GO:0044699,single-organism process	GO:0044425,membrane part|GO:0016021,integral component of membrane|GO:0016020,membrane|GO:0031224,intrinsic component of membrane	GO:0022891,substrate-specific transmembrane transporter activity|GO:0005215,transporter activity|GO:0022857,transmembrane transporter activity|GO:0022892,substrate-specific transporter activity	0
A0A1D6MXD1	CTP synthase family protein OS=Zea mays GN=ZEAMMB73_Zm00001d041620 PE=4 SV=1 - [A0A1D6MXD1_MAIZE]	14.68	9	4	4	7	1.04818	1.29778	1.09058	1.14551	0.133559	0.116593	0.892988	0.797599	0.907141	0.86591	0.0595802	0.0688064	1.05316	0.956106	1.02415	1.01114	0.0498192	0.0492704	0.910882	1.07136	1.03772	1.00665	0.0846304	0.0840709	293	31.8077	6.16357	LOC100280500	GO:0009148,pyrimidine nucleoside triphosphate biosynthetic process|GO:0008152,metabolic process|GO:0009218,pyrimidine ribonucleotide metabolic process|GO:0009141,nucleoside triphosphate metabolic process|GO:0009142,nucleoside triphosphate biosynthetic process|GO:0019752,carboxylic acid metabolic process|GO:0009147,pyrimidine nucleoside triphosphate metabolic process|GO:0072528,pyrimidine-containi…	0	GO:0035639,purine ribonucleoside triphosphate binding|GO:0005488,binding|GO:0043167,ion binding|GO:1901363,heterocyclic compound binding|GO:1901265,nucleoside phosphate binding|GO:0001882,nucleoside binding|GO:0043168,anion binding|GO:0000166,nucleotide binding|GO:0016879,ligase activity, forming carbon-nitrogen bonds|GO:0003883,CTP synthase activity|GO:0001883,purine nucleoside binding|GO:003254…	zma01100,Metabolic pathways|zma00240,Pyrimidine metabolism
B4F8B2	Peroxisome biogenesis protein 7 OS=Zea mays GN=ZEAMMB73_Zm00001d016170 PE=2 SV=1 - [B4F8B2_MAIZE]	17.87	1	5	5	9	1.01022	1.50602	1.00339	1.17321	0.288242	0.245686	1.03754	0.726012	0.897463	0.887006	0.156028	0.175904	1.05608	0.850673	1.04798	0.98491	0.116323	0.118105	0.841989	1.07875	1.00782	0.976187	0.121509	0.124473	319	35.1573	6.41748	LOC100191299	GO:0034440,lipid oxidation|GO:0006631,fatty acid metabolic process|GO:0008104,protein localization|GO:0006635,fatty acid beta-oxidation|GO:0072663,establishment of protein localization to peroxisome|GO:0072662,protein localization to peroxisome|GO:0051649,establishment of localization in cell|GO:0019752,carboxylic acid metabolic process|GO:0044248,cellular catabolic process|GO:0009062,fatty acid …	GO:0043234,protein complex|GO:0032991,macromolecular complex|GO:1902494,catalytic complex|GO:0080008,Cul4-RING E3 ubiquitin ligase complex|GO:0044464,cell part|GO:0000151,ubiquitin ligase complex|GO:0005623,cell|GO:0005622,intracellular|GO:1990234,transferase complex|GO:0044424,intracellular part|GO:0031461,cullin-RING ubiquitin ligase complex	0	zma04146,Peroxisome
B6TC25	Gibberellin receptor GID1L2 OS=Zea mays PE=2 SV=1 - [B6TC25_MAIZE]	10.4	2	1	3	7	1.10074	0.90539	1.15359	1.05324	0.130739	0.12413	0.815632	0.785316	0.788244	0.796397	0.0167218	0.0209968	1.0491	0.905545	1.07639	1.01034	0.0917777	0.0908381	1.16429	1.71094	1.09105	1.32209	0.338733	0.256209	327	35.4655	5.47803	Zm.105111	GO:0008152,metabolic process	0	GO:0016787,hydrolase activity|GO:0003824,catalytic activity	0
A0A1D6DRN8	Uncharacterized protein OS=Zea mays PE=3 SV=1 - [A0A1D6DRN8_MAIZE]	62.94	14	1	27	3714	1.26562	1.26468		1.26515	0.000667065	0.000527262	0.973688	0.940785		0.957237	0.0232661	0.0243055	0.821881	0.87665		0.849265	0.0387271	0.0456007	1.13077	1.08672		1.10875	0.0311479	0.0280929	564	61.4008	5.26221	atpB	GO:0009167,purine ribonucleoside monophosphate metabolic process|GO:0009165,nucleotide biosynthetic process|GO:0009163,nucleoside biosynthetic process|GO:0009161,ribonucleoside monophosphate metabolic process|GO:1901362,organic cyclic compound biosynthetic process|GO:0042451,purine nucleoside biosynthetic process|GO:0009168,purine ribonucleoside monophosphate biosynthetic process|GO:0044710,singl…	GO:0055035,plastid thylakoid membrane|GO:0034357,photosynthetic membrane|GO:0031976,plastid thylakoid|GO:0043229,intracellular organelle|GO:0009579,thylakoid|GO:0043227,membrane-bounded organelle|GO:0043226,organelle|GO:0009535,chloroplast thylakoid membrane|GO:0009534,chloroplast thylakoid|GO:0031984,organelle subcompartment|GO:0016020,membrane|GO:0044436,thylakoid part|GO:0044435,plastid part|G…	GO:0035639,purine ribonucleoside triphosphate binding|GO:0005488,binding|GO:0016887,ATPase activity|GO:0043167,ion binding|GO:1901363,heterocyclic compound binding|GO:0032550,purine ribonucleoside binding|GO:0001882,nucleoside binding|GO:0043168,anion binding|GO:0042625,ATPase activity, coupled to transmembrane movement of ions|GO:0042626,ATPase activity, coupled to transmembrane movement of subs…	zma01100,Metabolic pathways|zma00195,Photosynthesis|zma00190,Oxidative phosphorylation
A0A1D6ICG6	Glycosyltransferase OS=Zea mays GN=ZEAMMB73_Zm00001d021577 PE=3 SV=1 - [A0A1D6ICG6_MAIZE]	21.04	12	6	7	17	1.17632	1.2254	1.10407	1.1686	0.0610315	0.0522263	0.822994	0.900101	0.93026	0.884452	0.0553188	0.0625458	0.880902	0.87306	1.01929	0.924418	0.0822577	0.0889832	1.20237	1.20046	1.05054	1.15112	0.08711	0.0756738	480	51.138	6.15088	Zm.37644	GO:0008152,metabolic process	0	GO:0016758,transferase activity, transferring hexosyl groups|GO:0016740,transferase activity|GO:0016757,transferase activity, transferring glycosyl groups|GO:0003824,catalytic activity	0
A0A096RNP6	Uncharacterized protein OS=Zea mays GN=LOC100304013 PE=4 SV=1 - [A0A096RNP6_MAIZE]	8.12	8	2	2	4	1.1568	1.07568	1.11874	1.11707	0.0405846	0.0363313	0.808121	0.825355	0.903084	0.84552	0.0505915	0.0598347	0.929801	1.07768	0.969566	0.99235	0.0765287	0.0771187	1.32206	1.12698	1.14257	1.1972	0.108408	0.0905511	234	25.4955	4.91943	LOC100304013	0	GO:0043231,intracellular membrane-bounded organelle|GO:0005634,nucleus|GO:0044464,cell part|GO:0005623,cell|GO:0005622,intracellular|GO:0043229,intracellular organelle|GO:0044424,intracellular part|GO:0043227,membrane-bounded organelle|GO:0043226,organelle	GO:0046983,protein dimerization activity|GO:0046982,protein heterodimerization activity|GO:0005488,binding|GO:0005515,protein binding	0
A0A1D6LJG4	Protein transport protein SEC16B-like protein OS=Zea mays GN=ZEAMMB73_Zm00001d035889 PE=4 SV=1 - [A0A1D6LJG4_MAIZE]	3.42	14	2	2	2	1.34438	0.923994		1.13419	0.297259	0.26209	0.846193	0.871042		0.858618	0.017571	0.0204643	0.842295	1.03999		0.941143	0.139793	0.148535	1.20992	1.30285		1.25638	0.065713	0.0523033	731	78.5407	8.03076	LOC100383190	GO:0048208,COPII vesicle coating|GO:0022607,cellular component assembly|GO:0070271,protein complex biogenesis|GO:0043933,macromolecular complex subunit organization|GO:0006901,vesicle coating|GO:0006900,membrane budding|GO:0006903,vesicle targeting|GO:0048207,vesicle targeting, rough ER to cis-Golgi|GO:0061024,membrane organization|GO:0051656,establishment of organelle localization|GO:0051650,est…	GO:0005737,cytoplasm|GO:0005794,Golgi apparatus|GO:0043231,intracellular membrane-bounded organelle|GO:0044444,cytoplasmic part|GO:0098588,bounding membrane of organelle|GO:0016020,membrane|GO:0044464,cell part|GO:0043229,intracellular organelle|GO:0005623,cell|GO:0000139,Golgi membrane|GO:0044446,intracellular organelle part|GO:0044431,Golgi apparatus part|GO:0012505,endomembrane system|GO:00444…	0	0
B4FSC8	Uncharacterized protein OS=Zea mays PE=2 SV=1 - [B4FSC8_MAIZE]	48.28	9	7	14	47	1.23906	1.24936	1.30615	1.26486	0.0361295	0.0285641	0.981199	0.962051	0.931698	0.958316	0.0249608	0.0260465	0.994338	0.94721	0.922544	0.954697	0.036478	0.038209	0.82399	0.837174	0.855412	0.838859	0.0157784	0.0188093	319	34.9689	6.68311	IN2-2	GO:0008152,metabolic process|GO:0044710,single-organism metabolic process|GO:0044699,single-organism process|GO:0055114,oxidation-reduction process	0	GO:0003824,catalytic activity|GO:0016491,oxidoreductase activity	0
B6TP06	SnRK1-interacting protein 1 OS=Zea mays PE=2 SV=1 - [B6TP06_MAIZE]	22.75	3	3	4	14	1.2131	1.1056	1.30102	1.20657	0.0978702	0.0811142	0.890734	0.950162	0.90184	0.914245	0.0315965	0.0345603	0.852904	0.832655	0.818535	0.834698	0.0172752	0.0206964	1.25412	1.27441	1.21015	1.24623	0.032852	0.0263612	189	20.5004	7.91357	Zm.83376	0	0	0	0
B4FNN1	Uncharacterized protein OS=Zea mays PE=2 SV=1 - [B4FNN1_MAIZE]	21.69	11	3	3	10	1.39315	1.30861	1.39089	1.36422	0.0481708	0.0353102	1.09254	1.01772	0.994175	1.03481	0.051362	0.049634	0.752564	0.829739	0.805734	0.796012	0.0394951	0.0496162	0.876966	0.984118	0.846895	0.90266	0.0721296	0.0799078	166	18.4595	4.36084	Zm.73631	GO:0044699,single-organism process|GO:0006818,hydrogen transport|GO:0015992,proton transport|GO:0051234,establishment of localization|GO:1902600,hydrogen ion transmembrane transport|GO:0006812,cation transport|GO:0006811,ion transport|GO:0009987,cellular process|GO:0015672,monovalent inorganic cation transport|GO:0034220,ion transmembrane transport|GO:0044765,single-organism transport|GO:0044763,…	GO:0005737,cytoplasm|GO:0043231,intracellular membrane-bounded organelle|GO:0044464,cell part|GO:0043229,intracellular organelle|GO:0005739,mitochondrion|GO:0005622,intracellular|GO:0044444,cytoplasmic part|GO:0005623,cell|GO:0044424,intracellular part|GO:0043227,membrane-bounded organelle|GO:0043226,organelle	GO:0004129,cytochrome-c oxidase activity|GO:0022890,inorganic cation transmembrane transporter activity|GO:0022891,substrate-specific transmembrane transporter activity|GO:0022892,substrate-specific transporter activity|GO:0005215,transporter activity|GO:0008324,cation transmembrane transporter activity|GO:0022857,transmembrane transporter activity|GO:0015075,ion transmembrane transporter activit…	zma01100,Metabolic pathways|zma00190,Oxidative phosphorylation
A0A1D6JIH8	Opaque endosperm7 OS=Zea mays GN=ZEAMMB73_Zm00001d026649 PE=4 SV=1 - [A0A1D6JIH8_MAIZE]	9.36	6	2	2	8	1.35503	1.20965	1.00462	1.18977	0.176046	0.147967	0.93375	0.881634	0.892736	0.902706	0.0274515	0.0304102	0.672335	0.809317	0.768061	0.749904	0.0702727	0.0937089	1.26177	1.25994	1.67162	1.39778	0.237157	0.169667	267	28.7058	6.55127	ZEAMMB73_977236	GO:0008152,metabolic process	0	GO:0003824,catalytic activity|GO:0016874,ligase activity	0
B6T8U0	Plasminogen activator inhibitor 1 RNA-binding protein OS=Zea mays PE=2 SV=1 - [B6T8U0_MAIZE]	32.01	10	2	11	101	1.21943		1.3114	1.26541	0.0650314	0.0513914	0.974897		0.945706	0.960301	0.0206411	0.0214944	1.05885		0.913983	0.986415	0.102435	0.103845	0.750382		0.945802	0.848092	0.138183	0.162934	378	40.4088	6.04932	GRMZM2G116282	0	0	0	0
B6TE57	IQ calmodulin-binding motif family protein OS=Zea mays PE=2 SV=1 - [B6TE57_MAIZE]	2.91	2	1	1	2		1.38411	1.35179	1.36795	0.0228566	0.0167087		1.03998	1.03783	1.03891	0.0015252	0.00146808		0.806775	0.828159	0.817467	0.0151213	0.0184978		0.910643	0.905668	0.908156	0.00351751	0.00387324	412	46.0602	9.24658	GRMZM2G382345	0	0	GO:0051087,chaperone binding|GO:0005488,binding|GO:0005515,protein binding	0
A0A096SEE6	Uncharacterized protein OS=Zea mays GN=Zm.32302 PE=3 SV=1 - [A0A096SEE6_MAIZE]	32.18	3	8	8	32	1.32555	1.54221	1.22551	1.36442	0.161888	0.118649	0.977748	1.08295	1.04915	1.03662	0.0537093	0.0518122	0.806712	0.791847	0.871978	0.823512	0.0426256	0.0517607	0.996847	0.727412	0.92518	0.883146	0.139549	0.158014	376	40.5806	6.20166	#N/A	#N/A	#N/A	#N/A	#N/A
B4FB72	rRNA N-glycosidase OS=Zea mays PE=2 SV=1 - [B4FB72_MAIZE]	60.07	137	6	14	64	1.14943	1.07508	1.02569	1.0834	0.0622889	0.0574937	0.85297	0.827184	0.789316	0.823157	0.0320174	0.0388959	1.09359	1.06976	1.11752	1.09362	0.0238789	0.0218347	1.03617	1.08559	1.01068	1.04414	0.0380849	0.0364747	278	31.1302	6.16357	CRIP9	GO:0009892,negative regulation of metabolic process|GO:0080090,regulation of primary metabolic process|GO:0009890,negative regulation of biosynthetic process|GO:0031327,negative regulation of cellular biosynthetic process|GO:0051246,regulation of protein metabolic process|GO:0031324,negative regulation of cellular metabolic process|GO:0031323,regulation of cellular metabolic process|GO:0008152,me…	GO:0005737,cytoplasm|GO:0044464,cell part|GO:0005623,cell|GO:0005622,intracellular|GO:0044424,intracellular part	GO:0030597,RNA glycosylase activity|GO:0016787,hydrolase activity|GO:0016799,hydrolase activity, hydrolyzing N-glycosyl compounds|GO:0016798,hydrolase activity, acting on glycosyl bonds|GO:0030598,rRNA N-glycosylase activity|GO:0003824,catalytic activity	0
B4G0D8	TPR domain containing protein OS=Zea mays GN=ZEAMMB73_Zm00001d029093 PE=2 SV=1 - [B4G0D8_MAIZE]	2.22	1	1	1	2	1.10862		1.10176	1.10519	0.00484462	0.00438352	0.861023		0.819357	0.84019	0.0294627	0.0350667	0.853528		0.91403	0.883779	0.0427812	0.0484071	1.44681		1.40606	1.42644	0.0288143	0.0202002	495	50.5106	8.03076	LOC100283117	0	GO:0016020,membrane|GO:0044464,cell part|GO:0005623,cell|GO:0071944,cell periphery|GO:0005886,plasma membrane	0	0
B4F955	Uncharacterized protein OS=Zea mays PE=2 SV=1 - [B4F955_MAIZE]	1.88	1	1	1	2	1.23999		1.12386	1.18193	0.0821146	0.0694752	0.911273		0.887261	0.899267	0.0169793	0.0188812	0.882126		0.957133	0.919629	0.0530378	0.057673	1.15206		1.18604	1.16905	0.0240275	0.020553	425	46.9576	9.24658	ZEAMMB73_593560	GO:0044238,primary metabolic process|GO:0005975,carbohydrate metabolic process|GO:0008152,metabolic process|GO:0071704,organic substance metabolic process	0	GO:0016853,isomerase activity|GO:0003824,catalytic activity|GO:0009045,xylose isomerase activity|GO:0016861,intramolecular oxidoreductase activity, interconverting aldoses and ketoses|GO:0016860,intramolecular oxidoreductase activity	0
A0A1D6NE88	WD-repeat protein RBAP2 OS=Zea mays GN=ZEAMMB73_Zm00001d043682 PE=4 SV=1 - [A0A1D6NE88_MAIZE]	30	19	2	8	43	1.19493	1.18923	1.19184	1.192	0.00285107	0.00239184	0.925939	0.891155	0.910368	0.909154	0.0174235	0.0191646	0.906121	0.896759	0.898905	0.900595	0.00490424	0.00544556	1.13663	1.2157	1.17569	1.176	0.0395338	0.0336171	360	40.2161	6.63916	nfc102	GO:0044238,primary metabolic process|GO:0019538,protein metabolic process|GO:0043170,macromolecule metabolic process|GO:0071704,organic substance metabolic process|GO:0008152,metabolic process|GO:0006508,proteolysis	0	GO:0016787,hydrolase activity|GO:0003824,catalytic activity|GO:0070011,peptidase activity, acting on L-amino acid peptides|GO:0008233,peptidase activity|GO:0008234,cysteine-type peptidase activity	0
B4F8K5	Uncharacterized protein OS=Zea mays GN=IDP1960 PE=2 SV=1 - [B4F8K5_MAIZE]	15.1	2	5	5	23	1.57152	1.58618	1.60998	1.58923	0.0194103	0.0122137	1.2174	1.22395	1.19631	1.21255	0.0144465	0.0119141	0.658524	0.572742	0.66142	0.630895	0.0503831	0.0798597	0.626043	0.704127	0.674822	0.668331	0.0394447	0.0590197	351	37.9049	5.66846	IDP1960	GO:0008152,metabolic process	0	GO:0003824,catalytic activity|GO:0048037,cofactor binding|GO:0005488,binding|GO:0050662,coenzyme binding	0
B6TRR5	Formate dehydrogenase 1 OS=Zea mays PE=2 SV=1 - [B6TRR5_MAIZE]	23.4	20	10	10	35	1.27134	1.25695	1.29028	1.27286	0.0167147	0.0131317	1.01411	0.955317	0.944352	0.971258	0.0375097	0.0386197	0.962487	0.936146	0.944509	0.947714	0.0134599	0.0142025	0.795582	0.774738	0.818281	0.7962	0.0217779	0.0273523	376	41.3931	6.80029	Zm.3304	GO:0008152,metabolic process|GO:0044710,single-organism metabolic process|GO:0044699,single-organism process|GO:0055114,oxidation-reduction process	0	GO:0050662,coenzyme binding|GO:0016614,oxidoreductase activity, acting on CH-OH group of donors|GO:0016616,oxidoreductase activity, acting on the CH-OH group of donors, NAD or NADP as acceptor|GO:0051287,NAD binding|GO:0000166,nucleotide binding|GO:0036094,small molecule binding|GO:0003824,catalytic activity|GO:0048037,cofactor binding|GO:0005488,binding|GO:0097159,organic cyclic compound binding…	zma01200,Carbon metabolism|zma01100,Metabolic pathways|zma00630,Glyoxylate and dicarboxylate metabolism
B6TT83	SRC2 OS=Zea mays PE=2 SV=1 - [B6TT83_MAIZE]	16.11	5	2	4	31	1.12172	1.17465	1.09231	1.12956	0.0417292	0.0369429	0.880307	0.834528	0.872188	0.862341	0.0244263	0.0283255	0.887685	0.959896	0.960355	0.935979	0.041824	0.0446847	1.31739	1.12159	1.14053	1.19317	0.107997	0.0905122	329	33.4263	5.21143	AC210204.3_FG002	0	GO:0044425,membrane part|GO:0016021,integral component of membrane|GO:0016020,membrane|GO:0031224,intrinsic component of membrane	0	0
A0A1D6P3D4	Copine-1 OS=Zea mays GN=ZEAMMB73_Zm00001d046554 PE=4 SV=1 - [A0A1D6P3D4_MAIZE]	12.7	8	3	3	11	1.3664	1.31851	1.37973	1.35488	0.0321972	0.0237639	1.01009	1.06224	1.03237	1.0349	0.0261687	0.0252863	0.798006	0.800611	0.831265	0.809961	0.0184962	0.0228359	0.989504	0.977206	1.00185	0.98952	0.0123219	0.0124524	252	28.212	6.21436	LOC100279516	0	0	GO:0043169,cation binding|GO:0046914,transition metal ion binding|GO:0043167,ion binding|GO:0005488,binding|GO:0046872,metal ion binding|GO:0008270,zinc ion binding	0
B7ZWY9	Citrate synthase OS=Zea mays GN=ZEAMMB73_Zm00001d015856 PE=2 SV=1 - [B7ZWY9_MAIZE]	42.8	13	2	16	95	1.37216	1.4961	1.33066	1.39964	0.0860789	0.0615007	1.09395	1.07666	1.03692	1.06917	0.0292433	0.0273513	0.836006	0.828382	0.923701	0.862696	0.0529687	0.0613991	0.733983	0.67571	0.830164	0.746619	0.0779983	0.104469	472	52.3972	7.86963	cts1	GO:0044238,primary metabolic process|GO:0044710,single-organism metabolic process|GO:0015980,energy derivation by oxidation of organic compounds|GO:0006082,organic acid metabolic process|GO:0044699,single-organism process|GO:0009987,cellular process|GO:0044763,single-organism cellular process|GO:0019752,carboxylic acid metabolic process|GO:0071704,organic substance metabolic process|GO:0006099,tr…	0	GO:0046912,transferase activity, transferring acyl groups, acyl groups converted into alkyl on transfer|GO:0004108,citrate (Si)-synthase activity|GO:0036440,citrate synthase activity|GO:0003824,catalytic activity|GO:0016740,transferase activity|GO:0016746,transferase activity, transferring acyl groups	zma01230,Biosynthesis of amino acids|zma00020,Citrate cycle (TCA cycle)|zma01210,2-Oxocarboxylic acid metabolism|zma01100,Metabolic pathways|zma00630,Glyoxylate and dicarboxylate metabolism|zma01110,Biosynthesis of secondary metabolites|zma01200,Carbon metabolism
C4JAI3	Cyclase family protein OS=Zea mays GN=ZEAMMB73_Zm00001d015599 PE=2 SV=1 - [C4JAI3_MAIZE]	4	1	1	1	4	1.14451	1.12794	1.16632	1.14625	0.0192494	0.0167933	0.861858	0.864329	0.901252	0.875813	0.0220656	0.0251945	1.09977	1.06933	1.07409	1.08107	0.0163766	0.0151486	0.939773	1.00396	0.892566	0.945433	0.0559128	0.0591398	275	29.4191	5.24951	Zm.9943	GO:0042537,benzene-containing compound metabolic process|GO:0044237,cellular metabolic process|GO:0009310,amine catabolic process|GO:0019752,carboxylic acid metabolic process|GO:0009063,cellular amino acid catabolic process|GO:0009074,aromatic amino acid family catabolic process|GO:0042402,cellular biogenic amine catabolic process|GO:0006807,nitrogen compound metabolic process|GO:0044281,small mo…	0	GO:0016787,hydrolase activity|GO:0016810,hydrolase activity, acting on carbon-nitrogen (but not peptide) bonds|GO:0016811,hydrolase activity, acting on carbon-nitrogen (but not peptide) bonds, in linear amides|GO:0003824,catalytic activity|GO:0004061,arylformamidase activity	0
K7TJV1	Uncharacterized protein OS=Zea mays GN=gpm714b PE=4 SV=1 - [K7TJV1_MAIZE]	2.45	5	2	2	3	1.1028		1.3918	1.2473	0.204358	0.16384	0.998605		0.90836	0.953482	0.0638131	0.0669264	1.04731		1.04477	1.04604	0.00179036	0.00171156	0.838927		0.666214	0.75257	0.122127	0.16228	734	82.3502	8.6167	gpm714b	0	0	0	0
B6TQ98	Peroxisomal multifunctional enzyme type 2 OS=Zea mays GN=ZEAMMB73_Zm00001d044939 PE=2 SV=1 - [B6TQ98_MAIZE]	21.31	1	3	3	10	1.26104	1.32705	1.18609	1.25806	0.0705259	0.0560592	0.926083	0.954101	1.00716	0.962449	0.0411801	0.0427868	0.870686	0.832987	0.942285	0.881986	0.0555181	0.0629467	0.819477	0.940883	0.861999	0.87412	0.0616039	0.0704754	122	13.2141	9.46631	AC205888.4_FG004	0	0	GO:0043169,cation binding|GO:0046914,transition metal ion binding|GO:0097159,organic cyclic compound binding|GO:0043167,ion binding|GO:0008270,zinc ion binding|GO:0003676,nucleic acid binding|GO:0046872,metal ion binding|GO:1901363,heterocyclic compound binding|GO:0005488,binding	0
B6SRJ7	Uncharacterized protein OS=Zea mays GN=ZEAMMB73_Zm00001d014328 PE=2 SV=1 - [B6SRJ7_MAIZE]	1.4	1	1	1	10	0.412152	0.429395	0.566764	0.469437	0.0847274	0.180487	0.318735	0.294516	0.466257	0.359836	0.0929554	0.258327	1.78522	1.67503	1.6696	1.70995	0.0652409	0.0381538	1.43279	1.31712	1.2343	1.32807	0.0996971	0.075069	501	55.1045	8.42627	GRMZM2G012933	0	0	GO:0043168,anion binding|GO:0005488,binding|GO:0030554,adenyl nucleotide binding|GO:0097367,carbohydrate derivative binding|GO:0097159,organic cyclic compound binding|GO:1901363,heterocyclic compound binding|GO:1901265,nucleoside phosphate binding|GO:0000166,nucleotide binding|GO:0036094,small molecule binding|GO:0032559,adenyl ribonucleotide binding|GO:0032553,ribonucleotide binding|GO:0043531,A…	0
B4G1H1	Dehydrin COR410 OS=Zea mays GN=ZEAMMB73_Zm00001d017547 PE=2 SV=1 - [B4G1H1_MAIZE]	17.59	4	3	4	16	1.4818	1.53634	1.24509	1.42107	0.154831	0.108954	1.10736	1.1145	1.04682	1.08956	0.0371843	0.0341279	0.749115	0.638387	0.77162	0.719707	0.0713189	0.0990943	0.786132	0.716358	1.04336	0.848617	0.172223	0.202946	290	31.4218	6.52197	Zm.4870	GO:1901700,response to oxygen-containing compound|GO:0009628,response to abiotic stimulus|GO:0050896,response to stimulus|GO:0006950,response to stress|GO:0001101,response to acid chemical|GO:0009415,response to water|GO:0042221,response to chemical|GO:0010035,response to inorganic substance	0	0	0
B4FAK5	Putative transcription factor OS=Zea mays GN=ZEAMMB73_Zm00001d006945 PE=2 SV=1 - [B4FAK5_MAIZE]	3.25	5	1	1	2	1.01497		1.49107	1.25302	0.336649	0.26867	1.01503		0.907419	0.961225	0.0760939	0.0791635	1.01997		0.839041	0.929507	0.127938	0.13764	0.990386		0.935195	0.96279	0.0390263	0.0405346	369	39.9922	6.13818	IDP157	0	0	0	0
A0A1D6PDG6	Histone H2B OS=Zea mays GN=ZEAMMB73_Zm00001d047788 PE=3 SV=1 - [A0A1D6PDG6_MAIZE]	77.27	1	1	6	175	1.21905	1.2812	1.08332	1.19452	0.10119	0.0847117	0.924802	0.883547	0.940869	0.916406	0.0295688	0.0322661	0.940186	0.994352	0.976652	0.970397	0.0276194	0.028462	1.0456	0.92545	1.0833	1.01812	0.0824381	0.080971	66	7.24888	9.77393	trh1	0	GO:0044815,DNA packaging complex|GO:0043229,intracellular organelle|GO:0043228,non-membrane-bounded organelle|GO:0000785,chromatin|GO:0000786,nucleosome|GO:0043227,membrane-bounded organelle|GO:0043226,organelle|GO:0005634,nucleus|GO:0005694,chromosome|GO:0043234,protein complex|GO:0032991,macromolecular complex|GO:0043231,intracellular membrane-bounded organelle|GO:0043232,intracellular non-memb…	GO:0003676,nucleic acid binding|GO:0097159,organic cyclic compound binding|GO:0005488,binding|GO:0005515,protein binding|GO:0003677,DNA binding|GO:0046983,protein dimerization activity|GO:0046982,protein heterodimerization activity|GO:1901363,heterocyclic compound binding	0
A0A1D6DZA4	Germin-like protein subfamily 1 member 11 OS=Zea mays GN=ZEAMMB73_Zm00001d002295 PE=3 SV=1 - [A0A1D6DZA4_MAIZE]	8.37	2	2	2	10	1.49177	1.20355	1.18358	1.29297	0.172457	0.133381	0.943446	1.00171	1.03089	0.992016	0.0445218	0.0448802	0.926464	0.951538	0.985291	0.954431	0.0295202	0.0309296	0.778731	0.910937	0.885207	0.858292	0.0700923	0.0816649	263	26.8799	8.00146	LOC100284455	0	GO:0005576,extracellular region	GO:0043169,cation binding|GO:0046914,transition metal ion binding|GO:0030145,manganese ion binding|GO:0043167,ion binding|GO:0005488,binding|GO:0045735,nutrient reservoir activity|GO:0046872,metal ion binding	0
K7VJC3	Calcium pump3 OS=Zea mays GN=ZEAMMB73_Zm00001d047769 PE=3 SV=1 - [K7VJC3_MAIZE]	20.34	11	3	18	46	1.16866	0.971282	0.980919	1.04029	0.111278	0.106969	0.72954	0.829275	0.836486	0.798433	0.0597723	0.074862	0.886483	1.04793	1.1344	1.02294	0.125834	0.123012	1.53147	1.37134	1.16644	1.35642	0.182969	0.134891	1062	115.469	5.49072	Zm.20275	GO:0008152,metabolic process	GO:0044425,membrane part|GO:0016021,integral component of membrane|GO:0016020,membrane|GO:0031224,intrinsic component of membrane	GO:0035639,purine ribonucleoside triphosphate binding|GO:0005488,binding|GO:0000166,nucleotide binding|GO:1901363,heterocyclic compound binding|GO:1901265,nucleoside phosphate binding|GO:0001882,nucleoside binding|GO:0043168,anion binding|GO:0043169,cation binding|GO:0043167,ion binding|GO:0001883,purine nucleoside binding|GO:0032549,ribonucleoside binding|GO:0017076,purine nucleotide binding|GO:…	0
A0A1D6E5K1	Putative methyltransferase PMT25 OS=Zea mays GN=ZEAMMB73_Zm00001d002943 PE=4 SV=1 - [A0A1D6E5K1_MAIZE]	4.32	2	2	2	3		1.43022	1.26101	1.34562	0.119654	0.0889211		0.944299	1.12191	1.0331	0.125588	0.121564		0.86841	0.914015	0.891212	0.0322471	0.0361834		0.84114	0.713517	0.777329	0.0902431	0.116094	324	34.9731	5.5542	GRMZM2G418206	0	0	0	0
[truncated: 4,796 more rows]
