# Supplementary material for: Comparative proteomics combined with analyses of transgenic plants reveal ZmREM1.3 mediates maize resistance to southern corn rust
Source: Plant Biotechnol J. 2019 Apr 23;17(11):2153–68. doi: 10.1111/pbi.13129 (PMC6790363; doi:10.1111/pbi.13129)
Supplement: Supplementary file 10 — Table S3 Differentially accumulated proteins in the resistant genotype. [file PBI-17-2153-s012.xlsx]

## Sheet: Sheet1
Table S3. Differentially accumulated proteins in the resistant genotype.
Accession	Description	ΣCoverage	Σ# Proteins	Σ# Unique Peptides	Σ# Peptides	Σ# PSMs	A4: P178SCR/ref	B4: P178SCR/ref	C4: P178SCR/ref	A4: P178mock/ref	B4: P178mock/ref	C4: P178mock/ref	# AAs	MW [kDa]	calc. pI	Average P178SCR/P178mock	T Test P178SCR Vs P178mock	Genename	Biological Process	Cell Component	Molecular Function	KEGG Pathways
Photosynthesis and energy metabolism
B6TUA2	Acetyltransferase component of pyruvate dehydrogenase complex OS=Zea mays PE=2 SV=1 - [B6TUA2_MAIZE]	45.83	7	6	21	102	0.946	0.928	0.944	0.723	0.735	0.753	539	58.3	7.87	1.27466	4.04e-05	LOC541781	GO:0044710,single-organism metabolic process|GO:0006082,organic acid metabolic process|GO:0044237,cellular metabolic process|GO:0009987,cellular process|GO:0019752,carboxylic acid metabolic process|GO:0032787,monocarboxylic acid metabolic process|GO:0071704,organic substance metabolic process|GO:0044763,single-organism cellular process|GO:0044281,small molecule metabolic process|GO:0008152,metabo…	GO:0031974,membrane-enclosed lumen|GO:1990204,oxidoreductase complex|GO:0043229,intracellular organelle|GO:0043227,membrane-bounded organelle|GO:0043226,organelle|GO:0005737,cytoplasm|GO:0005739,mitochondrion|GO:0005759,mitochondrial matrix|GO:0043234,protein complex|GO:1902494,catalytic complex|GO:0045254,pyruvate dehydrogenase complex|GO:0032991,macromolecular complex|GO:0043231,intracellular m…	GO:0030523,dihydrolipoamide S-acyltransferase activity|GO:0003824,catalytic activity|GO:0016740,transferase activity|GO:0016417,S-acyltransferase activity|GO:0016407,acetyltransferase activity|GO:0016746,transferase activity, transferring acyl groups|GO:0016747,transferase activity, transferring acyl groups other than amino-acyl groups|GO:0004742,dihydrolipoyllysine-residue acetyltransferase acti…	zma00010,Glycolysis / Gluconeogenesis|zma00020,Citrate cycle (TCA cycle)|zma00620,Pyruvate metabolism|zma01100,Metabolic pathways|zma01110,Biosynthesis of secondary metabolites|zma01200,Carbon metabolism
B6SZL3	Pectinesterase OS=Zea mays GN=LOC100281856 PE=2 SV=1 - [B6SZL3_MAIZE]	3.11	1	2	2	5	0.966	0.958		1.628	1.513		578	59.9	7.05	0.612753	0.0088914	LOC100281178	GO:0009892,negative regulation of metabolic process|GO:0019222,regulation of metabolic process|GO:0010393,galacturonan metabolic process|GO:0045229,external encapsulating structure organization|GO:0050789,regulation of biological process|GO:0071840,cellular component organization or biogenesis|GO:1901575,organic substance catabolic process|GO:0071555,cell wall organization|GO:0016043,cellular com…	GO:0005618,cell wall|GO:0044464,cell part|GO:0005623,cell|GO:0030312,external encapsulating structure|GO:0071944,cell periphery	GO:0016787,hydrolase activity|GO:0030234,enzyme regulator activity|GO:0052689,carboxylic ester hydrolase activity|GO:0016788,hydrolase activity, acting on ester bonds|GO:0003824,catalytic activity|GO:0030599,pectinesterase activity|GO:0045330,aspartyl esterase activity|GO:0004857,enzyme inhibitor activity|GO:0098772,molecular function regulator	zma01100,Metabolic pathways|zma00040,Pentose and glucuronate interconversions|zma00500,Starch and sucrose metabolism
A0A1D6QSE1	Porphobilinogen deaminase chloroplastic OS=Zea mays GN=ZEAMMB73_Zm00001d053807 PE=3 SV=1 - [A0A1D6QSE1_MAIZE]	35.82	3	2	12	133	0.936	0.794	0.837	1.178	1.478	1.473	388	42.2	7.87	0.621791	0.00841201	LOC100191140	GO:0018065,protein-cofactor linkage|GO:0044249,cellular biosynthetic process|GO:0034641,cellular nitrogen compound metabolic process|GO:0006807,nitrogen compound metabolic process|GO:1901362,organic cyclic compound biosynthetic process|GO:1901360,organic cyclic compound metabolic process|GO:0044267,cellular protein metabolic process|GO:0018198,peptidyl-cysteine modification|GO:0044260,cellular ma…	0	GO:0016765,transferase activity, transferring alkyl or aryl (other than methyl) groups|GO:0016740,transferase activity|GO:0004418,hydroxymethylbilane synthase activity|GO:0003824,catalytic activity	zma00860,Porphyrin and chlorophyll metabolism|zma01100,Metabolic pathways|zma01110,Biosynthesis of secondary metabolites
A0A1D6E5W5	Oxygen-evolving enhancer protein 3 OS=Zea mays GN=ZEAMMB73_Zm00001d002993 PE=4 SV=1 - [A0A1D6E5W5_MAIZE]	9.14	2	2	2	6	0.866	0.826	0.91	1.505	1.271	1.352	186	20.1	9.91	0.630413	0.00222697	PSBQ1	GO:0008152,metabolic process|GO:0009987,cellular process|GO:0015979,photosynthesis|GO:0044237,cellular metabolic process	GO:0055035,plastid thylakoid membrane|GO:0034357,photosynthetic membrane|GO:0031976,plastid thylakoid|GO:0019898,extrinsic component of membrane|GO:0043229,intracellular organelle|GO:0005622,intracellular|GO:0009654,photosystem II oxygen evolving complex|GO:0043226,organelle|GO:0009535,chloroplast thylakoid membrane|GO:0009534,chloroplast thylakoid|GO:0031984,organelle subcompartment|GO:0043227,m…	GO:0043169,cation binding|GO:0043167,ion binding|GO:0005488,binding|GO:0046872,metal ion binding|GO:0005509,calcium ion binding	zma01100,Metabolic pathways|zma00195,Photosynthesis
D2KLI5	Trehalose-6-phosphate synthase OS=Zea mays GN=TPS5 PE=2 SV=1 - [D2KLI5_MAIZE]	3.59	5	3	3	3		0.919	0.842		1.221	1.339	863	98	6.01	0.688042	0.0293846	Zm.94638	GO:0009311,oligosaccharide metabolic process|GO:0009312,oligosaccharide biosynthetic process|GO:0044249,cellular biosynthetic process|GO:0044237,cellular metabolic process|GO:0044699,single-organism process|GO:1901576,organic substance biosynthetic process|GO:0044710,single-organism metabolic process|GO:0044711,single-organism biosynthetic process|GO:0044262,cellular carbohydrate metabolic proces…	0	GO:0003824,catalytic activity	zma01100,Metabolic pathways|zma00500,Starch and sucrose metabolism
B6SQF4	Alpha-galactosidase OS=Zea mays PE=2 SV=1 - [B6SQF4_MAIZE]	23.06	6	6	8	28	0.594	0.645	0.571	0.746	0.825	1.049	412	45	6.13	0.690872	0.0446097	Zm.1216	GO:0044238,primary metabolic process|GO:0005975,carbohydrate metabolic process|GO:0008152,metabolic process|GO:0071704,organic substance metabolic process	0	GO:0016787,hydrolase activity|GO:0052692,raffinose alpha-galactosidase activity|GO:0015925,galactosidase activity|GO:0016798,hydrolase activity, acting on glycosyl bonds|GO:0003824,catalytic activity|GO:0004557,alpha-galactosidase activity|GO:0004553,hydrolase activity, hydrolyzing O-glycosyl compounds	zma00561,Glycerolipid metabolism|zma00052,Galactose metabolism|zma00600,Sphingolipid metabolism|zma00603,Glycosphingolipid biosynthesis - globo series
D3K3U9	Pyruvate orthophosphate dikinase OS=Zea mays GN=ppdk PE=2 SV=1 - [D3K3U9_MAIZE]	57.05	1	3	46	6808	0.999	0.997	1.016	0.833	0.793	0.776	971	105.1	6	1.25404	0.000345546	PPDK1	GO:0044710,single-organism metabolic process|GO:0006082,organic acid metabolic process|GO:0016310,phosphorylation|GO:0009987,cellular process|GO:0019752,carboxylic acid metabolic process|GO:0032787,monocarboxylic acid metabolic process|GO:0071704,organic substance metabolic process|GO:0006796,phosphate-containing compound metabolic process|GO:0044763,single-organism cellular process|GO:0044281,sm…	GO:0005737,cytoplasm|GO:0009536,plastid|GO:0043231,intracellular membrane-bounded organelle|GO:0044464,cell part|GO:0044444,cytoplasmic part|GO:0005623,cell|GO:0005622,intracellular|GO:0043229,intracellular organelle|GO:0044424,intracellular part|GO:0043227,membrane-bounded organelle|GO:0043226,organelle|GO:0009507,chloroplast	GO:0035639,purine ribonucleoside triphosphate binding|GO:0005488,binding|GO:0043167,ion binding|GO:1901363,heterocyclic compound binding|GO:1901265,nucleoside phosphate binding|GO:0001882,nucleoside binding|GO:0043168,anion binding|GO:0043169,cation binding|GO:0000166,nucleotide binding|GO:0016740,transferase activity|GO:0001883,purine nucleoside binding|GO:0032549,ribonucleoside binding|GO:00170…	zma00620,Pyruvate metabolism|zma01200,Carbon metabolism|zma01100,Metabolic pathways|zma00710,Carbon fixation in photosynthetic organisms
A0A1D6F1P8	Peroxisomal (S)-2-hydroxy-acid oxidase GLO4 OS=Zea mays GN=ZEAMMB73_Zm00001d006868 PE=3 SV=1 - [A0A1D6F1P8_MAIZE]	18.26	9	5	5	9	0.802	0.919	0.812	1.215	1.172	1.181	367	39.8	6.71	0.70966	0.000954728	LOC100193070	GO:0008152,metabolic process|GO:0044710,single-organism metabolic process|GO:0044699,single-organism process|GO:0055114,oxidation-reduction process	0	GO:0043168,anion binding|GO:0050662,coenzyme binding|GO:0097367,carbohydrate derivative binding|GO:0097159,organic cyclic compound binding|GO:0000166,nucleotide binding|GO:0036094,small molecule binding|GO:0003824,catalytic activity|GO:0048037,cofactor binding|GO:0032553,ribonucleotide binding|GO:0010181,FMN binding|GO:0005488,binding|GO:0043167,ion binding|GO:1901363,heterocyclic compound bindin…	zma01200,Carbon metabolism|zma01100,Metabolic pathways|zma00630,Glyoxylate and dicarboxylate metabolism|zma01110,Biosynthesis of secondary metabolites|zma04146,Peroxisome
A0A1D6N9E0	PsbP domain-containing protein 6 chloroplastic OS=Zea mays GN=ZEAMMB73_Zm00001d043167 PE=4 SV=1 - [A0A1D6N9E0_MAIZE]	26.32	3	5	5	43	1.078	1.064	1.073	0.894	0.932	0.842	266	28.5	7.34	1.20523	0.0022954	LOC100281199	GO:0019222,regulation of metabolic process|GO:0044281,small molecule metabolic process|GO:0015979,photosynthesis|GO:1901360,organic cyclic compound metabolic process|GO:0044710,single-organism metabolic process|GO:0044093,positive regulation of molecular function|GO:0048518,positive regulation of biological process|GO:0006364,rRNA processing|GO:0034470,ncRNA processing|GO:0010207,photosystem II a…	GO:0043234,protein complex|GO:0009579,thylakoid|GO:0005622,intracellular|GO:0032991,macromolecular complex|GO:0009523,photosystem II|GO:0009521,photosystem|GO:0009654,photosystem II oxygen evolving complex|GO:0034357,photosynthetic membrane|GO:0016020,membrane|GO:0044464,cell part|GO:0031977,thylakoid lumen|GO:0005623,cell|GO:0019898,extrinsic component of membrane|GO:0098796,membrane protein com…	GO:0043169,cation binding|GO:0043167,ion binding|GO:0005488,binding|GO:0046872,metal ion binding|GO:0005509,calcium ion binding	zma01100,Metabolic pathways|zma00195,Photosynthesis
B6SXN4	Beta-amylase OS=Zea mays PE=2 SV=1 - [B6SXN4_MAIZE]	23.43	11	10	10	28	0.705	0.673	0.698	0.87	0.962	0.979	572	61.5	5.41	0.738411	0.00224439	LOC100281141	GO:0044238,primary metabolic process|GO:1901575,organic substance catabolic process|GO:0005975,carbohydrate metabolic process|GO:0005976,polysaccharide metabolic process|GO:0016052,carbohydrate catabolic process|GO:0000272,polysaccharide catabolic process|GO:0071704,organic substance metabolic process|GO:0008152,metabolic process|GO:0043170,macromolecule metabolic process|GO:0009056,catabolic pro…	0	GO:0016787,hydrolase activity|GO:0016160,amylase activity|GO:0016161,beta-amylase activity|GO:0016798,hydrolase activity, acting on glycosyl bonds|GO:0003824,catalytic activity|GO:0004553,hydrolase activity, hydrolyzing O-glycosyl compounds	zma01100,Metabolic pathways|zma00500,Starch and sucrose metabolism
Q9ZTQ4	Cell wall invertase OS=Zea mays GN=incw4 PE=3 SV=1 - [Q9ZTQ4_MAIZE]	18.93	4	8	9	25	0.926	0.856	0.905	1.123	1.366	1.113	597	64.8	5.81	0.746201	0.0234291	LOC100279283	GO:0044238,primary metabolic process|GO:0005975,carbohydrate metabolic process|GO:0008152,metabolic process|GO:0071704,organic substance metabolic process	0	GO:0016787,hydrolase activity|GO:0003824,catalytic activity|GO:0016798,hydrolase activity, acting on glycosyl bonds|GO:0004553,hydrolase activity, hydrolyzing O-glycosyl compounds	zma01100,Metabolic pathways|zma00052,Galactose metabolism|zma00500,Starch and sucrose metabolism
B6SZT9	Chlorophyll a-b binding protein OS=Zea mays GN=LOC100281879 PE=2 SV=1 - [B6SZT9_MAIZE]	31.54	4	2	6	1238	1.123	1.136	1.122	0.88	0.926	0.914	260	27.8	5.41	1.24321	0.000100764	LOC100281879	GO:0044267,cellular protein metabolic process|GO:0044260,cellular macromolecule metabolic process|GO:0044238,primary metabolic process|GO:0019538,protein metabolic process|GO:0044237,cellular metabolic process|GO:0019684,photosynthesis, light reaction|GO:0009987,cellular process|GO:0006464,cellular protein modification process|GO:0015979,photosynthesis|GO:0071704,organic substance metabolic proce…	GO:0034357,photosynthetic membrane|GO:0043229,intracellular organelle|GO:0043227,membrane-bounded organelle|GO:0043226,organelle|GO:0031224,intrinsic component of membrane|GO:0005737,cytoplasm|GO:0009536,plastid|GO:0016021,integral component of membrane|GO:0016020,membrane|GO:0044436,thylakoid part|GO:0009507,chloroplast|GO:0009579,thylakoid|GO:0032991,macromolecular complex|GO:0009523,photosyste…	GO:0043169,cation binding|GO:0016168,chlorophyll binding|GO:0046906,tetrapyrrole binding|GO:0097159,organic cyclic compound binding|GO:0043167,ion binding|GO:0005488,binding|GO:0046872,metal ion binding|GO:1901363,heterocyclic compound binding	zma00196,Photosynthesis - antenna proteins|zma01100,Metabolic pathways
B4F8L7	Glyceraldehyde-3-phosphate dehydrogenase OS=Zea mays GN=Zm.6988 PE=2 SV=1 - [B4F8L7_MAIZE]	65.26	3	13	25	1711	1.052	1.042	1.049	0.821	0.818	0.804	449	47.2	6.39	1.28603	2.95e-06	Zm.6988	GO:0044238,primary metabolic process|GO:0044710,single-organism metabolic process|GO:0005975,carbohydrate metabolic process|GO:0005996,monosaccharide metabolic process|GO:0019318,hexose metabolic process|GO:0071704,organic substance metabolic process|GO:0044699,single-organism process|GO:0008152,metabolic process|GO:0044723,single-organism carbohydrate metabolic process|GO:0006006,glucose metabol…	0	GO:0050662,coenzyme binding|GO:0050661,NADP binding|GO:0051287,NAD binding|GO:0016620,oxidoreductase activity, acting on the aldehyde or oxo group of donors, NAD or NADP as acceptor|GO:0000166,nucleotide binding|GO:0036094,small molecule binding|GO:0003824,catalytic activity|GO:0016903,oxidoreductase activity, acting on the aldehyde or oxo group of donors|GO:0048037,cofactor binding|GO:0005488,bi…	zma01200,Carbon metabolism|zma01100,Metabolic pathways|zma00710,Carbon fixation in photosynthetic organisms
B6U3H3	CP12-1 OS=Zea mays GN=IDP111 PE=2 SV=1 - [B6U3H3_MAIZE]	47.14	2	5	5	25	1.13	1.027	1.142	0.908	0.8	0.696	140	14.7	4.86	1.37207	0.0139891	Zm.6988	GO:0044238,primary metabolic process|GO:0044710,single-organism metabolic process|GO:0005975,carbohydrate metabolic process|GO:0005996,monosaccharide metabolic process|GO:0019318,hexose metabolic process|GO:0071704,organic substance metabolic process|GO:0044699,single-organism process|GO:0008152,metabolic process|GO:0044723,single-organism carbohydrate metabolic process|GO:0006006,glucose metabol…	0	GO:0050662,coenzyme binding|GO:0050661,NADP binding|GO:0051287,NAD binding|GO:0016620,oxidoreductase activity, acting on the aldehyde or oxo group of donors, NAD or NADP as acceptor|GO:0000166,nucleotide binding|GO:0036094,small molecule binding|GO:0003824,catalytic activity|GO:0016903,oxidoreductase activity, acting on the aldehyde or oxo group of donors|GO:0048037,cofactor binding|GO:0005488,bi…	zma01200,Carbon metabolism|zma01100,Metabolic pathways|zma00710,Carbon fixation in photosynthetic organisms
A0A1D6GEW7	Mg-protoporphyrin IX chelatase OS=Zea mays GN=ZEAMMB73_Zm00001d013013 PE=3 SV=1 - [A0A1D6GEW7_MAIZE]	19.47	8	14	14	42	0.978	0.978	0.968	1.249	1.297	1.306	755	82.2	5.53	0.759172	6.79e-05	GRMZM2G043453	GO:1901566,organonitrogen compound biosynthetic process|GO:0019752,carboxylic acid metabolic process|GO:0006779,porphyrin-containing compound biosynthetic process|GO:0044249,cellular biosynthetic process|GO:0019288,isopentenyl diphosphate biosynthetic process, methylerythritol 4-phosphate pathway|GO:0046490,isopentenyl diphosphate metabolic process|GO:0009690,cytokinin metabolic process|GO:004428…	GO:0031976,plastid thylakoid|GO:0010007,magnesium chelatase complex|GO:0043229,intracellular organelle|GO:0043227,membrane-bounded organelle|GO:0043226,organelle|GO:0005737,cytoplasm|GO:0009534,chloroplast thylakoid|GO:0031984,organelle subcompartment|GO:0009532,plastid stroma|GO:0009570,chloroplast stroma|GO:0044435,plastid part|GO:0044434,chloroplast part|GO:0009579,thylakoid|GO:1902494,catalyt…	GO:0035639,purine ribonucleoside triphosphate binding|GO:0005488,binding|GO:0051002,ligase activity, forming nitrogen-metal bonds|GO:0051003,ligase activity, forming nitrogen-metal bonds, forming coordination complexes|GO:0043167,ion binding|GO:1901363,heterocyclic compound binding|GO:1901265,nucleoside phosphate binding|GO:0001882,nucleoside binding|GO:0043168,anion binding|GO:0000166,nucleotide…	zma00860,Porphyrin and chlorophyll metabolism|zma01100,Metabolic pathways|zma01110,Biosynthesis of secondary metabolites
B4G024	Malate dehydrogenase OS=Zea mays PE=2 SV=1 - [B4G024_MAIZE]	37.93	3	7	9	49	0.867	0.759	0.844	0.962	1.172	1.108	348	36.5	8.1	0.761603	0.021538	LOC100273428	GO:0019752,carboxylic acid metabolic process|GO:0006099,tricarboxylic acid cycle|GO:0009060,aerobic respiration|GO:0044281,small molecule metabolic process|GO:0006091,generation of precursor metabolites and energy|GO:0072350,tricarboxylic acid metabolic process|GO:0044699,single-organism process|GO:0044710,single-organism metabolic process|GO:0071704,organic substance metabolic process|GO:0044238…	0	GO:0016614,oxidoreductase activity, acting on CH-OH group of donors|GO:0016615,malate dehydrogenase activity|GO:0016616,oxidoreductase activity, acting on the CH-OH group of donors, NAD or NADP as acceptor|GO:0003824,catalytic activity|GO:0030060,L-malate dehydrogenase activity|GO:0016491,oxidoreductase activity	zma00270,Cysteine and methionine metabolism|zma00020,Citrate cycle (TCA cycle)|zma00710,Carbon fixation in photosynthetic organisms|zma00620,Pyruvate metabolism|zma01100,Metabolic pathways|zma00630,Glyoxylate and dicarboxylate metabolism|zma01110,Biosynthesis of secondary metabolites|zma01200,Carbon metabolism
B6TGF1	Malate dehydrogenase OS=Zea mays PE=2 SV=1 - [B6TGF1_MAIZE]	60.88	4	6	16	192	1.186	1.113	1.012	0.903	0.908	0.861	340	35.4	7.78	1.23868	0.0155674	LOC100273428	GO:0019752,carboxylic acid metabolic process|GO:0006099,tricarboxylic acid cycle|GO:0009060,aerobic respiration|GO:0044281,small molecule metabolic process|GO:0006091,generation of precursor metabolites and energy|GO:0072350,tricarboxylic acid metabolic process|GO:0044699,single-organism process|GO:0044710,single-organism metabolic process|GO:0071704,organic substance metabolic process|GO:0044238…	0	GO:0016614,oxidoreductase activity, acting on CH-OH group of donors|GO:0016615,malate dehydrogenase activity|GO:0016616,oxidoreductase activity, acting on the CH-OH group of donors, NAD or NADP as acceptor|GO:0003824,catalytic activity|GO:0030060,L-malate dehydrogenase activity|GO:0016491,oxidoreductase activity	zma00270,Cysteine and methionine metabolism|zma00020,Citrate cycle (TCA cycle)|zma00710,Carbon fixation in photosynthetic organisms|zma00620,Pyruvate metabolism|zma01100,Metabolic pathways|zma00630,Glyoxylate and dicarboxylate metabolism|zma01110,Biosynthesis of secondary metabolites|zma01200,Carbon metabolism
K7TGE1	Beta-glucosidase2 OS=Zea mays GN=glu2 PE=3 SV=1 - [K7TGE1_MAIZE]	48.85	8	2	24	378	0.794	0.827	0.845	1.076	1.026	1.121	563	64.1	7.23	0.764798	0.00125423	GLU2	GO:0044238,primary metabolic process|GO:0005975,carbohydrate metabolic process|GO:0008152,metabolic process|GO:0071704,organic substance metabolic process	GO:0005737,cytoplasm|GO:0009536,plastid|GO:0043231,intracellular membrane-bounded organelle|GO:0044464,cell part|GO:0044444,cytoplasmic part|GO:0005623,cell|GO:0005622,intracellular|GO:0043229,intracellular organelle|GO:0044424,intracellular part|GO:0043227,membrane-bounded organelle|GO:0043226,organelle|GO:0009507,chloroplast	GO:0015926,glucosidase activity|GO:0016787,hydrolase activity|GO:0016798,hydrolase activity, acting on glycosyl bonds|GO:0008422,beta-glucosidase activity|GO:0003824,catalytic activity|GO:0004553,hydrolase activity, hydrolyzing O-glycosyl compounds	zma01110,Biosynthesis of secondary metabolites|zma01100,Metabolic pathways|zma00500,Starch and sucrose metabolism|zma00460,Cyanoamino acid metabolism|zma00940,Phenylpropanoid biosynthesis
B6TVG1	Malic enzyme OS=Zea mays GN=ZEAMMB73_Zm00001d037693 PE=2 SV=1 - [B6TVG1_MAIZE]	34.74	9	12	17	110	0.924	0.904	0.94	1.19	1.237	1.185	570	62.9	5.99	0.766361	0.000134411	LOC100284598	GO:0043648,dicarboxylic acid metabolic process|GO:0044710,single-organism metabolic process|GO:0006082,organic acid metabolic process|GO:0044699,single-organism process|GO:0009987,cellular process|GO:0019752,carboxylic acid metabolic process|GO:0071704,organic substance metabolic process|GO:0044763,single-organism cellular process|GO:0044281,small molecule metabolic process|GO:0008152,metabolic p…	0	GO:0043169,cation binding|GO:0016614,oxidoreductase activity, acting on CH-OH group of donors|GO:0016615,malate dehydrogenase activity|GO:0016616,oxidoreductase activity, acting on the CH-OH group of donors, NAD or NADP as acceptor|GO:0043167,ion binding|GO:0051287,NAD binding|GO:0004471,malate dehydrogenase (decarboxylating) (NAD+) activity|GO:0004470,malic enzyme activity|GO:0036094,small molec…	zma00620,Pyruvate metabolism|zma01200,Carbon metabolism|zma01100,Metabolic pathways|zma00710,Carbon fixation in photosynthetic organisms
C4J3M2	Malic enzyme OS=Zea mays PE=2 SV=1 - [C4J3M2_MAIZE]	28.14	7	13	13	28	0.845	0.86	0.857	1.179	1.142	1.001	558	61.3	6.81	0.77123	0.00965636	LOC100284598	GO:0043648,dicarboxylic acid metabolic process|GO:0044710,single-organism metabolic process|GO:0006082,organic acid metabolic process|GO:0044699,single-organism process|GO:0009987,cellular process|GO:0019752,carboxylic acid metabolic process|GO:0071704,organic substance metabolic process|GO:0044763,single-organism cellular process|GO:0044281,small molecule metabolic process|GO:0008152,metabolic p…	0	GO:0043169,cation binding|GO:0016614,oxidoreductase activity, acting on CH-OH group of donors|GO:0016615,malate dehydrogenase activity|GO:0016616,oxidoreductase activity, acting on the CH-OH group of donors, NAD or NADP as acceptor|GO:0043167,ion binding|GO:0051287,NAD binding|GO:0004471,malate dehydrogenase (decarboxylating) (NAD+) activity|GO:0004470,malic enzyme activity|GO:0036094,small molec…	zma00620,Pyruvate metabolism|zma01200,Carbon metabolism|zma01100,Metabolic pathways|zma00710,Carbon fixation in photosynthetic organisms
A0A1D6HHV1	Formate dehydrogenase chloroplastic/mitochondrial OS=Zea mays GN=ZEAMMB73_Zm00001d017801 PE=4 SV=1 - [A0A1D6HHV1_MAIZE]	15.7	1	2	2	4	0.784	0.777		0.99	1.035		172	18.9	9.48	0.770706	0.00955504	Zm.3304	GO:0008152,metabolic process|GO:0044710,single-organism metabolic process|GO:0044699,single-organism process|GO:0055114,oxidation-reduction process	0	GO:0050662,coenzyme binding|GO:0016614,oxidoreductase activity, acting on CH-OH group of donors|GO:0016616,oxidoreductase activity, acting on the CH-OH group of donors, NAD or NADP as acceptor|GO:0051287,NAD binding|GO:0000166,nucleotide binding|GO:0036094,small molecule binding|GO:0003824,catalytic activity|GO:0048037,cofactor binding|GO:0005488,binding|GO:0097159,organic cyclic compound binding…	zma01200,Carbon metabolism|zma01100,Metabolic pathways|zma00630,Glyoxylate and dicarboxylate metabolism
A0A1D6EFG1	Glyoxylate/hydroxypyruvate reductase HPR3 OS=Zea mays GN=ZEAMMB73_Zm00001d004451 PE=3 SV=1 - [A0A1D6EFG1_MAIZE]	8.61	1	2	2	5	1.049	1.024	0.983	1.201	1.406	1.352	337	35.4	6.54	0.772178	0.00937578	Zm.131656	GO:0008152,metabolic process|GO:0044710,single-organism metabolic process|GO:0044699,single-organism process|GO:0055114,oxidation-reduction process	0	GO:0050662,coenzyme binding|GO:0016614,oxidoreductase activity, acting on CH-OH group of donors|GO:0016616,oxidoreductase activity, acting on the CH-OH group of donors, NAD or NADP as acceptor|GO:0051287,NAD binding|GO:0000166,nucleotide binding|GO:0036094,small molecule binding|GO:0003824,catalytic activity|GO:0048037,cofactor binding|GO:0005488,binding|GO:0097159,organic cyclic compound binding…	zma00260,Glycine, serine and threonine metabolism|zma01200,Carbon metabolism|zma01100,Metabolic pathways|zma00630,Glyoxylate and dicarboxylate metabolism|zma01110,Biosynthesis of secondary metabolites
A0A1D6GZD9	Ribose-phosphate pyrophosphokinase OS=Zea mays GN=ZEAMMB73_Zm00001d015115 PE=3 SV=1 - [A0A1D6GZD9_MAIZE]	12.81	8	3	4	14	1.007	1.008	0.946	1.227	1.28	1.211	367	40	6.06	0.796638	0.000985465	LOC100272744	GO:0016310,phosphorylation|GO:0009117,nucleotide metabolic process|GO:0044249,cellular biosynthetic process|GO:0034641,cellular nitrogen compound metabolic process|GO:0009165,nucleotide biosynthetic process|GO:0044281,small molecule metabolic process|GO:0009161,ribonucleoside monophosphate metabolic process|GO:0009123,nucleoside monophosphate metabolic process|GO:1901362,organic cyclic compound b…	0	GO:0043169,cation binding|GO:0016778,diphosphotransferase activity|GO:0016772,transferase activity, transferring phosphorus-containing groups|GO:0016301,kinase activity|GO:0043167,ion binding|GO:0004749,ribose phosphate diphosphokinase activity|GO:0003824,catalytic activity|GO:0016740,transferase activity|GO:0005488,binding|GO:0000287,magnesium ion binding|GO:0046872,metal ion binding	zma01230,Biosynthesis of amino acids|zma01100,Metabolic pathways|zma01110,Biosynthesis of secondary metabolites|zma01200,Carbon metabolism|zma00030,Pentose phosphate pathway|zma00230,Purine metabolism
B4FV94	Chlorophyll a-b binding protein 4 OS=Zea mays GN=gpm571 PE=2 SV=1 - [B4FV94_MAIZE]	48.58	3	2	9	445	1.015	0.997	1.022	1.264	1.258	1.223	247	26.9	7.12	0.810252	8.42e-05	ZEAMMB73_290736	GO:0044267,cellular protein metabolic process|GO:0044260,cellular macromolecule metabolic process|GO:0044238,primary metabolic process|GO:0019538,protein metabolic process|GO:0044237,cellular metabolic process|GO:0019684,photosynthesis, light reaction|GO:0009987,cellular process|GO:0006464,cellular protein modification process|GO:0015979,photosynthesis|GO:0071704,organic substance metabolic proce…	GO:0034357,photosynthetic membrane|GO:0043229,intracellular organelle|GO:0043227,membrane-bounded organelle|GO:0043226,organelle|GO:0031224,intrinsic component of membrane|GO:0005737,cytoplasm|GO:0009536,plastid|GO:0016021,integral component of membrane|GO:0016020,membrane|GO:0044436,thylakoid part|GO:0009507,chloroplast|GO:0009579,thylakoid|GO:0009523,photosystem II|GO:0043234,protein complex|GO…	GO:0016168,chlorophyll binding|GO:0046906,tetrapyrrole binding|GO:0097159,organic cyclic compound binding|GO:0005488,binding|GO:1901363,heterocyclic compound binding	zma00196,Photosynthesis - antenna proteins
A0A1D6LPQ2	Glycosyl hydrolase family 31 protein OS=Zea mays GN=ZEAMMB73_Zm00001d036608 PE=3 SV=1 - [A0A1D6LPQ2_MAIZE]	15	14	11	11	38	0.991	0.989	1.022	1.252	1.214	1.226	880	96.4	6.98	0.81303	0.000119806	Zm.85496	GO:0019752,carboxylic acid metabolic process|GO:0090304,nucleic acid metabolic process|GO:0044249,cellular biosynthetic process|GO:0034641,cellular nitrogen compound metabolic process|GO:0006807,nitrogen compound metabolic process|GO:0009067,aspartate family amino acid biosynthetic process|GO:0009066,aspartate family amino acid metabolic process|GO:0044283,small molecule biosynthetic process|GO:1…	GO:0005737,cytoplasm|GO:0005622,intracellular|GO:0043231,intracellular membrane-bounded organelle|GO:0005773,vacuole|GO:0044464,cell part|GO:0043229,intracellular organelle|GO:0005623,cell|GO:0009505,plant-type cell wall|GO:0048046,apoplast|GO:0005618,cell wall|GO:0044444,cytoplasmic part|GO:0071944,cell periphery|GO:0044424,intracellular part|GO:0030312,external encapsulating structure|GO:004322…	GO:0016787,hydrolase activity|GO:0030246,carbohydrate binding|GO:0016798,hydrolase activity, acting on glycosyl bonds|GO:0003824,catalytic activity|GO:0005488,binding|GO:0004553,hydrolase activity, hydrolyzing O-glycosyl compounds	zma01100,Metabolic pathways|zma00052,Galactose metabolism|zma00500,Starch and sucrose metabolism
A0A1D6IC29	Malic enzyme OS=Zea mays GN=ZEAMMB73_Zm00001d021546 PE=4 SV=1 - [A0A1D6IC29_MAIZE]	24.03	7	11	11	26	0.914	0.957	0.911	1.254	1.097	1.065	591	65.4	6.27	0.814478	0.0245861	me2	GO:0043648,dicarboxylic acid metabolic process|GO:0044710,single-organism metabolic process|GO:0006082,organic acid metabolic process|GO:0044699,single-organism process|GO:0009987,cellular process|GO:0019752,carboxylic acid metabolic process|GO:0071704,organic substance metabolic process|GO:0044763,single-organism cellular process|GO:0044281,small molecule metabolic process|GO:0008152,metabolic p…	0	GO:0043169,cation binding|GO:0016614,oxidoreductase activity, acting on CH-OH group of donors|GO:0016615,malate dehydrogenase activity|GO:0016616,oxidoreductase activity, acting on the CH-OH group of donors, NAD or NADP as acceptor|GO:0043167,ion binding|GO:0051287,NAD binding|GO:0004471,malate dehydrogenase (decarboxylating) (NAD+) activity|GO:0004470,malic enzyme activity|GO:0036094,small molec…	zma00620,Pyruvate metabolism|zma01200,Carbon metabolism|zma01100,Metabolic pathways|zma00710,Carbon fixation in photosynthetic organisms
B6SP61	Ferredoxin OS=Zea mays GN=ZEAMMB73_Zm00001d049732 PE=2 SV=1 - [B6SP61_MAIZE]	28.39	1	4	4	34	1.385	1.396	1.458	1.728	1.697	1.706	155	16.1	5.85	0.826144	0.000263081	LOC100303929	GO:0044710,single-organism metabolic process|GO:0009987,cellular process|GO:0044237,cellular metabolic process|GO:0022900,electron transport chain|GO:0044763,single-organism cellular process|GO:0055114,oxidation-reduction process|GO:0008152,metabolic process|GO:0006091,generation of precursor metabolites and energy|GO:0044699,single-organism process	0	GO:0043169,cation binding|GO:0051540,metal cluster binding|GO:0051536,iron-sulfur cluster binding|GO:0051537,2 iron, 2 sulfur cluster binding|GO:0043167,ion binding|GO:0005488,binding|GO:0046872,metal ion binding|GO:0009055,electron carrier activity	zma00195,Photosynthesis
A0A1D6GG75	Ribose-5-phosphate isomerase OS=Zea mays GN=ZEAMMB73_Zm00001d013135 PE=4 SV=1 - [A0A1D6GG75_MAIZE]	23.05	3	5	5	10	1.081	1.084	1.038	0.828	0.741	0.807	321	33.9	5.69	1.34839	0.00077367	LOC100284292	GO:0006739,NADP metabolic process|GO:0006732,coenzyme metabolic process|GO:0006733,oxidoreduction coenzyme metabolic process|GO:0034641,cellular nitrogen compound metabolic process|GO:0006098,pentose-phosphate shunt|GO:0046496,nicotinamide nucleotide metabolic process|GO:0072524,pyridine-containing compound metabolic process|GO:0044699,single-organism process|GO:0006139,nucleobase-containing comp…	0	GO:0016853,isomerase activity|GO:0003824,catalytic activity|GO:0004751,ribose-5-phosphate isomerase activity|GO:0016861,intramolecular oxidoreductase activity, interconverting aldoses and ketoses|GO:0016860,intramolecular oxidoreductase activity	zma01230,Biosynthesis of amino acids|zma00710,Carbon fixation in photosynthetic organisms|zma01100,Metabolic pathways|zma01110,Biosynthesis of secondary metabolites|zma01200,Carbon metabolism|zma00030,Pentose phosphate pathway
A0A1D6P311	Elongated mesocotyl2 OS=Zea mays GN=ZEAMMB73_Zm00001d046492 PE=4 SV=1 - [A0A1D6P311_MAIZE]	11.42	10	3	3	11	1.016	0.993	0.934	1.108	1.204	1.239	219	25.1	5.67	0.828841	0.0117358	LOC100193737	GO:0006778,porphyrin-containing compound metabolic process|GO:0044248,cellular catabolic process|GO:0034641,cellular nitrogen compound metabolic process|GO:0006807,nitrogen compound metabolic process|GO:0044699,single-organism process|GO:1901361,organic cyclic compound catabolic process|GO:0044710,single-organism metabolic process|GO:0051186,cofactor metabolic process|GO:0042440,pigment metabolic…	0	GO:0004392,heme oxygenase (decyclizing) activity|GO:0003824,catalytic activity|GO:0016705,oxidoreductase activity, acting on paired donors, with incorporation or reduction of molecular oxygen|GO:0016491,oxidoreductase activity	zma00860,Porphyrin and chlorophyll metabolism
A0A1D6H1J8	Glyceraldehyde-3-phosphate dehydrogenase OS=Zea mays GN=ZEAMMB73_Zm00001d015383 PE=3 SV=1 - [A0A1D6H1J8_MAIZE]	27.54	25	6	10	94	0.51	0.543	0.484	0.568	0.616	0.662	345	36.8	7.47	0.832918	0.0330424	pco070235b	GO:0044238,primary metabolic process|GO:0044710,single-organism metabolic process|GO:0005975,carbohydrate metabolic process|GO:0005996,monosaccharide metabolic process|GO:0019318,hexose metabolic process|GO:0071704,organic substance metabolic process|GO:0044699,single-organism process|GO:0008152,metabolic process|GO:0044723,single-organism carbohydrate metabolic process|GO:0006006,glucose metabol…	0	GO:0050662,coenzyme binding|GO:0050661,NADP binding|GO:0051287,NAD binding|GO:0016620,oxidoreductase activity, acting on the aldehyde or oxo group of donors, NAD or NADP as acceptor|GO:0000166,nucleotide binding|GO:0036094,small molecule binding|GO:0003824,catalytic activity|GO:0016903,oxidoreductase activity, acting on the aldehyde or oxo group of donors|GO:0048037,cofactor binding|GO:0005488,bi…	zma01230,Biosynthesis of amino acids|zma00010,Glycolysis / Gluconeogenesis|zma00710,Carbon fixation in photosynthetic organisms|zma01100,Metabolic pathways|zma01110,Biosynthesis of secondary metabolites|zma01200,Carbon metabolism
B6TCZ8	Glucose-1-phosphate adenylyltransferase OS=Zea mays GN=ZEAMMB73_Zm00001d039131 PE=2 SV=1 - [B6TCZ8_MAIZE]	36.29	13	16	16	48	1.037	1.064	1.055	0.863	0.866	0.883	518	57.4	6.83	1.2083	5.51e-05	AGP2	GO:0044249,cellular biosynthetic process|GO:0009250,glucan biosynthetic process|GO:0034645,cellular macromolecule biosynthetic process|GO:0006091,generation of precursor metabolites and energy|GO:0016051,carbohydrate biosynthetic process|GO:0044699,single-organism process|GO:1901576,organic substance biosynthetic process|GO:0044710,single-organism metabolic process|GO:0044711,single-organism bios…	GO:0005737,cytoplasm|GO:0009536,plastid|GO:0043231,intracellular membrane-bounded organelle|GO:0044464,cell part|GO:0044444,cytoplasmic part|GO:0005623,cell|GO:0005622,intracellular|GO:0043229,intracellular organelle|GO:0044424,intracellular part|GO:0009501,amyloplast|GO:0043227,membrane-bounded organelle|GO:0043226,organelle|GO:0009507,chloroplast	GO:0035639,purine ribonucleoside triphosphate binding|GO:0005488,binding|GO:0043167,ion binding|GO:1901363,heterocyclic compound binding|GO:1901265,nucleoside phosphate binding|GO:0001882,nucleoside binding|GO:0043168,anion binding|GO:0000166,nucleotide binding|GO:0016740,transferase activity|GO:0001883,purine nucleoside binding|GO:0032549,ribonucleoside binding|GO:0017076,purine nucleotide bindi…	zma01110,Biosynthesis of secondary metabolites|zma01100,Metabolic pathways|zma00500,Starch and sucrose metabolism|zma00520,Amino sugar and nucleotide sugar metabolism
A0A1D6G664	Sucrose-phosphate synthase OS=Zea mays GN=ZEAMMB73_Zm00001d012036 PE=4 SV=1 - [A0A1D6G664_MAIZE]	43.92	5	10	33	171	1.003	1.04	0.981	0.873	0.842	0.785	954	106.4	6.35	1.20907	0.00483462	SPS	GO:0009311,oligosaccharide metabolic process|GO:0009312,oligosaccharide biosynthetic process|GO:0044249,cellular biosynthetic process|GO:0044699,single-organism process|GO:1901576,organic substance biosynthetic process|GO:0044710,single-organism metabolic process|GO:0044711,single-organism biosynthetic process|GO:0044262,cellular carbohydrate metabolic process|GO:0005984,disaccharide metabolic pr…	0	GO:0016157,sucrose synthase activity|GO:0035251,UDP-glucosyltransferase activity|GO:0046527,glucosyltransferase activity|GO:0003824,catalytic activity|GO:0016740,transferase activity|GO:0046524,sucrose-phosphate synthase activity|GO:0016757,transferase activity, transferring glycosyl groups|GO:0016758,transferase activity, transferring hexosyl groups|GO:0008194,UDP-glycosyltransferase activity	zma01100,Metabolic pathways|zma00500,Starch and sucrose metabolism
B4F8M8	Exoglucanase1 OS=Zea mays GN=ZEAMMB73_Zm00001d034015 PE=2 SV=1 - [B4F8M8_MAIZE]	31.99	14	11	14	94	1.066	1.044	1.098	0.875	0.868	0.903	622	66.9	7.34	1.21231	0.000628645	exg1	GO:0044238,primary metabolic process|GO:0005975,carbohydrate metabolic process|GO:0008152,metabolic process|GO:0071704,organic substance metabolic process	0	GO:0016787,hydrolase activity|GO:0003824,catalytic activity|GO:0016798,hydrolase activity, acting on glycosyl bonds|GO:0004553,hydrolase activity, hydrolyzing O-glycosyl compounds	zma01110,Biosynthesis of secondary metabolites|zma01100,Metabolic pathways|zma00500,Starch and sucrose metabolism|zma00460,Cyanoamino acid metabolism|zma00940,Phenylpropanoid biosynthesis
Q9ZTT0	6-phosphogluconate dehydrogenase isoenzyme B (Fragment) OS=Zea mays PE=2 SV=1 - [Q9ZTT0_MAIZE]	56.18	1	2	7	61	0.839	0.881	0.909	0.746	0.715	0.706	178	18.9	6	1.21321	0.00289062	Zm.506	GO:0006739,NADP metabolic process|GO:0006732,coenzyme metabolic process|GO:0006733,oxidoreduction coenzyme metabolic process|GO:0034641,cellular nitrogen compound metabolic process|GO:0006098,pentose-phosphate shunt|GO:0046496,nicotinamide nucleotide metabolic process|GO:0072524,pyridine-containing compound metabolic process|GO:0044699,single-organism process|GO:0006139,nucleobase-containing comp…	0	GO:0005488,binding|GO:0050662,coenzyme binding|GO:0050661,NADP binding|GO:0016614,oxidoreductase activity, acting on CH-OH group of donors|GO:0016616,oxidoreductase activity, acting on the CH-OH group of donors, NAD or NADP as acceptor|GO:0097159,organic cyclic compound binding|GO:0000166,nucleotide binding|GO:0036094,small molecule binding|GO:0003824,catalytic activity|GO:0048037,cofactor bindin…	zma00030,Pentose phosphate pathway|zma01100,Metabolic pathways|zma00480,Glutathione metabolism|zma01110,Biosynthesis of secondary metabolites|zma01200,Carbon metabolism
A0A1D6JR67	Alcohol dehydrogenase-like 2 OS=Zea mays GN=ZEAMMB73_Zm00001d027996 PE=4 SV=1 - [A0A1D6JR67_MAIZE]	31.66	3	6	6	20	0.974	0.965	0.993	0.781	0.805	0.824	259	27.6	7.56	1.21695	0.00028028	pco147721a	GO:0008152,metabolic process|GO:0044710,single-organism metabolic process|GO:0044699,single-organism process|GO:0055114,oxidation-reduction process	0	GO:0005488,binding|GO:0043169,cation binding|GO:0046914,transition metal ion binding|GO:0043167,ion binding|GO:0003824,catalytic activity|GO:0008270,zinc ion binding|GO:0046872,metal ion binding|GO:0016491,oxidoreductase activity	zma00010,Glycolysis / Gluconeogenesis|zma00350,Tyrosine metabolism|zma01100,Metabolic pathways|zma00071,Fatty acid degradation|zma01110,Biosynthesis of secondary metabolites|zma01200,Carbon metabolism
B6TEC1	Sorbitol dehydrogenase OS=Zea mays PE=2 SV=1 - [B6TEC1_MAIZE]	62.19	1	2	16	157	1.329	1.471	1.32	1.039	1.147	1.091	365	38.8	6.73	1.25692	0.00849431	pco147721a	GO:0008152,metabolic process|GO:0044710,single-organism metabolic process|GO:0044699,single-organism process|GO:0055114,oxidation-reduction process	0	GO:0005488,binding|GO:0043169,cation binding|GO:0046914,transition metal ion binding|GO:0043167,ion binding|GO:0003824,catalytic activity|GO:0008270,zinc ion binding|GO:0046872,metal ion binding|GO:0016491,oxidoreductase activity	zma00010,Glycolysis / Gluconeogenesis|zma00350,Tyrosine metabolism|zma01100,Metabolic pathways|zma00071,Fatty acid degradation|zma01110,Biosynthesis of secondary metabolites|zma01200,Carbon metabolism
B6TH57	Succinate--CoA ligase [ADP-forming] subunit alpha, mitochondrial OS=Zea mays GN=ZEAMMB73_Zm00001d006667 PE=2 SV=1 - [B6TH57_MAIZE]	41.09	11	10	10	77	1.051	1.016	1.046	0.91	0.821	0.825	331	34.2	8	1.21782	0.00397283	Zm.12345	GO:0008152,metabolic process	0	GO:0048037,cofactor binding|GO:0003824,catalytic activity|GO:0016874,ligase activity|GO:0005488,binding	zma01200,Carbon metabolism|zma00640,Propanoate metabolism|zma01100,Metabolic pathways|zma00020,Citrate cycle (TCA cycle)|zma01110,Biosynthesis of secondary metabolites
P08735	Glyceraldehyde-3-phosphate dehydrogenase 1, cytosolic OS=Zea mays GN=GAPC1 PE=2 SV=2 - [G3PC1_MAIZE]	87.83	21	9	26	1034	1.061	1.048	1.05	0.807	0.853	0.906	337	36.5	6.96	1.23096	0.00238736	GAPC1	GO:0046031,ADP metabolic process|GO:0009185,ribonucleoside diphosphate metabolic process|GO:0006732,coenzyme metabolic process|GO:0009141,nucleoside triphosphate metabolic process|GO:0009144,purine nucleoside triphosphate metabolic process|GO:0019752,carboxylic acid metabolic process|GO:0044723,single-organism carbohydrate metabolic process|GO:0034641,cellular nitrogen compound metabolic process|…	GO:0005737,cytoplasm|GO:0044464,cell part|GO:0005623,cell|GO:0005622,intracellular|GO:0044424,intracellular part	GO:0050662,coenzyme binding|GO:0004365,glyceraldehyde-3-phosphate dehydrogenase (NAD+) (phosphorylating) activity|GO:0051287,NAD binding|GO:1901363,heterocyclic compound binding|GO:0043891,glyceraldehyde-3-phosphate dehydrogenase (NAD(P)+) (phosphorylating) activity|GO:0016620,oxidoreductase activity, acting on the aldehyde or oxo group of donors, NAD or NADP as acceptor|GO:0036094,small molecule…	zma01230,Biosynthesis of amino acids|zma00010,Glycolysis / Gluconeogenesis|zma00710,Carbon fixation in photosynthetic organisms|zma01100,Metabolic pathways|zma01110,Biosynthesis of secondary metabolites|zma01200,Carbon metabolism
Q6LBU9	Glyceraldehyde-3-phosphate dehydrogenase (Fragment) OS=Zea mays PE=2 SV=1 - [Q6LBU9_MAIZE]	66.58	9	14	21	1674	1.06	1.056	1.051	0.857	0.846	0.85	383	40.9	7.4	1.24048	9.49e-07	GAPA	GO:0015977,carbon fixation|GO:0015979,photosynthesis|GO:0044699,single-organism process|GO:1901576,organic substance biosynthetic process|GO:0044710,single-organism metabolic process|GO:0044711,single-organism biosynthetic process|GO:0019685,photosynthesis, dark reaction|GO:0071704,organic substance metabolic process|GO:0019253,reductive pentose-phosphate cycle|GO:0009987,cellular process|GO:0019…	GO:0005737,cytoplasm|GO:0009536,plastid|GO:0043231,intracellular membrane-bounded organelle|GO:0044464,cell part|GO:0044444,cytoplasmic part|GO:0005623,cell|GO:0005622,intracellular|GO:0043229,intracellular organelle|GO:0044424,intracellular part|GO:0043227,membrane-bounded organelle|GO:0043226,organelle|GO:0009507,chloroplast	GO:0050662,coenzyme binding|GO:0050661,NADP binding|GO:0051287,NAD binding|GO:0043891,glyceraldehyde-3-phosphate dehydrogenase (NAD(P)+) (phosphorylating) activity|GO:0016620,oxidoreductase activity, acting on the aldehyde or oxo group of donors, NAD or NADP as acceptor|GO:0036094,small molecule binding|GO:0003824,catalytic activity|GO:0016903,oxidoreductase activity, acting on the aldehyde or ox…	zma01200,Carbon metabolism|zma01100,Metabolic pathways|zma00710,Carbon fixation in photosynthetic organisms
O65101	Photosystem I reaction center subunit VI, chloroplastic OS=Zea mays GN=PSAH PE=2 SV=1 - [PSAH_MAIZE]	39.44	1	4	4	276	1.104	1.13	1.129	0.913	0.886	0.908	142	14.9	10.1	1.24187	5.41e-05	PSAH	GO:0008152,metabolic process|GO:0009987,cellular process|GO:0015979,photosynthesis|GO:0044237,cellular metabolic process	GO:0055035,plastid thylakoid membrane|GO:0034357,photosynthetic membrane|GO:0031976,plastid thylakoid|GO:0043229,intracellular organelle|GO:0005622,intracellular|GO:0043227,membrane-bounded organelle|GO:0043226,organelle|GO:0031224,intrinsic component of membrane|GO:0009535,chloroplast thylakoid membrane|GO:0009534,chloroplast thylakoid|GO:0031984,organelle subcompartment|GO:0016021,integral comp…	0	zma01100,Metabolic pathways|zma00195,Photosynthesis
B6T9P0	UDP-glucose 6-dehydrogenase OS=Zea mays GN=TIDP3299 PE=2 SV=1 - [B6T9P0_MAIZE]	42.71	3	2	16	51	0.992	1.067	1.03	0.885	0.81	0.774	480	52.9	6	1.25066	0.00622455	Zm.81033	GO:0008152,metabolic process|GO:0044710,single-organism metabolic process|GO:0044699,single-organism process|GO:0055114,oxidation-reduction process	0	GO:0050662,coenzyme binding|GO:0016614,oxidoreductase activity, acting on CH-OH group of donors|GO:0016616,oxidoreductase activity, acting on the CH-OH group of donors, NAD or NADP as acceptor|GO:0051287,NAD binding|GO:0000166,nucleotide binding|GO:0036094,small molecule binding|GO:0003824,catalytic activity|GO:0048037,cofactor binding|GO:0005488,binding|GO:0097159,organic cyclic compound binding…	zma00053,Ascorbate and aldarate metabolism|zma01100,Metabolic pathways|zma00040,Pentose and glucuronate interconversions|zma00500,Starch and sucrose metabolism|zma00520,Amino sugar and nucleotide sugar metabolism
B4G1K9	Photosystem I reaction center subunit V OS=Zea mays GN=ZEAMMB73_Zm00001d020877 PE=2 SV=1 - [B4G1K9_MAIZE]	23.94	1	3	5	161	1.209	1.233	1.218	0.985	0.967	0.972	142	15.3	10.1	1.25165	9.32e-06	LOC100284847	GO:0008152,metabolic process|GO:0009987,cellular process|GO:0015979,photosynthesis|GO:0044237,cellular metabolic process	GO:0043234,protein complex|GO:0009579,thylakoid|GO:0009522,photosystem I|GO:0009521,photosystem|GO:0034357,photosynthetic membrane|GO:0016020,membrane|GO:0044464,cell part|GO:0005623,cell|GO:0005622,intracellular|GO:0098796,membrane protein complex|GO:0032991,macromolecular complex|GO:0044436,thylakoid part|GO:0044424,intracellular part|GO:0044425,membrane part|GO:0016021,integral component of me…	GO:0016168,chlorophyll binding|GO:0046906,tetrapyrrole binding|GO:0097159,organic cyclic compound binding|GO:0005488,binding|GO:1901363,heterocyclic compound binding	zma01100,Metabolic pathways|zma00195,Photosynthesis
B8A064	Phosphoribulokinase OS=Zea mays PE=2 SV=1 - [B8A064_MAIZE]	46.99	1	2	16	811	1.037	1.024	1.035	0.82	0.868	0.78	415	45.7	6.1	1.25399	0.00128773	pco092382	GO:0044238,primary metabolic process|GO:0005975,carbohydrate metabolic process|GO:0016310,phosphorylation|GO:0009987,cellular process|GO:0044237,cellular metabolic process|GO:0071704,organic substance metabolic process|GO:0006796,phosphate-containing compound metabolic process|GO:0008152,metabolic process|GO:0006793,phosphorus metabolic process	0	GO:0035639,purine ribonucleoside triphosphate binding|GO:0005488,binding|GO:0043167,ion binding|GO:1901363,heterocyclic compound binding|GO:1901265,nucleoside phosphate binding|GO:0001882,nucleoside binding|GO:0043168,anion binding|GO:0000166,nucleotide binding|GO:0016740,transferase activity|GO:0001883,purine nucleoside binding|GO:0032549,ribonucleoside binding|GO:0017076,purine nucleotide bindi…	zma01200,Carbon metabolism|zma01100,Metabolic pathways|zma00710,Carbon fixation in photosynthetic organisms
B6SUC4	Chlorophyll a-b binding protein 8 OS=Zea mays GN=LOC100282214 PE=2 SV=1 - [B6SUC4_MAIZE]	53.93	2	11	11	773	1.116	1.115	1.123	0.898	0.884	0.892	267	29	8.97	1.25476	1.12e-06	LOC100282214	GO:0019752,carboxylic acid metabolic process|GO:0044249,cellular biosynthetic process|GO:0006807,nitrogen compound metabolic process|GO:0044281,small molecule metabolic process|GO:0044283,small molecule biosynthetic process|GO:1901576,organic substance biosynthetic process|GO:0009069,serine family amino acid metabolic process|GO:0015979,photosynthesis|GO:0044699,single-organism process|GO:0044267…	GO:0055035,plastid thylakoid membrane|GO:0034357,photosynthetic membrane|GO:0031976,plastid thylakoid|GO:0043229,intracellular organelle|GO:0005622,intracellular|GO:0043227,membrane-bounded organelle|GO:0043226,organelle|GO:0031224,intrinsic component of membrane|GO:0009535,chloroplast thylakoid membrane|GO:0009534,chloroplast thylakoid|GO:0031984,organelle subcompartment|GO:0009532,plastid strom…	GO:0043169,cation binding|GO:0016168,chlorophyll binding|GO:0046906,tetrapyrrole binding|GO:0097159,organic cyclic compound binding|GO:0043167,ion binding|GO:0005488,binding|GO:0046872,metal ion binding|GO:1901363,heterocyclic compound binding	zma00196,Photosynthesis - antenna proteins
P00835	ATP synthase epsilon chain, chloroplastic OS=Zea mays GN=atpE PE=3 SV=1 - [ATPE_MAIZE]	40.15	2	5	6	44	0.886	0.945	0.911	0.706	0.721	0.755	137	15.2	5.1	1.25642	0.0011253	atpE	GO:0009167,purine ribonucleoside monophosphate metabolic process|GO:0009165,nucleotide biosynthetic process|GO:0009163,nucleoside biosynthetic process|GO:0009161,ribonucleoside monophosphate metabolic process|GO:1901362,organic cyclic compound biosynthetic process|GO:0042451,purine nucleoside biosynthetic process|GO:0009168,purine ribonucleoside monophosphate biosynthetic process|GO:0044710,singl…	GO:0055035,plastid thylakoid membrane|GO:0034357,photosynthetic membrane|GO:0031976,plastid thylakoid|GO:0043229,intracellular organelle|GO:0009579,thylakoid|GO:0043227,membrane-bounded organelle|GO:0043226,organelle|GO:0009535,chloroplast thylakoid membrane|GO:0009534,chloroplast thylakoid|GO:0031984,organelle subcompartment|GO:0016020,membrane|GO:0044436,thylakoid part|GO:0044435,plastid part|G…	GO:0035639,purine ribonucleoside triphosphate binding|GO:0036442,hydrogen-exporting ATPase activity|GO:0005488,binding|GO:0016887,ATPase activity|GO:0043167,ion binding|GO:1901363,heterocyclic compound binding|GO:0032550,purine ribonucleoside binding|GO:0001882,nucleoside binding|GO:0043168,anion binding|GO:0042625,ATPase activity, coupled to transmembrane movement of ions|GO:0042626,ATPase activ…	zma01100,Metabolic pathways|zma00195,Photosynthesis|zma00190,Oxidative phosphorylation
B6U534	Photosystem I reaction center subunit V OS=Zea mays GN=ZEAMMB73_Zm00001d005996 PE=2 SV=1 - [B6U534_MAIZE]	23.45	1	3	5	209	1.18	1.22	1.186	0.937	0.947	0.962	145	15.3	10.1	1.26019	6.54e-05	LOC100285458	GO:0008152,metabolic process|GO:0009987,cellular process|GO:0015979,photosynthesis|GO:0044237,cellular metabolic process	GO:0043234,protein complex|GO:0009579,thylakoid|GO:0009522,photosystem I|GO:0009521,photosystem|GO:0034357,photosynthetic membrane|GO:0016020,membrane|GO:0044464,cell part|GO:0005623,cell|GO:0005622,intracellular|GO:0098796,membrane protein complex|GO:0032991,macromolecular complex|GO:0044436,thylakoid part|GO:0044424,intracellular part|GO:0044425,membrane part|GO:0016021,integral component of me…	GO:0016168,chlorophyll binding|GO:0046906,tetrapyrrole binding|GO:0097159,organic cyclic compound binding|GO:0005488,binding|GO:1901363,heterocyclic compound binding	zma01100,Metabolic pathways|zma00195,Photosynthesis
C0HEU5	UDP-glucose 4-epimerase 4 OS=Zea mays GN=ZEAMMB73_Zm00001d029151 PE=2 SV=1 - [C0HEU5_MAIZE]	11.44	5	2	2	8	0.94	0.96	1.029	0.803	0.722	0.799	236	26.1	7.66	1.26024	0.00598675	gpm221a	GO:0044238,primary metabolic process|GO:0044710,single-organism metabolic process|GO:0005975,carbohydrate metabolic process|GO:0071704,organic substance metabolic process|GO:0005996,monosaccharide metabolic process|GO:0019318,hexose metabolic process|GO:0006012,galactose metabolic process|GO:0008152,metabolic process|GO:0044723,single-organism carbohydrate metabolic process|GO:0044699,single-orga…	0	GO:0016857,racemase and epimerase activity, acting on carbohydrates and derivatives|GO:0016854,racemase and epimerase activity|GO:0016853,isomerase activity|GO:0003824,catalytic activity|GO:0003978,UDP-glucose 4-epimerase activity	zma01100,Metabolic pathways|zma00052,Galactose metabolism|zma00520,Amino sugar and nucleotide sugar metabolism
B4FAD9	UDP-glucose pyrophosphorylase2 OS=Zea mays GN=ZEAMMB73_Zm00001d021421 PE=2 SV=1 - [B4FAD9_MAIZE]	73.15	21	8	28	511	0.927	0.906	0.903	0.712	0.705	0.752	473	52.1	5.36	1.26147	0.000339706	si945020c09(283)	GO:0034641,cellular nitrogen compound metabolic process|GO:0006807,nitrogen compound metabolic process|GO:0044281,small molecule metabolic process|GO:0044699,single-organism process|GO:0006139,nucleobase-containing compound metabolic process|GO:0044710,single-organism metabolic process|GO:0071704,organic substance metabolic process|GO:0006011,UDP-glucose metabolic process|GO:1901360,organic cycli…	0	GO:0016779,nucleotidyltransferase activity|GO:0016772,transferase activity, transferring phosphorus-containing groups|GO:0003824,catalytic activity|GO:0016740,transferase activity|GO:0051748,UTP-monosaccharide-1-phosphate uridylyltransferase activity|GO:0003983,UTP:glucose-1-phosphate uridylyltransferase activity|GO:0070569,uridylyltransferase activity	zma00520,Amino sugar and nucleotide sugar metabolism|zma00500,Starch and sucrose metabolism|zma01100,Metabolic pathways|zma00040,Pentose and glucuronate interconversions|zma00052,Galactose metabolism|zma01130,Biosynthesis of antibiotics
B4FR08	Cysteine synthase OS=Zea mays PE=2 SV=1 - [B4FR08_MAIZE]	58.84	7	8	17	211	1.111	1.106	1.075	0.856	0.867	0.881	396	41.5	8.37	1.26439	6.54e-05	LOC100272829	GO:0019752,carboxylic acid metabolic process|GO:0044249,cellular biosynthetic process|GO:0006807,nitrogen compound metabolic process|GO:0044281,small molecule metabolic process|GO:0044283,small molecule biosynthetic process|GO:0009069,serine family amino acid metabolic process|GO:0044699,single-organism process|GO:1901576,organic substance biosynthetic process|GO:0044710,single-organism metabolic…	0	GO:0016835,carbon-oxygen lyase activity|GO:0016829,lyase activity|GO:0004124,cysteine synthase activity|GO:0003824,catalytic activity|GO:0016740,transferase activity	zma01230,Biosynthesis of amino acids|zma00270,Cysteine and methionine metabolism|zma00920,Sulfur metabolism|zma01100,Metabolic pathways|zma01110,Biosynthesis of secondary metabolites|zma01200,Carbon metabolism
P17344	ATP synthase subunit a, chloroplastic OS=Zea mays GN=atpI PE=3 SV=1 - [ATPI_MAIZE]	3.24	1	2	2	51	1.019	1.011	1.022	0.8	0.823	0.786	247	27.3	5.47	1.26786	4.45e-05	atpI	GO:0009167,purine ribonucleoside monophosphate metabolic process|GO:0009165,nucleotide biosynthetic process|GO:0009163,nucleoside biosynthetic process|GO:0009161,ribonucleoside monophosphate metabolic process|GO:1901362,organic cyclic compound biosynthetic process|GO:0042451,purine nucleoside biosynthetic process|GO:0009168,purine ribonucleoside monophosphate biosynthetic process|GO:0044710,singl…	GO:0055035,plastid thylakoid membrane|GO:0034357,photosynthetic membrane|GO:0031976,plastid thylakoid|GO:0043229,intracellular organelle|GO:0071944,cell periphery|GO:0005622,intracellular|GO:0043227,membrane-bounded organelle|GO:0043226,organelle|GO:0031224,intrinsic component of membrane|GO:0009535,chloroplast thylakoid membrane|GO:0009534,chloroplast thylakoid|GO:0045263,proton-transporting ATP…	GO:0016887,ATPase activity|GO:0042625,ATPase activity, coupled to transmembrane movement of ions|GO:0042626,ATPase activity, coupled to transmembrane movement of substances|GO:0016820,hydrolase activity, acting on acid anhydrides, catalyzing transmembrane movement of substances|GO:0046933,proton-transporting ATP synthase activity, rotational mechanism|GO:0015077,monovalent inorganic cation transm…	zma01100,Metabolic pathways|zma00195,Photosynthesis|zma00190,Oxidative phosphorylation
P93805	Phosphoglucomutase, cytoplasmic 2 OS=Zea mays PE=2 SV=2 - [PGMC2_MAIZE]	66.04	6	6	29	268	1.036	1.03	1.005	0.869	0.744	0.786	583	63	5.71	1.28001	0.00408722	P93805	GO:0044238,primary metabolic process|GO:0044710,single-organism metabolic process|GO:0005975,carbohydrate metabolic process|GO:0005996,monosaccharide metabolic process|GO:0019318,hexose metabolic process|GO:0071704,organic substance metabolic process|GO:0008152,metabolic process|GO:0044723,single-organism carbohydrate metabolic process|GO:0006006,glucose metabolic process|GO:0044699,single-organi…	GO:0005737,cytoplasm|GO:0044464,cell part|GO:0005623,cell|GO:0005622,intracellular|GO:0044424,intracellular part	GO:0043169,cation binding|GO:0016853,isomerase activity|GO:0000287,magnesium ion binding|GO:0043167,ion binding|GO:0003824,catalytic activity|GO:0004614,phosphoglucomutase activity|GO:0005488,binding|GO:0016868,intramolecular transferase activity, phosphotransferases|GO:0016866,intramolecular transferase activity|GO:0046872,metal ion binding	zma00010,Glycolysis / Gluconeogenesis|zma00520,Amino sugar and nucleotide sugar metabolism|zma00052,Galactose metabolism|zma01100,Metabolic pathways|zma01110,Biosynthesis of secondary metabolites|zma00030,Pentose phosphate pathway|zma00500,Starch and sucrose metabolism|zma00230,Purine metabolism
B6TI65	Fructose-bisphosphate aldolase OS=Zea mays PE=2 SV=1 - [B6TI65_MAIZE]	68.3	3	13	21	1125	1.136	1.141	1.139	0.883	0.867	0.886	388	41.8	7.83	1.29579	1.66e-06	IDP1438	GO:0009185,ribonucleoside diphosphate metabolic process|GO:0006732,coenzyme metabolic process|GO:0009141,nucleoside triphosphate metabolic process|GO:0009144,purine nucleoside triphosphate metabolic process|GO:0019752,carboxylic acid metabolic process|GO:0044723,single-organism carbohydrate metabolic process|GO:0034641,cellular nitrogen compound metabolic process|GO:0006807,nitrogen compound meta…	0	GO:0016829,lyase activity|GO:0016830,carbon-carbon lyase activity|GO:0016832,aldehyde-lyase activity|GO:0003824,catalytic activity|GO:0004332,fructose-bisphosphate aldolase activity	zma01230,Biosynthesis of amino acids|zma00010,Glycolysis / Gluconeogenesis|zma00710,Carbon fixation in photosynthetic organisms|zma01100,Metabolic pathways|zma01110,Biosynthesis of secondary metabolites|zma01200,Carbon metabolism|zma00030,Pentose phosphate pathway|zma00051,Fructose and mannose metabolism
B6TCZ3	Malate dehydrogenase OS=Zea mays PE=2 SV=1 - [B6TCZ3_MAIZE]	28.68	2	2	9	63	0.884	0.92	0.956	0.783	0.669	0.678	394	41.1	7.74	1.29599	0.0075321	pco143139c	GO:0019752,carboxylic acid metabolic process|GO:0006099,tricarboxylic acid cycle|GO:0009060,aerobic respiration|GO:0044281,small molecule metabolic process|GO:0006091,generation of precursor metabolites and energy|GO:0072350,tricarboxylic acid metabolic process|GO:0044699,single-organism process|GO:0044710,single-organism metabolic process|GO:0071704,organic substance metabolic process|GO:0044238…	0	GO:0016614,oxidoreductase activity, acting on CH-OH group of donors|GO:0016615,malate dehydrogenase activity|GO:0016616,oxidoreductase activity, acting on the CH-OH group of donors, NAD or NADP as acceptor|GO:0003824,catalytic activity|GO:0030060,L-malate dehydrogenase activity|GO:0016491,oxidoreductase activity	zma00270,Cysteine and methionine metabolism|zma00020,Citrate cycle (TCA cycle)|zma00710,Carbon fixation in photosynthetic organisms|zma00620,Pyruvate metabolism|zma01100,Metabolic pathways|zma00630,Glyoxylate and dicarboxylate metabolism|zma01110,Biosynthesis of secondary metabolites|zma01200,Carbon metabolism
C0PLN9	D-3-phosphoglycerate dehydrogenase OS=Zea mays GN=ZEAMMB73_Zm00001d026472 PE=2 SV=1 - [C0PLN9_MAIZE]	36.76	6	2	17	86	1.098	1.092	1.114	0.871	0.768	0.879	612	63.9	7.28	1.31199	0.00195272	umc2594	GO:0019752,carboxylic acid metabolic process|GO:0044249,cellular biosynthetic process|GO:0006807,nitrogen compound metabolic process|GO:0044281,small molecule metabolic process|GO:0044283,small molecule biosynthetic process|GO:0009069,serine family amino acid metabolic process|GO:0044699,single-organism process|GO:1901576,organic substance biosynthetic process|GO:0044710,single-organism metabolic…	0	GO:0043168,anion binding|GO:0050662,coenzyme binding|GO:0016614,oxidoreductase activity, acting on CH-OH group of donors|GO:0016616,oxidoreductase activity, acting on the CH-OH group of donors, NAD or NADP as acceptor|GO:0043177,organic acid binding|GO:0051287,NAD binding|GO:0031406,carboxylic acid binding|GO:0000166,nucleotide binding|GO:0036094,small molecule binding|GO:0003824,catalytic activi…	zma00260,Glycine, serine and threonine metabolism|zma01200,Carbon metabolism|zma01100,Metabolic pathways|zma01230,Biosynthesis of amino acids
A0A1D6M2M3	Chlorophyll synthase chloroplastic OS=Zea mays GN=ZEAMMB73_Zm00001d037984 PE=4 SV=1 - [A0A1D6M2M3_MAIZE]	11.05	6	3	3	4	1.01	0.992	1.042	0.692	0.858	0.765	362	38.9	8.29	1.31482	0.0083632	LOC100274372	GO:0080090,regulation of primary metabolic process|GO:0019222,regulation of metabolic process|GO:0019682,glyceraldehyde-3-phosphate metabolic process|GO:0051667,establishment of plastid localization|GO:0006778,porphyrin-containing compound metabolic process|GO:0006779,porphyrin-containing compound biosynthetic process|GO:0061024,membrane organization|GO:0044281,small molecule metabolic process|GO…	GO:0031976,plastid thylakoid|GO:0043229,intracellular organelle|GO:0043227,membrane-bounded organelle|GO:0043226,organelle|GO:0031224,intrinsic component of membrane|GO:0009579,thylakoid|GO:0009534,chloroplast thylakoid|GO:0031984,organelle subcompartment|GO:0016021,integral component of membrane|GO:0016020,membrane|GO:0044435,plastid part|GO:0044434,chloroplast part|GO:0005737,cytoplasm|GO:00095…	GO:0004659,prenyltransferase activity|GO:0003824,catalytic activity|GO:0046408,chlorophyll synthetase activity|GO:0016765,transferase activity, transferring alkyl or aryl (other than methyl) groups|GO:0016740,transferase activity	zma00860,Porphyrin and chlorophyll metabolism|zma01100,Metabolic pathways|zma01110,Biosynthesis of secondary metabolites
Q41736	Ferredoxin-NADP reductase (Fragment) OS=Zea mays PE=1 SV=1 - [Q41736_MAIZE]	25.38	6	5	7	19	1.02	1.01	1.041	0.717	0.768	0.848	327	36.4	8.16	1.31583	0.00328358	Zm.4068	GO:0008152,metabolic process|GO:0044710,single-organism metabolic process|GO:0044699,single-organism process|GO:0055114,oxidation-reduction process	0	GO:0016731,oxidoreductase activity, acting on iron-sulfur proteins as donors, NAD or NADP as acceptor|GO:0016730,oxidoreductase activity, acting on iron-sulfur proteins as donors|GO:0004324,ferredoxin-NADP+ reductase activity|GO:0003824,catalytic activity|GO:0016491,oxidoreductase activity	zma01100,Metabolic pathways|zma00195,Photosynthesis
A0A1D6FSN1	Metacaspase type II OS=Zea mays GN=ZEAMMB73_Zm00001d010672 PE=4 SV=1 - [A0A1D6FSN1_MAIZE]	55.8	1	5	9	463	1.056	1.035	1.004	0.722	0.807	0.811	181	18.6	4.55	1.32229	0.00158284	LOC100381624	GO:0009185,ribonucleoside diphosphate metabolic process|GO:0006732,coenzyme metabolic process|GO:0009141,nucleoside triphosphate metabolic process|GO:0009144,purine nucleoside triphosphate metabolic process|GO:0019752,carboxylic acid metabolic process|GO:0044723,single-organism carbohydrate metabolic process|GO:0034641,cellular nitrogen compound metabolic process|GO:0006807,nitrogen compound meta…	0	GO:0016772,transferase activity, transferring phosphorus-containing groups|GO:0016301,kinase activity|GO:0016774,phosphotransferase activity, carboxyl group as acceptor|GO:0003824,catalytic activity|GO:0016740,transferase activity|GO:0004618,phosphoglycerate kinase activity	zma01230,Biosynthesis of amino acids|zma00010,Glycolysis / Gluconeogenesis|zma00710,Carbon fixation in photosynthetic organisms|zma01100,Metabolic pathways|zma01110,Biosynthesis of secondary metabolites|zma01200,Carbon metabolism
B6T3B2	Oxygen-evolving enhancer protein 1 OS=Zea mays GN=LOC100272890 PE=2 SV=1 - [B6T3B2_MAIZE]	64.13	2	5	21	2444	1.132	1.148	1.144	0.865	0.858	0.849	329	34.5	5.64	1.3314	2e-06	LOC100272890	GO:0043467,regulation of generation of precursor metabolites and energy|GO:0019222,regulation of metabolic process|GO:0042549,photosystem II stabilization|GO:0019684,photosynthesis, light reaction|GO:0009987,cellular process|GO:0031323,regulation of cellular metabolic process|GO:0042548,regulation of photosynthesis, light reaction|GO:0044237,cellular metabolic process|GO:0050794,regulation of cel…	GO:0034357,photosynthetic membrane|GO:0019898,extrinsic component of membrane|GO:0009654,photosystem II oxygen evolving complex|GO:0031224,intrinsic component of membrane|GO:0009579,thylakoid|GO:0016021,integral component of membrane|GO:0016020,membrane|GO:0044436,thylakoid part|GO:1902494,catalytic complex|GO:1990204,oxidoreductase complex|GO:0042651,thylakoid membrane|GO:0043234,protein complex…	GO:0043169,cation binding|GO:0043167,ion binding|GO:0005488,binding|GO:0046872,metal ion binding|GO:0005509,calcium ion binding	zma01100,Metabolic pathways|zma00195,Photosynthesis
B4F9R9	Oxygen-evolving enhancer protein 1 OS=Zea mays PE=2 SV=1 - [B4F9R9_MAIZE]	63.88	2	5	21	2182	1.16	1.153	1.162	0.849	0.876	0.868	335	35.1	5.66	1.34071	4.24e-06	LOC100272890	GO:0043467,regulation of generation of precursor metabolites and energy|GO:0019222,regulation of metabolic process|GO:0042549,photosystem II stabilization|GO:0019684,photosynthesis, light reaction|GO:0009987,cellular process|GO:0031323,regulation of cellular metabolic process|GO:0042548,regulation of photosynthesis, light reaction|GO:0044237,cellular metabolic process|GO:0050794,regulation of cel…	GO:0034357,photosynthetic membrane|GO:0019898,extrinsic component of membrane|GO:0009654,photosystem II oxygen evolving complex|GO:0031224,intrinsic component of membrane|GO:0009579,thylakoid|GO:0016021,integral component of membrane|GO:0016020,membrane|GO:0044436,thylakoid part|GO:1902494,catalytic complex|GO:1990204,oxidoreductase complex|GO:0042651,thylakoid membrane|GO:0043234,protein complex…	GO:0043169,cation binding|GO:0043167,ion binding|GO:0005488,binding|GO:0046872,metal ion binding|GO:0005509,calcium ion binding	zma01100,Metabolic pathways|zma00195,Photosynthesis
Q9SLP6	Ferredoxin OS=Zea mays GN=L-FNRI PE=1 SV=1 - [Q9SLP6_MAIZE]	62.25	5	11	21	537	1.074	1.092	1.069	0.814	0.796	0.816	355	39.3	8.32	1.33337	8.9e-06	L-FNRI	GO:0008152,metabolic process|GO:0044710,single-organism metabolic process|GO:0044699,single-organism process|GO:0055114,oxidation-reduction process	0	GO:0097159,organic cyclic compound binding|GO:0000166,nucleotide binding|GO:0036094,small molecule binding|GO:0003824,catalytic activity|GO:0005488,binding|GO:1901363,heterocyclic compound binding|GO:1901265,nucleoside phosphate binding|GO:0016491,oxidoreductase activity	zma01100,Metabolic pathways|zma00195,Photosynthesis
B4F8P6	Malic enzyme OS=Zea mays GN=me3 PE=2 SV=1 - [B4F8P6_MAIZE]	55.66	5	2	30	1462	1.327	1.32	1.295	1.002	1.003	0.943	636	69.8	6.62	1.33749	0.000113118	MOD1	GO:0043648,dicarboxylic acid metabolic process|GO:0044710,single-organism metabolic process|GO:0006082,organic acid metabolic process|GO:0044699,single-organism process|GO:0009987,cellular process|GO:0019752,carboxylic acid metabolic process|GO:0071704,organic substance metabolic process|GO:0044763,single-organism cellular process|GO:0044281,small molecule metabolic process|GO:0008152,metabolic p…	GO:0005737,cytoplasm|GO:0009536,plastid|GO:0043231,intracellular membrane-bounded organelle|GO:0044464,cell part|GO:0044444,cytoplasmic part|GO:0005623,cell|GO:0005622,intracellular|GO:0043229,intracellular organelle|GO:0044424,intracellular part|GO:0043227,membrane-bounded organelle|GO:0043226,organelle|GO:0009507,chloroplast	GO:0051287,NAD binding|GO:0008948,oxaloacetate decarboxylase activity|GO:0005488,binding|GO:0000166,nucleotide binding|GO:1901363,heterocyclic compound binding|GO:1901265,nucleoside phosphate binding|GO:0016491,oxidoreductase activity|GO:0043169,cation binding|GO:0016829,lyase activity|GO:0043167,ion binding|GO:0046872,metal ion binding|GO:0050662,coenzyme binding|GO:0036094,small molecule bindin…	zma00620,Pyruvate metabolism|zma01200,Carbon metabolism|zma01100,Metabolic pathways|zma00710,Carbon fixation in photosynthetic organisms
B4FT19	Oxygen evolving enhancer protein 3 containing protein OS=Zea mays PE=2 SV=1 - [B4FT19_MAIZE]	44.16	3	8	8	124	1.127	1.111	1.113	0.82	0.834	0.779	231	25.3	7.8	1.37683	5.99e-05	LOC100273120	GO:0009893,positive regulation of metabolic process|GO:0019222,regulation of metabolic process|GO:0009311,oligosaccharide metabolic process|GO:0044249,cellular biosynthetic process|GO:0009250,glucan biosynthetic process|GO:0034645,cellular macromolecule biosynthetic process|GO:0006091,generation of precursor metabolites and energy|GO:0016051,carbohydrate biosynthetic process|GO:0050789,regulation…	GO:0034357,photosynthetic membrane|GO:0031976,plastid thylakoid|GO:0019898,extrinsic component of membrane|GO:0043229,intracellular organelle|GO:0009654,photosystem II oxygen evolving complex|GO:0043226,organelle|GO:0009579,thylakoid|GO:0009534,chloroplast thylakoid|GO:0031984,organelle subcompartment|GO:0043227,membrane-bounded organelle|GO:0016020,membrane|GO:0044436,thylakoid part|GO:0044435,p…	GO:0043169,cation binding|GO:0043167,ion binding|GO:0005488,binding|GO:0009055,electron carrier activity|GO:0045156,electron transporter, transferring electrons within the cyclic electron transport pathway of photosynthesis activity|GO:0046872,metal ion binding|GO:0005509,calcium ion binding	zma01100,Metabolic pathways|zma00195,Photosynthesis
C0P9F5	Chlorophyll a-b binding protein, chloroplastic OS=Zea mays PE=2 SV=1 - [C0P9F5_MAIZE]	21.43	3	3	7	142	1.16	1.127	1.133	0.776	0.858	0.847	196	21.4	5.81	1.37793	0.000343808	LOC100283212	GO:0044267,cellular protein metabolic process|GO:0044260,cellular macromolecule metabolic process|GO:0044238,primary metabolic process|GO:0019538,protein metabolic process|GO:0044237,cellular metabolic process|GO:0019684,photosynthesis, light reaction|GO:0009987,cellular process|GO:0006464,cellular protein modification process|GO:0015979,photosynthesis|GO:0071704,organic substance metabolic proce…	GO:0034357,photosynthetic membrane|GO:0043229,intracellular organelle|GO:0043227,membrane-bounded organelle|GO:0043226,organelle|GO:0031224,intrinsic component of membrane|GO:0005737,cytoplasm|GO:0009536,plastid|GO:0016021,integral component of membrane|GO:0016020,membrane|GO:0044436,thylakoid part|GO:0009507,chloroplast|GO:0009579,thylakoid|GO:0032991,macromolecular complex|GO:0009523,photosyste…	GO:0043169,cation binding|GO:0016168,chlorophyll binding|GO:0046906,tetrapyrrole binding|GO:0097159,organic cyclic compound binding|GO:0043167,ion binding|GO:0005488,binding|GO:0046872,metal ion binding|GO:1901363,heterocyclic compound binding	zma00196,Photosynthesis - antenna proteins
B4FTL9	Sugar transporter SWEET OS=Zea mays GN=LOC100282708 PE=2 SV=1 - [B4FTL9_MAIZE]	13.25	1	2	3	15	0.912	0.919	0.887	1.267	1.262	1.311	302	32.9	9.54	0.707766	3.64e-05	LOC100282708	GO:0006810,transport|GO:0008643,carbohydrate transport|GO:0044765,single-organism transport|GO:1902578,single-organism localization|GO:0071702,organic substance transport|GO:0051234,establishment of localization|GO:0051179,localization|GO:0044699,single-organism process	GO:0044425,membrane part|GO:0016021,integral component of membrane|GO:0016020,membrane|GO:0031224,intrinsic component of membrane	0	0
B6T037	Chlorophyll a-b binding protein, chloroplastic OS=Zea mays PE=2 SV=1 - [B6T037_MAIZE]	46.31	7	8	10	423	1.188	1.196	1.176	0.887	0.836	0.845	244	26.3	8.31	1.38671	3.89e-05	Zm.41417	GO:0044267,cellular protein metabolic process|GO:0044260,cellular macromolecule metabolic process|GO:0044238,primary metabolic process|GO:0019538,protein metabolic process|GO:0044237,cellular metabolic process|GO:0019684,photosynthesis, light reaction|GO:0009987,cellular process|GO:0006464,cellular protein modification process|GO:0015979,photosynthesis|GO:0071704,organic substance metabolic proce…	GO:0034357,photosynthetic membrane|GO:0043229,intracellular organelle|GO:0043227,membrane-bounded organelle|GO:0043226,organelle|GO:0031224,intrinsic component of membrane|GO:0005737,cytoplasm|GO:0009536,plastid|GO:0016021,integral component of membrane|GO:0016020,membrane|GO:0044436,thylakoid part|GO:0009507,chloroplast|GO:0009579,thylakoid|GO:0009523,photosystem II|GO:0043234,protein complex|GO…	GO:0016168,chlorophyll binding|GO:0046906,tetrapyrrole binding|GO:0097159,organic cyclic compound binding|GO:0005488,binding|GO:1901363,heterocyclic compound binding	zma00196,Photosynthesis - antenna proteins|zma01100,Metabolic pathways
A0A1D6DQG3	Acetyl-coenzyme A synthetase OS=Zea mays PE=3 SV=1 - [A0A1D6DQG3_MAIZE]	24.53	9	10	14	47	1.093	1.099	1.108	0.733	0.784	0.853	632	70.1	6.05	1.3923	0.000893361	Zm.11660	GO:0006637,acyl-CoA metabolic process|GO:0006732,coenzyme metabolic process|GO:0019752,carboxylic acid metabolic process|GO:0044249,cellular biosynthetic process|GO:0009108,coenzyme biosynthetic process|GO:0044281,small molecule metabolic process|GO:0044699,single-organism process|GO:1901576,organic substance biosynthetic process|GO:0044710,single-organism metabolic process|GO:0044711,single-orga…	0	GO:0035639,purine ribonucleoside triphosphate binding|GO:0005488,binding|GO:0043167,ion binding|GO:1901363,heterocyclic compound binding|GO:1901265,nucleoside phosphate binding|GO:0001882,nucleoside binding|GO:0043168,anion binding|GO:0043169,cation binding|GO:0000166,nucleotide binding|GO:0001883,purine nucleoside binding|GO:0032549,ribonucleoside binding|GO:0017076,purine nucleotide binding|GO:…	zma00640,Propanoate metabolism|zma00010,Glycolysis / Gluconeogenesis|zma00620,Pyruvate metabolism|zma01100,Metabolic pathways|zma01110,Biosynthesis of secondary metabolites|zma01200,Carbon metabolism
P05348	Ribulose bisphosphate carboxylase small chain, chloroplastic OS=Zea mays GN=RBCS PE=1 SV=1 - [RBS_MAIZE]	66.47	1	6	12	1785	1.089	1.079	1.069	0.762	0.746	0.731	170	19.1	8.91	1.4461	6.34e-06	RBCS	GO:0044249,cellular biosynthetic process|GO:0015977,carbon fixation|GO:0015979,photosynthesis|GO:0044699,single-organism process|GO:1901576,organic substance biosynthetic process|GO:0044710,single-organism metabolic process|GO:0044711,single-organism biosynthetic process|GO:0019685,photosynthesis, dark reaction|GO:0071704,organic substance metabolic process|GO:0019253,reductive pentose-phosphate …	GO:0005737,cytoplasm|GO:0009536,plastid|GO:0043231,intracellular membrane-bounded organelle|GO:0044464,cell part|GO:0044444,cytoplasmic part|GO:0005623,cell|GO:0005622,intracellular|GO:0043229,intracellular organelle|GO:0044424,intracellular part|GO:0043227,membrane-bounded organelle|GO:0043226,organelle|GO:0009507,chloroplast	GO:0004497,monooxygenase activity|GO:0016984,ribulose-bisphosphate carboxylase activity|GO:0016829,lyase activity|GO:0016830,carbon-carbon lyase activity|GO:0016831,carboxy-lyase activity|GO:0003824,catalytic activity|GO:0016491,oxidoreductase activity	zma01200,Carbon metabolism|zma01100,Metabolic pathways|zma00630,Glyoxylate and dicarboxylate metabolism|zma00710,Carbon fixation in photosynthetic organisms
A0A1D6NVZ7	Transketolase 1 OS=Zea mays GN=ZEAMMB73_Zm00001d045451 PE=4 SV=1 - [A0A1D6NVZ7_MAIZE]	54.48	4	5	29	1547	1.134	1.152	1.162	0.787	0.795	0.789	736	79	6.61	1.45451	1.84e-06	LOC100279513	GO:0008152,metabolic process	0	GO:0004802,transketolase activity|GO:0003824,catalytic activity|GO:0016740,transferase activity|GO:0016744,transferase activity, transferring aldehyde or ketonic groups	zma01230,Biosynthesis of amino acids|zma00710,Carbon fixation in photosynthetic organisms|zma01100,Metabolic pathways|zma01110,Biosynthesis of secondary metabolites|zma01200,Carbon metabolism|zma00030,Pentose phosphate pathway
B4FAW3	Photosystem I reaction center subunit II OS=Zea mays GN=LOC100191984 PE=2 SV=1 - [B4FAW3_MAIZE]	63.32	4	2	12	589	1.281	1.194	1.161	0.705	0.778	0.795	199	21.6	9.76	1.59596	0.000561926	LOC100191984	GO:0008152,metabolic process|GO:0009987,cellular process|GO:0015979,photosynthesis|GO:0044237,cellular metabolic process	GO:0043234,protein complex|GO:0009579,thylakoid|GO:0009522,photosystem I|GO:0009521,photosystem|GO:0034357,photosynthetic membrane|GO:0016020,membrane|GO:0044464,cell part|GO:0009538,photosystem I reaction center|GO:0005623,cell|GO:0005622,intracellular|GO:0098796,membrane protein complex|GO:0044436,thylakoid part|GO:0044424,intracellular part|GO:0044425,membrane part|GO:0032991,macromolecular co…	0	zma01100,Metabolic pathways|zma00195,Photosynthesis
B6TH55	Photosystem I reaction center subunit IV A OS=Zea mays PE=2 SV=1 - [B6TH55_MAIZE]	54.68	2	2	5	588	1.213	1.209	1.199	0.704	0.702	0.716	139	14.8	9.79	1.70525	1.33e-07	GRMZM2G016066	GO:0008152,metabolic process|GO:0009987,cellular process|GO:0015979,photosynthesis|GO:0044237,cellular metabolic process	GO:0043234,protein complex|GO:0009579,thylakoid|GO:0009522,photosystem I|GO:0009521,photosystem|GO:0034357,photosynthetic membrane|GO:0016020,membrane|GO:0044464,cell part|GO:0009538,photosystem I reaction center|GO:0005623,cell|GO:0005622,intracellular|GO:0098796,membrane protein complex|GO:0044436,thylakoid part|GO:0044424,intracellular part|GO:0044425,membrane part|GO:0032991,macromolecular co…	0	zma01100,Metabolic pathways|zma00195,Photosynthesis
B6SQZ7	16kDa membrane protein OS=Zea mays PE=2 SV=1 - [B6SQZ7_MAIZE]	7.09	2	2	2	71	1.205	1.239	1.237	0.802	0.798	0.789	127	14.4	9.77	1.5406	3.45e-06	pco139896	GO:0019220,regulation of phosphate metabolic process|GO:0080090,regulation of primary metabolic process|GO:0019222,regulation of metabolic process|GO:0006470,protein dephosphorylation|GO:0044281,small molecule metabolic process|GO:0044283,small molecule biosynthetic process|GO:0015979,photosynthesis|GO:0071840,cellular component organization or biogenesis|GO:0044710,single-organism metabolic proc…	GO:0034357,photosynthetic membrane|GO:0043229,intracellular organelle|GO:0043227,membrane-bounded organelle|GO:0043226,organelle|GO:0031224,intrinsic component of membrane|GO:0009579,thylakoid|GO:0009536,plastid|GO:0016021,integral component of membrane|GO:0016020,membrane|GO:0044436,thylakoid part|GO:0005737,cytoplasm|GO:0032991,macromolecular complex|GO:0009507,chloroplast|GO:0043234,protein co…	0	zma00195,Photosynthesis
P24993	Photosystem II reaction center protein H OS=Zea mays GN=psbH PE=1 SV=2 - [PSBH_MAIZE]	42.47	1	3	3	98	1.135	1.183	1.146	0.723	0.693	0.706	73	7.8	8.57	1.63294	1.2e-05	psbH	GO:0009987,cellular process|GO:0031647,regulation of protein stability|GO:0044237,cellular metabolic process|GO:0050821,protein stabilization|GO:0065007,biological regulation|GO:0008152,metabolic process|GO:0065008,regulation of biological quality|GO:0015979,photosynthesis	GO:0055035,plastid thylakoid membrane|GO:0034357,photosynthetic membrane|GO:0031976,plastid thylakoid|GO:0043229,intracellular organelle|GO:0005622,intracellular|GO:0043227,membrane-bounded organelle|GO:0043226,organelle|GO:0031224,intrinsic component of membrane|GO:0009535,chloroplast thylakoid membrane|GO:0009534,chloroplast thylakoid|GO:0031984,organelle subcompartment|GO:0016021,integral comp…	GO:0043168,anion binding|GO:0005488,binding|GO:0042301,phosphate ion binding|GO:0043167,ion binding	zma01100,Metabolic pathways|zma00195,Photosynthesis
O24561	Chlorophyll a/b-binding protein CP29 OS=Zea mays GN=Lhcb4*1 PE=2 SV=1 - [O24561_MAIZE]	38.49	3	4	12	1034	1.199	1.189	1.181	0.657	0.708	0.722	291	31.4	5.5	1.70991	1.77e-05	Lhcb4*1	GO:0044267,cellular protein metabolic process|GO:0044260,cellular macromolecule metabolic process|GO:0044238,primary metabolic process|GO:0019538,protein metabolic process|GO:0044237,cellular metabolic process|GO:0019684,photosynthesis, light reaction|GO:0009987,cellular process|GO:0006464,cellular protein modification process|GO:0015979,photosynthesis|GO:0071704,organic substance metabolic proce…	GO:0034357,photosynthetic membrane|GO:0043229,intracellular organelle|GO:0043227,membrane-bounded organelle|GO:0043226,organelle|GO:0031224,intrinsic component of membrane|GO:0005737,cytoplasm|GO:0009536,plastid|GO:0016021,integral component of membrane|GO:0016020,membrane|GO:0044436,thylakoid part|GO:0009507,chloroplast|GO:0009579,thylakoid|GO:0032991,macromolecular complex|GO:0009523,photosyste…	GO:0043169,cation binding|GO:0016168,chlorophyll binding|GO:0046906,tetrapyrrole binding|GO:0097159,organic cyclic compound binding|GO:0043167,ion binding|GO:0005488,binding|GO:0046872,metal ion binding|GO:1901363,heterocyclic compound binding	zma00196,Photosynthesis - antenna proteins|zma01100,Metabolic pathways
C0P7H4	Chlorophyll a-b binding protein, chloroplastic OS=Zea mays PE=2 SV=1 - [C0P7H4_MAIZE]	50.31	1	2	5	668	1.143	1.153	1.162	0.63	0.699	0.742	159	16.7	4.88	1.66988	0.000149142	Lhcb5-1	GO:0051049,regulation of transport|GO:0044281,small molecule metabolic process|GO:0044283,small molecule biosynthetic process|GO:0015979,photosynthesis|GO:1901360,organic cyclic compound metabolic process|GO:0044710,single-organism metabolic process|GO:0044711,single-organism biosynthetic process|GO:0010033,response to organic substance|GO:0006364,rRNA processing|GO:0034470,ncRNA processing|GO:00…	GO:0055035,plastid thylakoid membrane|GO:0034357,photosynthetic membrane|GO:0031976,plastid thylakoid|GO:0043229,intracellular organelle|GO:0009517,PSII associated light-harvesting complex II|GO:0030076,light-harvesting complex|GO:0005622,intracellular|GO:0043227,membrane-bounded organelle|GO:0043226,organelle|GO:0031224,intrinsic component of membrane|GO:0009535,chloroplast thylakoid membrane|GO…	GO:0043169,cation binding|GO:0016168,chlorophyll binding|GO:0046906,tetrapyrrole binding|GO:0097159,organic cyclic compound binding|GO:0043167,ion binding|GO:0005488,binding|GO:0046872,metal ion binding|GO:1901363,heterocyclic compound binding	zma00196,Photosynthesis - antenna proteins|zma01100,Metabolic pathways
B6TPR6	Electron transfer flavoprotein beta-subunit OS=Zea mays GN=ZEAMMB73_Zm00001d025025 PE=2 SV=1 - [B6TPR6_MAIZE]	25.88	3	5	5	14	0.99	0.996	1.001	0.821	0.77	0.831	255	27.5	7.77	1.23366	0.00058698	LOC100284068	0	0	GO:0009055,electron carrier activity	0
A0A1D6GFT4	O-Glycosyl hydrolase family 17 protein OS=Zea mays GN=ZEAMMB73_Zm00001d013097 PE=3 SV=1 - [A0A1D6GFT4_MAIZE]	5.23	3	2	2	4	0.787	0.787		1.395	1.483		344	37.4	6.7	0.547127	0.00461353	LOC100192029	GO:0044238,primary metabolic process|GO:0005975,carbohydrate metabolic process|GO:0008152,metabolic process|GO:0071704,organic substance metabolic process	0	GO:0016787,hydrolase activity|GO:0003824,catalytic activity|GO:0016798,hydrolase activity, acting on glycosyl bonds|GO:0004553,hydrolase activity, hydrolyzing O-glycosyl compounds	0
A0A1D6JTD3	Sugar transport protein 13 OS=Zea mays GN=ZEAMMB73_Zm00001d028230 PE=3 SV=1 - [A0A1D6JTD3_MAIZE]	7.78	1	4	4	7	0.752	0.58	0.768	1.143	0.911	1.19	514	56.6	8.87	0.647631	0.0222488	AC208897.3_FG004	GO:0006865,amino acid transport|GO:0006820,anion transport|GO:0051179,localization|GO:0034219,carbohydrate transmembrane transport|GO:0044699,single-organism process|GO:0008645,hexose transport|GO:0008643,carbohydrate transport|GO:0071705,nitrogen compound transport|GO:0071702,organic substance transport|GO:0035428,hexose transmembrane transport|GO:0006810,transport|GO:0015849,organic acid transp…	GO:0016021,integral component of membrane|GO:0016020,membrane|GO:0055044,symplast|GO:0031224,intrinsic component of membrane|GO:0009506,plasmodesma|GO:0005911,cell-cell junction|GO:0044425,membrane part|GO:0030054,cell junction	GO:0015295,solute:proton symporter activity|GO:0015291,secondary active transmembrane transporter activity|GO:1901476,carbohydrate transporter activity|GO:0009679,hexose:proton symporter activity|GO:0015149,hexose transmembrane transporter activity|GO:0005402,cation:sugar symporter activity|GO:0015145,monosaccharide transmembrane transporter activity|GO:0015144,carbohydrate transmembrane transpor…	0
A0EVF9	UDPG-flavonoid 3-O-glucosyl transferase (Fragment) OS=Zea mays GN=bz PE=3 SV=1 - [A0EVF9_MAIZE]	14.71	24	4	4	6	0.843	0.703	0.65	1.298	1.102	1.236	333	35	5.49	0.603813	0.00419344	BZ1	GO:0009718,anthocyanin-containing compound biosynthetic process|GO:0044710,single-organism metabolic process|GO:0044711,single-organism biosynthetic process|GO:0042440,pigment metabolic process|GO:1901576,organic substance biosynthetic process|GO:0046283,anthocyanin-containing compound metabolic process|GO:0009812,flavonoid metabolic process|GO:0009813,flavonoid biosynthetic process|GO:0071704,or…	0	GO:0035251,UDP-glucosyltransferase activity|GO:0046527,glucosyltransferase activity|GO:0003824,catalytic activity|GO:0016740,transferase activity|GO:0016757,transferase activity, transferring glycosyl groups|GO:0016758,transferase activity, transferring hexosyl groups|GO:0008194,UDP-glycosyltransferase activity|GO:0047213,anthocyanidin 3-O-glucosyltransferase activity	zma01100,Metabolic pathways|zma01110,Biosynthesis of secondary metabolites|zma00942,Anthocyanin biosynthesis
B6TXJ8	Glycoside hydrolase, family 28 OS=Zea mays PE=2 SV=1 - [B6TXJ8_MAIZE]	11.16	3	3	3	6	0.889	0.952	0.933	1.351	1.597	1.63	439	47.1	6.05	0.60584	0.00262264	LOC100284797	GO:0044238,primary metabolic process|GO:0005975,carbohydrate metabolic process|GO:0071704,organic substance metabolic process|GO:0009987,cellular process|GO:0016043,cellular component organization|GO:0071554,cell wall organization or biogenesis|GO:0071555,cell wall organization|GO:0045229,external encapsulating structure organization|GO:0008152,metabolic process|GO:0071840,cellular component orga…	GO:0005576,extracellular region	GO:0016787,hydrolase activity|GO:0016798,hydrolase activity, acting on glycosyl bonds|GO:0004650,polygalacturonase activity|GO:0003824,catalytic activity|GO:0004553,hydrolase activity, hydrolyzing O-glycosyl compounds	0
A0A1D6HI70	Ribose-phosphate pyrophosphokinase 4 OS=Zea mays GN=ZEAMMB73_Zm00001d017832 PE=4 SV=1 - [A0A1D6HI70_MAIZE]	2.04	3	2	2	4	0.933	0.883	0.874	1.307	1.757	1.519	1178	131.2	5.9	0.586856	0.00858436	Zm.21532	0	0	0	0
Q52R10	Cytochrome c oxidase subunit 1 (Fragment) OS=Zea mays GN=cox1 PE=2 SV=1 - [Q52R10_MAIZE]	3.23	2	2	2	4	0.859	0.896	0.9	1.48	1.414	1.301	495	54.5	8.66	0.632698	0.000680714	cox1	GO:1902600,hydrogen ion transmembrane transport|GO:0009141,nucleoside triphosphate metabolic process|GO:0009144,purine nucleoside triphosphate metabolic process|GO:0009167,purine ribonucleoside monophosphate metabolic process|GO:0034641,cellular nitrogen compound metabolic process|GO:0009060,aerobic respiration|GO:0044281,small molecule metabolic process|GO:0009161,ribonucleoside monophosphate me…	GO:0044464,cell part|GO:0031975,envelope|GO:0043229,intracellular organelle|GO:0071944,cell periphery|GO:0043227,membrane-bounded organelle|GO:0043226,organelle|GO:0031224,intrinsic component of membrane|GO:0005737,cytoplasm|GO:0031090,organelle membrane|GO:0016021,integral component of membrane|GO:0016020,membrane|GO:0005740,mitochondrial envelope|GO:0005739,mitochondrion|GO:0031967,organelle en…	GO:0005488,binding|GO:1901363,heterocyclic compound binding|GO:0016491,oxidoreductase activity|GO:0043169,cation binding|GO:0046914,transition metal ion binding|GO:0015077,monovalent inorganic cation transmembrane transporter activity|GO:0043167,ion binding|GO:0005506,iron ion binding|GO:0046872,metal ion binding|GO:0015002,heme-copper terminal oxidase activity|GO:0004129,cytochrome-c oxidase act…	0
B6SXL7	Carotenoid isomerase OS=Zea mays PE=2 SV=1 - [B6SXL7_MAIZE]	16.13	5	3	6	14	0.902	0.774	0.79	1.232	1.29	1.343	589	64.1	7.87	0.637726	0.000821085	CRTISO1	GO:0044249,cellular biosynthetic process|GO:0044699,single-organism process|GO:1901576,organic substance biosynthetic process|GO:0044710,single-organism metabolic process|GO:0044711,single-organism biosynthetic process|GO:0042440,pigment metabolic process|GO:0071704,organic substance metabolic process|GO:0016108,tetraterpenoid metabolic process|GO:0016109,tetraterpenoid biosynthetic process|GO:00…	0	GO:0003824,catalytic activity|GO:0016853,isomerase activity|GO:0016491,oxidoreductase activity	0
A0A1D6GKM3	Glucan endo-13-beta-glucosidase 7 OS=Zea mays GN=ZEAMMB73_Zm00001d013573 PE=3 SV=1 - [A0A1D6GKM3_MAIZE]	10.58	4	4	4	11	0.994	1.023	0.963	1.409	1.292	1.479	463	47.2	5.31	0.713156	0.00220653	LOC100281994	GO:0044238,primary metabolic process|GO:0005975,carbohydrate metabolic process|GO:0008152,metabolic process|GO:0071704,organic substance metabolic process	0	GO:0016787,hydrolase activity|GO:0003824,catalytic activity|GO:0016798,hydrolase activity, acting on glycosyl bonds|GO:0004553,hydrolase activity, hydrolyzing O-glycosyl compounds	0
A0A1D6FZX5	Cytochrome P450 family 72 subfamily A polypeptide 8 OS=Zea mays GN=ZEAMMB73_Zm00001d011418 PE=3 SV=1 - [A0A1D6FZX5_MAIZE]	4.4	5	2	2	2	0.906		0.882	1.235		1.346	432	49.8	8.16	0.692939	0.0196525	LOC100384816	GO:0008152,metabolic process|GO:0044710,single-organism metabolic process|GO:0044699,single-organism process|GO:0055114,oxidation-reduction process	0	GO:0043169,cation binding|GO:0004497,monooxygenase activity|GO:0046914,transition metal ion binding|GO:0020037,heme binding|GO:0046906,tetrapyrrole binding|GO:0097159,organic cyclic compound binding|GO:0016705,oxidoreductase activity, acting on paired donors, with incorporation or reduction of molecular oxygen|GO:0043167,ion binding|GO:0003824,catalytic activity|GO:0005488,binding|GO:0005506,iron…	0
C0PGK6	Glycosyltransferase OS=Zea mays GN=ZEAMMB73_Zm00001d039643 PE=2 SV=1 - [C0PGK6_MAIZE]	8.19	2	3	3	3	0.897	1.004	1.069	1.662	1.514	1.372	525	55.8	6.04	0.652838	0.00571862	GRMZM2G479038	GO:0008152,metabolic process	0	GO:0016758,transferase activity, transferring hexosyl groups|GO:0016740,transferase activity|GO:0016757,transferase activity, transferring glycosyl groups|GO:0003824,catalytic activity	0
B4FVY2	NADH dehydrogenase [ubiquinone] 1 beta subcomplex subunit 2 OS=Zea mays GN=ZEAMMB73_Zm00001d038839 PE=2 SV=1 - [B4FVY2_MAIZE]	37.5	5	3	3	12	0.98	0.963	0.917	1.298	1.517	1.292	80	8.7	8.87	0.696481	0.00553367	Zm.67256	0	GO:0044464,cell part|GO:1990204,oxidoreductase complex|GO:0043229,intracellular organelle|GO:0043227,membrane-bounded organelle|GO:0043226,organelle|GO:0005737,cytoplasm|GO:0031090,organelle membrane|GO:0098796,membrane protein complex|GO:0016020,membrane|GO:0098803,respiratory chain complex|GO:0044444,cytoplasmic part|GO:0005739,mitochondrion|GO:0098800,inner mitochondrial membrane protein compl…	0	0
B6ST45	Cytochrome P450 CYP81A9 OS=Zea mays PE=2 SV=1 - [B6ST45_MAIZE]	20.35	6	7	7	10	0.967	1.022	1.013	1.477	1.264	1.397	521	57	8.98	0.725557	0.00413686	Zm.21324	GO:0008152,metabolic process|GO:0044710,single-organism metabolic process|GO:0044699,single-organism process|GO:0055114,oxidation-reduction process	0	GO:0043169,cation binding|GO:0004497,monooxygenase activity|GO:0046914,transition metal ion binding|GO:0020037,heme binding|GO:0046906,tetrapyrrole binding|GO:0097159,organic cyclic compound binding|GO:0016705,oxidoreductase activity, acting on paired donors, with incorporation or reduction of molecular oxygen|GO:0043167,ion binding|GO:0003824,catalytic activity|GO:0005488,binding|GO:0005506,iron…	0
B4FTH1	Sugar transporter SWEET OS=Zea mays PE=2 SV=1 - [B4FTH1_MAIZE]	12.54	2	2	3	4		0.881	0.861		1.209	1.187	295	32.3	9.61	0.727034	0.00218927	LOC100282708	GO:0006810,transport|GO:0008643,carbohydrate transport|GO:0044765,single-organism transport|GO:1902578,single-organism localization|GO:0071702,organic substance transport|GO:0051234,establishment of localization|GO:0051179,localization|GO:0044699,single-organism process	GO:0044425,membrane part|GO:0016021,integral component of membrane|GO:0016020,membrane|GO:0031224,intrinsic component of membrane	0	0
B6SU66	Glycosyltransferase OS=Zea mays PE=2 SV=1 - [B6SU66_MAIZE]	24.8	3	8	8	19	0.953	0.993	1.031	1.373	1.265	1.281	500	52.6	5.29	0.759398	0.00150244	Zm.73783	GO:0008152,metabolic process	0	GO:0016758,transferase activity, transferring hexosyl groups|GO:0016740,transferase activity|GO:0016757,transferase activity, transferring glycosyl groups|GO:0003824,catalytic activity	0
A0A1D6ICF3	UDP-glycosyltransferase 71B1 OS=Zea mays GN=ZEAMMB73_Zm00001d021572 PE=4 SV=1 - [A0A1D6ICF3_MAIZE]	18.09	15	12	13	63	0.871	0.908	0.929	1.228	1.121	1.063	962	103.5	6.54	0.793578	0.0101107	LOC100282080	GO:0008152,metabolic process	0	GO:0016758,transferase activity, transferring hexosyl groups|GO:0016740,transferase activity|GO:0016757,transferase activity, transferring glycosyl groups|GO:0003824,catalytic activity	0
O64909	Glucose-6-phosphate/phosphate translocator 2 OS=Zea mays GN=gpt PE=2 SV=1 - [O64909_MAIZE]	9.04	11	3	3	18	0.772	0.752	0.785	0.951	1.15	0.932	387	42.2	9.79	0.76094	0.0261629	Zm.368	GO:0006810,transport|GO:0051179,localization|GO:0051234,establishment of localization	GO:0044425,membrane part|GO:0016021,integral component of membrane|GO:0016020,membrane|GO:0031224,intrinsic component of membrane	GO:0005215,transporter activity	0
A0A1D6FDX7	Glucose translocator1 OS=Zea mays GN=ZEAMMB73_Zm00001d008567 PE=3 SV=1 - [A0A1D6FDX7_MAIZE]	9.61	9	2	3	7	0.945	0.786	0.896	0.601	0.751	0.63	281	30	9.1	1.32537	0.0307867	LOC100277355	GO:0006810,transport|GO:0009987,cellular process|GO:0051179,localization|GO:0044765,single-organism transport|GO:0044763,single-organism cellular process|GO:1902578,single-organism localization|GO:0051234,establishment of localization|GO:0055085,transmembrane transport|GO:0044699,single-organism process	GO:0044425,membrane part|GO:0016021,integral component of membrane|GO:0016020,membrane|GO:0031224,intrinsic component of membrane	GO:0022891,substrate-specific transmembrane transporter activity|GO:0005215,transporter activity|GO:0022857,transmembrane transporter activity|GO:0022892,substrate-specific transporter activity	0
A0A1D6JEV1	Starch synthase IIIb-1 OS=Zea mays GN=ZEAMMB73_Zm00001d026337 PE=3 SV=1 - [A0A1D6JEV1_MAIZE]	22.02	30	15	21	59	1.159	1.129	1.175	0.871	0.974	0.913	1190	133.8	5.67	1.25532	0.0020472	Zm.96321	GO:0008152,metabolic process	0	GO:0004373,glycogen (starch) synthase activity|GO:2001070,starch binding|GO:0035251,UDP-glucosyltransferase activity|GO:0030247,polysaccharide binding|GO:0030246,carbohydrate binding|GO:0046527,glucosyltransferase activity|GO:0003824,catalytic activity|GO:0016740,transferase activity|GO:0005488,binding|GO:0016757,transferase activity, transferring glycosyl groups|GO:0016758,transferase activity, …	0
B6TEH8	Glycosyltransferase OS=Zea mays PE=2 SV=1 - [B6TEH8_MAIZE]	14.19	6	5	6	12	1.024	1.011	1.02	1.388	1.365	1.424	451	49.3	5.57	0.731752	2.91e-05	LOC100191664	GO:0008152,metabolic process	0	GO:0016758,transferase activity, transferring hexosyl groups|GO:0016740,transferase activity|GO:0016757,transferase activity, transferring glycosyl groups|GO:0003824,catalytic activity	0
A0A059Q8L8	NADH-plastoquinone oxidoreductase subunit 5 OS=Zea mays subsp. mays GN=ndhF PE=3 SV=1 - [A0A059Q8L8_MAIZE]	18.83	3	15	15	200	1.126	1.124	1.107	0.83	0.871	0.841	738	83	8.95	1.32099	3.7e-05	ndhF	GO:0009141,nucleoside triphosphate metabolic process|GO:0009144,purine nucleoside triphosphate metabolic process|GO:0009167,purine ribonucleoside monophosphate metabolic process|GO:0034641,cellular nitrogen compound metabolic process|GO:0006807,nitrogen compound metabolic process|GO:0044281,small molecule metabolic process|GO:0009161,ribonucleoside monophosphate metabolic process|GO:0009123,nucle…	GO:0055035,plastid thylakoid membrane|GO:0034357,photosynthetic membrane|GO:0031976,plastid thylakoid|GO:0043229,intracellular organelle|GO:0005622,intracellular|GO:0043227,membrane-bounded organelle|GO:0043226,organelle|GO:0031224,intrinsic component of membrane|GO:0009535,chloroplast thylakoid membrane|GO:0009534,chloroplast thylakoid|GO:0031984,organelle subcompartment|GO:0016021,integral comp…	GO:0005488,binding|GO:0003824,catalytic activity|GO:0008137,NADH dehydrogenase (ubiquinone) activity|GO:0016655,oxidoreductase activity, acting on NAD(P)H, quinone or similar compound as acceptor|GO:0050136,NADH dehydrogenase (quinone) activity|GO:0016651,oxidoreductase activity, acting on NAD(P)H|GO:0048037,cofactor binding|GO:0048038,quinone binding|GO:0003954,NADH dehydrogenase activity|GO:001…	zma01100,Metabolic pathways|zma00190,Oxidative phosphorylation
B4FH62	NAD(P)-binding Rossmann-fold superfamily protein OS=Zea mays GN=ZEAMMB73_Zm00001d011069 PE=2 SV=1 - [B4FH62_MAIZE]	61.74	2	13	15	130	1.112	1.076	1.095	0.8	0.821	0.861	298	31.8	9.04	1.32295	0.000212175	cl63430_1	0	0	0	0
P25706	NAD(P)H-quinone oxidoreductase subunit 1, chloroplastic OS=Zea mays GN=ndhA PE=2 SV=3 - [NU1C_MAIZE]	23.2	2	6	6	132	1.117	1.132	1.116	0.865	0.846	0.826	362	40.5	4.94	1.32634	2.43e-05	ndhA	GO:0044710,single-organism metabolic process|GO:0019684,photosynthesis, light reaction|GO:0009987,cellular process|GO:0044237,cellular metabolic process|GO:0055114,oxidation-reduction process|GO:0008152,metabolic process|GO:0006091,generation of precursor metabolites and energy|GO:0015979,photosynthesis|GO:0044699,single-organism process	GO:0055035,plastid thylakoid membrane|GO:0034357,photosynthetic membrane|GO:0031976,plastid thylakoid|GO:0043229,intracellular organelle|GO:0005622,intracellular|GO:0043227,membrane-bounded organelle|GO:0043226,organelle|GO:0031224,intrinsic component of membrane|GO:0009535,chloroplast thylakoid membrane|GO:0009534,chloroplast thylakoid|GO:0031984,organelle subcompartment|GO:0016021,integral comp…	GO:0005488,binding|GO:0003824,catalytic activity|GO:0016655,oxidoreductase activity, acting on NAD(P)H, quinone or similar compound as acceptor|GO:0048037,cofactor binding|GO:0016651,oxidoreductase activity, acting on NAD(P)H|GO:0048038,quinone binding|GO:0016491,oxidoreductase activity	zma01100,Metabolic pathways|zma00190,Oxidative phosphorylation
A0A1D6K0T8	NADH ubiquinone oxidoreductase1 OS=Zea mays GN=ZEAMMB73_Zm00001d028918 PE=4 SV=1 - [A0A1D6K0T8_MAIZE]	32.37	4	4	5	21	0.974	0.938	0.927	1.262	1.262	1.282	173	19.4	4.75	0.745758	3.42e-05	LOC100280838	GO:0044710,single-organism metabolic process|GO:0015980,energy derivation by oxidation of organic compounds|GO:0009987,cellular process|GO:0044237,cellular metabolic process|GO:0022900,electron transport chain|GO:0045333,cellular respiration|GO:0044699,single-organism process|GO:0008152,metabolic process|GO:0022904,respiratory electron transport chain|GO:0044763,single-organism cellular process|G…	GO:0044464,cell part|GO:0031975,envelope|GO:0043229,intracellular organelle|GO:0043227,membrane-bounded organelle|GO:0043226,organelle|GO:0005737,cytoplasm|GO:0031090,organelle membrane|GO:0016020,membrane|GO:0005740,mitochondrial envelope|GO:0005739,mitochondrion|GO:0031967,organelle envelope|GO:0031966,mitochondrial membrane|GO:0043231,intracellular membrane-bounded organelle|GO:0019866,organel…	GO:0003824,catalytic activity|GO:0016651,oxidoreductase activity, acting on NAD(P)H|GO:0016491,oxidoreductase activity	0
A0A1D6LXE6	Glycosyltransferase OS=Zea mays GN=ZEAMMB73_Zm00001d037384 PE=3 SV=1 - [A0A1D6LXE6_MAIZE]	13.25	2	4	6	11		1.155	1.077		0.887	0.911	483	52	5.59	1.24137	0.0335042	Zm.7788	GO:0044238,primary metabolic process|GO:0019752,carboxylic acid metabolic process|GO:0090304,nucleic acid metabolic process|GO:0044249,cellular biosynthetic process|GO:0034641,cellular nitrogen compound metabolic process|GO:0006807,nitrogen compound metabolic process|GO:0044281,small molecule metabolic process|GO:0034645,cellular macromolecule biosynthetic process|GO:0034660,ncRNA metabolic proce…	GO:0005737,cytoplasm|GO:0044464,cell part|GO:0005623,cell|GO:0005622,intracellular|GO:0044424,intracellular part	GO:0035639,purine ribonucleoside triphosphate binding|GO:0005488,binding|GO:0043167,ion binding|GO:1901363,heterocyclic compound binding|GO:1901265,nucleoside phosphate binding|GO:0001882,nucleoside binding|GO:0043168,anion binding|GO:0004812,aminoacyl-tRNA ligase activity|GO:0000166,nucleotide binding|GO:0016740,transferase activity|GO:0001883,purine nucleoside binding|GO:0032549,ribonucleoside …	0
A0A1D6ICG6	Glycosyltransferase OS=Zea mays GN=ZEAMMB73_Zm00001d021577 PE=3 SV=1 - [A0A1D6ICG6_MAIZE]	21.04	12	6	7	17	0.881	0.873	1.019	1.202	1.2	1.051	480	51.1	6.15	0.803057	0.0305755	Zm.37644	GO:0008152,metabolic process	0	GO:0016758,transferase activity, transferring hexosyl groups|GO:0016740,transferase activity|GO:0016757,transferase activity, transferring glycosyl groups|GO:0003824,catalytic activity	0
B6SKI1	Photosystem I reaction center subunit II OS=Zea mays PE=2 SV=1 - [B6SKI1_MAIZE]	55.39	4	1	11	568	1.25	1.306	1.277	0.873	0.839	0.895	204	22	9.76	1.47016	5.66779e-05	LOC100191984	GO:0008152,metabolic process|GO:0009987,cellular process|GO:0015979,photosynthesis|GO:0044237,cellular metabolic process	GO:0043234,protein complex|GO:0009579,thylakoid|GO:0009522,photosystem I|GO:0009521,photosystem|GO:0034357,photosynthetic membrane|GO:0016020,membrane|GO:0044464,cell part|GO:0009538,photosystem I reaction center|GO:0005623,cell|GO:0005622,intracellular|GO:0098796,membrane protein complex|GO:0044436,thylakoid part|GO:0044424,intracellular part|GO:0044425,membrane part|GO:0032991,macromolecular co…	0	zma01100,Metabolic pathways|zma00195,Photosynthesis
B6T097	Photosystem I reaction center subunit IV A OS=Zea mays PE=2 SV=1 - [B6T097_MAIZE]	49.52	1	1	4	528	1.159	1.176	1.146	0.771	0.758	0.815	105	11.3	9.99	1.48509	4.05697e-05	GRMZM2G016066	GO:0008152,metabolic process|GO:0009987,cellular process|GO:0015979,photosynthesis|GO:0044237,cellular metabolic process	GO:0043234,protein complex|GO:0009579,thylakoid|GO:0009522,photosystem I|GO:0009521,photosystem|GO:0034357,photosynthetic membrane|GO:0016020,membrane|GO:0044464,cell part|GO:0009538,photosystem I reaction center|GO:0005623,cell|GO:0005622,intracellular|GO:0098796,membrane protein complex|GO:0044436,thylakoid part|GO:0044424,intracellular part|GO:0044425,membrane part|GO:0032991,macromolecular co…	0	zma01100,Metabolic pathways|zma00195,Photosynthesis
P60138	Photosystem II reaction center protein L OS=Zea mays GN=psbL PE=3 SV=1 - [PSBL_MAIZE]	36.84	1	1	1	5	0.941	0.859	0.959	1.318	1.373	1.375	38	4.5	4.5	0.678596	0.000262704	psbL	GO:0008152,metabolic process|GO:0009987,cellular process|GO:0015979,photosynthesis|GO:0044237,cellular metabolic process	GO:0055035,plastid thylakoid membrane|GO:0034357,photosynthetic membrane|GO:0031976,plastid thylakoid|GO:0043229,intracellular organelle|GO:0005622,intracellular|GO:0043227,membrane-bounded organelle|GO:0043226,organelle|GO:0031224,intrinsic component of membrane|GO:0009535,chloroplast thylakoid membrane|GO:0009534,chloroplast thylakoid|GO:0031984,organelle subcompartment|GO:0016021,integral comp…	0	zma01100,Metabolic pathways|zma00195,Photosynthesis
A0A1D6N1Y4	Photosystem II reaction center Psb28 protein OS=Zea mays GN=ZEAMMB73_Zm00001d042172 PE=3 SV=1 - [A0A1D6N1Y4_MAIZE]	10.28	5	1	1	7	1.159	1.185	1.196	0.727	0.679	0.697	107	12.1	5.05	1.68348	1.17532e-05	LOC100284876	GO:0008152,metabolic process|GO:0009987,cellular process|GO:0015979,photosynthesis|GO:0044237,cellular metabolic process	GO:0043234,protein complex|GO:0009579,thylakoid|GO:0032991,macromolecular complex|GO:0009523,photosystem II|GO:0009521,photosystem|GO:0009654,photosystem II oxygen evolving complex|GO:0034357,photosynthetic membrane|GO:0016020,membrane|GO:0044464,cell part|GO:0005623,cell|GO:1990204,oxidoreductase complex|GO:0098796,membrane protein complex|GO:0044436,thylakoid part|GO:0044424,intracellular part|…	0	zma01100,Metabolic pathways|zma00195,Photosynthesis
A0A1D6P022	UDP-glycosyltransferase 88A1 OS=Zea mays GN=ZEAMMB73_Zm00001d045952 PE=4 SV=1 - [A0A1D6P022_MAIZE]	2.82	3	1	1	2	0.819	0.771		1.31	1.302		284	31.2	5.44	0.608601	0.00226486	Zm.19683	GO:0008152,metabolic process	0	GO:0016758,transferase activity, transferring hexosyl groups|GO:0016740,transferase activity|GO:0016757,transferase activity, transferring glycosyl groups|GO:0003824,catalytic activity	0
K7U4A7	UDP-glycosyltransferase 89B1 OS=Zea mays GN=ZEAMMB73_Zm00001d052813 PE=4 SV=1 - [K7U4A7_MAIZE]	2.11	1	1	1	2	0.765	0.682		1.448	1.535		475	49.7	6.27	0.485164	0.00609033	Zm.127404	GO:0008152,metabolic process	0	GO:0016758,transferase activity, transferring hexosyl groups|GO:0016740,transferase activity|GO:0016757,transferase activity, transferring glycosyl groups|GO:0003824,catalytic activity	0
Protein and amino acids metabolism
A0A1D6ILX8	Ribosomal protein S5 domain 2-like superfamily protein OS=Zea mays GN=ZEAMMB73_Zm00001d022386 PE=3 SV=1 - [A0A1D6ILX8_MAIZE]	8.7	1	3	3	7	0.782	0.76	0.744	1.519	1.607	1.654	414	45.4	5.66	0.478363	3.53e-05	Zm.44689	GO:0044249,cellular biosynthetic process|GO:0034641,cellular nitrogen compound metabolic process|GO:0006807,nitrogen compound metabolic process|GO:0034645,cellular macromolecule biosynthetic process|GO:1901576,organic substance biosynthetic process|GO:0044267,cellular protein metabolic process|GO:0044260,cellular macromolecule metabolic process|GO:0043043,peptide biosynthetic process|GO:0071704,o…	GO:0005737,cytoplasm|GO:0032991,macromolecular complex|GO:0005840,ribosome|GO:0043232,intracellular non-membrane-bounded organelle|GO:0044464,cell part|GO:0044444,cytoplasmic part|GO:0005623,cell|GO:0030529,ribonucleoprotein complex|GO:0043229,intracellular organelle|GO:0043228,non-membrane-bounded organelle|GO:0044424,intracellular part|GO:0005622,intracellular|GO:0043226,organelle	GO:0003735,structural constituent of ribosome|GO:0005198,structural molecule activity	zma03010,Ribosome
B4FTW5	60S ribosomal protein L7-1 OS=Zea mays GN=ZEAMMB73_Zm00001d050193 PE=2 SV=1 - [B4FTW5_MAIZE]	53.06	14	3	15	131	0.955	0.965	0.943	1.319	1.456	1.507	245	28.3	10.13	0.668767	0.0011209	LOC100282330	0	GO:0005737,cytoplasm|GO:0032991,macromolecular complex|GO:0005840,ribosome|GO:0043232,intracellular non-membrane-bounded organelle|GO:0044464,cell part|GO:0044444,cytoplasmic part|GO:0005623,cell|GO:0030529,ribonucleoprotein complex|GO:0043229,intracellular organelle|GO:0043228,non-membrane-bounded organelle|GO:0044424,intracellular part|GO:0005622,intracellular|GO:0043226,organelle	0	zma03010,Ribosome
B6SHZ1	40S ribosomal protein S5 OS=Zea mays GN=ZEAMMB73_Zm00001d008387 PE=2 SV=1 - [B6SHZ1_MAIZE]	53.77	5	4	10	103	1.021	0.915	0.88	1.172	1.341	1.409	199	22.4	9.77	0.718034	0.0108779	LOC100193240	GO:0044249,cellular biosynthetic process|GO:0034641,cellular nitrogen compound metabolic process|GO:0006807,nitrogen compound metabolic process|GO:0034645,cellular macromolecule biosynthetic process|GO:1901576,organic substance biosynthetic process|GO:0044267,cellular protein metabolic process|GO:0044260,cellular macromolecule metabolic process|GO:0043043,peptide biosynthetic process|GO:0071704,o…	GO:0005737,cytoplasm|GO:0005622,intracellular|GO:0032991,macromolecular complex|GO:0005840,ribosome|GO:0043232,intracellular non-membrane-bounded organelle|GO:0044464,cell part|GO:0044444,cytoplasmic part|GO:0005623,cell|GO:0044391,ribosomal subunit|GO:0044446,intracellular organelle part|GO:0043229,intracellular organelle|GO:0043228,non-membrane-bounded organelle|GO:0044424,intracellular part|GO…	GO:0097159,organic cyclic compound binding|GO:0005198,structural molecule activity|GO:0003735,structural constituent of ribosome|GO:0003723,RNA binding|GO:0003676,nucleic acid binding|GO:1901363,heterocyclic compound binding|GO:0005488,binding	zma03010,Ribosome
P49079	Bifunctional aspartokinase/homoserine dehydrogenase 1, chloroplastic OS=Zea mays GN=AKHSDH1 PE=2 SV=1 - [AKH1_MAIZE]	6.74	11	6	6	10	1.002	0.942	0.987	1.336	1.338	1.358	920	100.3	7.42	0.726652	4.63e-05	AKHSDH1	GO:0044238,primary metabolic process|GO:0016310,phosphorylation|GO:0019752,carboxylic acid metabolic process|GO:0006553,lysine metabolic process|GO:0044249,cellular biosynthetic process|GO:0006807,nitrogen compound metabolic process|GO:0009067,aspartate family amino acid biosynthetic process|GO:0009066,aspartate family amino acid metabolic process|GO:0044283,small molecule biosynthetic process|GO…	GO:0005737,cytoplasm|GO:0009536,plastid|GO:0043231,intracellular membrane-bounded organelle|GO:0044464,cell part|GO:0044444,cytoplasmic part|GO:0005623,cell|GO:0005622,intracellular|GO:0043229,intracellular organelle|GO:0044424,intracellular part|GO:0043227,membrane-bounded organelle|GO:0043226,organelle|GO:0009507,chloroplast	GO:0019202,amino acid kinase activity|GO:0035639,purine ribonucleoside triphosphate binding|GO:0005488,binding|GO:0016774,phosphotransferase activity, carboxyl group as acceptor|GO:0016597,amino acid binding|GO:1901363,heterocyclic compound binding|GO:0001883,purine nucleoside binding|GO:0001882,nucleoside binding|GO:0043168,anion binding|GO:0050662,coenzyme binding|GO:0050661,NADP binding|GO:000…	zma00260,Glycine, serine and threonine metabolism|zma00261,Monobactam biosynthesis|zma00270,Cysteine and methionine metabolism|zma01230,Biosynthesis of amino acids|zma00300,Lysine biosynthesis|zma01100,Metabolic pathways|zma01110,Biosynthesis of secondary metabolites
B6T8M0	RNA binding protein OS=Zea mays PE=2 SV=1 - [B6T8M0_MAIZE]	9.73	2	2	2	3	0.936	0.762	0.926	1.152	1.316	1.117	226	25.3	10.92	0.732129	0.0185522	rpl23-A	GO:0044249,cellular biosynthetic process|GO:0034641,cellular nitrogen compound metabolic process|GO:0006807,nitrogen compound metabolic process|GO:0034645,cellular macromolecule biosynthetic process|GO:1901576,organic substance biosynthetic process|GO:0044267,cellular protein metabolic process|GO:0044260,cellular macromolecule metabolic process|GO:0043043,peptide biosynthetic process|GO:0071704,o…	GO:0005737,cytoplasm|GO:0009536,plastid|GO:0032991,macromolecular complex|GO:0005840,ribosome|GO:0043232,intracellular non-membrane-bounded organelle|GO:0044464,cell part|GO:0044444,cytoplasmic part|GO:0005623,cell|GO:0030529,ribonucleoprotein complex|GO:0043229,intracellular organelle|GO:0043228,non-membrane-bounded organelle|GO:0044424,intracellular part|GO:0009507,chloroplast|GO:0043227,membra…	GO:0036094,small molecule binding|GO:0005198,structural molecule activity|GO:0097159,organic cyclic compound binding|GO:0000166,nucleotide binding|GO:0003735,structural constituent of ribosome|GO:0003723,RNA binding|GO:0003676,nucleic acid binding|GO:0019843,rRNA binding|GO:1901363,heterocyclic compound binding|GO:1901265,nucleoside phosphate binding|GO:0005488,binding	zma03010,Ribosome
B6T4U2	Vegetative storage protein PNI288 OS=Zea mays PE=2 SV=1 - [B6T4U2_MAIZE]	7.12	2	2	2	4	1.227	1.21		1.648	1.661		365	39.7	6.11	0.736606	0.000587639	LOC100193148	GO:0071704,organic substance metabolic process|GO:0006139,nucleobase-containing compound metabolic process|GO:0044710,single-organism metabolic process|GO:1901564,organonitrogen compound metabolic process|GO:0044238,primary metabolic process|GO:0044699,single-organism process|GO:1901360,organic cyclic compound metabolic process|GO:0009987,cellular process|GO:0006725,cellular aromatic compound met…	0	GO:0003824,catalytic activity	zma01100,Metabolic pathways|zma00270,Cysteine and methionine metabolism
B6TMH0	60S ribosomal protein L27 OS=Zea mays PE=2 SV=1 - [B6TMH0_MAIZE]	41.61	2	2	6	46	1.022	1.041	0.979	0.783	0.767	0.732	137	15.6	10.48	1.33327	0.000439588	GRMZM2G016250	GO:0044249,cellular biosynthetic process|GO:0034641,cellular nitrogen compound metabolic process|GO:0006807,nitrogen compound metabolic process|GO:0034645,cellular macromolecule biosynthetic process|GO:1901576,organic substance biosynthetic process|GO:0044267,cellular protein metabolic process|GO:0044260,cellular macromolecule metabolic process|GO:0043043,peptide biosynthetic process|GO:0071704,o…	GO:0005737,cytoplasm|GO:0032991,macromolecular complex|GO:0005840,ribosome|GO:0043232,intracellular non-membrane-bounded organelle|GO:0044464,cell part|GO:0044444,cytoplasmic part|GO:0005623,cell|GO:0030529,ribonucleoprotein complex|GO:0043229,intracellular organelle|GO:0043228,non-membrane-bounded organelle|GO:0044424,intracellular part|GO:0005622,intracellular|GO:0043226,organelle	GO:0003735,structural constituent of ribosome|GO:0005198,structural molecule activity	zma03010,Ribosome
B6U880	NADPH:adrenodoxin oxidoreductase, mitochondrial OS=Zea mays PE=2 SV=1 - [B6U880_MAIZE]	4.03	3	2	2	6	0.917	0.896	0.925	1.163	1.215	1.286	496	54.3	8.88	0.74761	0.00109395	GRMZM2G375064	GO:0044238,primary metabolic process|GO:0044283,small molecule biosynthetic process|GO:0019752,carboxylic acid metabolic process|GO:0044249,cellular biosynthetic process|GO:0006807,nitrogen compound metabolic process|GO:0044281,small molecule metabolic process|GO:0009064,glutamine family amino acid metabolic process|GO:0044699,single-organism process|GO:1901576,organic substance biosynthetic proc…	0	GO:0015930,glutamate synthase activity|GO:0005488,binding|GO:0000166,nucleotide binding|GO:1901363,heterocyclic compound binding|GO:1901265,nucleoside phosphate binding|GO:0016491,oxidoreductase activity|GO:0043168,anion binding|GO:0050662,coenzyme binding|GO:0050660,flavin adenine dinucleotide binding|GO:0051540,metal cluster binding|GO:0046914,transition metal ion binding|GO:0016040,glutamate s…	zma01230,Biosynthesis of amino acids|zma00250,Alanine, aspartate and glutamate metabolism|zma01100,Metabolic pathways|zma01110,Biosynthesis of secondary metabolites|zma00910,Nitrogen metabolism
A0A1D6NFJ2	Glutamate synthase 1 [NADH] chloroplastic OS=Zea mays GN=ZEAMMB73_Zm00001d043845 PE=4 SV=1 - [A0A1D6NFJ2_MAIZE]	12.82	84	24	24	59	0.924	0.912	0.888	1.109	1.213	1.265	2153	235.3	6.92	0.75947	0.00359996	GRMZM2G375064	GO:0044238,primary metabolic process|GO:0044283,small molecule biosynthetic process|GO:0019752,carboxylic acid metabolic process|GO:0044249,cellular biosynthetic process|GO:0006807,nitrogen compound metabolic process|GO:0044281,small molecule metabolic process|GO:0009064,glutamine family amino acid metabolic process|GO:0044699,single-organism process|GO:1901576,organic substance biosynthetic proc…	0	GO:0015930,glutamate synthase activity|GO:0005488,binding|GO:0000166,nucleotide binding|GO:1901363,heterocyclic compound binding|GO:1901265,nucleoside phosphate binding|GO:0016491,oxidoreductase activity|GO:0043168,anion binding|GO:0050662,coenzyme binding|GO:0050660,flavin adenine dinucleotide binding|GO:0051540,metal cluster binding|GO:0046914,transition metal ion binding|GO:0016040,glutamate s…	zma01230,Biosynthesis of amino acids|zma00250,Alanine, aspartate and glutamate metabolism|zma01100,Metabolic pathways|zma01110,Biosynthesis of secondary metabolites|zma00910,Nitrogen metabolism
A0A1D6M1V7	Signal peptidase I OS=Zea mays GN=ZEAMMB73_Zm00001d037926 PE=3 SV=1 - [A0A1D6M1V7_MAIZE]	12.35	10	2	2	8	0.917	0.931	0.965	1.192	1.248	1.313	162	18.5	6.27	0.749638	0.00114941	gpm882	GO:0044267,cellular protein metabolic process|GO:0051604,protein maturation|GO:1901564,organonitrogen compound metabolic process|GO:0043603,cellular amide metabolic process|GO:0044260,cellular macromolecule metabolic process|GO:0044238,primary metabolic process|GO:0019538,protein metabolic process|GO:0009987,cellular process|GO:0010467,gene expression|GO:0044237,cellular metabolic process|GO:0006…	GO:0044425,membrane part|GO:0016021,integral component of membrane|GO:0016020,membrane|GO:0031224,intrinsic component of membrane	GO:0016787,hydrolase activity|GO:0008233,peptidase activity|GO:0003824,catalytic activity	zma03060,Protein export
B6THV4	Alliin lyase OS=Zea mays PE=2 SV=1 - [B6THV4_MAIZE]	8.64	5	4	4	7	1.131		1.055	1.419		1.488	486	53.5	6.33	0.75176	0.0194769	vt2	GO:0008152,metabolic process	0	GO:0016846,carbon-sulfur lyase activity|GO:0003824,catalytic activity|GO:0016829,lyase activity|GO:0008483,transaminase activity|GO:0016740,transferase activity|GO:0016769,transferase activity, transferring nitrogenous groups	zma01100,Metabolic pathways|zma00380,Tryptophan metabolism
B6T6Q7	Aspartate carbamoyltransferase 1 OS=Zea mays PE=2 SV=1 - [B6T6Q7_MAIZE]	12.09	4	5	5	8	0.872	0.923	0.901	1.232	1.138	1.192	364	40.4	7.72	0.756967	0.00075736	Zm.1138	GO:0019752,carboxylic acid metabolic process|GO:0072528,pyrimidine-containing compound biosynthetic process|GO:0044249,cellular biosynthetic process|GO:0034641,cellular nitrogen compound metabolic process|GO:0006807,nitrogen compound metabolic process|GO:0044281,small molecule metabolic process|GO:0046112,nucleobase biosynthetic process|GO:1901362,organic cyclic compound biosynthetic process|GO:0…	0	GO:0043168,anion binding|GO:0003824,catalytic activity|GO:0043177,organic acid binding|GO:0031406,carboxylic acid binding|GO:0043167,ion binding|GO:0036094,small molecule binding|GO:0016743,carboxyl- or carbamoyltransferase activity|GO:0016740,transferase activity|GO:0016741,transferase activity, transferring one-carbon groups|GO:0005488,binding|GO:0016597,amino acid binding|GO:0004070,aspartate …	zma00250,Alanine, aspartate and glutamate metabolism|zma01100,Metabolic pathways|zma00240,Pyrimidine metabolism
B6SYU9	Signal recognition particle 14 kDa protein OS=Zea mays PE=2 SV=1 - [B6SYU9_MAIZE]	21.37	6	3	3	5	0.904	0.891	0.964	1.284	1.011	1.254	131	14.8	10.24	0.777648	0.0418744	LOC100383868	GO:0008104,protein localization|GO:0006613,cotranslational protein targeting to membrane|GO:0006612,protein targeting to membrane|GO:0006614,SRP-dependent cotranslational protein targeting to membrane|GO:0061024,membrane organization|GO:0051641,cellular localization|GO:0044699,single-organism process|GO:0070972,protein localization to endoplasmic reticulum|GO:0070727,cellular macromolecule locali…	GO:0005786,signal recognition particle, endoplasmic reticulum targeting|GO:0005737,cytoplasm|GO:0032991,macromolecular complex|GO:0044464,cell part|GO:0005623,cell|GO:0030529,ribonucleoprotein complex|GO:0044444,cytoplasmic part|GO:0048500,signal recognition particle|GO:0044424,intracellular part|GO:0005622,intracellular	GO:0030942,endoplasmic reticulum signal peptide binding|GO:0042277,peptide binding|GO:0005048,signal sequence binding|GO:0033218,amide binding|GO:0008312,7S RNA binding|GO:0003723,RNA binding|GO:0003676,nucleic acid binding|GO:0097159,organic cyclic compound binding|GO:1901363,heterocyclic compound binding|GO:0005488,binding	zma03060,Protein export
K7VV41	Amidophosphoribosyltransferase OS=Zea mays GN=Zm.22181 PE=3 SV=1 - [K7VV41_MAIZE]	20.74	1	7	9	28	0.941	0.915	0.895	1.151	1.17	1.176	540	58.1	7.27	0.786451	8.07e-05	Zm.22181	GO:0046390,ribose phosphate biosynthetic process|GO:0009167,purine ribonucleoside monophosphate metabolic process|GO:0034641,cellular nitrogen compound metabolic process|GO:0009165,nucleotide biosynthetic process|GO:0046040,IMP metabolic process|GO:0044281,small molecule metabolic process|GO:0009161,ribonucleoside monophosphate metabolic process|GO:0046112,nucleobase biosynthetic process|GO:00091…	0	GO:0043169,cation binding|GO:0004044,amidophosphoribosyltransferase activity|GO:0051540,metal cluster binding|GO:0051536,iron-sulfur cluster binding|GO:0043167,ion binding|GO:0003824,catalytic activity|GO:0016740,transferase activity|GO:0005488,binding|GO:0016757,transferase activity, transferring glycosyl groups|GO:0016763,transferase activity, transferring pentosyl groups|GO:0046872,metal ion b…	zma00250,Alanine, aspartate and glutamate metabolism|zma01100,Metabolic pathways|zma01110,Biosynthesis of secondary metabolites|zma00230,Purine metabolism
A0A1D6GQ42	Cell division cycle protein 48 OS=Zea mays GN=ZEAMMB73_Zm00001d014124 PE=4 SV=1 - [A0A1D6GQ42_MAIZE]	46.98	18	5	33	160	0.925	0.965	0.958	1.112	1.152	1.326	811	90.1	5.2	0.79353	0.0208823	ZEAMMB73_027527	GO:0008152,metabolic process	0	GO:0035639,purine ribonucleoside triphosphate binding|GO:0005488,binding|GO:0043167,ion binding|GO:1901363,heterocyclic compound binding|GO:1901265,nucleoside phosphate binding|GO:0001882,nucleoside binding|GO:0043168,anion binding|GO:0000166,nucleotide binding|GO:0001883,purine nucleoside binding|GO:0032549,ribonucleoside binding|GO:0017076,purine nucleotide binding|GO:0005524,ATP binding|GO:001…	zma04141,Protein processing in endoplasmic reticulum
A0A1D6NV83	Proteasome subunit beta type OS=Zea mays GN=ZEAMMB73_Zm00001d045315 PE=3 SV=1 - [A0A1D6NV83_MAIZE]	39.38	3	8	8	38	0.97	0.964	0.98	1.213	1.193	1.264	226	24.4	8.24	0.794096	0.000302134	pco130904	GO:0051603,proteolysis involved in cellular protein catabolic process|GO:1901575,organic substance catabolic process|GO:0044265,cellular macromolecule catabolic process|GO:0044260,cellular macromolecule metabolic process|GO:0044267,cellular protein metabolic process|GO:0019538,protein metabolic process|GO:0009056,catabolic process|GO:0009987,cellular process|GO:0044237,cellular metabolic process|…	GO:0043234,protein complex|GO:0005737,cytoplasm|GO:0032991,macromolecular complex|GO:0005839,proteasome core complex|GO:0005634,nucleus|GO:0044464,cell part|GO:0005623,cell|GO:0005622,intracellular|GO:0043229,intracellular organelle|GO:0044424,intracellular part|GO:0000502,proteasome complex|GO:0043227,membrane-bounded organelle|GO:0043226,organelle|GO:0043231,intracellular membrane-bounded organ…	GO:0016787,hydrolase activity|GO:0004175,endopeptidase activity|GO:0004298,threonine-type endopeptidase activity|GO:0003824,catalytic activity|GO:0070003,threonine-type peptidase activity|GO:0070011,peptidase activity, acting on L-amino acid peptides|GO:0008233,peptidase activity	zma03050,Proteasome
B6THM9	60S ribosomal protein L22-2 OS=Zea mays GN=Zm.93666 PE=2 SV=1 - [B6THM9_MAIZE]	15.38	1	2	2	3		0.963	0.933		1.197	1.178	130	14.5	9.44	0.798544	0.00532652	LOC100192778	GO:0044249,cellular biosynthetic process|GO:0034641,cellular nitrogen compound metabolic process|GO:0006807,nitrogen compound metabolic process|GO:0034645,cellular macromolecule biosynthetic process|GO:1901576,organic substance biosynthetic process|GO:0044267,cellular protein metabolic process|GO:0044260,cellular macromolecule metabolic process|GO:0043043,peptide biosynthetic process|GO:0071704,o…	GO:0005737,cytoplasm|GO:0032991,macromolecular complex|GO:0005840,ribosome|GO:0043232,intracellular non-membrane-bounded organelle|GO:0044464,cell part|GO:0044444,cytoplasmic part|GO:0005623,cell|GO:0030529,ribonucleoprotein complex|GO:0043229,intracellular organelle|GO:0043228,non-membrane-bounded organelle|GO:0044424,intracellular part|GO:0005622,intracellular|GO:0043226,organelle	GO:0003735,structural constituent of ribosome|GO:0005198,structural molecule activity	zma03010,Ribosome
B4FY87	Glutamate-oxaloacetate transaminase4 OS=Zea mays GN=ZEAMMB73_Zm00001d042685 PE=2 SV=1 - [B4FY87_MAIZE]	23.8	5	4	8	21	0.845	1.005	0.933	1.201	1.058	1.221	416	44.9	6.57	0.799634	0.0282536	LOC100276531	GO:0009058,biosynthetic process|GO:0008152,metabolic process	0	GO:0043168,anion binding|GO:0097159,organic cyclic compound binding|GO:0043167,ion binding|GO:0003824,catalytic activity|GO:0048037,cofactor binding|GO:0030170,pyridoxal phosphate binding|GO:1901363,heterocyclic compound binding|GO:0005488,binding	zma01230,Biosynthesis of amino acids|zma00400,Phenylalanine, tyrosine and tryptophan biosynthesis|zma00960,Tropane, piperidine and pyridine alkaloid biosynthesis|zma01100,Metabolic pathways|zma01110,Biosynthesis of secondary metabolites|zma00350,Tyrosine metabolism|zma00950,Isoquinoline alkaloid biosynthesis|zma00360,Phenylalanine metabolism
B6T681	S-adenosylmethionine synthase OS=Zea mays PE=2 SV=1 - [B6T681_MAIZE]	56.89	8	2	15	205	0.844	0.772	0.771	0.998	1.062	0.92	392	42.5	5.82	0.800767	0.0140705	Zm.66568	GO:0006732,coenzyme metabolic process|GO:0006730,one-carbon metabolic process|GO:0044249,cellular biosynthetic process|GO:0034641,cellular nitrogen compound metabolic process|GO:0006807,nitrogen compound metabolic process|GO:0009108,coenzyme biosynthetic process|GO:0009163,nucleoside biosynthetic process|GO:1901137,carbohydrate derivative biosynthetic process|GO:0072521,purine-containing compound…	0	GO:0035639,purine ribonucleoside triphosphate binding|GO:0005488,binding|GO:0000166,nucleotide binding|GO:1901363,heterocyclic compound binding|GO:1901265,nucleoside phosphate binding|GO:0001882,nucleoside binding|GO:0043168,anion binding|GO:0043169,cation binding|GO:0043167,ion binding|GO:0016765,transferase activity, transferring alkyl or aryl (other than methyl) groups|GO:0016740,transferase a…	zma01230,Biosynthesis of amino acids|zma01100,Metabolic pathways|zma00270,Cysteine and methionine metabolism|zma01110,Biosynthesis of secondary metabolites
B4FU53	50S ribosomal protein L9 OS=Zea mays PE=2 SV=1 - [B4FU53_MAIZE]	48.45	4	9	11	89	1.115	1.073	1.111	0.88	0.93	0.914	194	21.6	9.8	1.21119	0.000646004	LOC100285012	GO:0043043,peptide biosynthetic process|GO:0019752,carboxylic acid metabolic process|GO:0044249,cellular biosynthetic process|GO:0019288,isopentenyl diphosphate biosynthetic process, methylerythritol 4-phosphate pathway|GO:0046490,isopentenyl diphosphate metabolic process|GO:0044281,small molecule metabolic process|GO:0034645,cellular macromolecule biosynthetic process|GO:1901576,organic substanc…	GO:0015934,large ribosomal subunit|GO:0031975,envelope|GO:0043229,intracellular organelle|GO:0043228,non-membrane-bounded organelle|GO:0043227,membrane-bounded organelle|GO:0043226,organelle|GO:0005737,cytoplasm|GO:0009941,chloroplast envelope|GO:0009536,plastid|GO:0009532,plastid stroma|GO:0009570,chloroplast stroma|GO:0030529,ribonucleoprotein complex|GO:0044435,plastid part|GO:0044434,chloropl…	GO:0003735,structural constituent of ribosome|GO:0005198,structural molecule activity	zma03010,Ribosome
B4FW18	40S ribosomal protein S28 OS=Zea mays GN=ZEAMMB73_Zm00001d028807 PE=2 SV=1 - [B4FW18_MAIZE]	49.23	8	4	4	29	0.962	0.967	0.952	1.139	1.28	1.158	65	7.5	11.17	0.805277	0.00638941	RPS28	GO:0044249,cellular biosynthetic process|GO:0034641,cellular nitrogen compound metabolic process|GO:0006807,nitrogen compound metabolic process|GO:0034645,cellular macromolecule biosynthetic process|GO:1901576,organic substance biosynthetic process|GO:0044267,cellular protein metabolic process|GO:0044260,cellular macromolecule metabolic process|GO:0043043,peptide biosynthetic process|GO:0071704,o…	GO:0005737,cytoplasm|GO:0032991,macromolecular complex|GO:0005840,ribosome|GO:0043232,intracellular non-membrane-bounded organelle|GO:0044464,cell part|GO:0044444,cytoplasmic part|GO:0005623,cell|GO:0030529,ribonucleoprotein complex|GO:0043229,intracellular organelle|GO:0043228,non-membrane-bounded organelle|GO:0044424,intracellular part|GO:0005622,intracellular|GO:0043226,organelle	GO:0003735,structural constituent of ribosome|GO:0005198,structural molecule activity	zma03010,Ribosome
B4FBP3	Signal recognition particle subunit SRP68 OS=Zea mays GN=TIDP2760 PE=2 SV=1 - [B4FBP3_MAIZE]	5.58	9	3	3	5	0.828	0.945	0.904	1.226	1.01	1.073	591	67.1	8.65	0.80897	0.0443065	TIDP2760	GO:0008104,protein localization|GO:0006613,cotranslational protein targeting to membrane|GO:0006612,protein targeting to membrane|GO:0006614,SRP-dependent cotranslational protein targeting to membrane|GO:0061024,membrane organization|GO:0051641,cellular localization|GO:0044699,single-organism process|GO:0070972,protein localization to endoplasmic reticulum|GO:0070727,cellular macromolecule locali…	GO:0005786,signal recognition particle, endoplasmic reticulum targeting|GO:0005737,cytoplasm|GO:0032991,macromolecular complex|GO:0044464,cell part|GO:0005623,cell|GO:0030529,ribonucleoprotein complex|GO:0044444,cytoplasmic part|GO:0048500,signal recognition particle|GO:0044424,intracellular part|GO:0005622,intracellular	GO:0030942,endoplasmic reticulum signal peptide binding|GO:0042277,peptide binding|GO:0005048,signal sequence binding|GO:0033218,amide binding|GO:0005047,signal recognition particle binding|GO:0008312,7S RNA binding|GO:0003723,RNA binding|GO:0003676,nucleic acid binding|GO:0097159,organic cyclic compound binding|GO:0043021,ribonucleoprotein complex binding|GO:0044877,macromolecular complex bindin…	zma03060,Protein export
C0HIC4	40S ribosomal protein S21 OS=Zea mays PE=2 SV=1 - [C0HIC4_MAIZE]	23.75	12	2	2	19	0.996	0.973	0.902	1.2	1.21	1.139	80	8.9	7.44	0.808989	0.00329139	RPS21	GO:0044249,cellular biosynthetic process|GO:0034641,cellular nitrogen compound metabolic process|GO:0006807,nitrogen compound metabolic process|GO:0034645,cellular macromolecule biosynthetic process|GO:1901576,organic substance biosynthetic process|GO:0044267,cellular protein metabolic process|GO:0044260,cellular macromolecule metabolic process|GO:0043043,peptide biosynthetic process|GO:0071704,o…	GO:0005737,cytoplasm|GO:0032991,macromolecular complex|GO:0005840,ribosome|GO:0043232,intracellular non-membrane-bounded organelle|GO:0044464,cell part|GO:0044444,cytoplasmic part|GO:0005623,cell|GO:0030529,ribonucleoprotein complex|GO:0043229,intracellular organelle|GO:0043228,non-membrane-bounded organelle|GO:0044424,intracellular part|GO:0005622,intracellular|GO:0043226,organelle	GO:0003735,structural constituent of ribosome|GO:0005198,structural molecule activity	zma03010,Ribosome
K7TGW6	Putative polyphenol oxidase family protein OS=Zea mays GN=Zm.92805 PE=4 SV=1 - [K7TGW6_MAIZE]	30.67	6	15	16	92	0.996	1.012	0.994	1.267	1.205	1.227	613	67	7.9	0.811594	0.000252307	Zm.92805	GO:0008152,metabolic process|GO:0044710,single-organism metabolic process|GO:0044699,single-organism process|GO:0055114,oxidation-reduction process	0	GO:0043169,cation binding|GO:0016679,oxidoreductase activity, acting on diphenols and related substances as donors|GO:0043167,ion binding|GO:0003824,catalytic activity|GO:0005488,binding|GO:0004097,catechol oxidase activity|GO:0046872,metal ion binding|GO:0016682,oxidoreductase activity, acting on diphenols and related substances as donors, oxygen as acceptor|GO:0016491,oxidoreductase activity	zma00950,Isoquinoline alkaloid biosynthesis|zma00350,Tyrosine metabolism|zma01100,Metabolic pathways|zma01110,Biosynthesis of secondary metabolites
B2Y0K4	Tryptophan synthase alpha OS=Zea mays GN=TSA PE=2 SV=1 - [B2Y0K4_MAIZE]	26.33	2	6	6	12	0.888	0.934	0.951	1.19	1.091	1.111	319	33.1	8.35	0.817641	0.00432408	LOC100856952	GO:0006520,cellular amino acid metabolic process|GO:0019752,carboxylic acid metabolic process|GO:0042401,cellular biogenic amine biosynthetic process|GO:0034641,cellular nitrogen compound metabolic process|GO:0006807,nitrogen compound metabolic process|GO:0044281,small molecule metabolic process|GO:0044283,small molecule biosynthetic process|GO:1901362,organic cyclic compound biosynthetic process…	0	GO:0016835,carbon-oxygen lyase activity|GO:0016836,hydro-lyase activity|GO:0003824,catalytic activity|GO:0016829,lyase activity|GO:0004834,tryptophan synthase activity	zma00260,Glycine, serine and threonine metabolism|zma01230,Biosynthesis of amino acids|zma01100,Metabolic pathways|zma00400,Phenylalanine, tyrosine and tryptophan biosynthesis|zma01110,Biosynthesis of secondary metabolites
Q9SWI6	50S ribosomal protein L29, chloroplastic OS=Zea mays GN=RPL29 PE=2 SV=1 - [RK29_MAIZE]	31.06	6	5	5	20	1.017	0.962	1.004	1.246	1.221	1.169	161	18.1	10.84	0.819951	0.00147145	RPL29	GO:0044249,cellular biosynthetic process|GO:0034641,cellular nitrogen compound metabolic process|GO:0006807,nitrogen compound metabolic process|GO:0034645,cellular macromolecule biosynthetic process|GO:1901576,organic substance biosynthetic process|GO:0044267,cellular protein metabolic process|GO:0044260,cellular macromolecule metabolic process|GO:0043043,peptide biosynthetic process|GO:0071704,o…	GO:0005737,cytoplasm|GO:0009536,plastid|GO:0032991,macromolecular complex|GO:0005840,ribosome|GO:0043232,intracellular non-membrane-bounded organelle|GO:0044464,cell part|GO:0044444,cytoplasmic part|GO:0005623,cell|GO:0030529,ribonucleoprotein complex|GO:0043229,intracellular organelle|GO:0043228,non-membrane-bounded organelle|GO:0044424,intracellular part|GO:0009507,chloroplast|GO:0043227,membra…	GO:0003735,structural constituent of ribosome|GO:0005198,structural molecule activity	zma03010,Ribosome
A0A1D6LDB6	Acyl-CoA N-acyltransferase (NAT) superfamily protein OS=Zea mays GN=ZEAMMB73_Zm00001d034969 PE=4 SV=1 - [A0A1D6LDB6_MAIZE]	35.71	2	5	5	35	0.976	0.983	0.989	1.187	1.211	1.16	196	21.5	10.33	0.82877	0.000178678	GNAT3	GO:0006040,amino sugar metabolic process|GO:1901135,carbohydrate derivative metabolic process|GO:0006044,N-acetylglucosamine metabolic process|GO:0071704,organic substance metabolic process|GO:0008152,metabolic process|GO:1901071,glucosamine-containing compound metabolic process	0	GO:0008080,N-acetyltransferase activity|GO:0016740,transferase activity|GO:0003824,catalytic activity|GO:0016407,acetyltransferase activity|GO:0016746,transferase activity, transferring acyl groups|GO:0016747,transferase activity, transferring acyl groups other than amino-acyl groups|GO:0016410,N-acyltransferase activity	zma00520,Amino sugar and nucleotide sugar metabolism
C4IZ68	Aspartokinase OS=Zea mays PE=2 SV=1 - [C4IZ68_MAIZE]	4.23	17	2	2	3	0.852	0.803		0.973	1.023		568	61.2	7.64	0.829306	0.0398883	GRMZM2G024686	GO:0016310,phosphorylation|GO:0019752,carboxylic acid metabolic process|GO:0044249,cellular biosynthetic process|GO:0006807,nitrogen compound metabolic process|GO:0044281,small molecule metabolic process|GO:0044283,small molecule biosynthetic process|GO:0044699,single-organism process|GO:1901576,organic substance biosynthetic process|GO:0044710,single-organism metabolic process|GO:0044711,single-…	0	GO:0019202,amino acid kinase activity|GO:0043168,anion binding|GO:0043177,organic acid binding|GO:0016772,transferase activity, transferring phosphorus-containing groups|GO:0016301,kinase activity|GO:0031406,carboxylic acid binding|GO:0016774,phosphotransferase activity, carboxyl group as acceptor|GO:0036094,small molecule binding|GO:0003824,catalytic activity|GO:0016740,transferase activity|GO:0…	zma00260,Glycine, serine and threonine metabolism|zma00261,Monobactam biosynthesis|zma00270,Cysteine and methionine metabolism|zma01230,Biosynthesis of amino acids|zma01210,2-Oxocarboxylic acid metabolism|zma00300,Lysine biosynthesis|zma01100,Metabolic pathways|zma01110,Biosynthesis of secondary metabolites
B6TZD1	Methylthioribose-1-phosphate isomerase OS=Zea mays GN=IDI2 PE=2 SV=1 - [MTNA_MAIZE]	38.96	1	13	13	50	1.019	0.989	0.988	0.801	0.839	0.856	367	38.6	6.05	1.20073	0.000928369	IDI2	GO:0019222,regulation of metabolic process|GO:0044281,small molecule metabolic process|GO:0044283,small molecule biosynthetic process|GO:1901360,organic cyclic compound metabolic process|GO:0044710,single-organism metabolic process|GO:0044711,single-organism biosynthetic process|GO:0019509,L-methionine biosynthetic process from methylthioadenosine|GO:0044093,positive regulation of molecular funct…	GO:0005737,cytoplasm|GO:0043231,intracellular membrane-bounded organelle|GO:0005634,nucleus|GO:0044464,cell part|GO:0005623,cell|GO:0005622,intracellular|GO:0055044,symplast|GO:0043229,intracellular organelle|GO:0030054,cell junction|GO:0005911,cell-cell junction|GO:0044424,intracellular part|GO:0043227,membrane-bounded organelle|GO:0043226,organelle|GO:0009506,plasmodesma	GO:0016853,isomerase activity|GO:0003824,catalytic activity|GO:0046523,S-methyl-5-thioribose-1-phosphate isomerase activity|GO:0016861,intramolecular oxidoreductase activity, interconverting aldoses and ketoses|GO:0016860,intramolecular oxidoreductase activity	zma01100,Metabolic pathways|zma00270,Cysteine and methionine metabolism
B4FZB4	50S ribosomal protein L17 OS=Zea mays GN=ZEAMMB73_Zm00001d012998 PE=2 SV=1 - [B4FZB4_MAIZE]	24.4	1	5	5	24	1.115	1.116	1.133	0.92	0.9	0.979	209	22.8	11.3	1.20208	0.00149617	LOC100274150	GO:0043043,peptide biosynthetic process|GO:0019752,carboxylic acid metabolic process|GO:0044249,cellular biosynthetic process|GO:0019288,isopentenyl diphosphate biosynthetic process, methylerythritol 4-phosphate pathway|GO:0046490,isopentenyl diphosphate metabolic process|GO:0044281,small molecule metabolic process|GO:0034645,cellular macromolecule biosynthetic process|GO:1901576,organic substanc…	GO:0031975,envelope|GO:0043229,intracellular organelle|GO:0043228,non-membrane-bounded organelle|GO:0043227,membrane-bounded organelle|GO:0043226,organelle|GO:0005737,cytoplasm|GO:0009941,chloroplast envelope|GO:0009536,plastid|GO:0009532,plastid stroma|GO:0009570,chloroplast stroma|GO:0030529,ribonucleoprotein complex|GO:0044435,plastid part|GO:0044434,chloroplast part|GO:0009507,chloroplast|GO:…	GO:0003735,structural constituent of ribosome|GO:0005198,structural molecule activity	zma03010,Ribosome
B4F9G6	60S ribosomal protein L6 OS=Zea mays GN=ZEAMMB73_Zm00001d050920 PE=2 SV=1 - [B4F9G6_MAIZE]	56.62	6	4	15	93	0.929	0.945	0.96	0.765	0.759	0.817	219	24.2	10.14	1.21056	0.00128024	pco112591	GO:0044249,cellular biosynthetic process|GO:0034641,cellular nitrogen compound metabolic process|GO:0006807,nitrogen compound metabolic process|GO:0034645,cellular macromolecule biosynthetic process|GO:1901576,organic substance biosynthetic process|GO:0044267,cellular protein metabolic process|GO:0044260,cellular macromolecule metabolic process|GO:0043043,peptide biosynthetic process|GO:0071704,o…	GO:0005737,cytoplasm|GO:0032991,macromolecular complex|GO:0005840,ribosome|GO:0043232,intracellular non-membrane-bounded organelle|GO:0044464,cell part|GO:0044444,cytoplasmic part|GO:0005623,cell|GO:0030529,ribonucleoprotein complex|GO:0043229,intracellular organelle|GO:0043228,non-membrane-bounded organelle|GO:0044424,intracellular part|GO:0005622,intracellular|GO:0043226,organelle	GO:0003735,structural constituent of ribosome|GO:0005198,structural molecule activity	zma03010,Ribosome
B4FNV6	40S ribosomal protein S24 OS=Zea mays PE=2 SV=1 - [B4FNV6_MAIZE]	36.44	6	2	5	61	1.024	1.051	1.031	0.843	0.845	0.877	118	13.4	9.99	1.21112	0.000195282	Zm.81456	GO:0044249,cellular biosynthetic process|GO:0034641,cellular nitrogen compound metabolic process|GO:0006807,nitrogen compound metabolic process|GO:0034645,cellular macromolecule biosynthetic process|GO:1901576,organic substance biosynthetic process|GO:0044267,cellular protein metabolic process|GO:0044260,cellular macromolecule metabolic process|GO:0043043,peptide biosynthetic process|GO:0071704,o…	GO:0005737,cytoplasm|GO:0032991,macromolecular complex|GO:0005840,ribosome|GO:0043232,intracellular non-membrane-bounded organelle|GO:0044464,cell part|GO:0044444,cytoplasmic part|GO:0005623,cell|GO:0030529,ribonucleoprotein complex|GO:0043229,intracellular organelle|GO:0043228,non-membrane-bounded organelle|GO:0044424,intracellular part|GO:0005622,intracellular|GO:0043226,organelle	GO:0036094,small molecule binding|GO:0097159,organic cyclic compound binding|GO:0000166,nucleotide binding|GO:0003735,structural constituent of ribosome|GO:0005488,binding|GO:0005198,structural molecule activity|GO:1901363,heterocyclic compound binding|GO:1901265,nucleoside phosphate binding	zma03010,Ribosome
A0A1D6LT19	40S ribosomal protein S24 OS=Zea mays GN=ZEAMMB73_Zm00001d036985 PE=3 SV=1 - [A0A1D6LT19_MAIZE]	22.63	3	2	3	15	1.045	1.049	1.069	0.794	0.753	0.785	137	15.7	10.71	1.35584	4.55e-05	Zm.81456	GO:0044249,cellular biosynthetic process|GO:0034641,cellular nitrogen compound metabolic process|GO:0006807,nitrogen compound metabolic process|GO:0034645,cellular macromolecule biosynthetic process|GO:1901576,organic substance biosynthetic process|GO:0044267,cellular protein metabolic process|GO:0044260,cellular macromolecule metabolic process|GO:0043043,peptide biosynthetic process|GO:0071704,o…	GO:0005737,cytoplasm|GO:0032991,macromolecular complex|GO:0005840,ribosome|GO:0043232,intracellular non-membrane-bounded organelle|GO:0044464,cell part|GO:0044444,cytoplasmic part|GO:0005623,cell|GO:0030529,ribonucleoprotein complex|GO:0043229,intracellular organelle|GO:0043228,non-membrane-bounded organelle|GO:0044424,intracellular part|GO:0005622,intracellular|GO:0043226,organelle	GO:0036094,small molecule binding|GO:0097159,organic cyclic compound binding|GO:0000166,nucleotide binding|GO:0003735,structural constituent of ribosome|GO:0005488,binding|GO:0005198,structural molecule activity|GO:1901363,heterocyclic compound binding|GO:1901265,nucleoside phosphate binding	zma03010,Ribosome
B6TMB2	PDIL2-2-Zea mays protein disulfide isomerase OS=Zea mays PE=2 SV=1 - [B6TMB2_MAIZE]	41.96	4	11	14	46	0.993	0.96	0.987	0.787	0.822	0.802	367	40.1	6.23	1.2195	0.000241081	PDIL2-2	GO:0019725,cellular homeostasis|GO:0009987,cellular process|GO:0050794,regulation of cellular process|GO:0042592,homeostatic process|GO:0044763,single-organism cellular process|GO:0008152,metabolic process|GO:0065007,biological regulation|GO:0045454,cell redox homeostasis|GO:0065008,regulation of biological quality|GO:0050789,regulation of biological process|GO:0044699,single-organism process	GO:0005737,cytoplasm|GO:0005783,endoplasmic reticulum|GO:0044464,cell part|GO:0043229,intracellular organelle|GO:0005623,cell|GO:0005622,intracellular|GO:0044444,cytoplasmic part|GO:0012505,endomembrane system|GO:0044424,intracellular part|GO:0043227,membrane-bounded organelle|GO:0043226,organelle|GO:0043231,intracellular membrane-bounded organelle	GO:0003824,catalytic activity|GO:0016853,isomerase activity	zma04141,Protein processing in endoplasmic reticulum
B4FI53	60S ribosomal protein L32 OS=Zea mays GN=LOC100381287 PE=2 SV=1 - [B4FI53_MAIZE]	46.62	5	4	5	37	1.046	1.027	1.024	0.805	0.862	0.87	133	15.7	10.42	1.22049	0.000970533	cl1797_4	GO:0044249,cellular biosynthetic process|GO:0034641,cellular nitrogen compound metabolic process|GO:0006807,nitrogen compound metabolic process|GO:0034645,cellular macromolecule biosynthetic process|GO:1901576,organic substance biosynthetic process|GO:0044267,cellular protein metabolic process|GO:0044260,cellular macromolecule metabolic process|GO:0043043,peptide biosynthetic process|GO:0071704,o…	GO:0005737,cytoplasm|GO:0032991,macromolecular complex|GO:0005840,ribosome|GO:0043232,intracellular non-membrane-bounded organelle|GO:0044464,cell part|GO:0044444,cytoplasmic part|GO:0005623,cell|GO:0030529,ribonucleoprotein complex|GO:0043229,intracellular organelle|GO:0043228,non-membrane-bounded organelle|GO:0044424,intracellular part|GO:0005622,intracellular|GO:0043226,organelle	GO:0003735,structural constituent of ribosome|GO:0005198,structural molecule activity	zma03010,Ribosome
A0A1D6NYF1	Restorer of fertility2 OS=Zea mays GN=ZEAMMB73_Zm00001d045706 PE=3 SV=1 - [A0A1D6NYF1_MAIZE]	45.6	19	19	22	188	1.004	1.004	0.993	0.839	0.82	0.8	511	55.7	6.48	1.22109	0.000108335	rf2	GO:0008152,metabolic process|GO:0044710,single-organism metabolic process|GO:0044699,single-organism process|GO:0055114,oxidation-reduction process	0	GO:0004029,aldehyde dehydrogenase (NAD) activity|GO:0016620,oxidoreductase activity, acting on the aldehyde or oxo group of donors, NAD or NADP as acceptor|GO:0003824,catalytic activity|GO:0016903,oxidoreductase activity, acting on the aldehyde or oxo group of donors|GO:0016491,oxidoreductase activity	zma00903,Limonene and pinene degradation|zma00010,Glycolysis / Gluconeogenesis|zma00340,Histidine metabolism|zma00310,Lysine degradation|zma00040,Pentose and glucuronate interconversions|zma00280,Valine, leucine and isoleucine degradation|zma00410,beta-Alanine metabolism|zma00330,Arginine and proline metabolism|zma00620,Pyruvate metabolism|zma01100,Metabolic pathways|zma00380,Tryptophan metabolis…
A0A1D6N6L9	Hevamine-A OS=Zea mays GN=ZEAMMB73_Zm00001d042768 PE=3 SV=1 - [A0A1D6N6L9_MAIZE]	18.6	2	3	3	10	1.205	1.243	1.183	0.946	0.925	1.102	301	31.2	8.6	1.222	0.0197	Zm.64700	GO:0044238,primary metabolic process|GO:0005975,carbohydrate metabolic process|GO:0008152,metabolic process|GO:0071704,organic substance metabolic process	0	GO:0016787,hydrolase activity|GO:0003824,catalytic activity|GO:0016798,hydrolase activity, acting on glycosyl bonds|GO:0004553,hydrolase activity, hydrolyzing O-glycosyl compounds	zma01100,Metabolic pathways|zma00520,Amino sugar and nucleotide sugar metabolism
A0A1D6M725	60S ribosomal protein L30-2 OS=Zea mays GN=ZEAMMB73_Zm00001d038535 PE=4 SV=1 - [A0A1D6M725_MAIZE]	37.5	5	3	6	28	1.059	1.119	1.036	0.845	0.886	0.894	104	11.6	9.83	1.22444	0.00244812	Zm.161779	GO:0044249,cellular biosynthetic process|GO:0034641,cellular nitrogen compound metabolic process|GO:0006807,nitrogen compound metabolic process|GO:0034645,cellular macromolecule biosynthetic process|GO:1901576,organic substance biosynthetic process|GO:0044267,cellular protein metabolic process|GO:0044260,cellular macromolecule metabolic process|GO:0043043,peptide biosynthetic process|GO:0071704,o…	GO:0005737,cytoplasm|GO:0032991,macromolecular complex|GO:0005840,ribosome|GO:0043232,intracellular non-membrane-bounded organelle|GO:0044464,cell part|GO:0044444,cytoplasmic part|GO:0005623,cell|GO:0030529,ribonucleoprotein complex|GO:0043229,intracellular organelle|GO:0043228,non-membrane-bounded organelle|GO:0044424,intracellular part|GO:0005622,intracellular|GO:0043226,organelle	GO:0003735,structural constituent of ribosome|GO:0005198,structural molecule activity	zma03010,Ribosome
A0A1D6JSF3	30S ribosomal protein S10 chloroplastic OS=Zea mays GN=ZEAMMB73_Zm00001d028153 PE=3 SV=1 - [A0A1D6JSF3_MAIZE]	22.28	4	4	4	22	1.099	1.083	1.067	0.855	0.901	0.886	184	19.9	8.91	1.22955	0.000236459	GRMZM2G047513	GO:0006778,porphyrin-containing compound metabolic process|GO:0006779,porphyrin-containing compound biosynthetic process|GO:0061024,membrane organization|GO:0044281,small molecule metabolic process|GO:0051656,establishment of organelle localization|GO:1901362,organic cyclic compound biosynthetic process|GO:0015979,photosynthesis|GO:1901360,organic cyclic compound metabolic process|GO:0044710,sing…	GO:0043229,intracellular organelle|GO:0043228,non-membrane-bounded organelle|GO:0043227,membrane-bounded organelle|GO:0043226,organelle|GO:0005737,cytoplasm|GO:0009536,plastid|GO:0009532,plastid stroma|GO:0009570,chloroplast stroma|GO:0030529,ribonucleoprotein complex|GO:0044435,plastid part|GO:0044434,chloroplast part|GO:0009507,chloroplast|GO:0005840,ribosome|GO:0032991,macromolecular complex|G…	GO:0097159,organic cyclic compound binding|GO:0005198,structural molecule activity|GO:0003735,structural constituent of ribosome|GO:0003723,RNA binding|GO:0003676,nucleic acid binding|GO:1901363,heterocyclic compound binding|GO:0005488,binding	zma03010,Ribosome
B4FGK8	Eukaryotic translation initiation factor 2 alpha subunit OS=Zea mays GN=pco078161 PE=2 SV=1 - [B4FGK8_MAIZE]	28.32	6	2	10	32	0.987	1.011	1.033	0.82	0.794	0.85	339	38.3	5.31	1.23017	0.000836165	pco078161	GO:0044249,cellular biosynthetic process|GO:0034641,cellular nitrogen compound metabolic process|GO:0006807,nitrogen compound metabolic process|GO:0034645,cellular macromolecule biosynthetic process|GO:1901576,organic substance biosynthetic process|GO:0044267,cellular protein metabolic process|GO:0044260,cellular macromolecule metabolic process|GO:0043043,peptide biosynthetic process|GO:0071704,o…	GO:0043234,protein complex|GO:0005737,cytoplasm|GO:0032991,macromolecular complex|GO:0005850,eukaryotic translation initiation factor 2 complex|GO:0044464,cell part|GO:0005623,cell|GO:0005622,intracellular|GO:0044444,cytoplasmic part|GO:0044424,intracellular part	GO:0005488,binding|GO:0097159,organic cyclic compound binding|GO:0008135,translation factor activity, RNA binding|GO:0003723,RNA binding|GO:0003676,nucleic acid binding|GO:1901363,heterocyclic compound binding|GO:0003743,translation initiation factor activity	zma04141,Protein processing in endoplasmic reticulum|zma03013,RNA transport
A0A1D6KTT8	60S ribosomal protein L21-1 OS=Zea mays GN=ZEAMMB73_Zm00001d032760 PE=4 SV=1 - [A0A1D6KTT8_MAIZE]	29.88	5	2	8	66	1.046	1.027	1.136	0.886	0.878	0.84	164	18.8	10.52	1.23198	0.00538135	GRMZM2G026216	GO:0044249,cellular biosynthetic process|GO:0034641,cellular nitrogen compound metabolic process|GO:0006807,nitrogen compound metabolic process|GO:0034645,cellular macromolecule biosynthetic process|GO:1901576,organic substance biosynthetic process|GO:0044267,cellular protein metabolic process|GO:0044260,cellular macromolecule metabolic process|GO:0043043,peptide biosynthetic process|GO:0071704,o…	GO:0005737,cytoplasm|GO:0032991,macromolecular complex|GO:0005840,ribosome|GO:0043232,intracellular non-membrane-bounded organelle|GO:0044464,cell part|GO:0044444,cytoplasmic part|GO:0005623,cell|GO:0030529,ribonucleoprotein complex|GO:0043229,intracellular organelle|GO:0043228,non-membrane-bounded organelle|GO:0044424,intracellular part|GO:0005622,intracellular|GO:0043226,organelle	GO:0003735,structural constituent of ribosome|GO:0005198,structural molecule activity	zma03010,Ribosome
A0A1D6KMG0	40S ribosomal protein S25-2 OS=Zea mays GN=ZEAMMB73_Zm00001d031939 PE=4 SV=1 - [A0A1D6KMG0_MAIZE]	49.21	10	3	3	32	1.087	1.097	1.086	0.847	0.897	0.9	63	7	10.23	1.23705	0.000288999	LOC100193720	0	GO:0005737,cytoplasm|GO:0032991,macromolecular complex|GO:0005840,ribosome|GO:0043232,intracellular non-membrane-bounded organelle|GO:0044464,cell part|GO:0044444,cytoplasmic part|GO:0005623,cell|GO:0030529,ribonucleoprotein complex|GO:0043229,intracellular organelle|GO:0043228,non-membrane-bounded organelle|GO:0044424,intracellular part|GO:0005622,intracellular|GO:0043226,organelle	0	zma03010,Ribosome
B6T5F2	60S ribosomal protein L13 OS=Zea mays GN=ZEAMMB73_Zm00001d011992 PE=2 SV=1 - [B6T5F2_MAIZE]	22.6	3	2	6	56	1.025	1.029	0.999	0.815	0.812	0.838	208	23.9	10.71	1.23832	9.92e-05	Zm.1196	GO:0044249,cellular biosynthetic process|GO:0034641,cellular nitrogen compound metabolic process|GO:0006807,nitrogen compound metabolic process|GO:0034645,cellular macromolecule biosynthetic process|GO:1901576,organic substance biosynthetic process|GO:0044267,cellular protein metabolic process|GO:0044260,cellular macromolecule metabolic process|GO:0043043,peptide biosynthetic process|GO:0071704,o…	GO:0005737,cytoplasm|GO:0032991,macromolecular complex|GO:0005840,ribosome|GO:0043232,intracellular non-membrane-bounded organelle|GO:0044464,cell part|GO:0044444,cytoplasmic part|GO:0005623,cell|GO:0030529,ribonucleoprotein complex|GO:0043229,intracellular organelle|GO:0043228,non-membrane-bounded organelle|GO:0044424,intracellular part|GO:0005622,intracellular|GO:0043226,organelle	GO:0003735,structural constituent of ribosome|GO:0005198,structural molecule activity	zma03010,Ribosome
B6SIS5	Ribosomal protein OS=Zea mays GN=ZEAMMB73_Zm00001d031956 PE=2 SV=1 - [B6SIS5_MAIZE]	32.87	30	4	6	42	0.871	0.87	0.897	0.691	0.725	0.71	216	24.5	9.82	1.24162	0.000206464	LOC100272335	GO:0044249,cellular biosynthetic process|GO:0034641,cellular nitrogen compound metabolic process|GO:0006807,nitrogen compound metabolic process|GO:0034645,cellular macromolecule biosynthetic process|GO:1901576,organic substance biosynthetic process|GO:0044267,cellular protein metabolic process|GO:0044260,cellular macromolecule metabolic process|GO:0043043,peptide biosynthetic process|GO:0071704,o…	GO:0005737,cytoplasm|GO:0005622,intracellular|GO:0015934,large ribosomal subunit|GO:0005840,ribosome|GO:0043232,intracellular non-membrane-bounded organelle|GO:0044464,cell part|GO:0044444,cytoplasmic part|GO:0005623,cell|GO:0044391,ribosomal subunit|GO:0044446,intracellular organelle part|GO:0043229,intracellular organelle|GO:0043228,non-membrane-bounded organelle|GO:0044424,intracellular part|G…	GO:0097159,organic cyclic compound binding|GO:0005198,structural molecule activity|GO:0003735,structural constituent of ribosome|GO:0003723,RNA binding|GO:0003676,nucleic acid binding|GO:1901363,heterocyclic compound binding|GO:0005488,binding	zma03010,Ribosome
B6TLK7	Fumarylacetoacetate hydrolase domain-containing protein 1 OS=Zea mays PE=2 SV=1 - [B6TLK7_MAIZE]	29.87	5	5	7	34	1.177	1.151	1.176	0.924	0.966	0.928	231	24.7	6.13	1.24331	0.000136015	TIDP3450	GO:0008152,metabolic process	0	GO:0003824,catalytic activity	zma01100,Metabolic pathways|zma00350,Tyrosine metabolism
B4FRU4	26S proteasome non-ATPase regulatory subunit 4-like protein OS=Zea mays GN=ZEAMMB73_Zm00001d028396 PE=2 SV=1 - [B4FRU4_MAIZE]	23	6	7	7	35	1.02	1.078	1.064	0.864	0.844	0.835	400	42.1	4.6	1.24386	0.000470511	LOC100272940	GO:0044248,cellular catabolic process|GO:0043632,modification-dependent macromolecule catabolic process|GO:0044267,cellular protein metabolic process|GO:1901575,organic substance catabolic process|GO:0044265,cellular macromolecule catabolic process|GO:0044260,cellular macromolecule metabolic process|GO:0071704,organic substance metabolic process|GO:0006508,proteolysis|GO:0044238,primary metabolic…	GO:0043234,protein complex|GO:0005838,proteasome regulatory particle|GO:0022624,proteasome accessory complex|GO:0044464,cell part|GO:0005623,cell|GO:0005622,intracellular|GO:0044424,intracellular part|GO:0000502,proteasome complex|GO:0032991,macromolecular complex|GO:0008540,proteasome regulatory particle, base subcomplex	0	zma03050,Proteasome
B4FZV7	Ribosomal protein L19 OS=Zea mays GN=ZEAMMB73_Zm00001d017449 PE=2 SV=1 - [B4FZV7_MAIZE]	24.41	3	6	6	44	1.139	1.138	1.188	0.938	0.918	0.931	213	23.5	10.07	1.24391	0.000205184	rpl19	GO:0044249,cellular biosynthetic process|GO:0034641,cellular nitrogen compound metabolic process|GO:0006807,nitrogen compound metabolic process|GO:0034645,cellular macromolecule biosynthetic process|GO:1901576,organic substance biosynthetic process|GO:0044267,cellular protein metabolic process|GO:0044260,cellular macromolecule metabolic process|GO:0043043,peptide biosynthetic process|GO:0071704,o…	GO:0005737,cytoplasm|GO:0032991,macromolecular complex|GO:0005840,ribosome|GO:0043232,intracellular non-membrane-bounded organelle|GO:0044464,cell part|GO:0044444,cytoplasmic part|GO:0005623,cell|GO:0030529,ribonucleoprotein complex|GO:0043229,intracellular organelle|GO:0043228,non-membrane-bounded organelle|GO:0044424,intracellular part|GO:0005622,intracellular|GO:0043226,organelle	GO:0003735,structural constituent of ribosome|GO:0005198,structural molecule activity	zma03010,Ribosome
A0A1D6M4F9	Beta-hexosaminidase OS=Zea mays GN=ZEAMMB73_Zm00001d038196 PE=3 SV=1 - [A0A1D6M4F9_MAIZE]	16.96	10	7	8	19	0.945	1.08	1.015	0.84	0.794	0.809	519	57.5	6.43	1.24411	0.00855938	LOC100277104	GO:0044238,primary metabolic process|GO:0005975,carbohydrate metabolic process|GO:0008152,metabolic process|GO:0071704,organic substance metabolic process	0	GO:0016787,hydrolase activity|GO:0016798,hydrolase activity, acting on glycosyl bonds|GO:0015929,hexosaminidase activity|GO:0003824,catalytic activity|GO:0004563,beta-N-acetylhexosaminidase activity|GO:0004553,hydrolase activity, hydrolyzing O-glycosyl compounds	zma00531,Glycosaminoglycan degradation|zma00520,Amino sugar and nucleotide sugar metabolism|zma01100,Metabolic pathways|zma00604,Glycosphingolipid biosynthesis - ganglio series|zma00603,Glycosphingolipid biosynthesis - globo series|zma00511,Other glycan degradation
B6UCF0	50S ribosomal protein L6 OS=Zea mays GN=ZEAMMB73_Zm00001d029201 PE=2 SV=1 - [B6UCF0_MAIZE]	56.64	3	3	12	119	1.279	1.21	1.127	1.023	0.91	0.973	226	24.9	9.99	1.2447	0.0122001	LOC100285964	GO:0044249,cellular biosynthetic process|GO:0034641,cellular nitrogen compound metabolic process|GO:0006807,nitrogen compound metabolic process|GO:0034645,cellular macromolecule biosynthetic process|GO:1901576,organic substance biosynthetic process|GO:0044267,cellular protein metabolic process|GO:0044260,cellular macromolecule metabolic process|GO:0043043,peptide biosynthetic process|GO:0071704,o…	GO:0005737,cytoplasm|GO:0032991,macromolecular complex|GO:0005840,ribosome|GO:0043232,intracellular non-membrane-bounded organelle|GO:0044464,cell part|GO:0044444,cytoplasmic part|GO:0005623,cell|GO:0030529,ribonucleoprotein complex|GO:0043229,intracellular organelle|GO:0043228,non-membrane-bounded organelle|GO:0044424,intracellular part|GO:0005622,intracellular|GO:0043226,organelle	GO:0097159,organic cyclic compound binding|GO:0019843,rRNA binding|GO:0003735,structural constituent of ribosome|GO:0003723,RNA binding|GO:0003676,nucleic acid binding|GO:0005198,structural molecule activity|GO:1901363,heterocyclic compound binding|GO:0005488,binding	zma03010,Ribosome
B6T0Z9	60S ribosomal protein L27a-3 OS=Zea mays PE=2 SV=1 - [B6T0Z9_MAIZE]	40.69	6	5	6	51	1.056	0.992	0.991	0.804	0.816	0.821	145	16	10.68	1.24511	0.000829933	LOC100285257	GO:0044249,cellular biosynthetic process|GO:0034641,cellular nitrogen compound metabolic process|GO:0006807,nitrogen compound metabolic process|GO:0034645,cellular macromolecule biosynthetic process|GO:1901576,organic substance biosynthetic process|GO:0044267,cellular protein metabolic process|GO:0044260,cellular macromolecule metabolic process|GO:0043043,peptide biosynthetic process|GO:0071704,o…	GO:0005737,cytoplasm|GO:0005622,intracellular|GO:0015934,large ribosomal subunit|GO:0005840,ribosome|GO:0043232,intracellular non-membrane-bounded organelle|GO:0044464,cell part|GO:0044444,cytoplasmic part|GO:0005623,cell|GO:0044391,ribosomal subunit|GO:0044446,intracellular organelle part|GO:0043229,intracellular organelle|GO:0043228,non-membrane-bounded organelle|GO:0044424,intracellular part|G…	GO:0003735,structural constituent of ribosome|GO:0005198,structural molecule activity	zma03010,Ribosome
B6SUE4	50S ribosomal protein L5 OS=Zea mays PE=2 SV=1 - [B6SUE4_MAIZE]	48.9	3	10	10	158	1.088	1.097	1.107	0.905	0.887	0.847	272	29.2	9.99	1.24752	0.000270762	Zm.86929	GO:0044238,primary metabolic process|GO:0043043,peptide biosynthetic process|GO:0019752,carboxylic acid metabolic process|GO:0044249,cellular biosynthetic process|GO:0019288,isopentenyl diphosphate biosynthetic process, methylerythritol 4-phosphate pathway|GO:0046490,isopentenyl diphosphate metabolic process|GO:0006807,nitrogen compound metabolic process|GO:0044281,small molecule metabolic proces…	GO:0022626,cytosolic ribosome|GO:0031975,envelope|GO:0043229,intracellular organelle|GO:0043228,non-membrane-bounded organelle|GO:0043227,membrane-bounded organelle|GO:0043226,organelle|GO:0005737,cytoplasm|GO:0009941,chloroplast envelope|GO:0009536,plastid|GO:0009532,plastid stroma|GO:0009570,chloroplast stroma|GO:0016020,membrane|GO:0030529,ribonucleoprotein complex|GO:0044435,plastid part|GO:0…	GO:0003735,structural constituent of ribosome|GO:0005198,structural molecule activity	zma03010,Ribosome
A0A1D6MDL2	40S ribosomal protein S12 OS=Zea mays GN=ZEAMMB73_Zm00001d039106 PE=3 SV=1 - [A0A1D6MDL2_MAIZE]	73.33	7	3	7	30	1.054	1.125	1.104	0.831	0.93	0.867	120	13	6.65	1.24906	0.00370179	LOC100193804	GO:0044249,cellular biosynthetic process|GO:0034641,cellular nitrogen compound metabolic process|GO:0006807,nitrogen compound metabolic process|GO:0034645,cellular macromolecule biosynthetic process|GO:1901576,organic substance biosynthetic process|GO:0044267,cellular protein metabolic process|GO:0044260,cellular macromolecule metabolic process|GO:0043043,peptide biosynthetic process|GO:0071704,o…	GO:0005737,cytoplasm|GO:0032991,macromolecular complex|GO:0005840,ribosome|GO:0043232,intracellular non-membrane-bounded organelle|GO:0044464,cell part|GO:0044444,cytoplasmic part|GO:0005623,cell|GO:0030529,ribonucleoprotein complex|GO:0043229,intracellular organelle|GO:0043228,non-membrane-bounded organelle|GO:0044424,intracellular part|GO:0005622,intracellular|GO:0043226,organelle	GO:0003735,structural constituent of ribosome|GO:0005198,structural molecule activity	zma03010,Ribosome
B4FPB7	60S ribosomal protein L7a OS=Zea mays GN=LOC100280746 PE=2 SV=1 - [B4FPB7_MAIZE]	44.19	2	2	15	118	1.055	1.09	1.052	0.89	0.848	0.818	258	29.4	10.35	1.25084	0.000902564	LOC100280746	GO:0022613,ribonucleoprotein complex biogenesis|GO:0044085,cellular component biogenesis|GO:0042254,ribosome biogenesis|GO:0071840,cellular component organization or biogenesis	GO:0005737,cytoplasm|GO:0032991,macromolecular complex|GO:0005840,ribosome|GO:0043232,intracellular non-membrane-bounded organelle|GO:0044464,cell part|GO:0044444,cytoplasmic part|GO:0005623,cell|GO:0030529,ribonucleoprotein complex|GO:0043229,intracellular organelle|GO:0043228,non-membrane-bounded organelle|GO:0044424,intracellular part|GO:0005622,intracellular|GO:0043226,organelle	0	zma03010,Ribosome
B6THR9	3-isopropylmalate dehydrogenase OS=Zea mays GN=Zm.19761 PE=2 SV=1 - [B6THR9_MAIZE]	40.34	3	4	12	71	1.069	1.064	1.059	0.877	0.78	0.89	409	43.5	5.55	1.25359	0.00347048	Zm.19761	GO:0019752,carboxylic acid metabolic process|GO:0044249,cellular biosynthetic process|GO:0006807,nitrogen compound metabolic process|GO:0044281,small molecule metabolic process|GO:0044283,small molecule biosynthetic process|GO:0044699,single-organism process|GO:1901576,organic substance biosynthetic process|GO:0044710,single-organism metabolic process|GO:0044711,single-organism biosynthetic proce…	GO:0005737,cytoplasm|GO:0044464,cell part|GO:0005623,cell|GO:0005622,intracellular|GO:0044424,intracellular part	GO:0043169,cation binding|GO:0046872,metal ion binding|GO:0016614,oxidoreductase activity, acting on CH-OH group of donors|GO:0016616,oxidoreductase activity, acting on the CH-OH group of donors, NAD or NADP as acceptor|GO:0043167,ion binding|GO:0051287,NAD binding|GO:0000287,magnesium ion binding|GO:0036094,small molecule binding|GO:0000166,nucleotide binding|GO:0050662,coenzyme binding|GO:00038…	zma01230,Biosynthesis of amino acids|zma01210,2-Oxocarboxylic acid metabolism|zma00660,C5-Branched dibasic acid metabolism|zma00290,Valine, leucine and isoleucine biosynthesis|zma01100,Metabolic pathways|zma01110,Biosynthesis of secondary metabolites
A0A1D6GDC4	ALBINO3-like protein 1 chloroplastic OS=Zea mays GN=ZEAMMB73_Zm00001d012861 PE=3 SV=1 - [A0A1D6GDC4_MAIZE]	3.02	3	2	2	4	1.197	1.229	1.099	0.868	0.857	1.051	497	53.7	7.06	1.26999	0.0280594	pco148010	GO:0033036,macromolecule localization|GO:0044699,single-organism process|GO:0051205,protein insertion into membrane|GO:0051234,establishment of localization|GO:0070727,cellular macromolecule localization|GO:0090150,establishment of protein localization to membrane|GO:0071840,cellular component organization or biogenesis|GO:0009987,cellular process|GO:0016043,cellular component organization|GO:004…	GO:0044425,membrane part|GO:0016021,integral component of membrane|GO:0016020,membrane|GO:0031224,intrinsic component of membrane	0	zma03060,Protein export
B6SGX0	60S ribosomal protein L36 OS=Zea mays GN=ZEAMMB73_Zm00001d010528 PE=2 SV=1 - [B6SGX0_MAIZE]	43.24	3	2	6	31	1.039	1.072	1.054	0.761	0.876	0.851	111	12.6	11.58	1.2721	0.00334815	pco072020	GO:0044249,cellular biosynthetic process|GO:0034641,cellular nitrogen compound metabolic process|GO:0006807,nitrogen compound metabolic process|GO:0034645,cellular macromolecule biosynthetic process|GO:1901576,organic substance biosynthetic process|GO:0044267,cellular protein metabolic process|GO:0044260,cellular macromolecule metabolic process|GO:0043043,peptide biosynthetic process|GO:0071704,o…	GO:0005737,cytoplasm|GO:0032991,macromolecular complex|GO:0005840,ribosome|GO:0043232,intracellular non-membrane-bounded organelle|GO:0044464,cell part|GO:0044444,cytoplasmic part|GO:0005623,cell|GO:0030529,ribonucleoprotein complex|GO:0043229,intracellular organelle|GO:0043228,non-membrane-bounded organelle|GO:0044424,intracellular part|GO:0005622,intracellular|GO:0043226,organelle	GO:0003735,structural constituent of ribosome|GO:0005198,structural molecule activity	zma03010,Ribosome
A0A1D6MB61	Putative aldehyde dehydrogenase MIS1 OS=Zea mays GN=ZEAMMB73_Zm00001d038841 PE=4 SV=1 - [A0A1D6MB61_MAIZE]	28.96	19	12	12	35	1.093	1.112	1.096	0.855	0.849	0.865	549	60.3	6.87	1.28525	5.12e-06	mis1	GO:0019752,carboxylic acid metabolic process|GO:0006807,nitrogen compound metabolic process|GO:0044281,small molecule metabolic process|GO:0009064,glutamine family amino acid metabolic process|GO:0044699,single-organism process|GO:0044710,single-organism metabolic process|GO:0006560,proline metabolic process|GO:0006520,cellular amino acid metabolic process|GO:0071704,organic substance metabolic p…	GO:0005737,cytoplasm|GO:0009536,plastid|GO:0043231,intracellular membrane-bounded organelle|GO:0044464,cell part|GO:0044444,cytoplasmic part|GO:0005623,cell|GO:0005622,intracellular|GO:0043229,intracellular organelle|GO:0044424,intracellular part|GO:0043227,membrane-bounded organelle|GO:0043226,organelle|GO:0009507,chloroplast	GO:0005488,binding|GO:0043169,cation binding|GO:0046914,transition metal ion binding|GO:0050897,cobalt ion binding|GO:0016620,oxidoreductase activity, acting on the aldehyde or oxo group of donors, NAD or NADP as acceptor|GO:0043167,ion binding|GO:0003824,catalytic activity|GO:0016903,oxidoreductase activity, acting on the aldehyde or oxo group of donors|GO:0008270,zinc ion binding|GO:0046872,met…	zma00250,Alanine, aspartate and glutamate metabolism|zma01100,Metabolic pathways|zma00330,Arginine and proline metabolism
B6UDY2	60S ribosomal protein L17 OS=Zea mays PE=2 SV=1 - [B6UDY2_MAIZE]	44.44	10	7	10	78	1.054	1.043	1.04	0.792	0.853	0.795	171	19.5	10.26	1.28538	0.000329224	RPL17	GO:0044249,cellular biosynthetic process|GO:0034641,cellular nitrogen compound metabolic process|GO:0006807,nitrogen compound metabolic process|GO:0034645,cellular macromolecule biosynthetic process|GO:1901576,organic substance biosynthetic process|GO:0044267,cellular protein metabolic process|GO:0044260,cellular macromolecule metabolic process|GO:0043043,peptide biosynthetic process|GO:0071704,o…	GO:0005737,cytoplasm|GO:0005622,intracellular|GO:0015934,large ribosomal subunit|GO:0005840,ribosome|GO:0043232,intracellular non-membrane-bounded organelle|GO:0044464,cell part|GO:0044444,cytoplasmic part|GO:0005623,cell|GO:0044391,ribosomal subunit|GO:0044446,intracellular organelle part|GO:0043229,intracellular organelle|GO:0043228,non-membrane-bounded organelle|GO:0044424,intracellular part|G…	GO:0003735,structural constituent of ribosome|GO:0005198,structural molecule activity	zma03010,Ribosome
B6T8P1	60S ribosomal protein L13a OS=Zea mays PE=2 SV=1 - [B6T8P1_MAIZE]	44.17	10	6	12	73	1.096	1.104	1.115	0.853	0.823	0.811	206	23.7	10.26	1.33348	3.32e-05	Zm.3909	GO:0044249,cellular biosynthetic process|GO:0034641,cellular nitrogen compound metabolic process|GO:0006807,nitrogen compound metabolic process|GO:0034645,cellular macromolecule biosynthetic process|GO:1901576,organic substance biosynthetic process|GO:0044267,cellular protein metabolic process|GO:0044260,cellular macromolecule metabolic process|GO:0043043,peptide biosynthetic process|GO:0071704,o…	GO:0005737,cytoplasm|GO:0005622,intracellular|GO:0015934,large ribosomal subunit|GO:0005840,ribosome|GO:0043232,intracellular non-membrane-bounded organelle|GO:0044464,cell part|GO:0044444,cytoplasmic part|GO:0005623,cell|GO:0044391,ribosomal subunit|GO:0044446,intracellular organelle part|GO:0043229,intracellular organelle|GO:0043228,non-membrane-bounded organelle|GO:0044424,intracellular part|G…	GO:0003735,structural constituent of ribosome|GO:0005198,structural molecule activity	zma03010,Ribosome
B6T4J1	50S ribosomal protein L6 OS=Zea mays GN=ZEAMMB73_Zm00001d047462 PE=2 SV=1 - [B6T4J1_MAIZE]	56.64	4	3	12	119	1.022	0.986	0.987	0.813	0.756	0.731	226	24.8	9.94	1.30172	0.00100939	LOC100282171	GO:0044249,cellular biosynthetic process|GO:0034641,cellular nitrogen compound metabolic process|GO:0006807,nitrogen compound metabolic process|GO:0034645,cellular macromolecule biosynthetic process|GO:1901576,organic substance biosynthetic process|GO:0044267,cellular protein metabolic process|GO:0044260,cellular macromolecule metabolic process|GO:0043043,peptide biosynthetic process|GO:0071704,o…	GO:0005737,cytoplasm|GO:0032991,macromolecular complex|GO:0005840,ribosome|GO:0043232,intracellular non-membrane-bounded organelle|GO:0044464,cell part|GO:0044444,cytoplasmic part|GO:0005623,cell|GO:0030529,ribonucleoprotein complex|GO:0043229,intracellular organelle|GO:0043228,non-membrane-bounded organelle|GO:0044424,intracellular part|GO:0005622,intracellular|GO:0043226,organelle	GO:0097159,organic cyclic compound binding|GO:0019843,rRNA binding|GO:0003735,structural constituent of ribosome|GO:0003723,RNA binding|GO:0003676,nucleic acid binding|GO:0005198,structural molecule activity|GO:1901363,heterocyclic compound binding|GO:0005488,binding	zma03010,Ribosome
B4FQM8	Carbamoyl-phosphate synthase small chain chloroplastic OS=Zea mays GN=ZEAMMB73_Zm00001d017790 PE=2 SV=1 - [B4FQM8_MAIZE]	24.66	2	5	9	20	1.04	1.053	1.074	0.744	0.949	0.738	446	48.5	6.89	1.30321	0.0246325	LOC100273931	GO:0019752,carboxylic acid metabolic process|GO:0072528,pyrimidine-containing compound biosynthetic process|GO:0044249,cellular biosynthetic process|GO:0034641,cellular nitrogen compound metabolic process|GO:0006807,nitrogen compound metabolic process|GO:0044281,small molecule metabolic process|GO:0009064,glutamine family amino acid metabolic process|GO:0046112,nucleobase biosynthetic process|GO:…	0	GO:0003824,catalytic activity|GO:0016879,ligase activity, forming carbon-nitrogen bonds|GO:0016884,carbon-nitrogen ligase activity, with glutamine as amido-N-donor|GO:0004088,carbamoyl-phosphate synthase (glutamine-hydrolyzing) activity|GO:0016874,ligase activity	zma00250,Alanine, aspartate and glutamate metabolism|zma01100,Metabolic pathways|zma00240,Pyrimidine metabolism
B4FVJ0	60S ribosomal protein L4-1 OS=Zea mays GN=ZEAMMB73_Zm00001d007824 PE=2 SV=1 - [B4FVJ0_MAIZE]	61.63	2	7	22	294	1.022	1.082	1.063	0.818	0.79	0.809	404	44.4	10.51	1.31027	0.000221943	LOC100382075	GO:0044249,cellular biosynthetic process|GO:0034641,cellular nitrogen compound metabolic process|GO:0006807,nitrogen compound metabolic process|GO:0034645,cellular macromolecule biosynthetic process|GO:1901576,organic substance biosynthetic process|GO:0044267,cellular protein metabolic process|GO:0044260,cellular macromolecule metabolic process|GO:0043043,peptide biosynthetic process|GO:0071704,o…	GO:0005737,cytoplasm|GO:0032991,macromolecular complex|GO:0005840,ribosome|GO:0043232,intracellular non-membrane-bounded organelle|GO:0044464,cell part|GO:0044444,cytoplasmic part|GO:0005623,cell|GO:0030529,ribonucleoprotein complex|GO:0043229,intracellular organelle|GO:0043228,non-membrane-bounded organelle|GO:0044424,intracellular part|GO:0005622,intracellular|GO:0043226,organelle	GO:0003735,structural constituent of ribosome|GO:0005198,structural molecule activity	zma03010,Ribosome
B6TNR8	40S ribosomal protein S2 OS=Zea mays GN=pco131882 PE=2 SV=1 - [B6TNR8_MAIZE]	54.12	3	3	15	194	1.021	0.975	1.119	0.794	0.795	0.784	279	30.3	10.11	1.31221	0.00443174	pco131882	GO:0044249,cellular biosynthetic process|GO:0034641,cellular nitrogen compound metabolic process|GO:0006807,nitrogen compound metabolic process|GO:0034645,cellular macromolecule biosynthetic process|GO:1901576,organic substance biosynthetic process|GO:0044267,cellular protein metabolic process|GO:0044260,cellular macromolecule metabolic process|GO:0043043,peptide biosynthetic process|GO:0071704,o…	GO:0005737,cytoplasm|GO:0005622,intracellular|GO:0032991,macromolecular complex|GO:0005840,ribosome|GO:0043232,intracellular non-membrane-bounded organelle|GO:0044464,cell part|GO:0044444,cytoplasmic part|GO:0005623,cell|GO:0044391,ribosomal subunit|GO:0044446,intracellular organelle part|GO:0043229,intracellular organelle|GO:0043228,non-membrane-bounded organelle|GO:0044424,intracellular part|GO…	GO:0097159,organic cyclic compound binding|GO:0005198,structural molecule activity|GO:0003735,structural constituent of ribosome|GO:0003723,RNA binding|GO:0003676,nucleic acid binding|GO:1901363,heterocyclic compound binding|GO:0005488,binding	zma03010,Ribosome
A0A1D6KDX1	Diaminopimelate epimerase chloroplastic OS=Zea mays GN=ZEAMMB73_Zm00001d030677 PE=3 SV=1 - [A0A1D6KDX1_MAIZE]	35.71	8	4	9	28	1.047	1.086	1.068	0.808	0.848	0.738	308	33.4	5.52	1.3378	0.00140595	AC182617.3_FG001	GO:0044238,primary metabolic process|GO:0019752,carboxylic acid metabolic process|GO:0006553,lysine metabolic process|GO:0044249,cellular biosynthetic process|GO:0006807,nitrogen compound metabolic process|GO:0009067,aspartate family amino acid biosynthetic process|GO:0009066,aspartate family amino acid metabolic process|GO:0044283,small molecule biosynthetic process|GO:0044699,single-organism pr…	GO:0005737,cytoplasm|GO:0044464,cell part|GO:0005623,cell|GO:0005622,intracellular|GO:0044424,intracellular part	GO:0016854,racemase and epimerase activity|GO:0016855,racemase and epimerase activity, acting on amino acids and derivatives|GO:0016853,isomerase activity|GO:0036361,racemase activity, acting on amino acids and derivatives|GO:0047661,amino-acid racemase activity|GO:0003824,catalytic activity|GO:0008837,diaminopimelate epimerase activity	zma01230,Biosynthesis of amino acids|zma01100,Metabolic pathways|zma00300,Lysine biosynthesis|zma01110,Biosynthesis of secondary metabolites
B6TSG5	40S ribosomal protein S27a OS=Zea mays PE=2 SV=1 - [B6TSG5_MAIZE]	66.45	21	2	11	414	1.08	1.104	1.104	0.786	0.828	0.818	155	17.7	9.8	1.35162	4.55e-05	Zm.163255	GO:0044249,cellular biosynthetic process|GO:0034641,cellular nitrogen compound metabolic process|GO:0006807,nitrogen compound metabolic process|GO:0034645,cellular macromolecule biosynthetic process|GO:1901576,organic substance biosynthetic process|GO:0044267,cellular protein metabolic process|GO:0044260,cellular macromolecule metabolic process|GO:0043043,peptide biosynthetic process|GO:0071704,o…	GO:0005737,cytoplasm|GO:0032991,macromolecular complex|GO:0005840,ribosome|GO:0043232,intracellular non-membrane-bounded organelle|GO:0044464,cell part|GO:0044444,cytoplasmic part|GO:0005623,cell|GO:0030529,ribonucleoprotein complex|GO:0043229,intracellular organelle|GO:0043228,non-membrane-bounded organelle|GO:0044424,intracellular part|GO:0005622,intracellular|GO:0043226,organelle	GO:0003735,structural constituent of ribosome|GO:0005198,structural molecule activity	zma03010,Ribosome
B6STV9	40S ribosomal protein S5 OS=Zea mays PE=2 SV=1 - [B6STV9_MAIZE]	41.67	2	6	6	36	1.023	1.037	1.048	0.755	0.838	0.689	132	14.9	11.71	1.36152	0.00329594	rps7-A	GO:0044249,cellular biosynthetic process|GO:0034641,cellular nitrogen compound metabolic process|GO:0006807,nitrogen compound metabolic process|GO:0034645,cellular macromolecule biosynthetic process|GO:1901576,organic substance biosynthetic process|GO:0044267,cellular protein metabolic process|GO:0044260,cellular macromolecule metabolic process|GO:0043043,peptide biosynthetic process|GO:0071704,o…	GO:0015935,small ribosomal subunit|GO:0043229,intracellular organelle|GO:0043228,non-membrane-bounded organelle|GO:0043227,membrane-bounded organelle|GO:0043226,organelle|GO:0005737,cytoplasm|GO:0044446,intracellular organelle part|GO:0009536,plastid|GO:0030529,ribonucleoprotein complex|GO:0009507,chloroplast|GO:0044391,ribosomal subunit|GO:0005840,ribosome|GO:0032991,macromolecular complex|GO:00…	GO:0097159,organic cyclic compound binding|GO:0019843,rRNA binding|GO:0003735,structural constituent of ribosome|GO:0003723,RNA binding|GO:0003676,nucleic acid binding|GO:0005198,structural molecule activity|GO:1901363,heterocyclic compound binding|GO:0005488,binding	zma03010,Ribosome
A0A1D6PW12	60S ribosomal protein L34-3 OS=Zea mays GN=ZEAMMB73_Zm00001d049552 PE=4 SV=1 - [A0A1D6PW12_MAIZE]	47.31	18	4	4	67	1.136	1.112	1.118	0.797	0.843	0.827	93	10.5	10.98	1.36511	4.09e-05	LOC100286075	GO:0044249,cellular biosynthetic process|GO:0034641,cellular nitrogen compound metabolic process|GO:0006807,nitrogen compound metabolic process|GO:0034645,cellular macromolecule biosynthetic process|GO:1901576,organic substance biosynthetic process|GO:0044267,cellular protein metabolic process|GO:0044260,cellular macromolecule metabolic process|GO:0043043,peptide biosynthetic process|GO:0071704,o…	GO:0005737,cytoplasm|GO:0032991,macromolecular complex|GO:0005840,ribosome|GO:0043232,intracellular non-membrane-bounded organelle|GO:0044464,cell part|GO:0044444,cytoplasmic part|GO:0005623,cell|GO:0030529,ribonucleoprotein complex|GO:0043229,intracellular organelle|GO:0043228,non-membrane-bounded organelle|GO:0044424,intracellular part|GO:0005622,intracellular|GO:0043226,organelle	GO:0003735,structural constituent of ribosome|GO:0005198,structural molecule activity	zma03010,Ribosome
B6SUD1	Alcohol dehydrogenase 2 OS=Zea mays GN=ZEAMMB73_Zm00001d049059 PE=2 SV=1 - [B6SUD1_MAIZE]	26.12	7	4	9	39	1.248	1.237	1.286	0.922	0.889	0.941	379	41	6.06	1.36984	9.02e-05	ADH2	GO:0008152,metabolic process|GO:0044710,single-organism metabolic process|GO:0044699,single-organism process|GO:0055114,oxidation-reduction process	GO:0005737,cytoplasm|GO:0044464,cell part|GO:0005623,cell|GO:0005622,intracellular|GO:0044424,intracellular part	GO:0005488,binding|GO:0043169,cation binding|GO:0016614,oxidoreductase activity, acting on CH-OH group of donors|GO:0046914,transition metal ion binding|GO:0016616,oxidoreductase activity, acting on the CH-OH group of donors, NAD or NADP as acceptor|GO:0004022,alcohol dehydrogenase (NAD) activity|GO:0043167,ion binding|GO:0003824,catalytic activity|GO:0008270,zinc ion binding|GO:0046872,metal ion…	zma00592,alpha-Linolenic acid metabolism|zma00010,Glycolysis / Gluconeogenesis|zma00350,Tyrosine metabolism|zma01100,Metabolic pathways|zma00071,Fatty acid degradation|zma01110,Biosynthesis of secondary metabolites
A0A1D6IPX0	3-dehydroquinate synthase chloroplastic OS=Zea mays GN=ZEAMMB73_Zm00001d022622 PE=3 SV=1 - [A0A1D6IPX0_MAIZE]	28.54	11	2	10	42	1.06	1.084	1.031	0.796	0.755	0.742	417	45.2	8.06	1.3842	0.00018758	LOC100272979	GO:0019752,carboxylic acid metabolic process|GO:0044249,cellular biosynthetic process|GO:0006807,nitrogen compound metabolic process|GO:0044281,small molecule metabolic process|GO:0044283,small molecule biosynthetic process|GO:1901362,organic cyclic compound biosynthetic process|GO:0044699,single-organism process|GO:1901576,organic substance biosynthetic process|GO:0044710,single-organism metabol…	GO:0005737,cytoplasm|GO:0044464,cell part|GO:0005623,cell|GO:0005622,intracellular|GO:0044424,intracellular part	GO:0016838,carbon-oxygen lyase activity, acting on phosphates|GO:0016835,carbon-oxygen lyase activity|GO:0016829,lyase activity|GO:0003824,catalytic activity|GO:0003856,3-dehydroquinate synthase activity	zma01230,Biosynthesis of amino acids|zma01100,Metabolic pathways|zma00400,Phenylalanine, tyrosine and tryptophan biosynthesis|zma01110,Biosynthesis of secondary metabolites
B6SJ08	60S ribosomal protein L18 OS=Zea mays GN=pco085865 PE=2 SV=1 - [B6SJ08_MAIZE]	33.69	4	3	6	25	1.054	1.058	1.097	0.812	0.739	0.76	187	21	11.49	1.38863	0.000299504	pco085865	GO:0044249,cellular biosynthetic process|GO:0034641,cellular nitrogen compound metabolic process|GO:0006807,nitrogen compound metabolic process|GO:0034645,cellular macromolecule biosynthetic process|GO:1901576,organic substance biosynthetic process|GO:0044267,cellular protein metabolic process|GO:0044260,cellular macromolecule metabolic process|GO:0043043,peptide biosynthetic process|GO:0071704,o…	GO:0005737,cytoplasm|GO:0032991,macromolecular complex|GO:0005840,ribosome|GO:0043232,intracellular non-membrane-bounded organelle|GO:0044464,cell part|GO:0044444,cytoplasmic part|GO:0005623,cell|GO:0030529,ribonucleoprotein complex|GO:0043229,intracellular organelle|GO:0043228,non-membrane-bounded organelle|GO:0044424,intracellular part|GO:0005622,intracellular|GO:0043226,organelle	GO:0003735,structural constituent of ribosome|GO:0005198,structural molecule activity	zma03010,Ribosome
B6T4E7	40S ribosomal protein S6 OS=Zea mays PE=2 SV=1 - [B6T4E7_MAIZE]	39.04	14	12	13	72	1.13	1.106	1.093	0.785	0.798	0.79	251	28.6	10.71	1.40217	1.04e-05	rps6	GO:0044249,cellular biosynthetic process|GO:0034641,cellular nitrogen compound metabolic process|GO:0006807,nitrogen compound metabolic process|GO:0034645,cellular macromolecule biosynthetic process|GO:1901576,organic substance biosynthetic process|GO:0044267,cellular protein metabolic process|GO:0044260,cellular macromolecule metabolic process|GO:0043043,peptide biosynthetic process|GO:0071704,o…	GO:0005737,cytoplasm|GO:0032991,macromolecular complex|GO:0005840,ribosome|GO:0043232,intracellular non-membrane-bounded organelle|GO:0044464,cell part|GO:0044444,cytoplasmic part|GO:0005623,cell|GO:0030529,ribonucleoprotein complex|GO:0043229,intracellular organelle|GO:0043228,non-membrane-bounded organelle|GO:0044424,intracellular part|GO:0005622,intracellular|GO:0043226,organelle	GO:0003735,structural constituent of ribosome|GO:0005198,structural molecule activity	zma03010,Ribosome
C0PH34	60S ribosomal protein L6 OS=Zea mays GN=ZEAMMB73_Zm00001d017047 PE=2 SV=1 - [C0PH34_MAIZE]	62.1	2	5	16	103	1.149	1.215	1.164	0.851	0.786	0.85	219	24.2	10.1	1.41869	0.000291659	GRMZM2G003384	GO:0044249,cellular biosynthetic process|GO:0034641,cellular nitrogen compound metabolic process|GO:0006807,nitrogen compound metabolic process|GO:0034645,cellular macromolecule biosynthetic process|GO:1901576,organic substance biosynthetic process|GO:0044267,cellular protein metabolic process|GO:0044260,cellular macromolecule metabolic process|GO:0043043,peptide biosynthetic process|GO:0071704,o…	GO:0005737,cytoplasm|GO:0032991,macromolecular complex|GO:0005840,ribosome|GO:0043232,intracellular non-membrane-bounded organelle|GO:0044464,cell part|GO:0044444,cytoplasmic part|GO:0005623,cell|GO:0030529,ribonucleoprotein complex|GO:0043229,intracellular organelle|GO:0043228,non-membrane-bounded organelle|GO:0044424,intracellular part|GO:0005622,intracellular|GO:0043226,organelle	GO:0003735,structural constituent of ribosome|GO:0005198,structural molecule activity	zma03010,Ribosome
B4FML8	40S ribosomal protein S13 OS=Zea mays GN=IDP476 PE=2 SV=1 - [B4FML8_MAIZE]	38.41	6	2	7	64	1.019	1.128	1.133	0.783	0.709	0.771	151	17.1	10.54	1.44967	0.00146956	IDP476	GO:0044249,cellular biosynthetic process|GO:0034641,cellular nitrogen compound metabolic process|GO:0006807,nitrogen compound metabolic process|GO:0034645,cellular macromolecule biosynthetic process|GO:1901576,organic substance biosynthetic process|GO:0044267,cellular protein metabolic process|GO:0044260,cellular macromolecule metabolic process|GO:0043043,peptide biosynthetic process|GO:0071704,o…	GO:0005737,cytoplasm|GO:0032991,macromolecular complex|GO:0005840,ribosome|GO:0043232,intracellular non-membrane-bounded organelle|GO:0044464,cell part|GO:0044444,cytoplasmic part|GO:0005623,cell|GO:0030529,ribonucleoprotein complex|GO:0043229,intracellular organelle|GO:0043228,non-membrane-bounded organelle|GO:0044424,intracellular part|GO:0005622,intracellular|GO:0043226,organelle	GO:0003735,structural constituent of ribosome|GO:0005198,structural molecule activity	zma03010,Ribosome
Q05566	50S ribosomal protein L32, chloroplastic OS=Zea mays GN=rpl32 PE=3 SV=3 - [RK32_MAIZE]	37.29	1	2	2	11	1.12	1.185	1.129	0.75	0.791	0.807	59	6.9	11.58	1.46289	0.000167596	rpl32	GO:0044249,cellular biosynthetic process|GO:0034641,cellular nitrogen compound metabolic process|GO:0006807,nitrogen compound metabolic process|GO:0034645,cellular macromolecule biosynthetic process|GO:1901576,organic substance biosynthetic process|GO:0044267,cellular protein metabolic process|GO:0044260,cellular macromolecule metabolic process|GO:0043043,peptide biosynthetic process|GO:0071704,o…	GO:0015934,large ribosomal subunit|GO:0043229,intracellular organelle|GO:0043228,non-membrane-bounded organelle|GO:0043227,membrane-bounded organelle|GO:0043226,organelle|GO:0005737,cytoplasm|GO:0044446,intracellular organelle part|GO:0009536,plastid|GO:0030529,ribonucleoprotein complex|GO:0009507,chloroplast|GO:0044391,ribosomal subunit|GO:0005840,ribosome|GO:0032991,macromolecular complex|GO:00…	GO:0003735,structural constituent of ribosome|GO:0005198,structural molecule activity	zma03010,Ribosome
P06586	30S ribosomal protein S3, chloroplastic OS=Zea mays GN=rps3 PE=3 SV=1 - [RR3_MAIZE]	41.52	1	12	12	52	1.153	1.132	1.17	0.795	0.781	0.782	224	25.9	9.74	1.46551	6.54e-06	rps3	GO:0044249,cellular biosynthetic process|GO:0034641,cellular nitrogen compound metabolic process|GO:0006807,nitrogen compound metabolic process|GO:0034645,cellular macromolecule biosynthetic process|GO:1901576,organic substance biosynthetic process|GO:0044267,cellular protein metabolic process|GO:0044260,cellular macromolecule metabolic process|GO:0043043,peptide biosynthetic process|GO:0071704,o…	GO:0015935,small ribosomal subunit|GO:0043229,intracellular organelle|GO:0043228,non-membrane-bounded organelle|GO:0043227,membrane-bounded organelle|GO:0043226,organelle|GO:0005737,cytoplasm|GO:0044446,intracellular organelle part|GO:0009536,plastid|GO:0030529,ribonucleoprotein complex|GO:0009507,chloroplast|GO:0044391,ribosomal subunit|GO:0005840,ribosome|GO:0032991,macromolecular complex|GO:00…	GO:0097159,organic cyclic compound binding|GO:0019843,rRNA binding|GO:0003735,structural constituent of ribosome|GO:0003723,RNA binding|GO:0003676,nucleic acid binding|GO:0005198,structural molecule activity|GO:1901363,heterocyclic compound binding|GO:0005488,binding	zma03010,Ribosome
B6UE05	60S ribosomal protein L7a OS=Zea mays PE=2 SV=1 - [B6UE05_MAIZE]	45.49	3	2	15	92	1.07	1.229	1.081	0.693	0.722	0.857	255	28.8	10.4	1.48829	0.00681076	csu505(rpL7)	GO:0022613,ribonucleoprotein complex biogenesis|GO:0044085,cellular component biogenesis|GO:0042254,ribosome biogenesis|GO:0071840,cellular component organization or biogenesis	GO:0032991,macromolecular complex|GO:0044464,cell part|GO:0005623,cell|GO:0005622,intracellular|GO:0044424,intracellular part|GO:0030529,ribonucleoprotein complex	0	zma03010,Ribosome
B6TM74	50S ribosomal protein L27 OS=Zea mays PE=2 SV=1 - [B6TM74_MAIZE]	23.89	4	5	5	40	1.206	1.24	1.235	0.794	0.804	0.809	180	19.6	10.36	1.52838	3.15e-06	ZEAMMB73_595845	GO:0044249,cellular biosynthetic process|GO:0034641,cellular nitrogen compound metabolic process|GO:0006807,nitrogen compound metabolic process|GO:0034645,cellular macromolecule biosynthetic process|GO:1901576,organic substance biosynthetic process|GO:0044267,cellular protein metabolic process|GO:0044260,cellular macromolecule metabolic process|GO:0043043,peptide biosynthetic process|GO:0071704,o…	GO:0031975,envelope|GO:0043229,intracellular organelle|GO:0043228,non-membrane-bounded organelle|GO:0043227,membrane-bounded organelle|GO:0043226,organelle|GO:0009579,thylakoid|GO:0009941,chloroplast envelope|GO:0009536,plastid|GO:0009532,plastid stroma|GO:0009570,chloroplast stroma|GO:0030529,ribonucleoprotein complex|GO:0044435,plastid part|GO:0044434,chloroplast part|GO:0009507,chloroplast|GO:…	GO:0003735,structural constituent of ribosome|GO:0005198,structural molecule activity	zma03010,Ribosome
B6T2K5	60S ribosomal protein L35 OS=Zea mays GN=ZEAMMB73_Zm00001d004052 PE=2 SV=1 - [B6T2K5_MAIZE]	32.52	3	2	5	35	1.129	1.117	1.11	0.744	0.758	0.689	123	14.3	11.3	1.5318	5.81e-05	AC206642.4_FG001	GO:0044249,cellular biosynthetic process|GO:0034641,cellular nitrogen compound metabolic process|GO:0006807,nitrogen compound metabolic process|GO:0034645,cellular macromolecule biosynthetic process|GO:1901576,organic substance biosynthetic process|GO:0044267,cellular protein metabolic process|GO:0044260,cellular macromolecule metabolic process|GO:0043043,peptide biosynthetic process|GO:0071704,o…	GO:0005737,cytoplasm|GO:0032991,macromolecular complex|GO:0005840,ribosome|GO:0043232,intracellular non-membrane-bounded organelle|GO:0044464,cell part|GO:0044444,cytoplasmic part|GO:0005623,cell|GO:0030529,ribonucleoprotein complex|GO:0043229,intracellular organelle|GO:0043228,non-membrane-bounded organelle|GO:0044424,intracellular part|GO:0005622,intracellular|GO:0043226,organelle	GO:0003735,structural constituent of ribosome|GO:0005198,structural molecule activity	zma03010,Ribosome
B4G286	40S ribosomal protein S18 OS=Zea mays GN=LOC100285246 PE=2 SV=1 - [B4G286_MAIZE]	43.42	8	1	9	39	0.835	0.853		1.15	1.054		152	17.7	10.74	0.765643	0.0340059	LOC100285246	GO:0044249,cellular biosynthetic process|GO:0034641,cellular nitrogen compound metabolic process|GO:0006807,nitrogen compound metabolic process|GO:0034645,cellular macromolecule biosynthetic process|GO:1901576,organic substance biosynthetic process|GO:0044267,cellular protein metabolic process|GO:0044260,cellular macromolecule metabolic process|GO:0043043,peptide biosynthetic process|GO:0071704,o…	GO:0005737,cytoplasm|GO:0032991,macromolecular complex|GO:0005840,ribosome|GO:0043232,intracellular non-membrane-bounded organelle|GO:0044464,cell part|GO:0044444,cytoplasmic part|GO:0005623,cell|GO:0030529,ribonucleoprotein complex|GO:0043229,intracellular organelle|GO:0043228,non-membrane-bounded organelle|GO:0044424,intracellular part|GO:0005622,intracellular|GO:0043226,organelle	GO:0097159,organic cyclic compound binding|GO:0005198,structural molecule activity|GO:0003735,structural constituent of ribosome|GO:0003723,RNA binding|GO:0003676,nucleic acid binding|GO:1901363,heterocyclic compound binding|GO:0005488,binding	zma03010,Ribosome
A0A1D6GFP8	40S ribosomal protein S18 OS=Zea mays GN=ZEAMMB73_Zm00001d013086 PE=3 SV=1 - [A0A1D6GFP8_MAIZE]	50.77	8	1	9	42	0.839	0.869	0.882	1.096	1.069	1.057	130	15.1	9.83	0.803804	0.000244685	LOC100273341	GO:0044249,cellular biosynthetic process|GO:0034641,cellular nitrogen compound metabolic process|GO:0006807,nitrogen compound metabolic process|GO:0034645,cellular macromolecule biosynthetic process|GO:1901576,organic substance biosynthetic process|GO:0044267,cellular protein metabolic process|GO:0044260,cellular macromolecule metabolic process|GO:0043043,peptide biosynthetic process|GO:0071704,o…	GO:0005737,cytoplasm|GO:0032991,macromolecular complex|GO:0005840,ribosome|GO:0043232,intracellular non-membrane-bounded organelle|GO:0044464,cell part|GO:0044444,cytoplasmic part|GO:0005623,cell|GO:0030529,ribonucleoprotein complex|GO:0043229,intracellular organelle|GO:0043228,non-membrane-bounded organelle|GO:0044424,intracellular part|GO:0005622,intracellular|GO:0043226,organelle	GO:0097159,organic cyclic compound binding|GO:0005198,structural molecule activity|GO:0003735,structural constituent of ribosome|GO:0003723,RNA binding|GO:0003676,nucleic acid binding|GO:1901363,heterocyclic compound binding|GO:0005488,binding	zma03010,Ribosome
B4FEE7	40S ribosomal protein S26 OS=Zea mays GN=ZEAMMB73_Zm00001d012992 PE=2 SV=1 - [B4FEE7_MAIZE]	43.18	7	1	4	21	0.881	0.936	0.995	1.25	1.369	1.197	132	14.8	11.03	0.737287	0.00530476	pco064822	GO:0044249,cellular biosynthetic process|GO:0034641,cellular nitrogen compound metabolic process|GO:0006807,nitrogen compound metabolic process|GO:0034645,cellular macromolecule biosynthetic process|GO:1901576,organic substance biosynthetic process|GO:0044267,cellular protein metabolic process|GO:0044260,cellular macromolecule metabolic process|GO:0043043,peptide biosynthetic process|GO:0071704,o…	GO:0005737,cytoplasm|GO:0032991,macromolecular complex|GO:0005840,ribosome|GO:0043232,intracellular non-membrane-bounded organelle|GO:0044464,cell part|GO:0044444,cytoplasmic part|GO:0005623,cell|GO:0030529,ribonucleoprotein complex|GO:0043229,intracellular organelle|GO:0043228,non-membrane-bounded organelle|GO:0044424,intracellular part|GO:0005622,intracellular|GO:0043226,organelle	GO:0003735,structural constituent of ribosome|GO:0005198,structural molecule activity	zma03010,Ribosome
B6UG10	40S ribosomal protein S3a OS=Zea mays GN=ZEAMMB73_Zm00001d048157 PE=2 SV=1 - [B6UG10_MAIZE]	53.46	3	1	13	77	1.009	0.911	0.893	1.26	1.442	1.442	260	29.7	9.79	0.678751	0.00324296	LOC100273118	GO:0044249,cellular biosynthetic process|GO:0034641,cellular nitrogen compound metabolic process|GO:0006807,nitrogen compound metabolic process|GO:0034645,cellular macromolecule biosynthetic process|GO:1901576,organic substance biosynthetic process|GO:0044267,cellular protein metabolic process|GO:0044260,cellular macromolecule metabolic process|GO:0043043,peptide biosynthetic process|GO:0071704,o…	GO:0022626,cytosolic ribosome|GO:0015935,small ribosomal subunit|GO:0043229,intracellular organelle|GO:0043228,non-membrane-bounded organelle|GO:0043226,organelle|GO:0022627,cytosolic small ribosomal subunit|GO:0005737,cytoplasm|GO:0044446,intracellular organelle part|GO:0030529,ribonucleoprotein complex|GO:0044391,ribosomal subunit|GO:0032991,macromolecular complex|GO:0005840,ribosome|GO:0043232…	GO:0003735,structural constituent of ribosome|GO:0005198,structural molecule activity	zma03010,Ribosome
B4FAV3	40S ribosomal protein S3a OS=Zea mays GN=ZEAMMB73_Zm00001d048159 PE=2 SV=1 - [B4FAV3_MAIZE]	53.46	6	1	13	78	0.858	0.881	1.042	1.314	1.27	1.239	260	29.7	9.79	0.727431	0.00493736	LOC100273118	GO:0044249,cellular biosynthetic process|GO:0034641,cellular nitrogen compound metabolic process|GO:0006807,nitrogen compound metabolic process|GO:0034645,cellular macromolecule biosynthetic process|GO:1901576,organic substance biosynthetic process|GO:0044267,cellular protein metabolic process|GO:0044260,cellular macromolecule metabolic process|GO:0043043,peptide biosynthetic process|GO:0071704,o…	GO:0022626,cytosolic ribosome|GO:0015935,small ribosomal subunit|GO:0043229,intracellular organelle|GO:0043228,non-membrane-bounded organelle|GO:0043226,organelle|GO:0022627,cytosolic small ribosomal subunit|GO:0005737,cytoplasm|GO:0044446,intracellular organelle part|GO:0030529,ribonucleoprotein complex|GO:0044391,ribosomal subunit|GO:0032991,macromolecular complex|GO:0005840,ribosome|GO:0043232…	GO:0003735,structural constituent of ribosome|GO:0005198,structural molecule activity	zma03010,Ribosome
P25461	50S ribosomal protein L33, chloroplastic OS=Zea mays GN=rpl33 PE=3 SV=3 - [RK33_MAIZE]	15.15	1	1	1	10	0.981	0.957	0.939	1.262	1.312	1.273	66	7.7	10.23	0.747762	7.4314e-05	rpl33	GO:0044249,cellular biosynthetic process|GO:0034641,cellular nitrogen compound metabolic process|GO:0006807,nitrogen compound metabolic process|GO:0034645,cellular macromolecule biosynthetic process|GO:1901576,organic substance biosynthetic process|GO:0044267,cellular protein metabolic process|GO:0044260,cellular macromolecule metabolic process|GO:0043043,peptide biosynthetic process|GO:0071704,o…	GO:0005737,cytoplasm|GO:0009536,plastid|GO:0032991,macromolecular complex|GO:0005840,ribosome|GO:0043232,intracellular non-membrane-bounded organelle|GO:0044464,cell part|GO:0044444,cytoplasmic part|GO:0005623,cell|GO:0030529,ribonucleoprotein complex|GO:0043229,intracellular organelle|GO:0043228,non-membrane-bounded organelle|GO:0044424,intracellular part|GO:0009507,chloroplast|GO:0043227,membra…	GO:0003735,structural constituent of ribosome|GO:0005198,structural molecule activity	zma03010,Ribosome
B6UE23	60S ribosomal protein L18a OS=Zea mays PE=2 SV=1 - [B6UE23_MAIZE]	55.06	5	1	11	67	0.961	0.868	0.885	1.267	1.428	1.298	178	21.5	10.61	0.679786	0.00171437	Zm.95224	GO:0044249,cellular biosynthetic process|GO:0034641,cellular nitrogen compound metabolic process|GO:0006807,nitrogen compound metabolic process|GO:0034645,cellular macromolecule biosynthetic process|GO:1901576,organic substance biosynthetic process|GO:0044267,cellular protein metabolic process|GO:0044260,cellular macromolecule metabolic process|GO:0043043,peptide biosynthetic process|GO:0071704,o…	GO:0005737,cytoplasm|GO:0032991,macromolecular complex|GO:0005840,ribosome|GO:0043232,intracellular non-membrane-bounded organelle|GO:0044464,cell part|GO:0044444,cytoplasmic part|GO:0005623,cell|GO:0030529,ribonucleoprotein complex|GO:0043229,intracellular organelle|GO:0043228,non-membrane-bounded organelle|GO:0044424,intracellular part|GO:0005622,intracellular|GO:0043226,organelle	GO:0003735,structural constituent of ribosome|GO:0005198,structural molecule activity	zma03010,Ribosome
B4FCL6	60S ribosomal protein L21 OS=Zea mays GN=ZEAMMB73_Zm00001d027618 PE=2 SV=1 - [B4FCL6_MAIZE]	30.49	8	1	8	74	0.917		0.881	1.563		1.34	164	18.7	10.4	0.619345	0.0392875	pco098394	GO:0044249,cellular biosynthetic process|GO:0034641,cellular nitrogen compound metabolic process|GO:0006807,nitrogen compound metabolic process|GO:0034645,cellular macromolecule biosynthetic process|GO:1901576,organic substance biosynthetic process|GO:0044267,cellular protein metabolic process|GO:0044260,cellular macromolecule metabolic process|GO:0043043,peptide biosynthetic process|GO:0071704,o…	GO:0005737,cytoplasm|GO:0032991,macromolecular complex|GO:0005840,ribosome|GO:0043232,intracellular non-membrane-bounded organelle|GO:0044464,cell part|GO:0044444,cytoplasmic part|GO:0005623,cell|GO:0030529,ribonucleoprotein complex|GO:0043229,intracellular organelle|GO:0043228,non-membrane-bounded organelle|GO:0044424,intracellular part|GO:0005622,intracellular|GO:0043226,organelle	GO:0003735,structural constituent of ribosome|GO:0005198,structural molecule activity	zma03010,Ribosome
B6TPG2	60S ribosomal protein L26-1 OS=Zea mays GN=pco145463 PE=2 SV=1 - [B6TPG2_MAIZE]	33.12	6	1	6	41	0.89	0.893	0.951	1.345	1.211	1.196	157	17.5	11.12	0.729068	0.00273153	pco145463	GO:0044249,cellular biosynthetic process|GO:0034641,cellular nitrogen compound metabolic process|GO:0006807,nitrogen compound metabolic process|GO:0034645,cellular macromolecule biosynthetic process|GO:1901576,organic substance biosynthetic process|GO:0044267,cellular protein metabolic process|GO:0044260,cellular macromolecule metabolic process|GO:0043043,peptide biosynthetic process|GO:0071704,o…	GO:0005737,cytoplasm|GO:0005622,intracellular|GO:0015934,large ribosomal subunit|GO:0005840,ribosome|GO:0043232,intracellular non-membrane-bounded organelle|GO:0044464,cell part|GO:0044444,cytoplasmic part|GO:0005623,cell|GO:0044391,ribosomal subunit|GO:0044446,intracellular organelle part|GO:0043229,intracellular organelle|GO:0043228,non-membrane-bounded organelle|GO:0044424,intracellular part|G…	GO:0003735,structural constituent of ribosome|GO:0005198,structural molecule activity	zma03010,Ribosome
B4FEE3	60S ribosomal protein L27 OS=Zea mays GN=ZEAMMB73_Zm00001d002253 PE=2 SV=1 - [B4FEE3_MAIZE]	39.42	2	1	5	50	0.941	0.967	0.998	1.324	1.295	1.309	137	15.6	10.46	0.739564	5.30431e-05	GRMZM2G016250	GO:0044249,cellular biosynthetic process|GO:0034641,cellular nitrogen compound metabolic process|GO:0006807,nitrogen compound metabolic process|GO:0034645,cellular macromolecule biosynthetic process|GO:1901576,organic substance biosynthetic process|GO:0044267,cellular protein metabolic process|GO:0044260,cellular macromolecule metabolic process|GO:0043043,peptide biosynthetic process|GO:0071704,o…	GO:0005737,cytoplasm|GO:0032991,macromolecular complex|GO:0005840,ribosome|GO:0043232,intracellular non-membrane-bounded organelle|GO:0044464,cell part|GO:0044444,cytoplasmic part|GO:0005623,cell|GO:0030529,ribonucleoprotein complex|GO:0043229,intracellular organelle|GO:0043228,non-membrane-bounded organelle|GO:0044424,intracellular part|GO:0005622,intracellular|GO:0043226,organelle	GO:0003735,structural constituent of ribosome|GO:0005198,structural molecule activity	zma03010,Ribosome
B6T8R3	40S ribosomal protein S10 OS=Zea mays PE=2 SV=1 - [B6T8R3_MAIZE]	35.16	4	1	6	51	1.438	1.488		0.961	0.929		182	20.3	9.73	1.5479	0.00327939	LOC100273505	0	0	0	zma03010,Ribosome
A0A1D6EAS0	40S ribosomal protein S10-1 OS=Zea mays GN=ZEAMMB73_Zm00001d003672 PE=4 SV=1 - [A0A1D6EAS0_MAIZE]	36.78	10	1	6	56	0.985	0.989	0.951	0.617	0.753	0.693	174	19.5	9.64	1.41769	0.00223853	LOC100273505	0	0	0	zma03010,Ribosome
A0A1D6F920	40S ribosomal protein S15-4 OS=Zea mays GN=ZEAMMB73_Zm00001d007810 PE=3 SV=1 - [A0A1D6F920_MAIZE]	32.2	11	1	3	60	1.065	1.129	1.081	0.723	0.639	0.623	118	13.4	10.61	1.65018	0.000295773	LOC100281004	GO:0044249,cellular biosynthetic process|GO:0034641,cellular nitrogen compound metabolic process|GO:0006807,nitrogen compound metabolic process|GO:0034645,cellular macromolecule biosynthetic process|GO:1901576,organic substance biosynthetic process|GO:0044267,cellular protein metabolic process|GO:0044260,cellular macromolecule metabolic process|GO:0043043,peptide biosynthetic process|GO:0071704,o…	GO:0005737,cytoplasm|GO:0005622,intracellular|GO:0032991,macromolecular complex|GO:0005840,ribosome|GO:0043232,intracellular non-membrane-bounded organelle|GO:0044464,cell part|GO:0044444,cytoplasmic part|GO:0005623,cell|GO:0044391,ribosomal subunit|GO:0044446,intracellular organelle part|GO:0043229,intracellular organelle|GO:0043228,non-membrane-bounded organelle|GO:0044424,intracellular part|GO…	GO:0097159,organic cyclic compound binding|GO:0005198,structural molecule activity|GO:0003735,structural constituent of ribosome|GO:0003723,RNA binding|GO:0003676,nucleic acid binding|GO:1901363,heterocyclic compound binding|GO:0005488,binding	zma03010,Ribosome
A0A1D6HU93	40S ribosomal protein S15-4 OS=Zea mays GN=ZEAMMB73_Zm00001d018979 PE=3 SV=1 - [A0A1D6HU93_MAIZE]	32.2	7	1	3	45	1.093	1.05	1.051	0.666	0.715	0.76	118	13.4	10.61	1.4918	0.000322745	LOC100282387	GO:0044249,cellular biosynthetic process|GO:0034641,cellular nitrogen compound metabolic process|GO:0006807,nitrogen compound metabolic process|GO:0034645,cellular macromolecule biosynthetic process|GO:1901576,organic substance biosynthetic process|GO:0044267,cellular protein metabolic process|GO:0044260,cellular macromolecule metabolic process|GO:0043043,peptide biosynthetic process|GO:0071704,o…	GO:0005737,cytoplasm|GO:0005622,intracellular|GO:0032991,macromolecular complex|GO:0005840,ribosome|GO:0043232,intracellular non-membrane-bounded organelle|GO:0044464,cell part|GO:0044444,cytoplasmic part|GO:0005623,cell|GO:0044391,ribosomal subunit|GO:0044446,intracellular organelle part|GO:0043229,intracellular organelle|GO:0043228,non-membrane-bounded organelle|GO:0044424,intracellular part|GO…	GO:0097159,organic cyclic compound binding|GO:0005198,structural molecule activity|GO:0003735,structural constituent of ribosome|GO:0003723,RNA binding|GO:0003676,nucleic acid binding|GO:1901363,heterocyclic compound binding|GO:0005488,binding	zma03010,Ribosome
Q84VR2	50S ribosomal protein L35 (Fragment) OS=Zea mays GN=prpl35-3 PE=3 SV=1 - [Q84VR2_MAIZE]	18.67	6	1	1	10	1.234	1.188	1.133	0.791	0.838	0.884	75	8.6	11.43	1.41414	0.000948512	prpl35-1	GO:0044249,cellular biosynthetic process|GO:0034641,cellular nitrogen compound metabolic process|GO:0006807,nitrogen compound metabolic process|GO:0034645,cellular macromolecule biosynthetic process|GO:1901576,organic substance biosynthetic process|GO:0044267,cellular protein metabolic process|GO:0044260,cellular macromolecule metabolic process|GO:0043043,peptide biosynthetic process|GO:0071704,o…	GO:0005737,cytoplasm|GO:0032991,macromolecular complex|GO:0005840,ribosome|GO:0043232,intracellular non-membrane-bounded organelle|GO:0044464,cell part|GO:0044444,cytoplasmic part|GO:0005623,cell|GO:0030529,ribonucleoprotein complex|GO:0043229,intracellular organelle|GO:0043228,non-membrane-bounded organelle|GO:0044424,intracellular part|GO:0005622,intracellular|GO:0043226,organelle	GO:0003735,structural constituent of ribosome|GO:0005198,structural molecule activity	zma03010,Ribosome
B6T0Z6	60S acidic ribosomal protein P1 OS=Zea mays PE=2 SV=1 - [B6T0Z6_MAIZE]	44.95	7	1	2	10	1.063		1.139	0.805		0.825	109	11	4.46	1.35156	0.0180107	arpp1a	GO:0044249,cellular biosynthetic process|GO:0034641,cellular nitrogen compound metabolic process|GO:0006807,nitrogen compound metabolic process|GO:0034645,cellular macromolecule biosynthetic process|GO:1901576,organic substance biosynthetic process|GO:0044267,cellular protein metabolic process|GO:0044260,cellular macromolecule metabolic process|GO:0043043,peptide biosynthetic process|GO:0071704,o…	GO:0005737,cytoplasm|GO:0032991,macromolecular complex|GO:0005840,ribosome|GO:0043232,intracellular non-membrane-bounded organelle|GO:0044464,cell part|GO:0044444,cytoplasmic part|GO:0005623,cell|GO:0030529,ribonucleoprotein complex|GO:0043229,intracellular organelle|GO:0043228,non-membrane-bounded organelle|GO:0044424,intracellular part|GO:0005622,intracellular|GO:0043226,organelle	GO:0003735,structural constituent of ribosome|GO:0005198,structural molecule activity	zma03010,Ribosome
B4FGL9	60S ribosomal protein L11-1 OS=Zea mays GN=LOC100193878 PE=2 SV=1 - [B4FGL9_MAIZE]	33.7	19	1	6	39	1.151	1.136	1.14	0.653	0.654	0.667	181	20.7	9.92	1.73571	1.75746e-07	LOC100193878	GO:0044249,cellular biosynthetic process|GO:0034641,cellular nitrogen compound metabolic process|GO:0006807,nitrogen compound metabolic process|GO:0034645,cellular macromolecule biosynthetic process|GO:1901576,organic substance biosynthetic process|GO:0044267,cellular protein metabolic process|GO:0044260,cellular macromolecule metabolic process|GO:0043043,peptide biosynthetic process|GO:0071704,o…	GO:0005737,cytoplasm|GO:0032991,macromolecular complex|GO:0005840,ribosome|GO:0043232,intracellular non-membrane-bounded organelle|GO:0044464,cell part|GO:0044444,cytoplasmic part|GO:0005623,cell|GO:0030529,ribonucleoprotein complex|GO:0043229,intracellular organelle|GO:0043228,non-membrane-bounded organelle|GO:0044424,intracellular part|GO:0005622,intracellular|GO:0043226,organelle	GO:0003735,structural constituent of ribosome|GO:0005198,structural molecule activity	zma03010,Ribosome
B6SIM9	60S ribosomal protein L17 OS=Zea mays PE=2 SV=1 - [B6SIM9_MAIZE]	41.52	7	1	7	52	1.623	1.629	1.634	1.272	1.361	1.305	171	19.4	10.14	1.24077	0.000265247	LOC100194089	GO:0044249,cellular biosynthetic process|GO:0034641,cellular nitrogen compound metabolic process|GO:0006807,nitrogen compound metabolic process|GO:0034645,cellular macromolecule biosynthetic process|GO:1901576,organic substance biosynthetic process|GO:0044267,cellular protein metabolic process|GO:0044260,cellular macromolecule metabolic process|GO:0043043,peptide biosynthetic process|GO:0071704,o…	GO:0005737,cytoplasm|GO:0005622,intracellular|GO:0015934,large ribosomal subunit|GO:0005840,ribosome|GO:0043232,intracellular non-membrane-bounded organelle|GO:0044464,cell part|GO:0044444,cytoplasmic part|GO:0005623,cell|GO:0044391,ribosomal subunit|GO:0044446,intracellular organelle part|GO:0043229,intracellular organelle|GO:0043228,non-membrane-bounded organelle|GO:0044424,intracellular part|G…	GO:0003735,structural constituent of ribosome|GO:0005198,structural molecule activity	zma03010,Ribosome
B4F9R4	60S ribosomal protein L2 OS=Zea mays GN=ZEAMMB73_Zm00001d019473 PE=2 SV=1 - [B4F9R4_MAIZE]	48.46	5	1	14	149	1.22	1.108	1.144	0.976	0.922	0.993	260	28.1	11.08	1.20112	0.00781047	LOC100191681	GO:0044249,cellular biosynthetic process|GO:0034641,cellular nitrogen compound metabolic process|GO:0006807,nitrogen compound metabolic process|GO:0034645,cellular macromolecule biosynthetic process|GO:1901576,organic substance biosynthetic process|GO:0044267,cellular protein metabolic process|GO:0044260,cellular macromolecule metabolic process|GO:0043043,peptide biosynthetic process|GO:0071704,o…	GO:0005737,cytoplasm|GO:0005622,intracellular|GO:0015934,large ribosomal subunit|GO:0005840,ribosome|GO:0043232,intracellular non-membrane-bounded organelle|GO:0044464,cell part|GO:0044444,cytoplasmic part|GO:0005623,cell|GO:0044391,ribosomal subunit|GO:0044446,intracellular organelle part|GO:0043229,intracellular organelle|GO:0043228,non-membrane-bounded organelle|GO:0044424,intracellular part|G…	GO:0097159,organic cyclic compound binding|GO:0005198,structural molecule activity|GO:0003735,structural constituent of ribosome|GO:0003723,RNA binding|GO:0003676,nucleic acid binding|GO:1901363,heterocyclic compound binding|GO:0005488,binding	zma03010,Ribosome
B6T761	60S ribosomal protein L23a OS=Zea mays PE=2 SV=1 - [B6T761_MAIZE]	41.72	15	1	8	75	1.681	1.535		1.089	1.161		151	16.8	10.23	1.42974	0.0271061	LOC100280771	GO:0044249,cellular biosynthetic process|GO:0034641,cellular nitrogen compound metabolic process|GO:0006807,nitrogen compound metabolic process|GO:0034645,cellular macromolecule biosynthetic process|GO:1901576,organic substance biosynthetic process|GO:0044267,cellular protein metabolic process|GO:0044260,cellular macromolecule metabolic process|GO:0043043,peptide biosynthetic process|GO:0071704,o…	GO:0005737,cytoplasm|GO:0032991,macromolecular complex|GO:0005840,ribosome|GO:0043232,intracellular non-membrane-bounded organelle|GO:0044464,cell part|GO:0044444,cytoplasmic part|GO:0005623,cell|GO:0030529,ribonucleoprotein complex|GO:0043229,intracellular organelle|GO:0043228,non-membrane-bounded organelle|GO:0044424,intracellular part|GO:0005622,intracellular|GO:0043226,organelle	GO:0036094,small molecule binding|GO:0097159,organic cyclic compound binding|GO:0000166,nucleotide binding|GO:0003735,structural constituent of ribosome|GO:0005488,binding|GO:0005198,structural molecule activity|GO:1901363,heterocyclic compound binding|GO:1901265,nucleoside phosphate binding	zma03010,Ribosome
B6TRR4	60S ribosomal protein L36 OS=Zea mays PE=2 SV=1 - [B6TRR4_MAIZE]	49.32	3	1	8	46	0.988	0.961	0.94	1.142	1.171	1.211	148	16.2	11.09	0.819986	0.000956715	magi92568	GO:0044249,cellular biosynthetic process|GO:0034641,cellular nitrogen compound metabolic process|GO:0006807,nitrogen compound metabolic process|GO:0034645,cellular macromolecule biosynthetic process|GO:1901576,organic substance biosynthetic process|GO:0044267,cellular protein metabolic process|GO:0044260,cellular macromolecule metabolic process|GO:0043043,peptide biosynthetic process|GO:0071704,o…	GO:0005737,cytoplasm|GO:0032991,macromolecular complex|GO:0005840,ribosome|GO:0043232,intracellular non-membrane-bounded organelle|GO:0044464,cell part|GO:0044444,cytoplasmic part|GO:0005623,cell|GO:0030529,ribonucleoprotein complex|GO:0043229,intracellular organelle|GO:0043228,non-membrane-bounded organelle|GO:0044424,intracellular part|GO:0005622,intracellular|GO:0043226,organelle	GO:0003735,structural constituent of ribosome|GO:0005198,structural molecule activity	zma03010,Ribosome
B4FSG3	60S ribosomal protein L7-1 OS=Zea mays GN=ZEAMMB73_Zm00001d024373 PE=2 SV=1 - [B4FSG3_MAIZE]	44.13	11	1	13	120		0.989	1.027		0.775	0.727	247	28.5	10.08	1.34158	0.0138315	LOC100281971	0	GO:0005737,cytoplasm|GO:0032991,macromolecular complex|GO:0005840,ribosome|GO:0043232,intracellular non-membrane-bounded organelle|GO:0044464,cell part|GO:0044444,cytoplasmic part|GO:0005623,cell|GO:0030529,ribonucleoprotein complex|GO:0043229,intracellular organelle|GO:0043228,non-membrane-bounded organelle|GO:0044424,intracellular part|GO:0005622,intracellular|GO:0043226,organelle	0	zma03010,Ribosome
B6SGI4	Ribosomal protein L37 OS=Zea mays GN=ZEAMMB73_Zm00001d014969 PE=2 SV=1 - [B6SGI4_MAIZE]	35.11	11	1	4	39	1.138	1.131	1.087	0.796	0.757	0.762	94	10.7	11.74	1.44947	6.54566e-05	GRMZM6G578655	GO:0044249,cellular biosynthetic process|GO:0034641,cellular nitrogen compound metabolic process|GO:0006807,nitrogen compound metabolic process|GO:0034645,cellular macromolecule biosynthetic process|GO:1901576,organic substance biosynthetic process|GO:0044267,cellular protein metabolic process|GO:0044260,cellular macromolecule metabolic process|GO:0043043,peptide biosynthetic process|GO:0071704,o…	GO:0005737,cytoplasm|GO:0032991,macromolecular complex|GO:0005840,ribosome|GO:0043232,intracellular non-membrane-bounded organelle|GO:0044464,cell part|GO:0044444,cytoplasmic part|GO:0005623,cell|GO:0030529,ribonucleoprotein complex|GO:0043229,intracellular organelle|GO:0043228,non-membrane-bounded organelle|GO:0044424,intracellular part|GO:0005622,intracellular|GO:0043226,organelle	GO:0043169,cation binding|GO:0046872,metal ion binding|GO:0097159,organic cyclic compound binding|GO:0019843,rRNA binding|GO:0003735,structural constituent of ribosome|GO:0043167,ion binding|GO:0003723,RNA binding|GO:0003676,nucleic acid binding|GO:0005198,structural molecule activity|GO:1901363,heterocyclic compound binding|GO:0005488,binding	zma03010,Ribosome
P27923	Ubiquitin-40S ribosomal protein S27a OS=Zea mays GN=UBF9 PE=2 SV=2 - [RS27A_MAIZE]	66.45	20	2	11	412	1.203	1.126	1.14	0.66	0.739	0.702	155	17.7	9.8	1.65107	0.000159033	UBF9	GO:0044249,cellular biosynthetic process|GO:0034641,cellular nitrogen compound metabolic process|GO:0006807,nitrogen compound metabolic process|GO:0034645,cellular macromolecule biosynthetic process|GO:1901576,organic substance biosynthetic process|GO:0044267,cellular protein metabolic process|GO:0044260,cellular macromolecule metabolic process|GO:0043043,peptide biosynthetic process|GO:0071704,o…	GO:0005737,cytoplasm|GO:0032991,macromolecular complex|GO:0043231,intracellular membrane-bounded organelle|GO:0043232,intracellular non-membrane-bounded organelle|GO:0005634,nucleus|GO:0044464,cell part|GO:0044444,cytoplasmic part|GO:0005623,cell|GO:0030529,ribonucleoprotein complex|GO:0043229,intracellular organelle|GO:0043228,non-membrane-bounded organelle|GO:0044424,intracellular part|GO:00056…	GO:0043169,cation binding|GO:0005198,structural molecule activity|GO:0043167,ion binding|GO:0003735,structural constituent of ribosome|GO:0005488,binding|GO:0046872,metal ion binding	zma03010,Ribosome
B6TQH7	THA4 OS=Zea mays PE=2 SV=1 - [B6TQH7_MAIZE]	18.24	1	2	3	12	1.486	1.535	1.81	0.806	1.006	0.884	170	16.4	8.97	1.79146	0.00363687	TATA	GO:0008104,protein localization|GO:0006612,protein targeting to membrane|GO:0043953,protein transport by the Tat complex|GO:0045038,protein import into chloroplast thylakoid membrane|GO:0061024,membrane organization|GO:0032940,secretion by cell|GO:0051641,cellular localization|GO:0044699,single-organism process|GO:0072598,protein localization to chloroplast|GO:0071806,protein transmembrane transp…	GO:0055035,plastid thylakoid membrane|GO:0034357,photosynthetic membrane|GO:0031976,plastid thylakoid|GO:0031361,integral component of thylakoid membrane|GO:0031360,intrinsic component of thylakoid membrane|GO:0005622,intracellular|GO:0043227,membrane-bounded organelle|GO:0043226,organelle|GO:0031224,intrinsic component of membrane|GO:0009535,chloroplast thylakoid membrane|GO:0009534,chloroplast …	GO:0008565,protein transporter activity|GO:0022891,substrate-specific transmembrane transporter activity|GO:0015450,P-P-bond-hydrolysis-driven protein transmembrane transporter activity|GO:0015291,secondary active transmembrane transporter activity|GO:0022884,macromolecule transmembrane transporter activity|GO:0005215,transporter activity|GO:0009977,proton motive force dependent protein transmemb…	zma03060,Protein export
B6T834	40S ribosomal protein S3a OS=Zea mays PE=2 SV=1 - [B6T834_MAIZE]	56.15	6	2	14	83	0.89	0.985	0.911	1.238	1.22	1.263	260	29.7	9.83	0.748733	0.000574258	LOC100282717	GO:0044249,cellular biosynthetic process|GO:0034641,cellular nitrogen compound metabolic process|GO:0006807,nitrogen compound metabolic process|GO:0034645,cellular macromolecule biosynthetic process|GO:1901576,organic substance biosynthetic process|GO:0044267,cellular protein metabolic process|GO:0044260,cellular macromolecule metabolic process|GO:0043043,peptide biosynthetic process|GO:0071704,o…	GO:0022626,cytosolic ribosome|GO:0015935,small ribosomal subunit|GO:0043229,intracellular organelle|GO:0043228,non-membrane-bounded organelle|GO:0043226,organelle|GO:0022627,cytosolic small ribosomal subunit|GO:0005737,cytoplasm|GO:0044446,intracellular organelle part|GO:0030529,ribonucleoprotein complex|GO:0044391,ribosomal subunit|GO:0032991,macromolecular complex|GO:0005840,ribosome|GO:0043232…	GO:0003735,structural constituent of ribosome|GO:0005198,structural molecule activity	0
A0A1D6QUA8	Protein arginine N-methyltransferase 1.5 OS=Zea mays GN=ZEAMMB73_Zm00001d054001 PE=4 SV=1 - [A0A1D6QUA8_MAIZE]	5.72	6	2	2	4	1.086	1.152	1.034	0.762	0.784	0.832	367	40.6	5	1.37645	0.00171095	LOC100382461	GO:0080090,regulation of primary metabolic process|GO:0019222,regulation of metabolic process|GO:0050684,regulation of mRNA processing|GO:0031323,regulation of cellular metabolic process|GO:0090304,nucleic acid metabolic process|GO:0034641,cellular nitrogen compound metabolic process|GO:0006807,nitrogen compound metabolic process|GO:0044237,cellular metabolic process|GO:0048024,regulation of mRNA…	GO:0043231,intracellular membrane-bounded organelle|GO:0005634,nucleus|GO:0044464,cell part|GO:0005623,cell|GO:0005622,intracellular|GO:0043229,intracellular organelle|GO:0044424,intracellular part|GO:0043227,membrane-bounded organelle|GO:0043226,organelle	0	0
B6TFY4	40S ribosomal protein S27 OS=Zea mays PE=2 SV=1 - [B6TFY4_MAIZE]	44.19	4	4	4	17	1.046	1.103	1.109	0.851	0.921	0.763	86	9.6	8.88	1.28581	0.00846554	rps27	GO:0044249,cellular biosynthetic process|GO:0034641,cellular nitrogen compound metabolic process|GO:0006807,nitrogen compound metabolic process|GO:0034645,cellular macromolecule biosynthetic process|GO:1901576,organic substance biosynthetic process|GO:0044267,cellular protein metabolic process|GO:0044260,cellular macromolecule metabolic process|GO:0043043,peptide biosynthetic process|GO:0071704,o…	GO:0005737,cytoplasm|GO:0032991,macromolecular complex|GO:0005840,ribosome|GO:0043232,intracellular non-membrane-bounded organelle|GO:0044464,cell part|GO:0044444,cytoplasmic part|GO:0005623,cell|GO:0030529,ribonucleoprotein complex|GO:0043229,intracellular organelle|GO:0043228,non-membrane-bounded organelle|GO:0044424,intracellular part|GO:0005622,intracellular|GO:0043226,organelle	GO:0003735,structural constituent of ribosome|GO:0005198,structural molecule activity	0
A0A1D6M6F6	Putative aminotransferase class III superfamily protein OS=Zea mays GN=ZEAMMB73_Zm00001d038453 PE=3 SV=1 - [A0A1D6M6F6_MAIZE]	15.35	16	4	5	10	0.785	0.82	0.883	1.898	1.741	1.736	391	42.1	6.58	0.46285	9.04e-05	Zm.94029	GO:0008152,metabolic process	0	GO:0043168,anion binding|GO:0003824,catalytic activity|GO:0097159,organic cyclic compound binding|GO:0016769,transferase activity, transferring nitrogenous groups|GO:0008483,transaminase activity|GO:0016740,transferase activity|GO:0048037,cofactor binding|GO:0030170,pyridoxal phosphate binding|GO:0043167,ion binding|GO:1901363,heterocyclic compound binding|GO:0005488,binding	0
P22198	Serine/threonine-protein phosphatase PP1 OS=Zea mays GN=PP1 PE=2 SV=1 - [PP1_MAIZE]	8.86	7	2	3	5	0.814	0.817		1.46	1.457		316	35.7	5.45	0.559006	9.81e-06	PP1	GO:0071704,organic substance metabolic process|GO:0044267,cellular protein metabolic process|GO:0044260,cellular macromolecule metabolic process|GO:0044238,primary metabolic process|GO:0016311,dephosphorylation|GO:0006470,protein dephosphorylation|GO:0009987,cellular process|GO:0043412,macromolecule modification|GO:0006464,cellular protein modification process|GO:0043170,macromolecule metabolic p…	0	GO:0016787,hydrolase activity|GO:0016791,phosphatase activity|GO:0043169,cation binding|GO:0016788,hydrolase activity, acting on ester bonds|GO:0043167,ion binding|GO:0042578,phosphoric ester hydrolase activity|GO:0003824,catalytic activity|GO:0004721,phosphoprotein phosphatase activity|GO:0046872,metal ion binding|GO:0005488,binding	zma03015,mRNA surveillance pathway|zma04931,Insulin resistance
A0A1D6IN33	Putative histone-arginine methyltransferase 1.4 OS=Zea mays GN=ZEAMMB73_Zm00001d022469 PE=3 SV=1 - [A0A1D6IN33_MAIZE]	6.19	13	4	6	13	0.803	0.745	0.706	1.213	1.447	1.337	1066	117	8.1	0.563987	0.00135553	LOC100191934	GO:0006479,protein methylation|GO:0044267,cellular protein metabolic process|GO:0044260,cellular macromolecule metabolic process|GO:0044238,primary metabolic process|GO:0019538,protein metabolic process|GO:0009987,cellular process|GO:0006464,cellular protein modification process|GO:0043170,macromolecule metabolic process|GO:0008213,protein alkylation|GO:0071704,organic substance metabolic process…	0	GO:0008168,methyltransferase activity|GO:0016740,transferase activity|GO:0016741,transferase activity, transferring one-carbon groups|GO:0003824,catalytic activity	0
A0A1D6IUU7	2-oxoisovalerate dehydrogenase subunit alpha 2 mitochondrial OS=Zea mays GN=ZEAMMB73_Zm00001d023694 PE=4 SV=1 - [A0A1D6IUU7_MAIZE]	11.63	10	4	4	9	0.908	0.914	0.983	1.451	1.406	1.678	473	52.4	6.28	0.618499	0.00276112	Zm.72688	GO:0008152,metabolic process|GO:0044710,single-organism metabolic process|GO:0044699,single-organism process|GO:0055114,oxidation-reduction process	0	GO:0016624,oxidoreductase activity, acting on the aldehyde or oxo group of donors, disulfide as acceptor|GO:0003824,catalytic activity|GO:0016903,oxidoreductase activity, acting on the aldehyde or oxo group of donors|GO:0016491,oxidoreductase activity	zma00280,Valine, leucine and isoleucine degradation|zma00640,Propanoate metabolism|zma01100,Metabolic pathways|zma01110,Biosynthesis of secondary metabolites
A0A1D6LSN2	Glutathione transferase19 OS=Zea mays GN=ZEAMMB73_Zm00001d036951 PE=4 SV=1 - [A0A1D6LSN2_MAIZE]	24.44	7	5	6	15	0.47	0.334	0.496	0.706	0.688	0.562	225	25.2	6.8	0.664287	0.0314994	LOC100280389	0	0	0	zma00480,Glutathione metabolism
A0A1D6PDA4	Ribosomal protein S24e family protein OS=Zea mays GN=ZEAMMB73_Zm00001d047766 PE=4 SV=1 - [A0A1D6PDA4_MAIZE]	13.87	5	2	2	3		0.917	0.822		1.277	1.307	137	15.5	8.97	0.672855	0.0134097	LOC100283406	GO:0006810,transport|GO:0009987,cellular process|GO:0051179,localization|GO:0044765,single-organism transport|GO:0044763,single-organism cellular process|GO:1902578,single-organism localization|GO:0051234,establishment of localization|GO:0055085,transmembrane transport|GO:0044699,single-organism process	GO:0044425,membrane part|GO:0016021,integral component of membrane|GO:0016020,membrane|GO:0031224,intrinsic component of membrane	GO:0005215,transporter activity	0
A0A096Q846	Serine/threonine-protein phosphatase OS=Zea mays GN=LOC100192777 PE=3 SV=1 - [A0A096Q846_MAIZE]	13.65	21	3	11	29	1.075	0.977	1.024	1.341	1.306	1.721	996	105.6	6.05	0.704348	0.0339436	#N/A	#N/A	#N/A	#N/A	#N/A
A0A1D6JXL1	Serine/threonine-protein phosphatase OS=Zea mays GN=ZEAMMB73_Zm00001d028568 PE=3 SV=1 - [A0A1D6JXL1_MAIZE]	16.86	11	2	3	4	0.909	0.847	0.921	1.368	1.373	1.12	172	19.5	6.54	0.693554	0.010427	PP1	GO:0071704,organic substance metabolic process|GO:0044267,cellular protein metabolic process|GO:0044260,cellular macromolecule metabolic process|GO:0044238,primary metabolic process|GO:0016311,dephosphorylation|GO:0006470,protein dephosphorylation|GO:0009987,cellular process|GO:0043412,macromolecule modification|GO:0006464,cellular protein modification process|GO:0043170,macromolecule metabolic p…	0	GO:0016787,hydrolase activity|GO:0016791,phosphatase activity|GO:0043169,cation binding|GO:0016788,hydrolase activity, acting on ester bonds|GO:0043167,ion binding|GO:0042578,phosphoric ester hydrolase activity|GO:0003824,catalytic activity|GO:0004721,phosphoprotein phosphatase activity|GO:0046872,metal ion binding|GO:0005488,binding	zma03015,mRNA surveillance pathway|zma04931,Insulin resistance
P46420	Glutathione S-transferase 4 OS=Zea mays GN=GST4 PE=1 SV=2 - [GSTF4_MAIZE]	21.52	4	3	5	19	0.88	0.844	0.917	1.129	1.236	1.174	223	24.6	6.15	0.746484	0.00131162	GST4	GO:0008152,metabolic process	0	GO:0016765,transferase activity, transferring alkyl or aryl (other than methyl) groups|GO:0016740,transferase activity|GO:0004364,glutathione transferase activity|GO:0003824,catalytic activity	zma00480,Glutathione metabolism
B4FS65	Cysteine proteinases superfamily protein OS=Zea mays GN=ZEAMMB73_Zm00001d005391 PE=2 SV=1 - [B4FS65_MAIZE]	9.36	3	3	3	13	0.745	0.881	0.844	1.111	1.014	1.011	374	39.9	6.77	0.788059	0.0132756	Zm.98106	GO:0044238,primary metabolic process|GO:0019538,protein metabolic process|GO:0043170,macromolecule metabolic process|GO:0071704,organic substance metabolic process|GO:0008152,metabolic process|GO:0006508,proteolysis	0	GO:0016787,hydrolase activity|GO:0003824,catalytic activity|GO:0070011,peptidase activity, acting on L-amino acid peptides|GO:0008233,peptidase activity|GO:0008234,cysteine-type peptidase activity	0
Q9FQB7	Glutathione S-transferase GST 22 (Fragment) OS=Zea mays PE=2 SV=1 - [Q9FQB7_MAIZE]	21.83	3	4	5	28	1.303	1.174	1.26	1.589	1.472	1.548	229	25.1	6.07	0.810553	0.00474472	Zm.13591	GO:0008152,metabolic process	0	GO:0003824,catalytic activity|GO:0016740,transferase activity	zma00480,Glutathione metabolism
B6TMQ1	Ribonucleoprotein OS=Zea mays PE=2 SV=1 - [B6TMQ1_MAIZE]	43.27	2	3	7	36	1.775	1.627	1.581	0.789	0.855	0.969	275	29.9	8.92	1.90634	0.00055394	LOC100283883	GO:0090304,nucleic acid metabolic process|GO:0034641,cellular nitrogen compound metabolic process|GO:0006807,nitrogen compound metabolic process|GO:0044237,cellular metabolic process|GO:1901360,organic cyclic compound metabolic process|GO:0006139,nucleobase-containing compound metabolic process|GO:0044260,cellular macromolecule metabolic process|GO:0071704,organic substance metabolic process|GO:0…	GO:0005737,cytoplasm|GO:0009536,plastid|GO:0043231,intracellular membrane-bounded organelle|GO:0009532,plastid stroma|GO:0009570,chloroplast stroma|GO:0044464,cell part|GO:0044444,cytoplasmic part|GO:0005623,cell|GO:0005622,intracellular|GO:0044446,intracellular organelle part|GO:0043229,intracellular organelle|GO:0044435,plastid part|GO:0044434,chloroplast part|GO:0044424,intracellular part|GO:0…	GO:0097159,organic cyclic compound binding|GO:0000166,nucleotide binding|GO:0036094,small molecule binding|GO:0005488,binding|GO:0003676,nucleic acid binding|GO:1901363,heterocyclic compound binding|GO:1901265,nucleoside phosphate binding	0
A0A1D6E3H4	Plasma membrane intrinsic protein1 OS=Zea mays GN=ZEAMMB73_Zm00001d002690 PE=3 SV=1 - [A0A1D6E3H4_MAIZE]	24.2	10	3	6	50	1.009	1.092	1.024	0.441	0.479	0.607	219	23.1	8.31	2.04688	0.000688148	pip1b	GO:0006810,transport|GO:0051179,localization|GO:0051234,establishment of localization	GO:0044425,membrane part|GO:0016021,integral component of membrane|GO:0016020,membrane|GO:0031224,intrinsic component of membrane	GO:0005215,transporter activity	0
B6U581	Ribosome-like protein OS=Zea mays GN=ZEAMMB73_Zm00001d053713 PE=2 SV=1 - [B6U581_MAIZE]	13.67	3	2	2	9	1.029	1.043	1.067	0.736	0.774	0.857	139	15.9	10.05	1.3257	0.00238925	LOC100285469	GO:0044249,cellular biosynthetic process|GO:0034641,cellular nitrogen compound metabolic process|GO:0006807,nitrogen compound metabolic process|GO:0034645,cellular macromolecule biosynthetic process|GO:1901576,organic substance biosynthetic process|GO:0044267,cellular protein metabolic process|GO:0044260,cellular macromolecule metabolic process|GO:0043043,peptide biosynthetic process|GO:0071704,o…	GO:0005737,cytoplasm|GO:0032991,macromolecular complex|GO:0005840,ribosome|GO:0043232,intracellular non-membrane-bounded organelle|GO:0044464,cell part|GO:0044444,cytoplasmic part|GO:0005623,cell|GO:0030529,ribonucleoprotein complex|GO:0043229,intracellular organelle|GO:0043228,non-membrane-bounded organelle|GO:0044424,intracellular part|GO:0005622,intracellular|GO:0043226,organelle	GO:0003735,structural constituent of ribosome|GO:0005198,structural molecule activity	0
B6TQK9	Glutathione S-transferase GSTU6 OS=Zea mays PE=2 SV=1 - [B6TQK9_MAIZE]	17.54	13	3	5	14	1.487	1.46	1.311	1.064	1.136	1.084	228	24.9	5.94	1.29659	0.00518874	Zm.13591	GO:0008152,metabolic process	0	GO:0003824,catalytic activity|GO:0016740,transferase activity	zma00480,Glutathione metabolism
B6T504	Proteasome subunit alpha type OS=Zea mays GN=AC149475.2_FG003 PE=2 SV=1 - [B6T504_MAIZE]	62.45	5	1	13	65	1.098	1.015	1.018	0.67	0.843	0.822	237	25.9	4.77	1.34035	0.0121578	LOC100283546	GO:0044248,cellular catabolic process|GO:0043632,modification-dependent macromolecule catabolic process|GO:0044267,cellular protein metabolic process|GO:1901575,organic substance catabolic process|GO:0044265,cellular macromolecule catabolic process|GO:0044260,cellular macromolecule metabolic process|GO:0071704,organic substance metabolic process|GO:0006508,proteolysis|GO:0044238,primary metabolic…	GO:0043234,protein complex|GO:0005737,cytoplasm|GO:0032991,macromolecular complex|GO:0043231,intracellular membrane-bounded organelle|GO:0019773,proteasome core complex, alpha-subunit complex|GO:0005634,nucleus|GO:0044464,cell part|GO:0005623,cell|GO:0005622,intracellular|GO:0043229,intracellular organelle|GO:0044424,intracellular part|GO:0000502,proteasome complex|GO:0043227,membrane-bounded org…	GO:0016787,hydrolase activity|GO:0004175,endopeptidase activity|GO:0004298,threonine-type endopeptidase activity|GO:0003824,catalytic activity|GO:0070003,threonine-type peptidase activity|GO:0070011,peptidase activity, acting on L-amino acid peptides|GO:0008233,peptidase activity	zma03050,Proteasome
B6T969	Proteasome subunit alpha type OS=Zea mays GN=ZEAMMB73_Zm00001d051211 PE=2 SV=1 - [B6T969_MAIZE]	46.81	20	1	9	59	1.055	1.015	1.097	0.895	0.886	0.785	235	25.9	5.68	1.23442	0.00910927	pco151018c	GO:0044248,cellular catabolic process|GO:0043632,modification-dependent macromolecule catabolic process|GO:0044267,cellular protein metabolic process|GO:1901575,organic substance catabolic process|GO:0044265,cellular macromolecule catabolic process|GO:0044260,cellular macromolecule metabolic process|GO:0071704,organic substance metabolic process|GO:0006508,proteolysis|GO:0044238,primary metabolic…	GO:0043234,protein complex|GO:0005737,cytoplasm|GO:0032991,macromolecular complex|GO:0043231,intracellular membrane-bounded organelle|GO:0019773,proteasome core complex, alpha-subunit complex|GO:0005634,nucleus|GO:0044464,cell part|GO:0005623,cell|GO:0005622,intracellular|GO:0043229,intracellular organelle|GO:0044424,intracellular part|GO:0000502,proteasome complex|GO:0043227,membrane-bounded org…	GO:0016787,hydrolase activity|GO:0004175,endopeptidase activity|GO:0004298,threonine-type endopeptidase activity|GO:0003824,catalytic activity|GO:0070003,threonine-type peptidase activity|GO:0070011,peptidase activity, acting on L-amino acid peptides|GO:0008233,peptidase activity	zma03050,Proteasome
B6TGF0	Proteasome subunit alpha type OS=Zea mays PE=2 SV=1 - [B6TGF0_MAIZE]	35.74	2	1	9	36		1.098	1.161		1.379	1.345	249	27.2	6.15	0.829301	0.0227869	LOC100383475	GO:0044248,cellular catabolic process|GO:0043632,modification-dependent macromolecule catabolic process|GO:0044267,cellular protein metabolic process|GO:1901575,organic substance catabolic process|GO:0044265,cellular macromolecule catabolic process|GO:0044260,cellular macromolecule metabolic process|GO:0071704,organic substance metabolic process|GO:0006508,proteolysis|GO:0044238,primary metabolic…	GO:0043234,protein complex|GO:0005737,cytoplasm|GO:0032991,macromolecular complex|GO:0043231,intracellular membrane-bounded organelle|GO:0019773,proteasome core complex, alpha-subunit complex|GO:0005634,nucleus|GO:0044464,cell part|GO:0005623,cell|GO:0005622,intracellular|GO:0043229,intracellular organelle|GO:0044424,intracellular part|GO:0000502,proteasome complex|GO:0043227,membrane-bounded org…	GO:0016787,hydrolase activity|GO:0004175,endopeptidase activity|GO:0004298,threonine-type endopeptidase activity|GO:0003824,catalytic activity|GO:0070003,threonine-type peptidase activity|GO:0070011,peptidase activity, acting on L-amino acid peptides|GO:0008233,peptidase activity	zma03050,Proteasome
B4FRQ7	Proteasome subunit beta type OS=Zea mays GN=LOC100286342 PE=2 SV=1 - [B4FRQ7_MAIZE]	65.61	8	1	11	47	0.988	0.934	0.982	1.396	1.46	1.374	221	24.3	6.34	0.686868	0.000140245	LOC100286342	GO:0051603,proteolysis involved in cellular protein catabolic process|GO:1901575,organic substance catabolic process|GO:0044265,cellular macromolecule catabolic process|GO:0044260,cellular macromolecule metabolic process|GO:0044267,cellular protein metabolic process|GO:0019538,protein metabolic process|GO:0009056,catabolic process|GO:0009987,cellular process|GO:0044237,cellular metabolic process|…	GO:0043234,protein complex|GO:0005737,cytoplasm|GO:0032991,macromolecular complex|GO:0005839,proteasome core complex|GO:0005634,nucleus|GO:0044464,cell part|GO:0005623,cell|GO:0005622,intracellular|GO:0043229,intracellular organelle|GO:0044424,intracellular part|GO:0000502,proteasome complex|GO:0043227,membrane-bounded organelle|GO:0043226,organelle|GO:0043231,intracellular membrane-bounded organ…	GO:0016787,hydrolase activity|GO:0004175,endopeptidase activity|GO:0004298,threonine-type endopeptidase activity|GO:0003824,catalytic activity|GO:0070003,threonine-type peptidase activity|GO:0070011,peptidase activity, acting on L-amino acid peptides|GO:0008233,peptidase activity	zma03050,Proteasome
B4FRJ3	Proteasome subunit beta type OS=Zea mays GN=pco069906 PE=2 SV=1 - [B4FRJ3_MAIZE]	40.98	7	1	10	59	1.096	1.056	1.046	1.393	1.387	1.455	244	26.1	5.78	0.754863	0.000193959	pco069906	GO:0051603,proteolysis involved in cellular protein catabolic process|GO:1901575,organic substance catabolic process|GO:0044265,cellular macromolecule catabolic process|GO:0044260,cellular macromolecule metabolic process|GO:0044267,cellular protein metabolic process|GO:0019538,protein metabolic process|GO:0009056,catabolic process|GO:0009987,cellular process|GO:0044237,cellular metabolic process|…	GO:0043234,protein complex|GO:0005737,cytoplasm|GO:0032991,macromolecular complex|GO:0005839,proteasome core complex|GO:0005634,nucleus|GO:0044464,cell part|GO:0005623,cell|GO:0005622,intracellular|GO:0043229,intracellular organelle|GO:0044424,intracellular part|GO:0000502,proteasome complex|GO:0043227,membrane-bounded organelle|GO:0043226,organelle|GO:0043231,intracellular membrane-bounded organ…	GO:0016787,hydrolase activity|GO:0004175,endopeptidase activity|GO:0004298,threonine-type endopeptidase activity|GO:0003824,catalytic activity|GO:0070003,threonine-type peptidase activity|GO:0070011,peptidase activity, acting on L-amino acid peptides|GO:0008233,peptidase activity	zma03050,Proteasome
A0A1D6H2M1	Proteasome subunit beta type OS=Zea mays GN=ZEAMMB73_Zm00001d015526 PE=4 SV=1 - [A0A1D6H2M1_MAIZE]	20.94	3	1	3	13	1.031	1.023	1.05	1.322	1.274	1.257	191	21.5	5.43	0.805686	0.000285466	LOC100274112	GO:0051603,proteolysis involved in cellular protein catabolic process|GO:1901575,organic substance catabolic process|GO:0044265,cellular macromolecule catabolic process|GO:0044260,cellular macromolecule metabolic process|GO:0044267,cellular protein metabolic process|GO:0019538,protein metabolic process|GO:0009056,catabolic process|GO:0009987,cellular process|GO:0044237,cellular metabolic process|…	GO:0043234,protein complex|GO:0005737,cytoplasm|GO:0032991,macromolecular complex|GO:0005839,proteasome core complex|GO:0005634,nucleus|GO:0044464,cell part|GO:0005623,cell|GO:0005622,intracellular|GO:0043229,intracellular organelle|GO:0044424,intracellular part|GO:0000502,proteasome complex|GO:0043227,membrane-bounded organelle|GO:0043226,organelle|GO:0043231,intracellular membrane-bounded organ…	GO:0016787,hydrolase activity|GO:0004175,endopeptidase activity|GO:0004298,threonine-type endopeptidase activity|GO:0003824,catalytic activity|GO:0070003,threonine-type peptidase activity|GO:0070011,peptidase activity, acting on L-amino acid peptides|GO:0008233,peptidase activity	0
Q5XML0	Proteasome subunit beta type OS=Zea mays PE=2 SV=1 - [Q5XML0_MAIZE]	23.81	3	1	5	28	0.787	0.827	0.723	0.509	0.639	0.59	210	23.1	5.64	1.34484	0.0144452	prc2	GO:0051603,proteolysis involved in cellular protein catabolic process|GO:1901575,organic substance catabolic process|GO:0044265,cellular macromolecule catabolic process|GO:0044260,cellular macromolecule metabolic process|GO:0044267,cellular protein metabolic process|GO:0019538,protein metabolic process|GO:0009056,catabolic process|GO:0009987,cellular process|GO:0044237,cellular metabolic process|…	GO:0043234,protein complex|GO:0005737,cytoplasm|GO:0032991,macromolecular complex|GO:0005839,proteasome core complex|GO:0005634,nucleus|GO:0044464,cell part|GO:0005623,cell|GO:0005622,intracellular|GO:0043229,intracellular organelle|GO:0044424,intracellular part|GO:0000502,proteasome complex|GO:0043227,membrane-bounded organelle|GO:0043226,organelle|GO:0043231,intracellular membrane-bounded organ…	GO:0016787,hydrolase activity|GO:0004175,endopeptidase activity|GO:0004298,threonine-type endopeptidase activity|GO:0003824,catalytic activity|GO:0070003,threonine-type peptidase activity|GO:0070011,peptidase activity, acting on L-amino acid peptides|GO:0008233,peptidase activity	zma03050,Proteasome
A0A1D6FVJ7	Proteasome subunit beta type-1 OS=Zea mays GN=ZEAMMB73_Zm00001d011021 PE=4 SV=1 - [A0A1D6FVJ7_MAIZE]	86.59	1	1	4	16	0.948	1.024	0.924	1.194	1.169	1.243	82	9	8.88	0.803225	0.00312779	LOC100286342	GO:0051603,proteolysis involved in cellular protein catabolic process|GO:1901575,organic substance catabolic process|GO:0044265,cellular macromolecule catabolic process|GO:0044260,cellular macromolecule metabolic process|GO:0044267,cellular protein metabolic process|GO:0019538,protein metabolic process|GO:0009056,catabolic process|GO:0009987,cellular process|GO:0044237,cellular metabolic process|…	GO:0043234,protein complex|GO:0005737,cytoplasm|GO:0032991,macromolecular complex|GO:0005839,proteasome core complex|GO:0005634,nucleus|GO:0044464,cell part|GO:0005623,cell|GO:0005622,intracellular|GO:0043229,intracellular organelle|GO:0044424,intracellular part|GO:0000502,proteasome complex|GO:0043227,membrane-bounded organelle|GO:0043226,organelle|GO:0043231,intracellular membrane-bounded organ…	GO:0016787,hydrolase activity|GO:0004175,endopeptidase activity|GO:0004298,threonine-type endopeptidase activity|GO:0003824,catalytic activity|GO:0070003,threonine-type peptidase activity|GO:0070011,peptidase activity, acting on L-amino acid peptides|GO:0008233,peptidase activity	zma03050,Proteasome
P12340	30S ribosomal protein S12, chloroplastic OS=Zea mays GN=rps12-A PE=3 SV=2 - [RR12_MAIZE]	7.26	1	1	1	8	1.17	1.138	1.161	0.913	0.81	1.008	124	13.8	11.77	1.27088	0.013076	rps12-A	GO:0044249,cellular biosynthetic process|GO:0034641,cellular nitrogen compound metabolic process|GO:0006807,nitrogen compound metabolic process|GO:0034645,cellular macromolecule biosynthetic process|GO:1901576,organic substance biosynthetic process|GO:0044267,cellular protein metabolic process|GO:0044260,cellular macromolecule metabolic process|GO:0043043,peptide biosynthetic process|GO:0071704,o…	GO:0015935,small ribosomal subunit|GO:0043229,intracellular organelle|GO:0043228,non-membrane-bounded organelle|GO:0043227,membrane-bounded organelle|GO:0043226,organelle|GO:0005737,cytoplasm|GO:0044446,intracellular organelle part|GO:0009536,plastid|GO:0030529,ribonucleoprotein complex|GO:0009507,chloroplast|GO:0044391,ribosomal subunit|GO:0005840,ribosome|GO:0032991,macromolecular complex|GO:00…	GO:0097159,organic cyclic compound binding|GO:0019843,rRNA binding|GO:0003735,structural constituent of ribosome|GO:0003723,RNA binding|GO:0003676,nucleic acid binding|GO:0005198,structural molecule activity|GO:1901363,heterocyclic compound binding|GO:0005488,binding	zma03010,Ribosome
A0A1D6QMX9	26S proteasome non-ATPase regulatory subunit 3 homolog A OS=Zea mays GN=ZEAMMB73_Zm00001d053232 PE=4 SV=1 - [A0A1D6QMX9_MAIZE]	20.3	16	1	9	25	0.933	0.983	0.927	1.415	1.329	1.42	473	53.6	7.8	0.68261	0.000214257	LOC100282792	GO:0044238,primary metabolic process|GO:0009894,regulation of catabolic process|GO:0080090,regulation of primary metabolic process|GO:0019222,regulation of metabolic process|GO:0071704,organic substance metabolic process|GO:0060255,regulation of macromolecule metabolic process|GO:0050790,regulation of catalytic activity|GO:0051246,regulation of protein metabolic process|GO:1901575,organic substan…	GO:0043234,protein complex|GO:0032991,macromolecular complex|GO:0044464,cell part|GO:0005623,cell|GO:0005622,intracellular|GO:0044424,intracellular part|GO:0000502,proteasome complex	GO:0030234,enzyme regulator activity|GO:0098772,molecular function regulator	0
B4G1P1	Glutamine synthetase OS=Zea mays GN=gln1-3 PE=2 SV=1 - [B4G1P1_MAIZE]	48.03	11	1	12	211	1.01	0.952	0.997	0.677	0.663	0.618	356	39.3	5.48	1.51178	0.000183216	gln1-3	GO:0044283,small molecule biosynthetic process|GO:0019752,carboxylic acid metabolic process|GO:0044249,cellular biosynthetic process|GO:0006807,nitrogen compound metabolic process|GO:0044281,small molecule metabolic process|GO:0009064,glutamine family amino acid metabolic process|GO:0044699,single-organism process|GO:1901576,organic substance biosynthetic process|GO:0044710,single-organism metabo…	0	GO:0035639,purine ribonucleoside triphosphate binding|GO:0016211,ammonia ligase activity|GO:0016880,acid-ammonia (or amide) ligase activity|GO:0005488,binding|GO:0043167,ion binding|GO:1901363,heterocyclic compound binding|GO:1901265,nucleoside phosphate binding|GO:0001882,nucleoside binding|GO:0043168,anion binding|GO:0000166,nucleotide binding|GO:0016879,ligase activity, forming carbon-nitrogen…	zma01230,Biosynthesis of amino acids|zma00910,Nitrogen metabolism|zma01100,Metabolic pathways|zma00630,Glyoxylate and dicarboxylate metabolism|zma00250,Alanine, aspartate and glutamate metabolism|zma00220,Arginine biosynthesis
B9TSW5	Glutamine synthetase OS=Zea mays GN=Gln1-4 PE=3 SV=1 - [B9TSW5_MAIZE]	48.03	11	1	12	211	1.071	1.155	1.136	0.779	0.829	0.808	356	39.2	5.48	1.39126	0.000423681	LOC100856928	GO:0044283,small molecule biosynthetic process|GO:0019752,carboxylic acid metabolic process|GO:0044249,cellular biosynthetic process|GO:0006807,nitrogen compound metabolic process|GO:0044281,small molecule metabolic process|GO:0009064,glutamine family amino acid metabolic process|GO:0044699,single-organism process|GO:1901576,organic substance biosynthetic process|GO:0044710,single-organism metabo…	0	GO:0035639,purine ribonucleoside triphosphate binding|GO:0016211,ammonia ligase activity|GO:0016880,acid-ammonia (or amide) ligase activity|GO:0005488,binding|GO:0043167,ion binding|GO:1901363,heterocyclic compound binding|GO:1901265,nucleoside phosphate binding|GO:0001882,nucleoside binding|GO:0043168,anion binding|GO:0000166,nucleotide binding|GO:0016879,ligase activity, forming carbon-nitrogen…	zma01230,Biosynthesis of amino acids|zma00910,Nitrogen metabolism|zma01100,Metabolic pathways|zma00630,Glyoxylate and dicarboxylate metabolism|zma00250,Alanine, aspartate and glutamate metabolism|zma00220,Arginine biosynthesis
Defense and immune proteins
A0A1D6EN25	rRNA N-glycosidase OS=Zea mays GN=ZEAMMB73_Zm00001d005454 PE=3 SV=1 - [A0A1D6EN25_MAIZE]	6.66	2	4	4	7	0.722	0.703	0.711	2.171	2.189	1.979	586	62	8.09	0.336929	3.18e-05	umc2194	GO:0009892,negative regulation of metabolic process|GO:0080090,regulation of primary metabolic process|GO:0009890,negative regulation of biosynthetic process|GO:0031327,negative regulation of cellular biosynthetic process|GO:0051246,regulation of protein metabolic process|GO:0031324,negative regulation of cellular metabolic process|GO:0031323,regulation of cellular metabolic process|GO:0008152,me…	0	GO:0030597,RNA glycosylase activity|GO:0016787,hydrolase activity|GO:0016799,hydrolase activity, hydrolyzing N-glycosyl compounds|GO:0016798,hydrolase activity, acting on glycosyl bonds|GO:0030598,rRNA N-glycosylase activity|GO:0003824,catalytic activity	0
A0A1D6NFG8	Splicing factor SF3a60-like protein OS=Zea mays GN=ZEAMMB73_Zm00001d043843 PE=4 SV=1 - [A0A1D6NFG8_MAIZE]	4.01	3	2	2	8	0.763	0.856	0.784	1.659	1.806	1.161	474	55.5	5.69	0.519406	0.0198449	LOC100217051	GO:0006479,protein methylation|GO:0051169,nuclear transport|GO:0044238,primary metabolic process|GO:0080090,regulation of primary metabolic process|GO:0019222,regulation of metabolic process|GO:2000241,regulation of reproductive process|GO:0048468,cell development|GO:0048580,regulation of post-embryonic development|GO:0007292,female gamete generation|GO:0051168,nuclear export|GO:0007165,signal tr…	GO:0005737,cytoplasm|GO:0005829,cytosol|GO:0032991,macromolecular complex|GO:0043231,intracellular membrane-bounded organelle|GO:0005634,nucleus|GO:0044464,cell part|GO:0044444,cytoplasmic part|GO:0005623,cell|GO:0030529,ribonucleoprotein complex|GO:0044446,intracellular organelle part|GO:0043229,intracellular organelle|GO:0044428,nuclear part|GO:0044422,organelle part|GO:0044424,intracellular pa…	GO:0005488,binding|GO:0043169,cation binding|GO:0046914,transition metal ion binding|GO:0097159,organic cyclic compound binding|GO:0043167,ion binding|GO:0008270,zinc ion binding|GO:0003676,nucleic acid binding|GO:0046872,metal ion binding|GO:1901363,heterocyclic compound binding|GO:0003723,RNA binding	zma03040,Spliceosome
D7F4H6	Protein DETOXIFICATION OS=Zea mays PE=2 SV=1 - [D7F4H6_MAIZE]	3.12	9	2	2	3	0.673	0.715	1	1.89	1.277	1.425	513	54.3	6.52	0.519923	0.0254357	LOC100281692	GO:0015893,drug transport|GO:0006855,drug transmembrane transport|GO:0006810,transport|GO:0050896,response to stimulus|GO:0009987,cellular process|GO:0042493,response to drug|GO:0051179,localization|GO:0044765,single-organism transport|GO:0044763,single-organism cellular process|GO:0044699,single-organism process|GO:0042221,response to chemical|GO:0051234,establishment of localization|GO:0055085,…	GO:0044425,membrane part|GO:0016021,integral component of membrane|GO:0016020,membrane|GO:0031224,intrinsic component of membrane	GO:0015297,antiporter activity|GO:0015291,secondary active transmembrane transporter activity|GO:0005215,transporter activity|GO:0015238,drug transmembrane transporter activity|GO:0022857,transmembrane transporter activity|GO:0090484,drug transporter activity|GO:0022804,active transmembrane transporter activity	0
A0A1D6EKP6	Glutamine-dependent NAD(+) synthetase OS=Zea mays GN=ZEAMMB73_Zm00001d005157 PE=3 SV=1 - [A0A1D6EKP6_MAIZE]	2.86	15	2	2	3	0.765	0.787	0.77	1.686	1.586	1.174	595	66.3	6.06	0.522141	0.0106476	LOC100501566	GO:0010038,response to metal ion|GO:0019674,NAD metabolic process|GO:0006732,coenzyme metabolic process|GO:0006733,oxidoreduction coenzyme metabolic process|GO:0046496,nicotinamide nucleotide metabolic process|GO:0009435,NAD biosynthetic process|GO:0034641,cellular nitrogen compound metabolic process|GO:0009165,nucleotide biosynthetic process|GO:0009108,coenzyme biosynthetic process|GO:0044281,sm…	GO:0005737,cytoplasm|GO:0005829,cytosol|GO:0044464,cell part|GO:0005623,cell|GO:0005622,intracellular|GO:0044444,cytoplasmic part|GO:0044424,intracellular part	GO:0035639,purine ribonucleoside triphosphate binding|GO:0016884,carbon-nitrogen ligase activity, with glutamine as amido-N-donor|GO:0003952,NAD+ synthase (glutamine-hydrolyzing) activity|GO:1901363,heterocyclic compound binding|GO:1901265,nucleoside phosphate binding|GO:0001882,nucleoside binding|GO:0043168,anion binding|GO:0000166,nucleotide binding|GO:0043167,ion binding|GO:0016879,ligase acti…	0
B6SSE0	MATE efflux family protein OS=Zea mays PE=2 SV=1 - [B6SSE0_MAIZE]	3.55	4	2	2	5	0.763	0.677	0.773	1.288	1.628	1.283	535	57.1	7.42	0.527076	0.00494914	LOC100191901	GO:0015893,drug transport|GO:0006855,drug transmembrane transport|GO:0006810,transport|GO:0050896,response to stimulus|GO:0009987,cellular process|GO:0042493,response to drug|GO:0051179,localization|GO:0044765,single-organism transport|GO:0044763,single-organism cellular process|GO:0044699,single-organism process|GO:0042221,response to chemical|GO:0051234,establishment of localization|GO:0055085,…	GO:0044425,membrane part|GO:0016021,integral component of membrane|GO:0016020,membrane|GO:0031224,intrinsic component of membrane	GO:0015297,antiporter activity|GO:0015291,secondary active transmembrane transporter activity|GO:0005215,transporter activity|GO:0015238,drug transmembrane transporter activity|GO:0022857,transmembrane transporter activity|GO:0090484,drug transporter activity|GO:0022804,active transmembrane transporter activity	0
B4G1C1	Putative desiccation-related protein LEA14 OS=Zea mays GN=ZEAMMB73_Zm00001d009700 PE=2 SV=1 - [B4G1C1_MAIZE]	32.53	2	3	3	7	0.727	0.721	0.751	1.224	1.459	1.295	166	18	5.54	0.552886	0.00107366	pco134925	GO:1901700,response to oxygen-containing compound|GO:0009628,response to abiotic stimulus|GO:0050896,response to stimulus|GO:0006950,response to stress|GO:0001101,response to acid chemical|GO:0009414,response to water deprivation|GO:0009415,response to water|GO:0009269,response to desiccation|GO:0042221,response to chemical|GO:0010035,response to inorganic substance	0	0	0
B4FA32	Peroxidase OS=Zea mays GN=ZEAMMB73_Zm00001d053554 PE=2 SV=1 - [B4FA32_MAIZE]	20.99	1	5	5	13	0.62	0.617	0.649	1.158	1.266	0.808	324	34	6.95	0.583457	0.0316717	Zm.39078	GO:0044712,single-organism catabolic process|GO:0044710,single-organism metabolic process|GO:0044237,cellular metabolic process|GO:0050896,response to stimulus|GO:0009987,cellular process|GO:0072593,reactive oxygen species metabolic process|GO:0044248,cellular catabolic process|GO:0006950,response to stress|GO:0042744,hydrogen peroxide catabolic process|GO:0044763,single-organism cellular process…	GO:0005576,extracellular region	GO:0043169,cation binding|GO:0046872,metal ion binding|GO:0020037,heme binding|GO:0046906,tetrapyrrole binding|GO:0097159,organic cyclic compound binding|GO:0016209,antioxidant activity|GO:0043167,ion binding|GO:1901363,heterocyclic compound binding|GO:0003824,catalytic activity|GO:0005488,binding|GO:0016684,oxidoreductase activity, acting on peroxide as acceptor|GO:0004601,peroxidase activity|GO…	zma01100,Metabolic pathways|zma00940,Phenylpropanoid biosynthesis|zma01110,Biosynthesis of secondary metabolites
B6TX72	Embryonic abundant protein-like OS=Zea mays PE=2 SV=1 - [B6TX72_MAIZE]	12.6	2	3	3	5	0.892	0.882	0.827	1.131	1.498	1.44	262	29.4	6.54	0.639106	0.0134154	LOC100284758	GO:0044712,single-organism catabolic process|GO:0010583,response to cyclopentenone|GO:0044710,single-organism metabolic process|GO:0009987,cellular process|GO:0008152,metabolic process|GO:0050896,response to stimulus|GO:0019748,secondary metabolic process|GO:0044237,cellular metabolic process|GO:0044248,cellular catabolic process|GO:0014070,response to organic cyclic compound|GO:0090487,secondary…	GO:0005737,cytoplasm|GO:0043231,intracellular membrane-bounded organelle|GO:0044464,cell part|GO:0043229,intracellular organelle|GO:0005739,mitochondrion|GO:0005622,intracellular|GO:0044444,cytoplasmic part|GO:0005623,cell|GO:0044424,intracellular part|GO:0043227,membrane-bounded organelle|GO:0043226,organelle	GO:0008168,methyltransferase activity|GO:0016740,transferase activity|GO:0016741,transferase activity, transferring one-carbon groups|GO:0003824,catalytic activity	0
A0A1D6MDX1	26S proteasome regulatory subunit RPN13 OS=Zea mays GN=ZEAMMB73_Zm00001d039154 PE=4 SV=1 - [A0A1D6MDX1_MAIZE]	20.33	6	2	2	10	0.818	0.917	0.778	1.51	1.04	1.346	123	13.1	4.3	0.644831	0.0326843	pco129004	GO:0009628,response to abiotic stimulus|GO:0031365,N-terminal protein amino acid modification|GO:0009314,response to radiation|GO:0009791,post-embryonic development|GO:0044249,cellular biosynthetic process|GO:0009416,response to light stimulus|GO:0044237,cellular metabolic process|GO:0034645,cellular macromolecule biosynthetic process|GO:1901576,organic substance biosynthetic process|GO:0042158,l…	GO:0005737,cytoplasm|GO:0043231,intracellular membrane-bounded organelle|GO:0005634,nucleus|GO:0044464,cell part|GO:0005623,cell|GO:0005622,intracellular|GO:0043229,intracellular organelle|GO:0044424,intracellular part|GO:0043227,membrane-bounded organelle|GO:0043226,organelle	0	0
B6TY06	Glycine-rich RNA-binding protein 2 OS=Zea mays PE=2 SV=1 - [B6TY06_MAIZE]	61.27	9	7	7	31	0.899	0.92	0.95	1.407	1.36	1.409	142	14.3	5.27	0.663345	2.82e-05	RAB15	GO:0006950,response to stress|GO:0050896,response to stimulus	0	GO:0097159,organic cyclic compound binding|GO:0000166,nucleotide binding|GO:0036094,small molecule binding|GO:0003723,RNA binding|GO:0003676,nucleic acid binding|GO:1901363,heterocyclic compound binding|GO:1901265,nucleoside phosphate binding|GO:0005488,binding	0
B4FPX0	26S proteasome non-ATPase regulatory subunit 9 OS=Zea mays PE=2 SV=1 - [B4FPX0_MAIZE]	11.74	2	2	2	5	0.918	0.935	0.936	1.432	1.351	1.419	213	23.1	5.22	0.663946	5.26e-05	GRMZM2G160770	GO:0048589,developmental growth|GO:0071840,cellular component organization or biogenesis|GO:0044710,single-organism metabolic process|GO:0044711,single-organism biosynthetic process|GO:0048869,cellular developmental process|GO:0006260,DNA replication|GO:0006261,DNA-dependent DNA replication|GO:0030163,protein catabolic process|GO:0010033,response to organic substance|GO:0046483,heterocycle metabo…	GO:0043234,protein complex|GO:0032991,macromolecular complex|GO:0044464,cell part|GO:0005623,cell|GO:0005622,intracellular|GO:0044424,intracellular part|GO:0000502,proteasome complex	0	0
A0A1D6N932	Osmotin-like protein OSM34 OS=Zea mays GN=ZEAMMB73_Zm00001d043121 PE=4 SV=1 - [A0A1D6N932_MAIZE]	20.91	2	4	4	10	0.923	0.94	0.976	1.387	1.386	1.502	220	23.1	7.94	0.664054	0.000323353	Zlp	GO:0006952,defense response|GO:0009607,response to biotic stimulus|GO:0009605,response to external stimulus|GO:0043207,response to external biotic stimulus|GO:0044364,disruption of cells of other organism|GO:0009620,response to fungus|GO:0050896,response to stimulus|GO:0031640,killing of cells of other organism|GO:0050832,defense response to fungus|GO:0006950,response to stress|GO:0065007,biologi…	0	0	0
A0A1D6Q1E7	Regulator of chromosome condensation3 OS=Zea mays GN=ZEAMMB73_Zm00001d050380 PE=4 SV=1 - [A0A1D6Q1E7_MAIZE]	9.01	6	2	2	6	0.993	1.031	1.037	1.438	1.392	1.733	333	35.9	6.38	0.671032	0.00966907	LOC100273233	GO:0019320,hexose catabolic process|GO:0009893,positive regulation of metabolic process|GO:0019222,regulation of metabolic process|GO:0046365,monosaccharide catabolic process|GO:0009314,response to radiation|GO:0008152,metabolic process|GO:0009411,response to UV|GO:0009416,response to light stimulus|GO:0043087,regulation of GTPase activity|GO:0050789,regulation of biological process|GO:0043085,po…	GO:0032991,macromolecular complex|GO:0043232,intracellular non-membrane-bounded organelle|GO:0044464,cell part|GO:0005623,cell|GO:0005622,intracellular|GO:0044446,intracellular organelle part|GO:0043229,intracellular organelle|GO:0043228,non-membrane-bounded organelle|GO:0000785,chromatin|GO:0044424,intracellular part|GO:0044427,chromosomal part|GO:0005694,chromosome|GO:0043226,organelle|GO:00444…	GO:0098772,molecular function regulator|GO:0005085,guanyl-nucleotide exchange factor activity|GO:0044877,macromolecular complex binding|GO:0005488,binding|GO:0005515,protein binding|GO:0046983,protein dimerization activity|GO:0003682,chromatin binding|GO:0042802,identical protein binding|GO:0042803,protein homodimerization activity	0
B4FIC8	Putative regulator of chromosome condensation (RCC1) family protein OS=Zea mays GN=pco083336 PE=2 SV=1 - [B4FIC8_MAIZE]	4.55	4	2	2	4	1.043	1.051	1.075	0.851	0.921	0.816	418	44.6	6.62	1.22409	0.00402949	LOC100273233	GO:0019320,hexose catabolic process|GO:0009893,positive regulation of metabolic process|GO:0019222,regulation of metabolic process|GO:0046365,monosaccharide catabolic process|GO:0009314,response to radiation|GO:0008152,metabolic process|GO:0009411,response to UV|GO:0009416,response to light stimulus|GO:0043087,regulation of GTPase activity|GO:0050789,regulation of biological process|GO:0043085,po…	GO:0032991,macromolecular complex|GO:0043232,intracellular non-membrane-bounded organelle|GO:0044464,cell part|GO:0005623,cell|GO:0005622,intracellular|GO:0044446,intracellular organelle part|GO:0043229,intracellular organelle|GO:0043228,non-membrane-bounded organelle|GO:0000785,chromatin|GO:0044424,intracellular part|GO:0044427,chromosomal part|GO:0005694,chromosome|GO:0043226,organelle|GO:00444…	GO:0098772,molecular function regulator|GO:0005085,guanyl-nucleotide exchange factor activity|GO:0044877,macromolecular complex binding|GO:0005488,binding|GO:0005515,protein binding|GO:0046983,protein dimerization activity|GO:0003682,chromatin binding|GO:0042802,identical protein binding|GO:0042803,protein homodimerization activity	0
A0A097PLK9	Transducin/WD40 repeat-like superfamily protein (Fragment) OS=Zea mays PE=2 SV=1 - [A0A097PLK9_MAIZE]	4.63	4	2	2	3	0.918	0.922		1.459	1.259		454	50.6	8.43	0.676474	0.0480209	Zm.85565	GO:0008104,protein localization|GO:0034645,cellular macromolecule biosynthetic process|GO:0061458,reproductive system development|GO:0009314,response to radiation|GO:0072655,establishment of protein localization to mitochondrion|GO:0009791,post-embryonic development|GO:0044249,cellular biosynthetic process|GO:0009416,response to light stimulus|GO:0044237,cellular metabolic process|GO:0031365,N-te…	GO:0043234,protein complex|GO:0032991,macromolecular complex|GO:1902494,catalytic complex|GO:0080008,Cul4-RING E3 ubiquitin ligase complex|GO:0044464,cell part|GO:0000151,ubiquitin ligase complex|GO:0005623,cell|GO:0005622,intracellular|GO:1990234,transferase complex|GO:0044424,intracellular part|GO:0031461,cullin-RING ubiquitin ligase complex	0	0
B4FG60	Mitogen-activated protein kinase OS=Zea mays GN=ZEAMMB73_Zm00001d047758 PE=2 SV=1 - [B4FG60_MAIZE]	17.11	6	4	6	14	0.902	0.884	0.882	1.184	1.317	1.359	374	43.3	5.85	0.690919	0.00169007	Zm.156612	GO:0016310,phosphorylation|GO:0023052,signaling|GO:0007165,signal transduction|GO:0035556,intracellular signal transduction|GO:0050789,regulation of biological process|GO:0044699,single-organism process|GO:0044267,cellular protein metabolic process|GO:0044710,single-organism metabolic process|GO:0044260,cellular macromolecule metabolic process|GO:0000165,MAPK cascade|GO:0071704,organic substance …	GO:0044464,cell part|GO:0005623,cell|GO:0005622,intracellular	GO:0035639,purine ribonucleoside triphosphate binding|GO:0060089,molecular transducer activity|GO:0005488,binding|GO:0004871,signal transducer activity|GO:0043167,ion binding|GO:1901363,heterocyclic compound binding|GO:0001883,purine nucleoside binding|GO:0001882,nucleoside binding|GO:0043168,anion binding|GO:0005057,receptor signaling protein activity|GO:0032549,ribonucleoside binding|GO:0000166…	zma04933,AGE-RAGE signaling pathway in diabetic complications
K7UGU4	Putative WD40-like beta propeller repeat family protein OS=Zea mays GN=Zm.33976 PE=4 SV=1 - [K7UGU4_MAIZE]	20	1	11	11	31	1.066	1.036	1.032	1.439	1.419	1.673	730	80.8	7.11	0.691658	0.00479721	Zm.40574	GO:0070887,cellular response to chemical stimulus|GO:0019752,carboxylic acid metabolic process|GO:0071229,cellular response to acid chemical|GO:0044248,cellular catabolic process|GO:0023052,signaling|GO:0007165,signal transduction|GO:0044282,small molecule catabolic process|GO:0042221,response to chemical|GO:0035556,intracellular signal transduction|GO:0009438,methylglyoxal metabolic process|GO:0…	GO:0044464,cell part|GO:0005623,cell|GO:0005622,intracellular	0	0
A0A1D6KKK1	MtN19-like protein OS=Zea mays GN=ZEAMMB73_Zm00001d031677 PE=4 SV=1 - [A0A1D6KKK1_MAIZE]	8.61	4	3	3	6	0.835	0.871	0.789	1.22	1.138	1.201	418	44.9	6.74	0.701001	0.000492436	Zm.66863	GO:0009607,response to biotic stimulus|GO:0009738,abscisic acid-activated signaling pathway|GO:0019752,carboxylic acid metabolic process|GO:0071229,cellular response to acid chemical|GO:0006807,nitrogen compound metabolic process|GO:0023052,signaling|GO:0007165,signal transduction|GO:0070887,cellular response to chemical stimulus|GO:0042221,response to chemical|GO:0050789,regulation of biological…	GO:0005737,cytoplasm|GO:0043231,intracellular membrane-bounded organelle|GO:0005773,vacuole|GO:0044464,cell part|GO:0043229,intracellular organelle|GO:0005623,cell|GO:0005622,intracellular|GO:0044444,cytoplasmic part|GO:0044424,intracellular part|GO:0043227,membrane-bounded organelle|GO:0043226,organelle	0	0
A0A1D6MXT4	Auxin-binding protein 1 OS=Zea mays GN=ZEAMMB73_Zm00001d041711 PE=4 SV=1 - [A0A1D6MXT4_MAIZE]	19.38	9	2	2	5	0.839	1.025	0.816	1.269	1.238	1.304	129	14.4	6.25	0.703259	0.00545905	ABP1	GO:0023052,signaling|GO:0007165,signal transduction|GO:0070887,cellular response to chemical stimulus|GO:0042221,response to chemical|GO:0050789,regulation of biological process|GO:0044699,single-organism process|GO:0009755,hormone-mediated signaling pathway|GO:0051716,cellular response to stimulus|GO:0009734,auxin-activated signaling pathway|GO:0009719,response to endogenous stimulus|GO:0071310,…	GO:0005737,cytoplasm|GO:0012505,endomembrane system|GO:0005783,endoplasmic reticulum|GO:0044432,endoplasmic reticulum part|GO:0043233,organelle lumen|GO:0044464,cell part|GO:0044444,cytoplasmic part|GO:0031974,membrane-enclosed lumen|GO:0005622,intracellular|GO:0044446,intracellular organelle part|GO:0070013,intracellular organelle lumen|GO:0043229,intracellular organelle|GO:0005788,endoplasmic r…	GO:0005488,binding|GO:0043169,cation binding|GO:0046914,transition metal ion binding|GO:0010011,auxin binding|GO:0043167,ion binding|GO:0060089,molecular transducer activity|GO:0004872,receptor activity|GO:0046872,metal ion binding|GO:0042562,hormone binding|GO:0008270,zinc ion binding	0
A0A1D6GMC8	Protein DETOXIFICATION OS=Zea mays GN=ZEAMMB73_Zm00001d013809 PE=3 SV=1 - [A0A1D6GMC8_MAIZE]	14.49	4	6	6	40	0.851	0.856	0.818	1.234	1.164	1.147	497	53.4	6.84	0.712309	0.000306701	GRMZM2G031938	GO:0015893,drug transport|GO:0006855,drug transmembrane transport|GO:0006810,transport|GO:0050896,response to stimulus|GO:0009987,cellular process|GO:0042493,response to drug|GO:0051179,localization|GO:0044765,single-organism transport|GO:0044763,single-organism cellular process|GO:0044699,single-organism process|GO:0042221,response to chemical|GO:0051234,establishment of localization|GO:0055085,…	GO:0044425,membrane part|GO:0016021,integral component of membrane|GO:0016020,membrane|GO:0031224,intrinsic component of membrane	GO:0015297,antiporter activity|GO:0015291,secondary active transmembrane transporter activity|GO:0005215,transporter activity|GO:0015238,drug transmembrane transporter activity|GO:0022857,transmembrane transporter activity|GO:0090484,drug transporter activity|GO:0022804,active transmembrane transporter activity	0
A0A1D6GSD3	U1 snRNP OS=Zea mays GN=ZEAMMB73_Zm00001d014343 PE=4 SV=1 - [A0A1D6GSD3_MAIZE]	7	6	2	2	10	1.03	1.024	1.094	1.483	1.45	1.412	300	36.4	9.03	0.724596	0.000193179	LOC542179	GO:0080090,regulation of primary metabolic process|GO:0019222,regulation of metabolic process|GO:0030422,production of siRNA involved in RNA interference|GO:0031050,dsRNA fragmentation|GO:1901362,organic cyclic compound biosynthetic process|GO:1901360,organic cyclic compound metabolic process|GO:0044710,single-organism metabolic process|GO:0010605,negative regulation of macromolecule metabolic pr…	0	GO:0097159,organic cyclic compound binding|GO:0000166,nucleotide binding|GO:0036094,small molecule binding|GO:0005488,binding|GO:0003676,nucleic acid binding|GO:1901363,heterocyclic compound binding|GO:1901265,nucleoside phosphate binding	zma03040,Spliceosome
Q9ZTS8	Peroxidase OS=Zea mays PE=2 SV=1 - [Q9ZTS8_MAIZE]	13.44	5	3	3	8	0.85	0.978	0.95	1.357	1.243	1.199	253	27.5	4.53	0.731132	0.00504218	Zm.144716	GO:0044712,single-organism catabolic process|GO:0044710,single-organism metabolic process|GO:0044237,cellular metabolic process|GO:0050896,response to stimulus|GO:0009987,cellular process|GO:0072593,reactive oxygen species metabolic process|GO:0044248,cellular catabolic process|GO:0006950,response to stress|GO:0042744,hydrogen peroxide catabolic process|GO:0044763,single-organism cellular process…	GO:0005576,extracellular region	GO:0043169,cation binding|GO:0046872,metal ion binding|GO:0020037,heme binding|GO:0046906,tetrapyrrole binding|GO:0097159,organic cyclic compound binding|GO:0016209,antioxidant activity|GO:0043167,ion binding|GO:1901363,heterocyclic compound binding|GO:0003824,catalytic activity|GO:0005488,binding|GO:0016684,oxidoreductase activity, acting on peroxide as acceptor|GO:0004601,peroxidase activity|GO…	zma01100,Metabolic pathways|zma00940,Phenylpropanoid biosynthesis|zma01110,Biosynthesis of secondary metabolites
A0A1D6LTI4	Haloacid dehalogenase-like hydrolase domain-containing protein 1A isoform 1 OS=Zea mays GN=ZEAMMB73_Zm00001d037045 PE=4 SV=1 - [A0A1D6LTI4_MAIZE]	11.85	10	2	2	4	0.747	0.61	0.608	0.788	0.874	0.994	211	23.5	5.27	0.740098	0.0378899	Zm.97303	GO:0080090,regulation of primary metabolic process|GO:0019222,regulation of metabolic process|GO:0006771,riboflavin metabolic process|GO:0044281,small molecule metabolic process|GO:0044283,small molecule biosynthetic process|GO:1901362,organic cyclic compound biosynthetic process|GO:1901360,organic cyclic compound metabolic process|GO:0051716,cellular response to stimulus|GO:0044711,single-organi…	0	GO:0016787,hydrolase activity|GO:0016779,nucleotidyltransferase activity|GO:0016301,kinase activity|GO:0016773,phosphotransferase activity, alcohol group as acceptor|GO:0016772,transferase activity, transferring phosphorus-containing groups|GO:0008531,riboflavin kinase activity|GO:0070566,adenylyltransferase activity|GO:0003824,catalytic activity|GO:0016740,transferase activity|GO:0003919,FMN ade…	zma01100,Metabolic pathways|zma00740,Riboflavin metabolism|zma01110,Biosynthesis of secondary metabolites
A0A1D6K8X4	Haloacid dehalogenase-like hydrolase domain-containing protein Sgpp OS=Zea mays GN=ZEAMMB73_Zm00001d030009 PE=4 SV=1 - [A0A1D6K8X4_MAIZE]	31.28	7	5	6	26	0.666	0.618	0.623	0.736	0.804	0.763	243	26	5.01	0.82776	0.00605718	Zm.97303	GO:0080090,regulation of primary metabolic process|GO:0019222,regulation of metabolic process|GO:0006771,riboflavin metabolic process|GO:0044281,small molecule metabolic process|GO:0044283,small molecule biosynthetic process|GO:1901362,organic cyclic compound biosynthetic process|GO:1901360,organic cyclic compound metabolic process|GO:0051716,cellular response to stimulus|GO:0044711,single-organi…	0	GO:0016787,hydrolase activity|GO:0016779,nucleotidyltransferase activity|GO:0016301,kinase activity|GO:0016773,phosphotransferase activity, alcohol group as acceptor|GO:0016772,transferase activity, transferring phosphorus-containing groups|GO:0008531,riboflavin kinase activity|GO:0070566,adenylyltransferase activity|GO:0003824,catalytic activity|GO:0016740,transferase activity|GO:0003919,FMN ade…	zma01100,Metabolic pathways|zma00740,Riboflavin metabolism|zma01110,Biosynthesis of secondary metabolites
B4FJ20	Purine-uracil permease NCS1 OS=Zea mays GN=ZEAMMB73_Zm00001d017531 PE=2 SV=1 - [B4FJ20_MAIZE]	4.62	1	2	2	5	0.989	0.915	0.896	1.463	1.148	1.128	541	57.4	9.66	0.749064	0.049329	LOC100216652	GO:0009628,response to abiotic stimulus|GO:0009314,response to radiation|GO:0072528,pyrimidine-containing compound biosynthetic process|GO:0044249,cellular biosynthetic process|GO:0034641,cellular nitrogen compound metabolic process|GO:0006807,nitrogen compound metabolic process|GO:0009416,response to light stimulus|GO:0044281,small molecule metabolic process|GO:0046112,nucleobase biosynthetic pr…	GO:0031975,envelope|GO:0043229,intracellular organelle|GO:0043227,membrane-bounded organelle|GO:0043226,organelle|GO:0031224,intrinsic component of membrane|GO:0005737,cytoplasm|GO:0009536,plastid|GO:0016021,integral component of membrane|GO:0016020,membrane|GO:0044435,plastid part|GO:0031967,organelle envelope|GO:0009526,plastid envelope|GO:0043231,intracellular membrane-bounded organelle|GO:004…	GO:0005215,transporter activity	0
P11428	Superoxide dismutase [Cu-Zn] 2 OS=Zea mays GN=SODCC.1 PE=2 SV=2 - [SODC2_MAIZE]	32.45	10	2	5	55	0.883	0.924	0.885	1.132	1.239	1.195	151	15.1	5.83	0.754935	0.00100984	SODCC.1	GO:0000305,response to oxygen radical|GO:0000303,response to superoxide|GO:0000302,response to reactive oxygen species|GO:0006801,superoxide metabolic process|GO:0070887,cellular response to chemical stimulus|GO:0044699,single-organism process|GO:0044710,single-organism metabolic process|GO:0071451,cellular response to superoxide|GO:0071450,cellular response to oxygen radical|GO:0009987,cellular …	GO:0005737,cytoplasm|GO:0044464,cell part|GO:0005623,cell|GO:0005622,intracellular|GO:0044424,intracellular part	GO:0016721,oxidoreductase activity, acting on superoxide radicals as acceptor|GO:0043169,cation binding|GO:0016209,antioxidant activity|GO:0043167,ion binding|GO:0003824,catalytic activity|GO:0005488,binding|GO:0004784,superoxide dismutase activity|GO:0046872,metal ion binding|GO:0016491,oxidoreductase activity	zma04146,Peroxisome
B6SLA5	2Fe-2S ferredoxin-like superfamily protein OS=Zea mays GN=ZEAMMB73_Zm00001d006119 PE=2 SV=1 - [B6SLA5_MAIZE]	13.21	6	2	2	3	0.935	0.943	0.911	1.11	1.376	1.159	159	17.1	7.84	0.764973	0.0256347	LOC100286320	GO:0022607,cellular component assembly|GO:0070271,protein complex biogenesis|GO:0043933,macromolecular complex subunit organization|GO:0044248,cellular catabolic process|GO:0044249,cellular biosynthetic process|GO:0043248,proteasome assembly|GO:0034622,cellular macromolecular complex assembly|GO:0043632,modification-dependent macromolecule catabolic process|GO:0071840,cellular component organizat…	GO:0005737,cytoplasm|GO:0009536,plastid|GO:0043231,intracellular membrane-bounded organelle|GO:0044464,cell part|GO:0044444,cytoplasmic part|GO:0005739,mitochondrion|GO:0005622,intracellular|GO:0043229,intracellular organelle|GO:0005623,cell|GO:0044424,intracellular part|GO:0043227,membrane-bounded organelle|GO:0043226,organelle|GO:0009507,chloroplast	GO:0051536,iron-sulfur cluster binding|GO:0009055,electron carrier activity|GO:0051540,metal cluster binding|GO:0005488,binding	0
B6SX01	Sialin OS=Zea mays PE=2 SV=1 - [B6SX01_MAIZE]	7.63	2	2	3	17	0.979	1.015	1.007	1.341	1.263	1.298	511	55.2	8.53	0.768861	0.000276746	ZEAMMB73_518182	GO:0009595,detection of biotic stimulus|GO:0008104,protein localization|GO:0019222,regulation of metabolic process|GO:0048585,negative regulation of response to stimulus|GO:0048583,regulation of response to stimulus|GO:0031348,negative regulation of defense response|GO:0009696,salicylic acid metabolic process|GO:0009697,salicylic acid biosynthetic process|GO:0007165,signal transduction|GO:0044283…	GO:0016021,integral component of membrane|GO:0016020,membrane|GO:0044464,cell part|GO:0005623,cell|GO:0005622,intracellular|GO:0044425,membrane part|GO:0031224,intrinsic component of membrane	GO:0022891,substrate-specific transmembrane transporter activity|GO:0022892,substrate-specific transporter activity|GO:0015291,secondary active transmembrane transporter activity|GO:0005215,transporter activity|GO:0008509,anion transmembrane transporter activity|GO:0005315,inorganic phosphate transmembrane transporter activity|GO:1901677,phosphate transmembrane transporter activity|GO:0015075,ion…	0
A0A1D6JMT9	Signal recognition particle 43 kDa protein chloroplastic OS=Zea mays GN=ZEAMMB73_Zm00001d027518 PE=4 SV=1 - [A0A1D6JMT9_MAIZE]	13.87	2	4	4	18	0.923	0.958	0.925	1.201	1.242	1.198	382	41.4	4.65	0.77078	0.000103466	Zm.30543	GO:0008104,protein localization|GO:0051049,regulation of transport|GO:0045038,protein import into chloroplast thylakoid membrane|GO:0061024,membrane organization|GO:0044281,small molecule metabolic process|GO:0044283,small molecule biosynthetic process|GO:0071840,cellular component organization or biogenesis|GO:0044710,single-organism metabolic process|GO:0044711,single-organism biosynthetic proc…	GO:0055035,plastid thylakoid membrane|GO:0034357,photosynthetic membrane|GO:0031976,plastid thylakoid|GO:0031975,envelope|GO:0043229,intracellular organelle|GO:0005622,intracellular|GO:0043227,membrane-bounded organelle|GO:0043226,organelle|GO:0009535,chloroplast thylakoid membrane|GO:0009534,chloroplast thylakoid|GO:0031984,organelle subcompartment|GO:0016020,membrane|GO:0030529,ribonucleoprotei…	GO:0005515,protein binding|GO:0042802,identical protein binding|GO:0005488,binding	0
B6SRE7	Peptidyl-prolyl cis-trans isomerase OS=Zea mays PE=2 SV=1 - [B6SRE7_MAIZE]	39.43	4	5	6	20	0.966	0.979	0.941	1.417	1.113	1.209	175	18.6	7.75	0.771655	0.0346777	Zm.6830	GO:0044238,primary metabolic process|GO:0006457,protein folding|GO:0009451,RNA modification|GO:0090304,nucleic acid metabolic process|GO:0034641,cellular nitrogen compound metabolic process|GO:0006807,nitrogen compound metabolic process|GO:0023052,signaling|GO:0007165,signal transduction|GO:0034660,ncRNA metabolic process|GO:0050789,regulation of biological process|GO:0071840,cellular component o…	GO:0005737,cytoplasm|GO:0005794,Golgi apparatus|GO:0043231,intracellular membrane-bounded organelle|GO:0005829,cytosol|GO:0044464,cell part|GO:0044444,cytoplasmic part|GO:0005739,mitochondrion|GO:0005622,intracellular|GO:0005623,cell|GO:0043229,intracellular organelle|GO:0012505,endomembrane system|GO:0044424,intracellular part|GO:0043227,membrane-bounded organelle|GO:0043226,organelle	GO:0042277,peptide binding|GO:0016853,isomerase activity|GO:0033218,amide binding|GO:0008144,drug binding|GO:0003824,catalytic activity|GO:0005488,binding|GO:0003755,peptidyl-prolyl cis-trans isomerase activity|GO:0016018,cyclosporin A binding|GO:0016859,cis-trans isomerase activity	0
B6TLR0	ATARP7 OS=Zea mays PE=2 SV=1 - [B6TLR0_MAIZE]	10.31	6	3	3	8	1.102	1.04	1.104	0.942	0.918	0.758	359	39.5	4.77	1.23961	0.0269485	LOC100193210	GO:0009628,response to abiotic stimulus|GO:2000241,regulation of reproductive process|GO:0051607,defense response to virus|GO:0048580,regulation of post-embryonic development|GO:0043933,macromolecular complex subunit organization|GO:0007165,signal transduction|GO:0044283,small molecule biosynthetic process|GO:0071840,cellular component organization or biogenesis|GO:0044710,single-organism metabol…	GO:0043231,intracellular membrane-bounded organelle|GO:0005634,nucleus|GO:0044464,cell part|GO:0005623,cell|GO:0005622,intracellular|GO:0043229,intracellular organelle|GO:0044424,intracellular part|GO:0043227,membrane-bounded organelle|GO:0043226,organelle	GO:0005200,structural constituent of cytoskeleton|GO:0005198,structural molecule activity	0
B4FAZ6	Adaptin ear-binding coat-associated protein 2 OS=Zea mays GN=Zm.27925 PE=2 SV=1 - [B4FAZ6_MAIZE]	8.45	1	2	2	5	0.991	0.965	0.989	1.277	1.255	1.242	284	30.4	7.02	0.78054	3.17e-05	LOC100281019	GO:1901700,response to oxygen-containing compound|GO:0009628,response to abiotic stimulus|GO:0010035,response to inorganic substance|GO:0042221,response to chemical|GO:0042542,response to hydrogen peroxide|GO:0009314,response to radiation|GO:0050896,response to stimulus|GO:0000302,response to reactive oxygen species|GO:0006950,response to stress|GO:0009416,response to light stimulus|GO:0006979,re…	0	0	zma04141,Protein processing in endoplasmic reticulum
A0A1D6M7A1	Global transcription factor group B1 OS=Zea mays GN=ZEAMMB73_Zm00001d038570 PE=4 SV=1 - [A0A1D6M7A1_MAIZE]	5.42	11	6	6	10	0.97	0.877	0.994	1.159	1.211	1.192	1347	150.9	6.28	0.797602	0.00339865	Zm.4043	GO:0080090,regulation of primary metabolic process|GO:0019222,regulation of metabolic process|GO:0031326,regulation of cellular biosynthetic process|GO:0031323,regulation of cellular metabolic process|GO:0090304,nucleic acid metabolic process|GO:0044249,cellular biosynthetic process|GO:0034641,cellular nitrogen compound metabolic process|GO:0006807,nitrogen compound metabolic process|GO:0023052,s…	GO:0043231,intracellular membrane-bounded organelle|GO:0005634,nucleus|GO:0044464,cell part|GO:0005623,cell|GO:0005622,intracellular|GO:0043229,intracellular organelle|GO:0044424,intracellular part|GO:0043227,membrane-bounded organelle|GO:0043226,organelle	GO:0097159,organic cyclic compound binding|GO:0005488,binding|GO:0003676,nucleic acid binding|GO:0003677,DNA binding|GO:1901363,heterocyclic compound binding	0
Q8H6B1	FACT complex subunit SPT16 OS=Zea mays GN=SPT16 PE=2 SV=1 - [SPT16_MAIZE]	4.27	2	5	5	12	0.98	0.989	0.972	1.248	1.124	1.304	1055	118.4	5.82	0.799954	0.0101187	SPT16	GO:0080090,regulation of primary metabolic process|GO:0019222,regulation of metabolic process|GO:0031326,regulation of cellular biosynthetic process|GO:0031323,regulation of cellular metabolic process|GO:0090304,nucleic acid metabolic process|GO:0044249,cellular biosynthetic process|GO:0034641,cellular nitrogen compound metabolic process|GO:0006807,nitrogen compound metabolic process|GO:0034645,c…	GO:0043231,intracellular membrane-bounded organelle|GO:0043232,intracellular non-membrane-bounded organelle|GO:0043227,membrane-bounded organelle|GO:0005634,nucleus|GO:0044464,cell part|GO:0005623,cell|GO:0005622,intracellular|GO:0043229,intracellular organelle|GO:0043228,non-membrane-bounded organelle|GO:0044424,intracellular part|GO:0005694,chromosome|GO:0043226,organelle	0	0
Q8S2X6	Glycine-rich RNA binding protein (Fragment) OS=Zea mays PE=4 SV=1 - [Q8S2X6_MAIZE]	35.71	24	3	5	49	0.885	1.009	0.996	1.217	1.235	1.131	154	15.9	5.31	0.806827	0.0105654	GRP	GO:0006950,response to stress|GO:0050896,response to stimulus	0	GO:0097159,organic cyclic compound binding|GO:0000166,nucleotide binding|GO:0036094,small molecule binding|GO:0005488,binding|GO:0003676,nucleic acid binding|GO:1901363,heterocyclic compound binding|GO:1901265,nucleoside phosphate binding	0
A0A0D5BY62	Methionine sulfoxide reductase OS=Zea mays GN=MSRB1 PE=2 SV=1 - [A0A0D5BY62_MAIZE]	40.19	2	7	7	23	0.817	0.815	0.891	0.989	1.027	1.07	209	22.8	9.25	0.817303	0.00540533	Zm.18445	GO:0044267,cellular protein metabolic process|GO:0044710,single-organism metabolic process|GO:0044260,cellular macromolecule metabolic process|GO:0044238,primary metabolic process|GO:0019538,protein metabolic process|GO:0050896,response to stimulus|GO:0009987,cellular process|GO:0044237,cellular metabolic process|GO:0043170,macromolecule metabolic process|GO:0071704,organic substance metabolic pr…	GO:0005737,cytoplasm|GO:0009536,plastid|GO:0043231,intracellular membrane-bounded organelle|GO:0009532,plastid stroma|GO:0009570,chloroplast stroma|GO:0044464,cell part|GO:0044444,cytoplasmic part|GO:0005623,cell|GO:0005622,intracellular|GO:0044446,intracellular organelle part|GO:0043229,intracellular organelle|GO:0044435,plastid part|GO:0044434,chloroplast part|GO:0044424,intracellular part|GO:0…	GO:0033743,peptide-methionine (R)-S-oxide reductase activity|GO:0003824,catalytic activity|GO:0016671,oxidoreductase activity, acting on a sulfur group of donors, disulfide as acceptor|GO:0016667,oxidoreductase activity, acting on a sulfur group of donors|GO:0016491,oxidoreductase activity	0
A0A1D6I1B6	Phosphoglucosamine mutase family protein OS=Zea mays GN=ZEAMMB73_Zm00001d019976 PE=4 SV=1 - [A0A1D6I1B6_MAIZE]	17.48	1	2	9	34		0.93	0.927		1.089	1.176	572	61.4	7.91	0.820115	0.0422563	LOC100383547	GO:0042221,response to chemical|GO:0009991,response to extracellular stimulus|GO:0009628,response to abiotic stimulus|GO:0034645,cellular macromolecule biosynthetic process|GO:0009415,response to water|GO:0009311,oligosaccharide metabolic process|GO:0071229,cellular response to acid chemical|GO:0044249,cellular biosynthetic process|GO:0071496,cellular response to external stimulus|GO:0009250,gluc…	GO:0005737,cytoplasm|GO:0009536,plastid|GO:0043231,intracellular membrane-bounded organelle|GO:0009532,plastid stroma|GO:0009570,chloroplast stroma|GO:0044464,cell part|GO:0044444,cytoplasmic part|GO:0005623,cell|GO:0005622,intracellular|GO:0044446,intracellular organelle part|GO:0043229,intracellular organelle|GO:0044435,plastid part|GO:0044434,chloroplast part|GO:0044424,intracellular part|GO:0…	GO:0016866,intramolecular transferase activity|GO:0003824,catalytic activity|GO:0016853,isomerase activity|GO:0016868,intramolecular transferase activity, phosphotransferases	0
B4FTR7	Tab2 protein OS=Zea mays GN=LOC100284484 PE=2 SV=1 - [B4FTR7_MAIZE]	13.85	1	5	5	15	0.982	0.941	0.94	1.115	1.184	1.157	390	42.5	5.17	0.828229	0.00124481	LOC100284484	GO:0019220,regulation of phosphate metabolic process|GO:0080090,regulation of primary metabolic process|GO:0019222,regulation of metabolic process|GO:0051049,regulation of transport|GO:0043412,macromolecule modification|GO:0009451,RNA modification|GO:0061024,membrane organization|GO:0007165,signal transduction|GO:0044283,small molecule biosynthetic process|GO:0051656,establishment of organelle lo…	GO:0005737,cytoplasm|GO:0009536,plastid|GO:0043231,intracellular membrane-bounded organelle|GO:0044464,cell part|GO:0044444,cytoplasmic part|GO:0005623,cell|GO:0005622,intracellular|GO:0043229,intracellular organelle|GO:0044424,intracellular part|GO:0043227,membrane-bounded organelle|GO:0043226,organelle|GO:0009507,chloroplast	GO:0016787,hydrolase activity|GO:0004435,phosphatidylinositol phospholipase C activity|GO:0008081,phosphoric diester hydrolase activity|GO:0097159,organic cyclic compound binding|GO:0016788,hydrolase activity, acting on ester bonds|GO:0042578,phosphoric ester hydrolase activity|GO:0003824,catalytic activity|GO:0004629,phospholipase C activity|GO:0003723,RNA binding|GO:0003676,nucleic acid binding…	0
B6T8D8	Lactoylglutathione lyase OS=Zea mays PE=2 SV=1 - [B6T8D8_MAIZE]	52.15	5	10	10	30	1.019	1.033	1.022	0.841	0.841	0.852	186	21.1	5.63	1.21326	5.29e-06	LOC100280481	GO:0009167,purine ribonucleoside monophosphate metabolic process|GO:0044281,small molecule metabolic process|GO:0009161,ribonucleoside monophosphate metabolic process|GO:1901360,organic cyclic compound metabolic process|GO:0044712,single-organism catabolic process|GO:0044710,single-organism metabolic process|GO:0044711,single-organism biosynthetic process|GO:0009199,ribonucleoside triphosphate me…	GO:0005737,cytoplasm|GO:0009536,plastid|GO:0043231,intracellular membrane-bounded organelle|GO:0005829,cytosol|GO:0044464,cell part|GO:0044444,cytoplasmic part|GO:0005623,cell|GO:0005622,intracellular|GO:0043229,intracellular organelle|GO:0044424,intracellular part|GO:0043227,membrane-bounded organelle|GO:0043226,organelle|GO:0009507,chloroplast	GO:0043169,cation binding|GO:0016846,carbon-sulfur lyase activity|GO:0016829,lyase activity|GO:0043167,ion binding|GO:0003824,catalytic activity|GO:0005488,binding|GO:0004462,lactoylglutathione lyase activity|GO:0046872,metal ion binding	zma00620,Pyruvate metabolism
B4FKX8	NADH dehydrogenase I subunit N OS=Zea mays GN=pco146323 PE=2 SV=1 - [B4FKX8_MAIZE]	56.73	3	10	10	130	1.03	1.065	1.037	0.869	0.855	0.852	208	23	8.98	1.21547	9.89e-05	pco146323	GO:0019222,regulation of metabolic process|GO:0009451,RNA modification|GO:0044281,small molecule metabolic process|GO:0015979,photosynthesis|GO:0071840,cellular component organization or biogenesis|GO:0044710,single-organism metabolic process|GO:0044711,single-organism biosynthetic process|GO:0042440,pigment metabolic process|GO:0043207,response to external biotic stimulus|GO:0010257,NADH dehydro…	GO:0055035,plastid thylakoid membrane|GO:0034357,photosynthetic membrane|GO:0031976,plastid thylakoid|GO:0031975,envelope|GO:0043229,intracellular organelle|GO:0009579,thylakoid|GO:0043227,membrane-bounded organelle|GO:0043226,organelle|GO:0009535,chloroplast thylakoid membrane|GO:0009534,chloroplast thylakoid|GO:0031984,organelle subcompartment|GO:0016020,membrane|GO:0044436,thylakoid part|GO:00…	GO:0016655,oxidoreductase activity, acting on NAD(P)H, quinone or similar compound as acceptor|GO:0003824,catalytic activity|GO:0016651,oxidoreductase activity, acting on NAD(P)H|GO:0016491,oxidoreductase activity	0
A0A1D6I6H5	Heat shock protein 90-5 chloroplastic OS=Zea mays GN=ZEAMMB73_Zm00001d020827 PE=3 SV=1 - [A0A1D6I6H5_MAIZE]	51.32	2	15	32	191	1.04	1.021	1.038	0.878	0.878	0.788	797	90.1	5	1.21761	0.0038003	LOC100383793	GO:0044267,cellular protein metabolic process|GO:0006457,protein folding|GO:0044260,cellular macromolecule metabolic process|GO:0044238,primary metabolic process|GO:0019538,protein metabolic process|GO:0050896,response to stimulus|GO:0009987,cellular process|GO:0044237,cellular metabolic process|GO:0043170,macromolecule metabolic process|GO:0071704,organic substance metabolic process|GO:0006950,r…	0	GO:0035639,purine ribonucleoside triphosphate binding|GO:0005488,binding|GO:0043167,ion binding|GO:1901363,heterocyclic compound binding|GO:1901265,nucleoside phosphate binding|GO:0001882,nucleoside binding|GO:0043168,anion binding|GO:0051082,unfolded protein binding|GO:0000166,nucleotide binding|GO:0001883,purine nucleoside binding|GO:0032549,ribonucleoside binding|GO:0017076,purine nucleotide b…	0
B4FS99	ATP synthase D chain, mitochondrial OS=Zea mays GN=LOC100283946 PE=2 SV=1 - [B4FS99_MAIZE]	60.59	4	10	10	49	0.96	0.939	0.965	0.787	0.794	0.765	170	19.9	5.29	1.22086	0.00013247	LOC100283946	GO:0009167,purine ribonucleoside monophosphate metabolic process|GO:0009165,nucleotide biosynthetic process|GO:0009163,nucleoside biosynthetic process|GO:0009161,ribonucleoside monophosphate metabolic process|GO:1901362,organic cyclic compound biosynthetic process|GO:0042451,purine nucleoside biosynthetic process|GO:0009168,purine ribonucleoside monophosphate biosynthetic process|GO:0044710,singl…	GO:0098796,membrane protein complex|GO:0022626,cytosolic ribosome|GO:0055035,plastid thylakoid membrane|GO:0044464,cell part|GO:0034357,photosynthetic membrane|GO:0031976,plastid thylakoid|GO:0031974,membrane-enclosed lumen|GO:0031975,envelope|GO:0043229,intracellular organelle|GO:0005840,ribosome|GO:0098800,inner mitochondrial membrane protein complex|GO:0043227,membrane-bounded organelle|GO:004…	GO:0022891,substrate-specific transmembrane transporter activity|GO:0022890,inorganic cation transmembrane transporter activity|GO:0022892,substrate-specific transporter activity|GO:0046914,transition metal ion binding|GO:0043169,cation binding|GO:0005215,transporter activity|GO:0008324,cation transmembrane transporter activity|GO:0022857,transmembrane transporter activity|GO:0043167,ion binding|…	zma01100,Metabolic pathways|zma00190,Oxidative phosphorylation
B6SI49	Ras-related protein Rab-2-A OS=Zea mays PE=2 SV=1 - [B6SI49_MAIZE]	69.38	6	5	13	58	0.947	0.999	0.976	0.846	0.766	0.776	209	23	7.42	1.22338	0.00362887	RAB2B	GO:0008104,protein localization|GO:0023052,signaling|GO:0007165,signal transduction|GO:0035556,intracellular signal transduction|GO:0050789,regulation of biological process|GO:0044699,single-organism process|GO:0051716,cellular response to stimulus|GO:0007264,small GTPase mediated signal transduction|GO:0065007,biological regulation|GO:0071702,organic substance transport|GO:0033036,macromolecule …	GO:0005737,cytoplasm|GO:0043231,intracellular membrane-bounded organelle|GO:0005793,endoplasmic reticulum-Golgi intermediate compartment|GO:0044464,cell part|GO:0098588,bounding membrane of organelle|GO:0016020,membrane|GO:0033116,endoplasmic reticulum-Golgi intermediate compartment membrane|GO:0044444,cytoplasmic part|GO:0005623,cell|GO:0005622,intracellular|GO:0043229,intracellular organelle|GO…	GO:0043168,anion binding|GO:0005488,binding|GO:0019001,guanyl nucleotide binding|GO:0035639,purine ribonucleoside triphosphate binding|GO:0097367,carbohydrate derivative binding|GO:0043167,ion binding|GO:1901363,heterocyclic compound binding|GO:1901265,nucleoside phosphate binding|GO:0000166,nucleotide binding|GO:0036094,small molecule binding|GO:0032561,guanyl ribonucleotide binding|GO:0032553,r…	0
B6TCI5	Ras protein RHN1 OS=Zea mays GN=cl35311_1 PE=2 SV=1 - [B6TCI5_MAIZE]	19	4	2	3	4	1.112	1.239	1.056	0.951	0.886	0.944	200	21.6	6.57	1.22462	0.0225989	Zm.885	GO:0008104,protein localization|GO:0023052,signaling|GO:0007165,signal transduction|GO:0035556,intracellular signal transduction|GO:0050789,regulation of biological process|GO:0044699,single-organism process|GO:0051716,cellular response to stimulus|GO:0007264,small GTPase mediated signal transduction|GO:0065007,biological regulation|GO:0071702,organic substance transport|GO:0033036,macromolecule …	GO:0044464,cell part|GO:0005623,cell|GO:0005622,intracellular	GO:0043168,anion binding|GO:0005488,binding|GO:0019001,guanyl nucleotide binding|GO:0035639,purine ribonucleoside triphosphate binding|GO:0097367,carbohydrate derivative binding|GO:0043167,ion binding|GO:1901363,heterocyclic compound binding|GO:1901265,nucleoside phosphate binding|GO:0000166,nucleotide binding|GO:0036094,small molecule binding|GO:0032561,guanyl ribonucleotide binding|GO:0032553,r…	zma04145,Phagosome|zma04144,Endocytosis
B6SGM2	Eukaryotic translation initiation factor 4E-2 OS=Zea mays PE=2 SV=1 - [B6SGM2_MAIZE]	23.46	7	4	4	13	1.018	1.045	1.031	0.886	0.803	0.831	179	19.9	6.39	1.22788	0.00170433	GRMZM2G022019	GO:0009607,response to biotic stimulus|GO:0032102,negative regulation of response to external stimulus|GO:0080090,regulation of primary metabolic process|GO:0019222,regulation of metabolic process|GO:0032101,regulation of response to external stimulus|GO:0006950,response to stress|GO:2000112,regulation of cellular macromolecule biosynthetic process|GO:0050687,negative regulation of defense respon…	GO:0005845,mRNA cap binding complex|GO:0043234,protein complex|GO:0005829,cytosol|GO:0032991,macromolecular complex|GO:0043231,intracellular membrane-bounded organelle|GO:0005634,nucleus|GO:0044464,cell part|GO:0044444,cytoplasmic part|GO:0005623,cell|GO:0005737,cytoplasm|GO:0043229,intracellular organelle|GO:0034518,RNA cap binding complex|GO:0044424,intracellular part|GO:0005622,intracellular|G…	GO:0005488,binding|GO:0000339,RNA cap binding|GO:0008135,translation factor activity, RNA binding|GO:0000340,RNA 7-methylguanosine cap binding|GO:0003723,RNA binding|GO:0003676,nucleic acid binding|GO:0097159,organic cyclic compound binding|GO:1901363,heterocyclic compound binding|GO:0003743,translation initiation factor activity	zma03013,RNA transport
B4FS17	Thylakoid lumenal 29 kDa protein chloroplastic OS=Zea mays GN=ZEAMMB73_Zm00001d002426 PE=2 SV=1 - [B4FS17_MAIZE]	50.71	4	17	17	196	1.071	1.088	1.059	0.863	0.865	0.89	351	38.3	8.38	1.22886	7.72e-05	LOC100272974	GO:0006778,porphyrin-containing compound metabolic process|GO:0006779,porphyrin-containing compound biosynthetic process|GO:0044281,small molecule metabolic process|GO:1901362,organic cyclic compound biosynthetic process|GO:0015979,photosynthesis|GO:0071840,cellular component organization or biogenesis|GO:0044710,single-organism metabolic process|GO:0044711,single-organism biosynthetic process|GO…	GO:0055035,plastid thylakoid membrane|GO:0034357,photosynthetic membrane|GO:0031976,plastid thylakoid|GO:0031977,thylakoid lumen|GO:0043229,intracellular organelle|GO:0005622,intracellular|GO:0043227,membrane-bounded organelle|GO:0043226,organelle|GO:0009535,chloroplast thylakoid membrane|GO:0009534,chloroplast thylakoid|GO:0031984,organelle subcompartment|GO:0005634,nucleus|GO:0016020,membrane|G…	GO:0020037,heme binding|GO:0046906,tetrapyrrole binding|GO:0097159,organic cyclic compound binding|GO:0016209,antioxidant activity|GO:1901363,heterocyclic compound binding|GO:0003824,catalytic activity|GO:0005488,binding|GO:0016684,oxidoreductase activity, acting on peroxide as acceptor|GO:0004601,peroxidase activity|GO:0016491,oxidoreductase activity	zma00480,Glutathione metabolism|zma00053,Ascorbate and aldarate metabolism
B4FAE1	Ras protein RIC1 OS=Zea mays GN=LOC100191848 PE=2 SV=1 - [B4FAE1_MAIZE]	46.8	15	5	9	47	1.008	1.015	1.022	0.812	0.788	0.878	203	22.5	5.27	1.22913	0.00228912	LOC100191848	GO:0008104,protein localization|GO:0023052,signaling|GO:0007165,signal transduction|GO:0035556,intracellular signal transduction|GO:0050789,regulation of biological process|GO:0044699,single-organism process|GO:0051716,cellular response to stimulus|GO:0007264,small GTPase mediated signal transduction|GO:0065007,biological regulation|GO:0071702,organic substance transport|GO:0033036,macromolecule …	GO:0044464,cell part|GO:0005623,cell|GO:0005622,intracellular	GO:0043168,anion binding|GO:0005488,binding|GO:0019001,guanyl nucleotide binding|GO:0035639,purine ribonucleoside triphosphate binding|GO:0097367,carbohydrate derivative binding|GO:0043167,ion binding|GO:1901363,heterocyclic compound binding|GO:1901265,nucleoside phosphate binding|GO:0000166,nucleotide binding|GO:0036094,small molecule binding|GO:0032561,guanyl ribonucleotide binding|GO:0032553,r…	0
B4FQV3	SGT1 disease resistance protein homolog1 OS=Zea mays GN=ZEAMMB73_Zm00001d044172 PE=2 SV=1 - [B4FQV3_MAIZE]	26.32	21	10	10	34	1.087	1.088	1.022	0.842	0.867	0.89	361	40.3	5.08	1.23016	0.00153288	Zm.85486	GO:0051169,nuclear transport|GO:0019222,regulation of metabolic process|GO:0006470,protein dephosphorylation|GO:0006778,porphyrin-containing compound metabolic process|GO:0006779,porphyrin-containing compound biosynthetic process|GO:0007165,signal transduction|GO:1901362,organic cyclic compound biosynthetic process|GO:1901360,organic cyclic compound metabolic process|GO:0044710,single-organism me…	GO:0016020,membrane|GO:0005783,endoplasmic reticulum|GO:0005789,endoplasmic reticulum membrane|GO:0042175,nuclear outer membrane-endoplasmic reticulum membrane network|GO:0043229,intracellular organelle|GO:0030176,integral component of endoplasmic reticulum membrane|GO:0031301,integral component of organelle membrane|GO:0031300,intrinsic component of organelle membrane|GO:0043227,membrane-bounded…	GO:0016787,hydrolase activity|GO:0016791,phosphatase activity|GO:0046906,tetrapyrrole binding|GO:0097159,organic cyclic compound binding|GO:0004722,protein serine/threonine phosphatase activity|GO:0004721,phosphoprotein phosphatase activity|GO:0042578,phosphoric ester hydrolase activity|GO:0003824,catalytic activity|GO:0016788,hydrolase activity, acting on ester bonds|GO:1901363,heterocyclic comp…	0
B6SQM0	Major pollen allergen Car b 1 isoforms 1A and 1B OS=Zea mays GN=ZEAMMB73_Zm00001d019895 PE=2 SV=1 - [B6SQM0_MAIZE]	22.08	1	3	3	14	0.851	0.849	0.852	0.705	0.652	0.709	154	16.8	5.06	1.23516	0.000878433	Zm.10156	GO:0006952,defense response|GO:0006950,response to stress|GO:0009607,response to biotic stimulus|GO:0050896,response to stimulus	0	0	0
C0P506	VH1-interacting kinase OS=Zea mays GN=ZEAMMB73_Zm00001d022239 PE=2 SV=1 - [C0P506_MAIZE]	14.29	4	2	3	5	1.062	1.033	1.107	0.867	0.814	0.882	203	23.6	8.15	1.24918	0.00203549	pco131426	GO:0008104,protein localization|GO:0048585,negative regulation of response to stimulus|GO:0048583,regulation of response to stimulus|GO:0031348,negative regulation of defense response|GO:0007165,signal transduction|GO:0031347,regulation of defense response|GO:0009755,hormone-mediated signaling pathway|GO:0044710,single-organism metabolic process|GO:0006986,response to unfolded protein|GO:0042538,…	GO:0044464,cell part|GO:0005623,cell|GO:0005622,intracellular	GO:0035639,purine ribonucleoside triphosphate binding|GO:0004672,protein kinase activity|GO:0043167,ion binding|GO:1901363,heterocyclic compound binding|GO:0001883,purine nucleoside binding|GO:0001882,nucleoside binding|GO:0043168,anion binding|GO:0000166,nucleotide binding|GO:0016740,transferase activity|GO:0004712,protein serine/threonine/tyrosine kinase activity|GO:1901265,nucleoside phosphate…	0
B6TXY3	Quinone oxidoreductase-like protein At1g23740 OS=Zea mays GN=LOC100284837 PE=2 SV=1 - [B6TXY3_MAIZE]	58.29	1	18	18	95	1.042	1.05	1.051	0.816	0.827	0.873	386	39.8	8.35	1.24957	0.000293644	LOC100284837	GO:0080090,regulation of primary metabolic process|GO:0019222,regulation of metabolic process|GO:0006778,porphyrin-containing compound metabolic process|GO:0006779,porphyrin-containing compound biosynthetic process|GO:0009694,jasmonic acid metabolic process|GO:0009695,jasmonic acid biosynthetic process|GO:0044281,small molecule metabolic process|GO:0044282,small molecule catabolic process|GO:0044…	GO:0031975,envelope|GO:0048046,apoplast|GO:0043229,intracellular organelle|GO:0043227,membrane-bounded organelle|GO:0043226,organelle|GO:0005737,cytoplasm|GO:0009941,chloroplast envelope|GO:0009536,plastid|GO:0009532,plastid stroma|GO:0009570,chloroplast stroma|GO:0010319,stromule|GO:0044435,plastid part|GO:0044434,chloroplast part|GO:0009579,thylakoid|GO:0031967,organelle envelope|GO:0009507,chl…	GO:0005488,binding|GO:0043169,cation binding|GO:0016628,oxidoreductase activity, acting on the CH-CH group of donors, NAD or NADP as acceptor|GO:0046914,transition metal ion binding|GO:0016627,oxidoreductase activity, acting on the CH-CH group of donors|GO:0043167,ion binding|GO:0003824,catalytic activity|GO:0008270,zinc ion binding|GO:0046872,metal ion binding|GO:0035671,enone reductase activity…	0
B6TK17	DREPP2 protein OS=Zea mays GN=umc1162 PE=2 SV=1 - [B6TK17_MAIZE]	41.42	2	9	9	26	1.132	1.077	1.108	0.895	0.856	0.886	239	25	4.84	1.25836	0.00034112	umc1162	GO:0051716,cellular response to stimulus|GO:0009987,cellular process|GO:0050896,response to stimulus	GO:0044459,plasma membrane part|GO:0016020,membrane|GO:0044464,cell part|GO:0005623,cell|GO:0046658,anchored component of plasma membrane|GO:0071944,cell periphery|GO:0005886,plasma membrane|GO:0044425,membrane part|GO:0031226,intrinsic component of plasma membrane|GO:0031224,intrinsic component of membrane|GO:0031225,anchored component of membrane	0	0
B4FSM5	Peroxiredoxin-2F mitochondrial OS=Zea mays GN=ZEAMMB73_Zm00001d040341 PE=2 SV=1 - [B4FSM5_MAIZE]	26.42	3	4	4	8	0.979	0.964	1.022	0.799	0.779	0.761	193	20.7	8.37	1.26785	0.000516169	LOC100273860	GO:0009185,ribonucleoside diphosphate metabolic process|GO:0050896,response to stimulus|GO:0006732,coenzyme metabolic process|GO:0009141,nucleoside triphosphate metabolic process|GO:0009144,purine nucleoside triphosphate metabolic process|GO:0019752,carboxylic acid metabolic process|GO:0044723,single-organism carbohydrate metabolic process|GO:0034641,cellular nitrogen compound metabolic process|G…	0	GO:0003824,catalytic activity|GO:0016491,oxidoreductase activity	0
K7VAE7	HB transcription factor OS=Zea mays GN=HB26 PE=2 SV=1 - [K7VAE7_MAIZE]	39.6	2	7	7	49	0.989	0.991	0.993	0.768	0.763	0.814	202	20.7	5.6	1.2679	0.000210895	Zm.9037	GO:0019222,regulation of metabolic process|GO:0006778,porphyrin-containing compound metabolic process|GO:0006779,porphyrin-containing compound biosynthetic process|GO:0044281,small molecule metabolic process|GO:0044283,small molecule biosynthetic process|GO:1901362,organic cyclic compound biosynthetic process|GO:0015979,photosynthesis|GO:1901360,organic cyclic compound metabolic process|GO:004471…	GO:0055035,plastid thylakoid membrane|GO:0034357,photosynthetic membrane|GO:0031976,plastid thylakoid|GO:0031977,thylakoid lumen|GO:0043229,intracellular organelle|GO:0005622,intracellular|GO:0043227,membrane-bounded organelle|GO:0043226,organelle|GO:0009535,chloroplast thylakoid membrane|GO:0009534,chloroplast thylakoid|GO:0031984,organelle subcompartment|GO:0005634,nucleus|GO:0016020,membrane|G…	GO:0097159,organic cyclic compound binding|GO:0005488,binding|GO:0003676,nucleic acid binding|GO:0003677,DNA binding|GO:1901363,heterocyclic compound binding	0
B6T2L2	Sedoheptulose-1,7-bisphosphatase OS=Zea mays PE=2 SV=1 - [B6T2L2_MAIZE]	58.44	2	19	19	931	1.038	1.036	1.031	0.821	0.812	0.81	385	41.8	6.4	1.27152	6.94e-07	LOC100216767	GO:0019220,regulation of phosphate metabolic process|GO:0080090,regulation of primary metabolic process|GO:0019222,regulation of metabolic process|GO:0006470,protein dephosphorylation|GO:0006778,porphyrin-containing compound metabolic process|GO:0006779,porphyrin-containing compound biosynthetic process|GO:0061024,membrane organization|GO:0044281,small molecule metabolic process|GO:0009637,respon…	GO:0031975,envelope|GO:0048046,apoplast|GO:0043229,intracellular organelle|GO:0043227,membrane-bounded organelle|GO:0043226,organelle|GO:0005737,cytoplasm|GO:0009536,plastid|GO:0009532,plastid stroma|GO:0009570,chloroplast stroma|GO:0010319,stromule|GO:0044435,plastid part|GO:0044434,chloroplast part|GO:0031967,organelle envelope|GO:0009507,chloroplast|GO:0009526,plastid envelope|GO:0043231,intra…	GO:0050308,sugar-phosphatase activity|GO:0019203,carbohydrate phosphatase activity|GO:0042132,fructose 1,6-bisphosphate 1-phosphatase activity|GO:0016791,phosphatase activity|GO:0016787,hydrolase activity|GO:0016788,hydrolase activity, acting on ester bonds|GO:0042578,phosphoric ester hydrolase activity|GO:0003824,catalytic activity	zma00010,Glycolysis / Gluconeogenesis|zma00710,Carbon fixation in photosynthetic organisms|zma01100,Metabolic pathways|zma01110,Biosynthesis of secondary metabolites|zma01200,Carbon metabolism|zma00030,Pentose phosphate pathway|zma00051,Fructose and mannose metabolism
A0A1D6JXJ7	Fructose-1,6-bisphosphatase OS=Zea mays GN=ZEAMMB73_Zm00001d028562 PE=3 SV=1 - [A0A1D6JXJ7_MAIZE]	40.44	3	15	15	480	1.084	1.11	1.103	0.867	0.825	0.828	413	44.5	5.22	1.30883	7.66e-05	LOC100216767	GO:0019220,regulation of phosphate metabolic process|GO:0080090,regulation of primary metabolic process|GO:0019222,regulation of metabolic process|GO:0006470,protein dephosphorylation|GO:0006778,porphyrin-containing compound metabolic process|GO:0006779,porphyrin-containing compound biosynthetic process|GO:0061024,membrane organization|GO:0044281,small molecule metabolic process|GO:0009637,respon…	GO:0031975,envelope|GO:0048046,apoplast|GO:0043229,intracellular organelle|GO:0043227,membrane-bounded organelle|GO:0043226,organelle|GO:0005737,cytoplasm|GO:0009536,plastid|GO:0009532,plastid stroma|GO:0009570,chloroplast stroma|GO:0010319,stromule|GO:0044435,plastid part|GO:0044434,chloroplast part|GO:0031967,organelle envelope|GO:0009507,chloroplast|GO:0009526,plastid envelope|GO:0043231,intra…	GO:0050308,sugar-phosphatase activity|GO:0019203,carbohydrate phosphatase activity|GO:0042132,fructose 1,6-bisphosphate 1-phosphatase activity|GO:0016791,phosphatase activity|GO:0016787,hydrolase activity|GO:0016788,hydrolase activity, acting on ester bonds|GO:0042578,phosphoric ester hydrolase activity|GO:0003824,catalytic activity	zma00010,Glycolysis / Gluconeogenesis|zma00710,Carbon fixation in photosynthetic organisms|zma01100,Metabolic pathways|zma01110,Biosynthesis of secondary metabolites|zma01200,Carbon metabolism|zma00030,Pentose phosphate pathway|zma00051,Fructose and mannose metabolism
B4G054	Photosynthetic NDH subunit of subcomplex B 5 chloroplastic OS=Zea mays GN=ZEAMMB73_Zm00001d042257 PE=2 SV=1 - [B4G054_MAIZE]	33.19	1	5	5	51	1.134	1.129	1.119	0.835	0.944	0.865	229	25.6	5.15	1.27848	0.00165514	LOC100274305	GO:0008152,metabolic process|GO:0006950,response to stress|GO:0050801,ion homeostasis|GO:0019752,carboxylic acid metabolic process|GO:0042592,homeostatic process|GO:0055080,cation homeostasis|GO:0019288,isopentenyl diphosphate biosynthetic process, methylerythritol 4-phosphate pathway|GO:0046490,isopentenyl diphosphate metabolic process|GO:0044281,small molecule metabolic process|GO:0030001,metal…	GO:0055035,plastid thylakoid membrane|GO:0034357,photosynthetic membrane|GO:0031976,plastid thylakoid|GO:0043229,intracellular organelle|GO:0005622,intracellular|GO:0043227,membrane-bounded organelle|GO:0043226,organelle|GO:0031224,intrinsic component of membrane|GO:0009535,chloroplast thylakoid membrane|GO:0009534,chloroplast thylakoid|GO:0031984,organelle subcompartment|GO:0016021,integral comp…	0	0
A0A1D6IMY0	Alpha-galactosidase OS=Zea mays GN=ZEAMMB73_Zm00001d022445 PE=3 SV=1 - [A0A1D6IMY0_MAIZE]	18.73	9	5	7	15	1.049	1.103	1.038	0.989	0.728	0.757	411	45.2	5.96	1.29002	0.0483156	LOC100191764	GO:0022622,root system development|GO:0034440,lipid oxidation|GO:0008104,protein localization|GO:0048589,developmental growth|GO:0048588,developmental cell growth|GO:0048468,cell development|GO:0048469,cell maturation|GO:0007165,signal transduction|GO:0044282,small molecule catabolic process|GO:0071840,cellular component organization or biogenesis|GO:0009755,hormone-mediated signaling pathway|GO:…	GO:0005737,cytoplasm|GO:0043231,intracellular membrane-bounded organelle|GO:0005773,vacuole|GO:0044464,cell part|GO:0043229,intracellular organelle|GO:0005623,cell|GO:0005622,intracellular|GO:0044444,cytoplasmic part|GO:0044424,intracellular part|GO:0043227,membrane-bounded organelle|GO:0043226,organelle	GO:0016787,hydrolase activity|GO:0052692,raffinose alpha-galactosidase activity|GO:0015925,galactosidase activity|GO:0016798,hydrolase activity, acting on glycosyl bonds|GO:0003824,catalytic activity|GO:0004557,alpha-galactosidase activity|GO:0004553,hydrolase activity, hydrolyzing O-glycosyl compounds	zma00561,Glycerolipid metabolism|zma00052,Galactose metabolism|zma00600,Sphingolipid metabolism|zma00603,Glycosphingolipid biosynthesis - globo series
A0A1D6IF53	Protein THYLAKOID FORMATION 1 chloroplastic OS=Zea mays GN=ZEAMMB73_Zm00001d021764 PE=4 SV=1 - [A0A1D6IF53_MAIZE]	32.47	8	3	6	38	1.06	1.071	1.106	0.883	0.847	0.778	194	22.4	6.29	1.2902	0.00200029	LOC100193314	GO:0008104,protein localization|GO:0019220,regulation of phosphate metabolic process|GO:0080090,regulation of primary metabolic process|GO:0019222,regulation of metabolic process|GO:0019682,glyceraldehyde-3-phosphate metabolic process|GO:0051667,establishment of plastid localization|GO:0045038,protein import into chloroplast thylakoid membrane|GO:0061024,membrane organization|GO:0007165,signal tr…	GO:0055035,plastid thylakoid membrane|GO:0044464,cell part|GO:0034357,photosynthetic membrane|GO:0031976,plastid thylakoid|GO:0031975,envelope|GO:0043229,intracellular organelle|GO:0042170,plastid membrane|GO:0005623,cell|GO:0005622,intracellular|GO:0043227,membrane-bounded organelle|GO:0043226,organelle|GO:0009535,chloroplast thylakoid membrane|GO:0009534,chloroplast thylakoid|GO:0031984,organel…	0	0
B6SQV5	Photosystem II 10 kDa polypeptide OS=Zea mays GN=psb3 PE=2 SV=1 - [B6SQV5_MAIZE]	21.88	2	2	2	339	1.111	1.133	1.119	0.887	0.861	0.845	128	13.1	8.97	1.29721	4.84e-05	psb3	GO:0042221,response to chemical|GO:0010033,response to organic substance|GO:0009628,response to abiotic stimulus|GO:0051234,establishment of localization|GO:0051049,regulation of transport|GO:0019752,carboxylic acid metabolic process|GO:0044249,cellular biosynthetic process|GO:0006807,nitrogen compound metabolic process|GO:0009416,response to light stimulus|GO:0044281,small molecule metabolic pro…	GO:0034357,photosynthetic membrane|GO:0031976,plastid thylakoid|GO:1990204,oxidoreductase complex|GO:0043229,intracellular organelle|GO:0009654,photosystem II oxygen evolving complex|GO:0043226,organelle|GO:0031224,intrinsic component of membrane|GO:0009579,thylakoid|GO:0009534,chloroplast thylakoid|GO:0031984,organelle subcompartment|GO:0043227,membrane-bounded organelle|GO:0016021,integral comp…	0	0
Q84JX6	Phosphoglycerate kinase (Fragment) OS=Zea mays GN=Pgk-2 PE=3 SV=1 - [Q84JX6_MAIZE]	83.95	1	2	23	929	0.987	1.011	1.038	0.761	0.8	0.751	299	31.6	5.1	1.31368	0.000324783	umc1110	GO:0042221,response to chemical|GO:0009185,ribonucleoside diphosphate metabolic process|GO:0010035,response to inorganic substance|GO:0010038,response to metal ion|GO:0006732,coenzyme metabolic process|GO:0009141,nucleoside triphosphate metabolic process|GO:0009144,purine nucleoside triphosphate metabolic process|GO:1901575,organic substance catabolic process|GO:0019752,carboxylic acid metabolic …	GO:0048046,apoplast|GO:0043229,intracellular organelle|GO:0071944,cell periphery|GO:0043227,membrane-bounded organelle|GO:0043226,organelle|GO:0030054,cell junction|GO:0005737,cytoplasm|GO:0009536,plastid|GO:0031090,organelle membrane|GO:0009532,plastid stroma|GO:0005773,vacuole|GO:0009570,chloroplast stroma|GO:0005634,nucleus|GO:0016020,membrane|GO:0005774,vacuolar membrane|GO:0044437,vacuolar p…	GO:0016772,transferase activity, transferring phosphorus-containing groups|GO:0016301,kinase activity|GO:0016774,phosphotransferase activity, carboxyl group as acceptor|GO:0003824,catalytic activity|GO:0016740,transferase activity|GO:0004618,phosphoglycerate kinase activity	0
B4G0K4	Phosphoglycerate kinase OS=Zea mays GN=umc1110 PE=2 SV=1 - [B4G0K4_MAIZE]	74.38	1	6	27	911	1.023	1.026	1.018	0.71	0.739	0.685	402	42.4	5.87	1.43771	3.89e-05	umc1110	GO:0042221,response to chemical|GO:0009185,ribonucleoside diphosphate metabolic process|GO:0010035,response to inorganic substance|GO:0010038,response to metal ion|GO:0006732,coenzyme metabolic process|GO:0009141,nucleoside triphosphate metabolic process|GO:0009144,purine nucleoside triphosphate metabolic process|GO:1901575,organic substance catabolic process|GO:0019752,carboxylic acid metabolic …	GO:0048046,apoplast|GO:0043229,intracellular organelle|GO:0071944,cell periphery|GO:0043227,membrane-bounded organelle|GO:0043226,organelle|GO:0030054,cell junction|GO:0005737,cytoplasm|GO:0009536,plastid|GO:0031090,organelle membrane|GO:0009532,plastid stroma|GO:0005773,vacuole|GO:0009570,chloroplast stroma|GO:0005634,nucleus|GO:0016020,membrane|GO:0005774,vacuolar membrane|GO:0044437,vacuolar p…	GO:0016772,transferase activity, transferring phosphorus-containing groups|GO:0016301,kinase activity|GO:0016774,phosphotransferase activity, carboxyl group as acceptor|GO:0003824,catalytic activity|GO:0016740,transferase activity|GO:0004618,phosphoglycerate kinase activity	0
Q8RUA7	Heat shock factor-binding protein 1 OS=Zea mays GN=hsbp1 PE=2 SV=1 - [Q8RUA7_MAIZE]	38.46	7	3	3	10	0.919	0.996	0.955	0.791	0.669	0.705	78	8.6	4.36	1.32527	0.00529865	hsbp2	GO:0061458,reproductive system development|GO:0034605,cellular response to heat|GO:0009791,post-embryonic development|GO:0048316,seed development|GO:0007275,multicellular organismal development|GO:0044699,single-organism process|GO:0051716,cellular response to stimulus|GO:0032502,developmental process|GO:0032501,multicellular organismal process|GO:0048608,reproductive structure development|GO:001…	GO:0005737,cytoplasm|GO:0005794,Golgi apparatus|GO:0005829,cytosol|GO:0043231,intracellular membrane-bounded organelle|GO:0005634,nucleus|GO:0044464,cell part|GO:0044444,cytoplasmic part|GO:0005623,cell|GO:0005622,intracellular|GO:0043229,intracellular organelle|GO:0012505,endomembrane system|GO:0044424,intracellular part|GO:0043227,membrane-bounded organelle|GO:0043226,organelle	GO:0031072,heat shock protein binding|GO:0005488,binding|GO:0005515,protein binding	0
A0A1D6KKJ6	Chitin elicitor receptor kinase 1 OS=Zea mays GN=ZEAMMB73_Zm00001d031676 PE=3 SV=1 - [A0A1D6KKJ6_MAIZE]	8.45	9	3	3	5	1.057	1.024	1.083	0.809	0.798	0.759	296	32.7	6.73	1.33682	0.000303495	IDP295	GO:0009595,detection of biotic stimulus|GO:0008104,protein localization|GO:0009593,detection of chemical stimulus|GO:0048584,positive regulation of response to stimulus|GO:0048583,regulation of response to stimulus|GO:0031349,positive regulation of defense response|GO:0061024,membrane organization|GO:0009696,salicylic acid metabolic process|GO:0009697,salicylic acid biosynthetic process|GO:000716…	GO:0016021,integral component of membrane|GO:0016020,membrane|GO:0044464,cell part|GO:0005623,cell|GO:0005622,intracellular|GO:0044425,membrane part|GO:0031224,intrinsic component of membrane	GO:0038023,signaling receptor activity|GO:0035639,purine ribonucleoside triphosphate binding|GO:0060089,molecular transducer activity|GO:0004872,receptor activity|GO:0004871,signal transducer activity|GO:0043167,ion binding|GO:1901363,heterocyclic compound binding|GO:0001883,purine nucleoside binding|GO:0001882,nucleoside binding|GO:0043168,anion binding|GO:0043169,cation binding|GO:0000166,nucle…	zma04626,Plant-pathogen interaction
B6U7G0	Glutathione peroxidase OS=Zea mays PE=2 SV=1 - [B6U7G0_MAIZE]	37.44	4	8	8	65	1.013	1.013	1.034	0.756	0.764	0.754	227	24.8	9.6	1.34642	4.14e-06	LOC100272844	GO:0044710,single-organism metabolic process|GO:0050896,response to stimulus|GO:0006950,response to stress|GO:0055114,oxidation-reduction process|GO:0008152,metabolic process|GO:0006979,response to oxidative stress|GO:0044699,single-organism process	0	GO:0016209,antioxidant activity|GO:0003824,catalytic activity|GO:0016684,oxidoreductase activity, acting on peroxide as acceptor|GO:0004601,peroxidase activity|GO:0004602,glutathione peroxidase activity|GO:0016491,oxidoreductase activity	zma00590,Arachidonic acid metabolism|zma00480,Glutathione metabolism
B6U4G5	Beta-propeller domain of methanol dehydrogenase type OS=Zea mays GN=Zm.15058 PE=2 SV=1 - [B6U4G5_MAIZE]	38.62	1	9	9	94	1.014	1.005	1.042	0.778	0.772	0.72	290	30.8	8.06	1.34894	0.00026212	Zm.15058	GO:0019220,regulation of phosphate metabolic process|GO:0080090,regulation of primary metabolic process|GO:0019222,regulation of metabolic process|GO:0006470,protein dephosphorylation|GO:0006778,porphyrin-containing compound metabolic process|GO:0006779,porphyrin-containing compound biosynthetic process|GO:0044281,small molecule metabolic process|GO:0044283,small molecule biosynthetic process|GO:…	GO:0031976,plastid thylakoid|GO:0031977,thylakoid lumen|GO:0043229,intracellular organelle|GO:0043227,membrane-bounded organelle|GO:0043226,organelle|GO:0031224,intrinsic component of membrane|GO:0009579,thylakoid|GO:0009534,chloroplast thylakoid|GO:0031984,organelle subcompartment|GO:0016021,integral component of membrane|GO:0016020,membrane|GO:0044436,thylakoid part|GO:0044435,plastid part|GO:0…	GO:0016787,hydrolase activity|GO:0016791,phosphatase activity|GO:0016788,hydrolase activity, acting on ester bonds|GO:0042578,phosphoric ester hydrolase activity|GO:0003824,catalytic activity|GO:0003993,acid phosphatase activity	0
A0A1D6K5Y7	Chaperone protein ClpB3 chloroplastic OS=Zea mays GN=ZEAMMB73_Zm00001d029557 PE=3 SV=1 - [A0A1D6K5Y7_MAIZE]	47.24	2	6	41	253	1.194	1.211	1.18	0.909	0.895	0.846	978	108.8	7.15	1.35297	0.000125671	pco093519b	GO:0044238,primary metabolic process|GO:0051604,protein maturation|GO:0009628,response to abiotic stimulus|GO:0019538,protein metabolic process|GO:0050896,response to stimulus|GO:0009266,response to temperature stimulus|GO:0006950,response to stress|GO:0043170,macromolecule metabolic process|GO:0071704,organic substance metabolic process|GO:0010467,gene expression|GO:0008152,metabolic process|GO:…	GO:0005737,cytoplasm|GO:0044464,cell part|GO:0005623,cell|GO:0005622,intracellular|GO:0044424,intracellular part	GO:0043168,anion binding|GO:0005488,binding|GO:0030554,adenyl nucleotide binding|GO:0035639,purine ribonucleoside triphosphate binding|GO:0097367,carbohydrate derivative binding|GO:1901363,heterocyclic compound binding|GO:1901265,nucleoside phosphate binding|GO:0000166,nucleotide binding|GO:0036094,small molecule binding|GO:0032553,ribonucleotide binding|GO:0032559,adenyl ribonucleotide binding|G…	0
B6U098	Dehydroascorbate reductase OS=Zea mays PE=2 SV=1 - [B6U098_MAIZE]	46.56	10	7	10	40	0.896	0.88	0.901	0.639	0.612	0.697	262	28.8	6.8	1.37362	0.000702534	LOC100285047	GO:0008152,metabolic process|GO:0044248,cellular catabolic process|GO:0061024,membrane organization|GO:0014070,response to organic cyclic compound|GO:0010027,thylakoid membrane organization|GO:0071840,cellular component organization or biogenesis|GO:0009657,plastid organization|GO:0044712,single-organism catabolic process|GO:0044267,cellular protein metabolic process|GO:0044710,single-organism me…	GO:0009526,plastid envelope|GO:0009941,chloroplast envelope|GO:0009536,plastid|GO:0043231,intracellular membrane-bounded organelle|GO:0044464,cell part|GO:0044444,cytoplasmic part|GO:0031967,organelle envelope|GO:0031975,envelope|GO:0044446,intracellular organelle part|GO:0043229,intracellular organelle|GO:0005737,cytoplasm|GO:0005623,cell|GO:0044435,plastid part|GO:0044434,chloroplast part|GO:00…	0	0
D1MN58	ABA-, stress-and fruit-ripening inducible-like protein OS=Zea mays GN=asr1 PE=2 SV=1 - [D1MN58_MAIZE]	7.14	1	2	2	29	1.717	1.625	1.673	1.13	1.134	1.129	140	15.8	6.19	1.47777	3.43e-05	ZEAMMB73_014905	GO:0006950,response to stress|GO:0050896,response to stimulus	0	0	0
A0A1D6J0T1	Chaperone protein dnaJ A6 chloroplastic OS=Zea mays GN=ZEAMMB73_Zm00001d024635 PE=3 SV=1 - [A0A1D6J0T1_MAIZE]	24.15	7	5	10	42	1.089	1.067	1.092	0.756	0.704	0.72	468	50.5	9.57	1.49058	3.19e-05	ZEAMMB73_301773	GO:0044267,cellular protein metabolic process|GO:0009628,response to abiotic stimulus|GO:0006457,protein folding|GO:0044260,cellular macromolecule metabolic process|GO:0044238,primary metabolic process|GO:0019538,protein metabolic process|GO:0050896,response to stimulus|GO:0009987,cellular process|GO:0044237,cellular metabolic process|GO:0043170,macromolecule metabolic process|GO:0071704,organic …	0	GO:0035639,purine ribonucleoside triphosphate binding|GO:0031072,heat shock protein binding|GO:0005488,binding|GO:0000166,nucleotide binding|GO:1901363,heterocyclic compound binding|GO:1901265,nucleoside phosphate binding|GO:0001882,nucleoside binding|GO:0043168,anion binding|GO:0043169,cation binding|GO:0051082,unfolded protein binding|GO:0043167,ion binding|GO:0001883,purine nucleoside binding|…	0
A0A1D6HTG4	Putative ribose-5-phosphate isomerase 3 chloroplastic OS=Zea mays GN=ZEAMMB73_Zm00001d018936 PE=3 SV=1 - [A0A1D6HTG4_MAIZE]	25.19	5	9	9	74	1.099	1.099	1.128	0.733	0.751	0.727	405	43.5	8.1	1.50389	6.63e-06	pco087551	GO:0009595,detection of biotic stimulus|GO:0006520,cellular amino acid metabolic process|GO:0051234,establishment of localization|GO:0019222,regulation of metabolic process|GO:0048585,negative regulation of response to stimulus|GO:0048583,regulation of response to stimulus|GO:0009694,jasmonic acid metabolic process|GO:0031348,negative regulation of defense response|GO:0009696,salicylic acid metab…	GO:0055035,plastid thylakoid membrane|GO:0034357,photosynthetic membrane|GO:0031976,plastid thylakoid|GO:0031975,envelope|GO:0043229,intracellular organelle|GO:0005622,intracellular|GO:0043227,membrane-bounded organelle|GO:0043226,organelle|GO:0009535,chloroplast thylakoid membrane|GO:0009534,chloroplast thylakoid|GO:0031984,organelle subcompartment|GO:0009532,plastid stroma|GO:0009570,chloroplas…	GO:0016853,isomerase activity|GO:0003824,catalytic activity|GO:0004751,ribose-5-phosphate isomerase activity|GO:0016861,intramolecular oxidoreductase activity, interconverting aldoses and ketoses|GO:0016860,intramolecular oxidoreductase activity	zma01230,Biosynthesis of amino acids|zma00710,Carbon fixation in photosynthetic organisms|zma01100,Metabolic pathways|zma01110,Biosynthesis of secondary metabolites|zma01200,Carbon metabolism|zma00030,Pentose phosphate pathway
B4G1B0	Remorin OS=Zea mays GN=ZEAMMB73_Zm00001d002842 PE=2 SV=1 - [B4G1B0_MAIZE]	65.83	14	16	16	126	0.931	0.955	0.926	0.672	0.703	0.669	199	21.8	5.87	1.37531	5.58e-05	LOC100304007	0	0	0	0
A0A1D6QQ20	Leucine-rich repeat (LRR) family protein OS=Zea mays GN=ZEAMMB73_Zm00001d053555 PE=4 SV=1 - [A0A1D6QQ20_MAIZE]	8.7	2	2	2	7	0.969	1.035	0.967	1.294	1.335	1.282	345	38.8	5.01	0.759645	0.000345201	LOC100382293	GO:0048856,anatomical structure development|GO:0030154,cell differentiation|GO:0019953,sexual reproduction|GO:0007292,female gamete generation|GO:0007275,multicellular organismal development|GO:0044699,single-organism process|GO:0048229,gametophyte development|GO:0009553,embryo sac development|GO:0000003,reproduction|GO:0048869,cellular developmental process|GO:0007276,gamete generation|GO:003250…	0	0	0
Q6TM44	Germin-like protein OS=Zea mays GN=glp1 PE=2 SV=1 - [Q6TM44_MAIZE]	26.89	3	4	4	826	1.161	1.169	1.165	0.947	0.938	0.949	212	21.9	6.51	1.23318	6.47e-07	glp1	0	GO:0005576,extracellular region	GO:0043169,cation binding|GO:0046914,transition metal ion binding|GO:0030145,manganese ion binding|GO:0043167,ion binding|GO:0005488,binding|GO:0045735,nutrient reservoir activity|GO:0046872,metal ion binding	0
A0A1D6ELH9	Peroxidase OS=Zea mays GN=ZEAMMB73_Zm00001d005279 PE=3 SV=1 - [A0A1D6ELH9_MAIZE]	3.07	1	1	1	2	0.926		0.88	1.18		1.291	261	27.1	6.67	0.730825	0.0311102	LOC100216644	GO:0044712,single-organism catabolic process|GO:0044710,single-organism metabolic process|GO:0044237,cellular metabolic process|GO:0050896,response to stimulus|GO:0009987,cellular process|GO:0072593,reactive oxygen species metabolic process|GO:0044248,cellular catabolic process|GO:0006950,response to stress|GO:0042744,hydrogen peroxide catabolic process|GO:0044763,single-organism cellular process…	GO:0005576,extracellular region	GO:0043169,cation binding|GO:0046872,metal ion binding|GO:0020037,heme binding|GO:0046906,tetrapyrrole binding|GO:0097159,organic cyclic compound binding|GO:0016209,antioxidant activity|GO:0043167,ion binding|GO:1901363,heterocyclic compound binding|GO:0003824,catalytic activity|GO:0005488,binding|GO:0016684,oxidoreductase activity, acting on peroxide as acceptor|GO:0004601,peroxidase activity|GO…	zma01110,Biosynthesis of secondary metabolites|zma01100,Metabolic pathways|zma00360,Phenylalanine metabolism|zma00940,Phenylpropanoid biosynthesis
B4FU88	Peroxidase OS=Zea mays GN=ZEAMMB73_Zm00001d040705 PE=2 SV=1 - [B4FU88_MAIZE]	6.52	5	1	2	8	0.806	0.789	0.867	1.548	1.456	1.096	368	38.3	5.41	0.60047	0.0175048	LOC100273283	GO:0044712,single-organism catabolic process|GO:0044710,single-organism metabolic process|GO:0044237,cellular metabolic process|GO:0050896,response to stimulus|GO:0009987,cellular process|GO:0072593,reactive oxygen species metabolic process|GO:0044248,cellular catabolic process|GO:0006950,response to stress|GO:0042744,hydrogen peroxide catabolic process|GO:0044763,single-organism cellular process…	GO:0005576,extracellular region	GO:0043169,cation binding|GO:0046872,metal ion binding|GO:0020037,heme binding|GO:0046906,tetrapyrrole binding|GO:0097159,organic cyclic compound binding|GO:0016209,antioxidant activity|GO:0043167,ion binding|GO:1901363,heterocyclic compound binding|GO:0003824,catalytic activity|GO:0005488,binding|GO:0016684,oxidoreductase activity, acting on peroxide as acceptor|GO:0004601,peroxidase activity|GO…	zma01100,Metabolic pathways|zma00940,Phenylpropanoid biosynthesis|zma01110,Biosynthesis of secondary metabolites
K7VH58	Peroxidase OS=Zea mays GN=ZEAMMB73_Zm00001d046184 PE=3 SV=1 - [K7VH58_MAIZE]	52.08	1	1	11	122	0.573	0.615	0.593	0.923	0.793	0.892	313	32.9	8.21	0.683179	0.00256065	LOC100381507	GO:0044712,single-organism catabolic process|GO:0044710,single-organism metabolic process|GO:0044237,cellular metabolic process|GO:0050896,response to stimulus|GO:0009987,cellular process|GO:0072593,reactive oxygen species metabolic process|GO:0044248,cellular catabolic process|GO:0006950,response to stress|GO:0042744,hydrogen peroxide catabolic process|GO:0044763,single-organism cellular process…	GO:0005576,extracellular region	GO:0043169,cation binding|GO:0046872,metal ion binding|GO:0020037,heme binding|GO:0046906,tetrapyrrole binding|GO:0097159,organic cyclic compound binding|GO:0016209,antioxidant activity|GO:0043167,ion binding|GO:1901363,heterocyclic compound binding|GO:0003824,catalytic activity|GO:0005488,binding|GO:0016684,oxidoreductase activity, acting on peroxide as acceptor|GO:0004601,peroxidase activity|GO…	zma01100,Metabolic pathways|zma00940,Phenylpropanoid biosynthesis|zma01110,Biosynthesis of secondary metabolites
B4FRD6	Peroxidase OS=Zea mays PE=2 SV=1 - [B4FRD6_MAIZE]	3.24	3	1	1	3	0.947	0.927	0.905	1.334	1.276	1.32	339	36.3	8.12	0.707075	5.56858e-05	Zm.40763	GO:0044712,single-organism catabolic process|GO:0044710,single-organism metabolic process|GO:0044237,cellular metabolic process|GO:0050896,response to stimulus|GO:0009987,cellular process|GO:0072593,reactive oxygen species metabolic process|GO:0044248,cellular catabolic process|GO:0006950,response to stress|GO:0042744,hydrogen peroxide catabolic process|GO:0044763,single-organism cellular process…	GO:0005576,extracellular region	GO:0043169,cation binding|GO:0046872,metal ion binding|GO:0020037,heme binding|GO:0046906,tetrapyrrole binding|GO:0097159,organic cyclic compound binding|GO:0016209,antioxidant activity|GO:0043167,ion binding|GO:1901363,heterocyclic compound binding|GO:0003824,catalytic activity|GO:0005488,binding|GO:0016684,oxidoreductase activity, acting on peroxide as acceptor|GO:0004601,peroxidase activity|GO…	0
B6SMR2	Peroxidase OS=Zea mays PE=2 SV=1 - [B6SMR2_MAIZE]	51.26	1	1	11	107	1.384	1.27	1.381	1.753	1.859	1.729	318	33.5	8.21	0.7557	0.00135711	LOC100381507	GO:0044712,single-organism catabolic process|GO:0044710,single-organism metabolic process|GO:0044237,cellular metabolic process|GO:0050896,response to stimulus|GO:0009987,cellular process|GO:0072593,reactive oxygen species metabolic process|GO:0044248,cellular catabolic process|GO:0006950,response to stress|GO:0042744,hydrogen peroxide catabolic process|GO:0044763,single-organism cellular process…	GO:0005576,extracellular region	GO:0043169,cation binding|GO:0046872,metal ion binding|GO:0020037,heme binding|GO:0046906,tetrapyrrole binding|GO:0097159,organic cyclic compound binding|GO:0016209,antioxidant activity|GO:0043167,ion binding|GO:1901363,heterocyclic compound binding|GO:0003824,catalytic activity|GO:0005488,binding|GO:0016684,oxidoreductase activity, acting on peroxide as acceptor|GO:0004601,peroxidase activity|GO…	zma01100,Metabolic pathways|zma00940,Phenylpropanoid biosynthesis|zma01110,Biosynthesis of secondary metabolites
B6TMI9	Peroxidase OS=Zea mays PE=2 SV=1 - [B6TMI9_MAIZE]	23.42	3	1	6	27	1.24	1.119	1.132	1.437	1.411	1.466	333	35.8	8.44	0.809158	0.00271623	ZEAMMB73_084509	GO:0044712,single-organism catabolic process|GO:0044710,single-organism metabolic process|GO:0044237,cellular metabolic process|GO:0050896,response to stimulus|GO:0009987,cellular process|GO:0072593,reactive oxygen species metabolic process|GO:0044248,cellular catabolic process|GO:0006950,response to stress|GO:0042744,hydrogen peroxide catabolic process|GO:0044763,single-organism cellular process…	GO:0005576,extracellular region	GO:0043169,cation binding|GO:0046872,metal ion binding|GO:0020037,heme binding|GO:0046906,tetrapyrrole binding|GO:0097159,organic cyclic compound binding|GO:0016209,antioxidant activity|GO:0043167,ion binding|GO:1901363,heterocyclic compound binding|GO:0003824,catalytic activity|GO:0005488,binding|GO:0016684,oxidoreductase activity, acting on peroxide as acceptor|GO:0004601,peroxidase activity|GO…	zma01100,Metabolic pathways|zma00940,Phenylpropanoid biosynthesis|zma01110,Biosynthesis of secondary metabolites
P49106	14-3-3-like protein GF14-6 OS=Zea mays GN=GRF1 PE=3 SV=1 - [14331_MAIZE]	61.69	9	1	15	183	1.064	1.053	1.058	0.658	0.681	0.802	261	29.6	4.81	1.48255	0.00154839	GRF1	0	0	GO:0019904,protein domain specific binding|GO:0005515,protein binding|GO:0005488,binding	0
B6SZB9	14-3-3-like protein OS=Zea mays PE=2 SV=1 - [B6SZB9_MAIZE]	54.85	2	1	14	104	0.979	0.991	0.957	1.333	1.24	1.399	268	29.5	4.89	0.737166	0.00180791	LOC100273134	0	0	GO:0019904,protein domain specific binding|GO:0005515,protein binding|GO:0005488,binding	0
Other metabolism
A0A1D6QA37	Zn-dependent hydrolase, including glyoxylase OS=Zea mays GN=ZEAMMB73_Zm00001d051842 PE=4 SV=1 - [A0A1D6QA37_MAIZE]	7.14	4	2	2	8	0.697	0.587	0.671	1.803	2.055	1.788	322	36.3	8.65	0.346308	0.000187436	Zm.22227	GO:0008152,metabolic process	0	GO:0016787,hydrolase activity|GO:0003824,catalytic activity	0
A8I426	Required to maintain repression 1 OS=Zea mays GN=rmr1 PE=4 SV=2 - [A8I426_MAIZE]	1.32	6	2	2	10	1.121	0.785	0.796	2.392	2.435	2.269	1435	161.2	5.54	0.38075	0.000266071	rmr1	0	0	GO:0043168,anion binding|GO:0005488,binding|GO:0030554,adenyl nucleotide binding|GO:0035639,purine ribonucleoside triphosphate binding|GO:0097367,carbohydrate derivative binding|GO:1901363,heterocyclic compound binding|GO:1901265,nucleoside phosphate binding|GO:0000166,nucleotide binding|GO:0036094,small molecule binding|GO:0032553,ribonucleotide binding|GO:0032559,adenyl ribonucleotide binding|G…	zma03440,Homologous recombination
B6TI87	Phosphatidate cytidylyltransferase OS=Zea mays GN=ZEAMMB73_Zm00001d053957 PE=2 SV=1 - [B6TI87_MAIZE]	7.32	2	2	2	8	0.454	0.545	0.342	1.252	1.476	0.764	369	38.5	10.39	0.383992	0.0303964	LOC100194409	GO:0006650,glycerophospholipid metabolic process|GO:0046341,CDP-diacylglycerol metabolic process|GO:0044249,cellular biosynthetic process|GO:0044255,cellular lipid metabolic process|GO:0044699,single-organism process|GO:0045017,glycerolipid biosynthetic process|GO:0044710,single-organism metabolic process|GO:0044711,single-organism biosynthetic process|GO:0016024,CDP-diacylglycerol biosynthetic p…	GO:0044425,membrane part|GO:0016021,integral component of membrane|GO:0016020,membrane|GO:0031224,intrinsic component of membrane	GO:0016779,nucleotidyltransferase activity|GO:0070567,cytidylyltransferase activity|GO:0016772,transferase activity, transferring phosphorus-containing groups|GO:0003824,catalytic activity|GO:0016740,transferase activity|GO:0004605,phosphatidate cytidylyltransferase activity	zma04070,Phosphatidylinositol signaling system|zma01100,Metabolic pathways|zma01110,Biosynthesis of secondary metabolites|zma00564,Glycerophospholipid metabolism
A0A1D6JKW8	Nonspecific lipid-transfer protein OS=Zea mays GN=ZEAMMB73_Zm00001d027332 PE=4 SV=1 - [A0A1D6JKW8_MAIZE]	12.24	2	2	2	5	0.691		0.74	1.746		1.707	98	9.9	8.9	0.414225	0.000948314	Zm.142752	0	0	0	0
B6TJQ3	GDSL-motif lipase/hydrolase-like protein OS=Zea mays PE=2 SV=1 - [B6TJQ3_MAIZE]	17.95	1	2	6	16		0.467	0.61		1.154	1.211	390	41.4	7.18	0.45545	0.0138651	Zm.4324	GO:0008152,metabolic process	0	GO:0016787,hydrolase activity|GO:0016788,hydrolase activity, acting on ester bonds|GO:0003824,catalytic activity	0
A0A1D6FYP9	C3HC zinc finger-like OS=Zea mays GN=ZEAMMB73_Zm00001d011298 PE=4 SV=1 - [A0A1D6FYP9_MAIZE]	5.06	6	2	2	3		0.784	0.799		1.663	1.802	613	66.6	6.34	0.456756	0.0054863	LOC100273822	0	GO:0043231,intracellular membrane-bounded organelle|GO:0005634,nucleus|GO:0044464,cell part|GO:0005623,cell|GO:0005622,intracellular|GO:0043229,intracellular organelle|GO:0044424,intracellular part|GO:0043227,membrane-bounded organelle|GO:0043226,organelle	GO:0043169,cation binding|GO:0046914,transition metal ion binding|GO:0043167,ion binding|GO:0005488,binding|GO:0046872,metal ion binding|GO:0008270,zinc ion binding	0
B6TD25	Phosphomevalonate kinase OS=Zea mays PE=2 SV=1 - [B6TD25_MAIZE]	9.82	5	2	4	9	0.834	0.746	0.786	1.33	1.778	1.706	499	53.4	6.1	0.491382	0.00446002	LOC100282968	GO:0016310,phosphorylation|GO:0009987,cellular process|GO:0044237,cellular metabolic process|GO:0006796,phosphate-containing compound metabolic process|GO:0008152,metabolic process|GO:0006793,phosphorus metabolic process	0	GO:0035639,purine ribonucleoside triphosphate binding|GO:0005488,binding|GO:0043167,ion binding|GO:1901363,heterocyclic compound binding|GO:1901265,nucleoside phosphate binding|GO:0001882,nucleoside binding|GO:0043168,anion binding|GO:0000166,nucleotide binding|GO:0016740,transferase activity|GO:0001883,purine nucleoside binding|GO:0032549,ribonucleoside binding|GO:0017076,purine nucleotide bindi…	zma00900,Terpenoid backbone biosynthesis|zma01100,Metabolic pathways|zma01110,Biosynthesis of secondary metabolites
B4FYP4	Glucan endo-1,3-beta-glucosidase 7 OS=Zea mays GN=TIDP3265 PE=2 SV=1 - [B4FYP4_MAIZE]	5.85	2	2	2	4	0.913	0.84	0.858	1.715	1.629	1.735	427	44.4	5.15	0.513956	3.06e-05	TIDP3265	GO:0044238,primary metabolic process|GO:0005975,carbohydrate metabolic process|GO:0008152,metabolic process|GO:0071704,organic substance metabolic process	0	GO:0016787,hydrolase activity|GO:0003824,catalytic activity|GO:0016798,hydrolase activity, acting on glycosyl bonds|GO:0004553,hydrolase activity, hydrolyzing O-glycosyl compounds	0
A0A1D6EH26	Signal peptide peptidase-like 3 OS=Zea mays GN=ZEAMMB73_Zm00001d004702 PE=4 SV=1 - [A0A1D6EH26_MAIZE]	7.73	6	2	2	4	0.742	0.75	0.783	1.508	1.549	1.187	194	20.4	7.64	0.536043	0.00468482	Zm.8709	GO:0044238,primary metabolic process|GO:0019538,protein metabolic process|GO:0043170,macromolecule metabolic process|GO:0071704,organic substance metabolic process|GO:0008152,metabolic process|GO:0006508,proteolysis	GO:0044425,membrane part|GO:0016021,integral component of membrane|GO:0016020,membrane|GO:0031224,intrinsic component of membrane	GO:0016787,hydrolase activity|GO:0004175,endopeptidase activity|GO:0070001,aspartic-type peptidase activity|GO:0003824,catalytic activity|GO:0070011,peptidase activity, acting on L-amino acid peptides|GO:0004190,aspartic-type endopeptidase activity|GO:0008233,peptidase activity	0
A0A1D6JIH8	Opaque endosperm7 OS=Zea mays GN=ZEAMMB73_Zm00001d026649 PE=4 SV=1 - [A0A1D6JIH8_MAIZE]	9.36	6	2	2	8	0.672	0.809	0.768	1.262	1.26	1.672	267	28.7	6.55	0.536497	0.0105235	ZEAMMB73_977236	GO:0008152,metabolic process	0	GO:0003824,catalytic activity|GO:0016874,ligase activity	0
B7ZWX0	Carboxypeptidase OS=Zea mays GN=ZEAMMB73_Zm00001d017333 PE=2 SV=1 - [B7ZWX0_MAIZE]	11.43	2	2	3	10	0.398	0.46	0.472	0.632	0.819	0.968	350	39.1	6.68	0.54969	0.0220254	LOC100285883	GO:0044238,primary metabolic process|GO:0019538,protein metabolic process|GO:0043170,macromolecule metabolic process|GO:0071704,organic substance metabolic process|GO:0008152,metabolic process|GO:0006508,proteolysis	0	GO:0016787,hydrolase activity|GO:0017171,serine hydrolase activity|GO:0003824,catalytic activity|GO:0004180,carboxypeptidase activity|GO:0004185,serine-type carboxypeptidase activity|GO:0008238,exopeptidase activity|GO:0070011,peptidase activity, acting on L-amino acid peptides|GO:0070008,serine-type exopeptidase activity|GO:0008233,peptidase activity|GO:0008236,serine-type peptidase activity	0
B4FMM6	Putative small nuclear ribonucleoprotein G OS=Zea mays GN=ZEAMMB73_Zm00001d029483 PE=2 SV=1 - [B4FMM6_MAIZE]	28.75	7	2	2	3	0.815		0.883	1.515		1.566	80	8.9	9.25	0.551435	0.00376572	LOC100282336	GO:0090304,nucleic acid metabolic process|GO:0034641,cellular nitrogen compound metabolic process|GO:0006807,nitrogen compound metabolic process|GO:0044237,cellular metabolic process|GO:1901360,organic cyclic compound metabolic process|GO:0006139,nucleobase-containing compound metabolic process|GO:0044260,cellular macromolecule metabolic process|GO:0071704,organic substance metabolic process|GO:0…	GO:0032991,macromolecular complex|GO:0005732,small nucleolar ribonucleoprotein complex|GO:0044464,cell part|GO:0005623,cell|GO:0030529,ribonucleoprotein complex|GO:0019013,viral nucleocapsid|GO:0019012,virion|GO:0019028,viral capsid|GO:0044424,intracellular part|GO:0005622,intracellular|GO:0044423,virion part	GO:0097159,organic cyclic compound binding|GO:0005488,binding|GO:0003676,nucleic acid binding|GO:1901363,heterocyclic compound binding|GO:0003723,RNA binding	zma03040,Spliceosome
C0PHC1	Chloride channel protein OS=Zea mays PE=2 SV=1 - [C0PHC1_MAIZE]	6.45	2	2	2	4	0.887	0.884	0.837	1.524	1.513	1.595	341	37.6	8.97	0.562896	2.43e-05	LOC100383583	GO:0051049,regulation of transport|GO:0006820,anion transport|GO:0006821,chloride transport|GO:0034765,regulation of ion transmembrane transport|GO:0044070,regulation of anion transport|GO:1903959,regulation of anion transmembrane transport|GO:0050789,regulation of biological process|GO:0044699,single-organism process|GO:0051234,establishment of localization|GO:0051179,localization|GO:0065007,bio…	GO:0044425,membrane part|GO:0016021,integral component of membrane|GO:0016020,membrane|GO:0031224,intrinsic component of membrane	GO:0022891,substrate-specific transmembrane transporter activity|GO:0005244,voltage-gated ion channel activity|GO:0005215,transporter activity|GO:0005216,ion channel activity|GO:0015108,chloride transmembrane transporter activity|GO:0015075,ion transmembrane transporter activity|GO:0022832,voltage-gated channel activity|GO:0022857,transmembrane transporter activity|GO:0008509,anion transmembrane …	0
B6SU01	Anthocyanidin 3-O-glucosyltransferase OS=Zea mays PE=2 SV=1 - [B6SU01_MAIZE]	12.84	2	5	5	26	0.869	0.865	0.866	1.436	1.683	1.499	475	52.6	6.23	0.563033	0.000817953	Zm.94134	GO:0008152,metabolic process	0	GO:0016758,transferase activity, transferring hexosyl groups|GO:0016740,transferase activity|GO:0016757,transferase activity, transferring glycosyl groups|GO:0003824,catalytic activity	0
A0A1D6G6W4	4-coumarate--CoA ligase-like 9 OS=Zea mays GN=ZEAMMB73_Zm00001d012144 PE=4 SV=1 - [A0A1D6G6W4_MAIZE]	3.66	2	2	2	3	1.025	0.848	0.975	1.443	1.979	1.586	410	42.7	8.43	0.568746	0.0129555	IDP1436	GO:0008152,metabolic process	0	GO:0003824,catalytic activity|GO:0016874,ligase activity	0
A0A1D6KRC5	Hydroxycinnamoyltransferase13 OS=Zea mays GN=ZEAMMB73_Zm00001d032527 PE=4 SV=1 - [A0A1D6KRC5_MAIZE]	17.32	4	7	7	17	0.753	0.747	0.784	1.505	1.296	1.185	462	50	7.47	0.573189	0.00389352	Zm.119548	GO:0008152,metabolic process	0	GO:0003824,catalytic activity|GO:0016740,transferase activity|GO:0016746,transferase activity, transferring acyl groups|GO:0016747,transferase activity, transferring acyl groups other than amino-acyl groups	0
B4FMV3	V-type proton ATPase subunit G OS=Zea mays GN=ZEAMMB73_Zm00001d005253 PE=2 SV=1 - [B4FMV3_MAIZE]	68.18	4	3	6	40	0.893	0.924	0.909	1.667	1.536	1.516	110	12.2	6.13	0.577751	0.000160498	LOC100282544	GO:0006818,hydrogen transport|GO:0015992,proton transport|GO:0006812,cation transport|GO:0006811,ion transport|GO:0009987,cellular process|GO:0015672,monovalent inorganic cation transport|GO:0044765,single-organism transport|GO:0044763,single-organism cellular process|GO:0044699,single-organism process|GO:0006810,transport|GO:0051179,localization|GO:0051234,establishment of localization|GO:005508…	GO:0043229,intracellular organelle|GO:0043227,membrane-bounded organelle|GO:0043226,organelle|GO:0005737,cytoplasm|GO:0031090,organelle membrane|GO:0005773,vacuole|GO:0098805,whole membrane|GO:0016020,membrane|GO:0005774,vacuolar membrane|GO:0044437,vacuolar part|GO:0016471,vacuolar proton-transporting V-type ATPase complex|GO:0098588,bounding membrane of organelle|GO:0043234,protein complex|GO:0…	GO:0016787,hydrolase activity|GO:0016820,hydrolase activity, acting on acid anhydrides, catalyzing transmembrane movement of substances|GO:0005215,transporter activity|GO:0016817,hydrolase activity, acting on acid anhydrides|GO:0003824,catalytic activity|GO:0022857,transmembrane transporter activity	zma01100,Metabolic pathways|zma04145,Phagosome|zma00190,Oxidative phosphorylation
A0A1D6INT3	Nuclear pore complex protein NUP214 OS=Zea mays GN=ZEAMMB73_Zm00001d022527 PE=4 SV=1 - [A0A1D6INT3_MAIZE]	2.12	21	3	3	7	0.822	0.855	0.935	1.533	1.745	1.236	1414	154.8	6.77	0.578943	0.0138506	GRMZM5G849435	GO:0008152,metabolic process	0	GO:0003824,catalytic activity	0
A0A1D6HUV1	Plasma membrane ATPase OS=Zea mays GN=ZEAMMB73_Zm00001d019062 PE=3 SV=1 - [A0A1D6HUV1_MAIZE]	42.79	18	6	30	237	0.906	0.796	0.803	1.244	1.73	1.352	888	97.5	8.03	0.578959	0.0159517	LOC100502231	GO:0009167,purine ribonucleoside monophosphate metabolic process|GO:0009165,nucleotide biosynthetic process|GO:0009163,nucleoside biosynthetic process|GO:0009161,ribonucleoside monophosphate metabolic process|GO:1901362,organic cyclic compound biosynthetic process|GO:0042451,purine nucleoside biosynthetic process|GO:0009168,purine ribonucleoside monophosphate biosynthetic process|GO:0044710,singl…	GO:0044425,membrane part|GO:0016021,integral component of membrane|GO:0016020,membrane|GO:0031224,intrinsic component of membrane	GO:0035639,purine ribonucleoside triphosphate binding|GO:0036442,hydrogen-exporting ATPase activity|GO:0005488,binding|GO:0016887,ATPase activity|GO:0043167,ion binding|GO:1901363,heterocyclic compound binding|GO:0032550,purine ribonucleoside binding|GO:0001882,nucleoside binding|GO:0043168,anion binding|GO:0042625,ATPase activity, coupled to transmembrane movement of ions|GO:0042626,ATPase activ…	zma00190,Oxidative phosphorylation
A0A1D6NLV7	ABC transporter G family member 40 OS=Zea mays GN=ZEAMMB73_Zm00001d044442 PE=4 SV=1 - [A0A1D6NLV7_MAIZE]	4.15	109	3	4	7	0.687	0.83	0.945	1.748	1.235	1.208	1013	112.8	8.48	0.58735	0.0391096	ZEAMMB73_092889	GO:0051234,establishment of localization|GO:0006810,transport|GO:0051179,localization|GO:0008152,metabolic process	GO:0044425,membrane part|GO:0016021,integral component of membrane|GO:0016020,membrane|GO:0031224,intrinsic component of membrane	GO:0035639,purine ribonucleoside triphosphate binding|GO:0005488,binding|GO:0016887,ATPase activity|GO:0043167,ion binding|GO:1901363,heterocyclic compound binding|GO:1901265,nucleoside phosphate binding|GO:0001882,nucleoside binding|GO:0043168,anion binding|GO:0000166,nucleotide binding|GO:0001883,purine nucleoside binding|GO:0032549,ribonucleoside binding|GO:0017076,purine nucleotide binding|GO…	0
A0A1D6H2L1	Dihydroflavonol-4-reductase OS=Zea mays GN=ZEAMMB73_Zm00001d015513 PE=4 SV=1 - [A0A1D6H2L1_MAIZE]	9.83	2	3	3	7	0.969	0.932	0.985	1.569	1.68	1.642	346	37.9	8.27	0.58997	4.97e-05	Zm.123078	GO:0008152,metabolic process	0	GO:0003824,catalytic activity|GO:0048037,cofactor binding|GO:0005488,binding|GO:0050662,coenzyme binding	0
B6SUR2	Putative wound responsive protein OS=Zea mays GN=LOC732827 PE=2 SV=1 - [B6SUR2_MAIZE]	9.06	10	2	2	5	0.907	0.955	0.961	1.796	1.649	1.335	320	35.2	8.15	0.590653	0.00892265	LOC100303991	GO:0071704,organic substance metabolic process|GO:0006139,nucleobase-containing compound metabolic process|GO:0044238,primary metabolic process|GO:0009987,cellular process|GO:0006725,cellular aromatic compound metabolic process|GO:0044237,cellular metabolic process|GO:0043170,macromolecule metabolic process|GO:0090304,nucleic acid metabolic process|GO:0090305,nucleic acid phosphodiester bond hydr…	0	GO:0004518,nuclease activity|GO:0016787,hydrolase activity|GO:0016788,hydrolase activity, acting on ester bonds|GO:0003824,catalytic activity	0
A0A096RHZ7	Adenylyl cyclase-associated protein OS=Zea mays GN=LOC100279338 PE=3 SV=1 - [A0A096RHZ7_MAIZE]	29.1	15	2	13	28	0.849		0.818	1.413		1.398	488	51.9	7.91	0.592959	0.000863784	#N/A	#N/A	#N/A	#N/A	#N/A
A0A1D6EZ89	Chalcone isomerase OS=Zea mays GN=ZEAMMB73_Zm00001d006630 PE=4 SV=1 - [A0A1D6EZ89_MAIZE]	9.85	2	3	3	5	0.753	0.657	0.765	1.256	1.081	1.33	274	29.3	8.34	0.593063	0.00360531	LOC100283211	GO:0044238,primary metabolic process|GO:0006631,fatty acid metabolic process|GO:0006629,lipid metabolic process|GO:0006082,organic acid metabolic process|GO:0044237,cellular metabolic process|GO:0009987,cellular process|GO:0044710,single-organism metabolic process|GO:0019752,carboxylic acid metabolic process|GO:0032787,monocarboxylic acid metabolic process|GO:0071704,organic substance metabolic p…	GO:0031975,envelope|GO:0043229,intracellular organelle|GO:0043227,membrane-bounded organelle|GO:0043226,organelle|GO:0005737,cytoplasm|GO:0009941,chloroplast envelope|GO:0009536,plastid|GO:0005739,mitochondrion|GO:0044435,plastid part|GO:0044434,chloroplast part|GO:0044446,intracellular organelle part|GO:0031967,organelle envelope|GO:0009507,chloroplast|GO:0009526,plastid envelope|GO:0043231,intr…	GO:0043168,anion binding|GO:0016853,isomerase activity|GO:0043177,organic acid binding|GO:0031406,carboxylic acid binding|GO:0008289,lipid binding|GO:0043167,ion binding|GO:0036094,small molecule binding|GO:0003824,catalytic activity|GO:0005488,binding|GO:0005504,fatty acid binding|GO:0016872,intramolecular lyase activity|GO:0033293,monocarboxylic acid binding	0
A0A096RLY4	Eukaryotic translation initiation factor 3 subunit D OS=Zea mays GN=cl2592_1 PE=3 SV=1 - [A0A096RLY4_MAIZE]	8.76	2	2	5	13	0.913	0.927		1.555	1.53		582	65.1	5.6	0.596586	0.000516946	#N/A	#N/A	#N/A	#N/A	#N/A
Q6RW09	Allene oxide cyclase OS=Zea mays GN=aoc PE=2 SV=1 - [Q6RW09_MAIZE]	30.67	2	3	8	26	0.857	0.82	0.909	1.471	1.532	1.331	238	25.8	8.94	0.596702	0.00085093	aoc	GO:0008152,metabolic process	GO:0005737,cytoplasm|GO:0009536,plastid|GO:0043231,intracellular membrane-bounded organelle|GO:0044464,cell part|GO:0044444,cytoplasmic part|GO:0005623,cell|GO:0005622,intracellular|GO:0043229,intracellular organelle|GO:0044424,intracellular part|GO:0043227,membrane-bounded organelle|GO:0043226,organelle|GO:0009507,chloroplast	GO:0003824,catalytic activity|GO:0016853,isomerase activity	zma00592,alpha-Linolenic acid metabolism|zma01100,Metabolic pathways|zma01110,Biosynthesis of secondary metabolites
B4FFV2	SWIB/MDM2 domain superfamily protein OS=Zea mays GN=ZEAMMB73_Zm00001d053979 PE=2 SV=1 - [B4FFV2_MAIZE]	14.18	2	2	2	4	0.782	0.779	0.847	1.412	1.397	1.22	134	14	10.52	0.597796	0.00118506	pco097858	0	0	0	0
O24478	B-keto acyl reductase OS=Zea mays GN=glossy8 PE=2 SV=1 - [O24478_MAIZE]	25.46	3	3	5	10	0.878	0.969	0.914	1.795	1.352	1.465	326	35.4	9.83	0.598549	0.0104283	glossy8	GO:0008152,metabolic process|GO:0044710,single-organism metabolic process|GO:0044699,single-organism process|GO:0055114,oxidation-reduction process	GO:0044425,membrane part|GO:0016021,integral component of membrane|GO:0016020,membrane|GO:0031224,intrinsic component of membrane	GO:0003824,catalytic activity|GO:0016491,oxidoreductase activity	zma00062,Fatty acid elongation|zma01100,Metabolic pathways|zma01212,Fatty acid metabolism|zma01110,Biosynthesis of secondary metabolites|zma01040,Biosynthesis of unsaturated fatty acids
B6SSB6	Eukaryotic translation initiation factor 3 subunit I OS=Zea mays GN=ZEAMMB73_Zm00001d018873 PE=2 SV=1 - [B6SSB6_MAIZE]	43.56	5	2	12	33	1.007	0.958	1.015	1.268	2.013	1.665	326	36.2	6.47	0.602424	0.0384917	LOC100281110	GO:0022607,cellular component assembly|GO:0080090,regulation of primary metabolic process|GO:0019222,regulation of metabolic process|GO:0043933,macromolecular complex subunit organization|GO:2000112,regulation of cellular macromolecule biosynthetic process|GO:0031323,regulation of cellular metabolic process|GO:0044249,cellular biosynthetic process|GO:0034641,cellular nitrogen compound metabolic p…	GO:0043234,protein complex|GO:0005737,cytoplasm|GO:0005852,eukaryotic translation initiation factor 3 complex|GO:0016282,eukaryotic 43S preinitiation complex|GO:0070993,translation preinitiation complex|GO:0005623,cell|GO:0030529,ribonucleoprotein complex|GO:0044444,cytoplasmic part|GO:0044424,intracellular part|GO:0033290,eukaryotic 48S preinitiation complex|GO:0005622,intracellular|GO:0044464,c…	GO:0005488,binding|GO:0097159,organic cyclic compound binding|GO:0008135,translation factor activity, RNA binding|GO:0003723,RNA binding|GO:0003676,nucleic acid binding|GO:1901363,heterocyclic compound binding|GO:0003743,translation initiation factor activity	zma03013,RNA transport
B6U6N6	Translation initiation factor eIF-2B delta subunit OS=Zea mays PE=2 SV=1 - [B6U6N6_MAIZE]	4.6	5	3	3	6	0.879	0.917	0.871	1.478	1.447	1.467	609	66.6	8.95	0.607402	4.47e-06	Zm.30998	GO:0009987,cellular process|GO:0008152,metabolic process|GO:0044237,cellular metabolic process	0	0	zma03013,RNA transport
B4FU07	Glycoprotein membrane GPI-anchored OS=Zea mays GN=ZEAMMB73_Zm00001d007045 PE=2 SV=1 - [B4FU07_MAIZE]	8.63	4	2	2	5	1.14	0.83	0.92	1.227	1.869	1.645	197	20.9	7.15	0.609632	0.0420909	GRMZM2G322618	0	GO:0044425,membrane part|GO:0016021,integral component of membrane|GO:0016020,membrane|GO:0031224,intrinsic component of membrane	0	0
A0A1D6G2R2	Phosphoethanolamine N-methyltransferase 3 OS=Zea mays GN=ZEAMMB73_Zm00001d011642 PE=4 SV=1 - [A0A1D6G2R2_MAIZE]	5.14	6	2	2	3	0.78	0.706		1.254	1.158		467	52.5	5.39	0.615778	0.0166477	PEAMT	GO:0006656,phosphatidylcholine biosynthetic process|GO:0006650,glycerophospholipid metabolic process|GO:0044249,cellular biosynthetic process|GO:0034641,cellular nitrogen compound metabolic process|GO:0006807,nitrogen compound metabolic process|GO:0044281,small molecule metabolic process|GO:0044283,small molecule biosynthetic process|GO:0044255,cellular lipid metabolic process|GO:0044699,single-o…	0	GO:0008757,S-adenosylmethionine-dependent methyltransferase activity|GO:0008170,N-methyltransferase activity|GO:0003824,catalytic activity|GO:0016740,transferase activity|GO:0016741,transferase activity, transferring one-carbon groups|GO:0000234,phosphoethanolamine N-methyltransferase activity|GO:0008168,methyltransferase activity	zma00564,Glycerophospholipid metabolism
B4FZA1	Mitochondrial glycoprotein OS=Zea mays PE=2 SV=1 - [B4FZA1_MAIZE]	7.2	3	2	2	5	0.803	0.672	0.852	1.134	1.472	1.153	264	29.4	4.7	0.619047	0.0173438	LOC100286211	0	GO:0005737,cytoplasm|GO:0043231,intracellular membrane-bounded organelle|GO:0043233,organelle lumen|GO:0044464,cell part|GO:0044444,cytoplasmic part|GO:0031974,membrane-enclosed lumen|GO:0005622,intracellular|GO:0044446,intracellular organelle part|GO:0070013,intracellular organelle lumen|GO:0043229,intracellular organelle|GO:0005739,mitochondrion|GO:0044429,mitochondrial part|GO:0005759,mitochon…	0	0
A0A1D6PYH2	Ubiquitin thioesterase otubain-like OS=Zea mays GN=ZEAMMB73_Zm00001d049873 PE=4 SV=1 - [A0A1D6PYH2_MAIZE]	13	7	2	2	2	0.841		0.989	1.569		1.376	277	30.2	4.68	0.621428	0.0444475	LOC100217258	GO:0044267,cellular protein metabolic process|GO:0044260,cellular macromolecule metabolic process|GO:0044238,primary metabolic process|GO:0019538,protein metabolic process|GO:0009987,cellular process|GO:0070647,protein modification by small protein conjugation or removal|GO:0070646,protein modification by small protein removal|GO:0006464,cellular protein modification process|GO:0043170,macromolec…	0	GO:0016787,hydrolase activity|GO:0003824,catalytic activity	0
B6SZH6	Transferase OS=Zea mays PE=2 SV=1 - [B6SZH6_MAIZE]	6.98	3	3	3	11	0.598	0.739	0.671	1.009	1.166	1.056	473	50.7	7.28	0.621571	0.00275023	LOC100274392	GO:0008152,metabolic process	0	GO:0003824,catalytic activity|GO:0016740,transferase activity|GO:0016746,transferase activity, transferring acyl groups|GO:0016747,transferase activity, transferring acyl groups other than amino-acyl groups	0
B6UHH3	Eukaryotic translation initiation factor 3 subunit K OS=Zea mays PE=2 SV=1 - [B6UHH3_MAIZE]	26.34	7	2	5	11	0.79		0.932	1.417		1.342	205	23.5	5.12	0.623969	0.0230816	pco086223	GO:0022607,cellular component assembly|GO:0080090,regulation of primary metabolic process|GO:0019222,regulation of metabolic process|GO:0043933,macromolecular complex subunit organization|GO:2000112,regulation of cellular macromolecule biosynthetic process|GO:0031323,regulation of cellular metabolic process|GO:0044249,cellular biosynthetic process|GO:0034641,cellular nitrogen compound metabolic p…	GO:0043234,protein complex|GO:0005737,cytoplasm|GO:0005852,eukaryotic translation initiation factor 3 complex|GO:0016282,eukaryotic 43S preinitiation complex|GO:0070993,translation preinitiation complex|GO:0005623,cell|GO:0030529,ribonucleoprotein complex|GO:0044444,cytoplasmic part|GO:0044424,intracellular part|GO:0033290,eukaryotic 48S preinitiation complex|GO:0005622,intracellular|GO:0044464,c…	GO:0005488,binding|GO:0097159,organic cyclic compound binding|GO:0008135,translation factor activity, RNA binding|GO:0044877,macromolecular complex binding|GO:0003723,RNA binding|GO:0003676,nucleic acid binding|GO:0043021,ribonucleoprotein complex binding|GO:0043022,ribosome binding|GO:1901363,heterocyclic compound binding|GO:0003743,translation initiation factor activity	0
B6SSX8	Flavonoid 3-monooxygenase OS=Zea mays GN=ZEAMMB73_Zm00001d005823 PE=2 SV=1 - [B6SSX8_MAIZE]	9.44	5	2	4	10	0.792	0.665	0.846	1.212	1.213	1.25	519	58.6	7.28	0.626492	0.00114591	LOC100281181	GO:0008152,metabolic process|GO:0044710,single-organism metabolic process|GO:0044699,single-organism process|GO:0055114,oxidation-reduction process	0	GO:0043169,cation binding|GO:0004497,monooxygenase activity|GO:0046914,transition metal ion binding|GO:0020037,heme binding|GO:0046906,tetrapyrrole binding|GO:0097159,organic cyclic compound binding|GO:0016705,oxidoreductase activity, acting on paired donors, with incorporation or reduction of molecular oxygen|GO:0043167,ion binding|GO:0003824,catalytic activity|GO:0005488,binding|GO:0005506,iron…	0
B6U0C2	Phenazine biosynthesis PhzC/PhzF protein OS=Zea mays GN=ZEAMMB73_Zm00001d008287 PE=2 SV=1 - [B6U0C2_MAIZE]	13.51	3	3	3	5	0.921	0.831	0.904	1.256	1.542	1.433	296	31.5	5.48	0.628052	0.00394382	cl17031_1	GO:0009058,biosynthetic process|GO:0008152,metabolic process	0	GO:0003824,catalytic activity	0
A0A1D6E2V4	Argonaute1c OS=Zea mays GN=ZEAMMB73_Zm00001d002650 PE=4 SV=1 - [A0A1D6E2V4_MAIZE]	4.51	21	2	2	5	0.952	0.934	0.944	1.609	1.485	1.397	399	45.3	8.81	0.630358	0.000847816	ZEAMMB73_598597	GO:0009892,negative regulation of metabolic process|GO:0019222,regulation of metabolic process|GO:0060255,regulation of macromolecule metabolic process|GO:0009987,cellular process|GO:0010629,negative regulation of gene expression|GO:0050789,regulation of biological process|GO:0071704,organic substance metabolic process|GO:0016458,gene silencing|GO:0065007,biological regulation|GO:0044763,single-o…	0	GO:0097159,organic cyclic compound binding|GO:1901363,heterocyclic compound binding|GO:0003676,nucleic acid binding|GO:0005488,binding	0
B6SJR3	Mitochondrial import receptor subunit TOM7-1 OS=Zea mays GN=ZEAMMB73_Zm00001d011412 PE=2 SV=1 - [B6SJR3_MAIZE]	21.52	1	2	2	8	0.858	0.873	0.953	1.611	1.4	1.176	79	8.5	9.99	0.641052	0.0177503	LOC100283851	GO:0008104,protein localization|GO:0051649,establishment of localization in cell|GO:0030150,protein import into mitochondrial matrix|GO:0051641,cellular localization|GO:0044699,single-organism process|GO:0071806,protein transmembrane transport|GO:0070727,cellular macromolecule localization|GO:0071840,cellular component organization or biogenesis|GO:0016043,cellular component organization|GO:00511…	GO:0098799,outer mitochondrial membrane protein complex|GO:0031975,envelope|GO:0043229,intracellular organelle|GO:0043227,membrane-bounded organelle|GO:0043226,organelle|GO:0005737,cytoplasm|GO:0005742,mitochondrial outer membrane translocase complex|GO:0031090,organelle membrane|GO:0098805,whole membrane|GO:0016020,membrane|GO:0044444,cytoplasmic part|GO:0005739,mitochondrion|GO:0044455,mitochon…	0	0
A0A1D6FNX7	Cytosolic endo-beta-N-acetylglucosaminidase 1 OS=Zea mays GN=ZEAMMB73_Zm00001d010050 PE=4 SV=1 - [A0A1D6FNX7_MAIZE]	8.16	5	2	2	3	0.829	0.877	0.781	1.257	1.236	1.372	331	37.2	6.1	0.643262	0.00081838	Zm.148558	GO:0008152,metabolic process	GO:0005737,cytoplasm|GO:0044464,cell part|GO:0005623,cell|GO:0005622,intracellular|GO:0044424,intracellular part	GO:0016787,hydrolase activity|GO:0016798,hydrolase activity, acting on glycosyl bonds|GO:0033925,mannosyl-glycoprotein endo-beta-N-acetylglucosaminidase activity|GO:0003824,catalytic activity|GO:0004553,hydrolase activity, hydrolyzing O-glycosyl compounds	0
A0A1D6N5F2	Wound-responsive family protein OS=Zea mays GN=ZEAMMB73_Zm00001d042615 PE=4 SV=1 - [A0A1D6N5F2_MAIZE]	5.6	14	2	2	2	0.843		0.871	1.322		1.33	464	52.2	9.54	0.646447	0.000931965	Zm.21491	GO:0008152,metabolic process|GO:0009451,RNA modification|GO:0090304,nucleic acid metabolic process|GO:0034641,cellular nitrogen compound metabolic process|GO:0006807,nitrogen compound metabolic process|GO:1901360,organic cyclic compound metabolic process|GO:0034660,ncRNA metabolic process|GO:0000451,rRNA 2'-O-methylation|GO:0071840,cellular component organization or biogenesis|GO:0006139,nucleoba…	GO:0043231,intracellular membrane-bounded organelle|GO:0031981,nuclear lumen|GO:0043233,organelle lumen|GO:0005634,nucleus|GO:0005730,nucleolus|GO:0044464,cell part|GO:0043232,intracellular non-membrane-bounded organelle|GO:0031974,membrane-enclosed lumen|GO:0005622,intracellular|GO:0044446,intracellular organelle part|GO:0070013,intracellular organelle lumen|GO:0043229,intracellular organelle|GO…	GO:0008649,rRNA methyltransferase activity|GO:0003824,catalytic activity|GO:0008757,S-adenosylmethionine-dependent methyltransferase activity|GO:0008173,RNA methyltransferase activity|GO:0016740,transferase activity|GO:0016741,transferase activity, transferring one-carbon groups|GO:0008168,methyltransferase activity	0
A0A096SMR9	Lipoxygenase OS=Zea mays GN=Zm.78368 PE=3 SV=1 - [A0A096SMR9_MAIZE]	45.46	18	23	31	172	0.767	0.806	0.764	1.167	1.196	1.252	871	98.3	6.7	0.646592	0.000114079	#N/A	#N/A	#N/A	#N/A	#N/A
B6SLG3	Acid phosphatase OS=Zea mays GN=LOC100280755 PE=2 SV=1 - [B6SLG3_MAIZE]	17.21	8	4	5	15	0.869	0.955	1	1.374	1.352	1.624	401	41.4	5.47	0.649066	0.00596364	LOC100280755	GO:0008152,metabolic process	0	GO:0016787,hydrolase activity|GO:0003824,catalytic activity	zma00760,Nicotinate and nicotinamide metabolism|zma01100,Metabolic pathways|zma01110,Biosynthesis of secondary metabolites|zma00240,Pyrimidine metabolism|zma00230,Purine metabolism
B4FYG9	Betaine aldehyde dehydrogenase 2 mitochondrial OS=Zea mays GN=ZEAMMB73_Zm00001d047608 PE=2 SV=1 - [B4FYG9_MAIZE]	31.21	2	4	5	20	0.862	0.859	0.882	1.434	1.285	1.255	173	19.4	4.79	0.655158	0.0012179	LOC100280838	GO:0044710,single-organism metabolic process|GO:0015980,energy derivation by oxidation of organic compounds|GO:0009987,cellular process|GO:0044237,cellular metabolic process|GO:0022900,electron transport chain|GO:0045333,cellular respiration|GO:0044699,single-organism process|GO:0008152,metabolic process|GO:0022904,respiratory electron transport chain|GO:0044763,single-organism cellular process|G…	GO:0044464,cell part|GO:0031975,envelope|GO:0043229,intracellular organelle|GO:0043227,membrane-bounded organelle|GO:0043226,organelle|GO:0005737,cytoplasm|GO:0031090,organelle membrane|GO:0016020,membrane|GO:0005740,mitochondrial envelope|GO:0005739,mitochondrion|GO:0031967,organelle envelope|GO:0031966,mitochondrial membrane|GO:0043231,intracellular membrane-bounded organelle|GO:0019866,organel…	GO:0003824,catalytic activity|GO:0016651,oxidoreductase activity, acting on NAD(P)H|GO:0016491,oxidoreductase activity	0
A0A1D6NMS0	DEAD-box ATP-dependent RNA helicase 14 OS=Zea mays GN=ZEAMMB73_Zm00001d044510 PE=3 SV=1 - [A0A1D6NMS0_MAIZE]	24.81	58	7	9	26	0.928	0.877	0.961	1.332	1.615	1.267	403	44.6	9.85	0.656475	0.0115882	ZEAMMB73_680481	GO:0008152,metabolic process	0	GO:0035639,purine ribonucleoside triphosphate binding|GO:0005488,binding|GO:0003676,nucleic acid binding|GO:0043167,ion binding|GO:1901363,heterocyclic compound binding|GO:1901265,nucleoside phosphate binding|GO:0001882,nucleoside binding|GO:0043168,anion binding|GO:0000166,nucleotide binding|GO:0001883,purine nucleoside binding|GO:0032549,ribonucleoside binding|GO:0017076,purine nucleotide bindi…	zma03040,Spliceosome
A0A1D6HMU8	Nuclear transport factor 2 (NTF2) family protein OS=Zea mays GN=ZEAMMB73_Zm00001d018334 PE=4 SV=1 - [A0A1D6HMU8_MAIZE]	10.57	3	2	2	5	1.076	1.045	0.935	1.267	1.74	1.59	246	26.9	6.54	0.66452	0.0243802	LOC100280095	0	0	0	0
A0A1D6L6W5	Syntaxin 121 OS=Zea mays GN=ZEAMMB73_Zm00001d034365 PE=3 SV=1 - [A0A1D6L6W5_MAIZE]	13.4	3	4	4	11	0.845	0.839	0.88	1.267	1.223	1.366	306	33.2	8.43	0.664988	0.00061461	GRMZM2G416733	GO:0045184,establishment of protein localization|GO:0033036,macromolecule localization|GO:0006810,transport|GO:0016192,vesicle-mediated transport|GO:0046907,intracellular transport|GO:0070727,cellular macromolecule localization|GO:0006886,intracellular protein transport|GO:0009987,cellular process|GO:0034613,cellular protein localization|GO:0016043,cellular component organization|GO:0061025,membr…	GO:0016021,integral component of membrane|GO:0016020,membrane|GO:0044464,cell part|GO:0005623,cell|GO:0005622,intracellular|GO:0044425,membrane part|GO:0031224,intrinsic component of membrane	GO:0005484,SNAP receptor activity|GO:0005488,binding|GO:0005515,protein binding	zma04130,SNARE interactions in vesicular transport
B4F8G3	Patatin OS=Zea mays GN=ZEAMMB73_Zm00001d007442 PE=2 SV=1 - [B4F8G3_MAIZE]	6.31	1	2	2	7	0.917	0.969	0.922	1.652	1.216	1.337	396	42.8	7.61	0.667413	0.0236072	AY110479	GO:0044238,primary metabolic process|GO:0044710,single-organism metabolic process|GO:0006629,lipid metabolic process|GO:0071704,organic substance metabolic process|GO:0008152,metabolic process|GO:0044699,single-organism process	0	GO:0016787,hydrolase activity|GO:0004806,triglyceride lipase activity|GO:0016788,hydrolase activity, acting on ester bonds|GO:0003824,catalytic activity|GO:0052689,carboxylic ester hydrolase activity|GO:0016298,lipase activity	zma00592,alpha-Linolenic acid metabolism|zma00590,Arachidonic acid metabolism|zma00591,Linoleic acid metabolism|zma00561,Glycerolipid metabolism|zma00565,Ether lipid metabolism|zma00564,Glycerophospholipid metabolism|zma01100,Metabolic pathways|zma01110,Biosynthesis of secondary metabolites|zma00100,Steroid biosynthesis
B4FQS9	Putative cytochrome P450 superfamily protein OS=Zea mays GN=LOC100272801 PE=2 SV=1 - [B4FQS9_MAIZE]	15.17	4	2	7	17	0.818	0.812		1.224	1.218		501	56.9	8.87	0.667708	0.000128857	LOC100272801	GO:0008152,metabolic process|GO:0044710,single-organism metabolic process|GO:0044699,single-organism process|GO:0055114,oxidation-reduction process	0	GO:0043169,cation binding|GO:0004497,monooxygenase activity|GO:0046914,transition metal ion binding|GO:0020037,heme binding|GO:0046906,tetrapyrrole binding|GO:0097159,organic cyclic compound binding|GO:0016705,oxidoreductase activity, acting on paired donors, with incorporation or reduction of molecular oxygen|GO:0043167,ion binding|GO:0003824,catalytic activity|GO:0005488,binding|GO:0005506,iron…	zma00130,Ubiquinone and other terpenoid-quinone biosynthesis|zma00940,Phenylpropanoid biosynthesis|zma01100,Metabolic pathways|zma01110,Biosynthesis of secondary metabolites|zma00945,Stilbenoid, diarylheptanoid and gingerol biosynthesis|zma00941,Flavonoid biosynthesis|zma00360,Phenylalanine metabolism
A0A1D6KLE4	PWWP domain protein OS=Zea mays GN=ZEAMMB73_Zm00001d031817 PE=4 SV=1 - [A0A1D6KLE4_MAIZE]	13.64	8	4	4	10	1.083	0.897	1.222	1.35	1.705	1.732	352	37.9	6.47	0.669105	0.0271477	Zm.64513	0	0	GO:0097159,organic cyclic compound binding|GO:0005488,binding|GO:0003676,nucleic acid binding|GO:0003677,DNA binding|GO:1901363,heterocyclic compound binding	0
C0HFG8	3-ketoacyl-CoA synthase OS=Zea mays GN=Zm.66751 PE=2 SV=1 - [C0HFG8_MAIZE]	16.39	3	6	7	13	0.94	0.915	0.955	1.329	1.526	1.342	543	60.3	9.01	0.669754	0.00202694	Zm.66751	GO:0006633,fatty acid biosynthetic process|GO:0006631,fatty acid metabolic process|GO:0019752,carboxylic acid metabolic process|GO:0044249,cellular biosynthetic process|GO:0044281,small molecule metabolic process|GO:0044283,small molecule biosynthetic process|GO:0007275,multicellular organismal development|GO:0044699,single-organism process|GO:1901576,organic substance biosynthetic process|GO:004…	GO:0005737,cytoplasm|GO:0005783,endoplasmic reticulum|GO:0016021,integral component of membrane|GO:0016020,membrane|GO:0044464,cell part|GO:0044444,cytoplasmic part|GO:0005623,cell|GO:0005622,intracellular|GO:0043229,intracellular organelle|GO:0012505,endomembrane system|GO:0044424,intracellular part|GO:0044425,membrane part|GO:0043227,membrane-bounded organelle|GO:0043226,organelle|GO:0031224,in…	GO:0003824,catalytic activity|GO:0016740,transferase activity|GO:0016746,transferase activity, transferring acyl groups|GO:0016747,transferase activity, transferring acyl groups other than amino-acyl groups	zma00062,Fatty acid elongation|zma01110,Biosynthesis of secondary metabolites
B6TP06	SnRK1-interacting protein 1 OS=Zea mays PE=2 SV=1 - [B6TP06_MAIZE]	22.75	3	3	4	14	0.853	0.833	0.819	1.254	1.274	1.21	189	20.5	7.91	0.669779	4.33e-05	Zm.83376	0	0	0	0
B6SZ65	Cytokinin-O-glucosyltransferase 3 OS=Zea mays GN=LOC100281803 PE=2 SV=1 - [B6SZ65_MAIZE]	10.12	2	5	5	8	0.703	0.686	0.73	0.974	0.963	1.214	484	52.5	6.33	0.672381	0.0142003	LOC100281803	GO:0008152,metabolic process	0	GO:0016758,transferase activity, transferring hexosyl groups|GO:0016740,transferase activity|GO:0016757,transferase activity, transferring glycosyl groups|GO:0003824,catalytic activity	0
B6TIK6	Sarcosine oxidase OS=Zea mays PE=2 SV=1 - [B6TIK6_MAIZE]	9.88	3	3	3	7	0.885	0.853		1.214	1.368		415	43.8	6.2	0.672995	0.0331648	Zm.81362	GO:0008152,metabolic process|GO:0044710,single-organism metabolic process|GO:0044699,single-organism process|GO:0055114,oxidation-reduction process	0	GO:0003824,catalytic activity|GO:0016491,oxidoreductase activity	zma00260,Glycine, serine and threonine metabolism|zma00310,Lysine degradation|zma01100,Metabolic pathways|zma04146,Peroxisome
B6SVT5	GMN10 OS=Zea mays GN=LOC100281483 PE=2 SV=1 - [B6SVT5_MAIZE]	12.28	4	4	4	5	0.982	0.934	0.938	1.45	1.312	1.465	456	50.2	6.8	0.675199	0.000862525	LOC100281483	GO:0050801,ion homeostasis|GO:0042592,homeostatic process|GO:0044699,single-organism process|GO:0051179,localization|GO:0065007,biological regulation|GO:0065008,regulation of biological quality|GO:0019725,cellular homeostasis|GO:0009987,cellular process|GO:0006812,cation transport|GO:0006811,ion transport|GO:0006810,transport|GO:0006873,cellular ion homeostasis|GO:0044765,single-organism transpor…	GO:0031975,envelope|GO:0043229,intracellular organelle|GO:0043227,membrane-bounded organelle|GO:0043226,organelle|GO:0031224,intrinsic component of membrane|GO:0005737,cytoplasm|GO:0009941,chloroplast envelope|GO:0009536,plastid|GO:0016021,integral component of membrane|GO:0016020,membrane|GO:0044435,plastid part|GO:0044434,chloroplast part|GO:0031967,organelle envelope|GO:0009507,chloroplast|GO:…	GO:0022891,substrate-specific transmembrane transporter activity|GO:0022890,inorganic cation transmembrane transporter activity|GO:0022892,substrate-specific transporter activity|GO:0005215,transporter activity|GO:0008324,cation transmembrane transporter activity|GO:0015075,ion transmembrane transporter activity|GO:0022857,transmembrane transporter activity|GO:0046873,metal ion transmembrane tran…	0
A0A1D6Q5Y4	Putative DEAD-box ATP-dependent RNA helicase family protein OS=Zea mays GN=ZEAMMB73_Zm00001d051268 PE=3 SV=1 - [A0A1D6Q5Y4_MAIZE]	11.02	21	2	5	29		0.892	1.008		1.378	1.433	472	53.5	8.44	0.675752	0.0193744	LOC100272835	GO:0008152,metabolic process	0	GO:0035639,purine ribonucleoside triphosphate binding|GO:0005488,binding|GO:0003676,nucleic acid binding|GO:0043167,ion binding|GO:1901363,heterocyclic compound binding|GO:1901265,nucleoside phosphate binding|GO:0001882,nucleoside binding|GO:0043168,anion binding|GO:0000166,nucleotide binding|GO:0001883,purine nucleoside binding|GO:0032549,ribonucleoside binding|GO:0017076,purine nucleotide bindi…	zma03018,RNA degradation
A0A1D6FP42	HXXXD-type acyl-transferase family protein OS=Zea mays GN=ZEAMMB73_Zm00001d010079 PE=4 SV=1 - [A0A1D6FP42_MAIZE]	10.04	1	5	5	11	1.054	1.065	1.016	1.557	1.514	1.564	498	52.4	8.15	0.676372	1.99e-05	Zm.78591	GO:0008152,metabolic process	0	GO:0003824,catalytic activity|GO:0016740,transferase activity|GO:0016746,transferase activity, transferring acyl groups|GO:0016747,transferase activity, transferring acyl groups other than amino-acyl groups	0
B4FPZ7	GrpE protein homolog OS=Zea mays PE=2 SV=1 - [B4FPZ7_MAIZE]	32.36	2	7	8	17	0.858	0.868	0.852	1.265	1.333	1.181	309	33.7	5.2	0.682085	0.000815521	LOC100272696	GO:0044267,cellular protein metabolic process|GO:0009987,cellular process|GO:0006457,protein folding|GO:0044260,cellular macromolecule metabolic process|GO:0019222,regulation of metabolic process|GO:0044238,primary metabolic process|GO:0019538,protein metabolic process|GO:0050790,regulation of catalytic activity|GO:0044237,cellular metabolic process|GO:0043170,macromolecule metabolic process|GO:0…	GO:0005737,cytoplasm|GO:0043231,intracellular membrane-bounded organelle|GO:0043233,organelle lumen|GO:0044464,cell part|GO:0044444,cytoplasmic part|GO:0031974,membrane-enclosed lumen|GO:0005622,intracellular|GO:0044446,intracellular organelle part|GO:0070013,intracellular organelle lumen|GO:0043229,intracellular organelle|GO:0005739,mitochondrion|GO:0044429,mitochondrial part|GO:0005759,mitochon…	GO:0005488,binding|GO:0005515,protein binding|GO:0030554,adenyl nucleotide binding|GO:0000774,adenyl-nucleotide exchange factor activity|GO:0030234,enzyme regulator activity|GO:0051087,chaperone binding|GO:0000166,nucleotide binding|GO:0036094,small molecule binding|GO:0042802,identical protein binding|GO:0060590,ATPase regulator activity|GO:0097159,organic cyclic compound binding|GO:0017076,puri…	0
B6TZU6	Pirin-like protein OS=Zea mays PE=2 SV=1 - [B6TZU6_MAIZE]	8.81	6	2	2	8	0.963	0.956	0.985	1.383	1.486	1.384	295	32.3	6.61	0.682948	0.000215899	pco134507	0	GO:0044425,membrane part|GO:0016021,integral component of membrane|GO:0016020,membrane|GO:0031224,intrinsic component of membrane	0	0
B6THH7	Isoamyl acetate-hydrolyzing esterase OS=Zea mays GN=ZEAMMB73_Zm00001d039370 PE=2 SV=1 - [B6THH7_MAIZE]	11.57	6	3	3	7	0.888	0.87	0.878	1.364	1.141	1.342	242	26.6	5.2	0.685394	0.00482428	Zm.93938	GO:0008152,metabolic process	0	GO:0016787,hydrolase activity|GO:0016788,hydrolase activity, acting on ester bonds|GO:0003824,catalytic activity	0
A0A1D6LQQ9	Isoleucine--tRNA ligase cytoplasmic OS=Zea mays GN=ZEAMMB73_Zm00001d036741 PE=3 SV=1 - [A0A1D6LQQ9_MAIZE]	19.45	21	6	19	45	0.924	0.948	0.965	1.567	1.466	1.104	1172	133.3	6.7	0.68577	0.0372513	Zm.12745	GO:1901566,organonitrogen compound biosynthetic process|GO:0006450,regulation of translational fidelity|GO:0080090,regulation of primary metabolic process|GO:0019222,regulation of metabolic process|GO:0051246,regulation of protein metabolic process|GO:0031323,regulation of cellular metabolic process|GO:0019752,carboxylic acid metabolic process|GO:0090304,nucleic acid metabolic process|GO:0044249,…	GO:0005737,cytoplasm|GO:0044464,cell part|GO:0005623,cell|GO:0005622,intracellular|GO:0044424,intracellular part	GO:0035639,purine ribonucleoside triphosphate binding|GO:0005488,binding|GO:0002161,aminoacyl-tRNA editing activity|GO:0043167,ion binding|GO:1901363,heterocyclic compound binding|GO:0001883,purine nucleoside binding|GO:0001882,nucleoside binding|GO:0043168,anion binding|GO:0004812,aminoacyl-tRNA ligase activity|GO:0000166,nucleotide binding|GO:1901265,nucleoside phosphate binding|GO:0032549,ribo…	zma00970,Aminoacyl-tRNA biosynthesis
A0A1D6G325	Putative casein kinase family protein OS=Zea mays GN=ZEAMMB73_Zm00001d011696 PE=4 SV=1 - [A0A1D6G325_MAIZE]	11.04	3	2	3	8	0.912	0.955	0.951	1.337	1.334	1.435	335	37.3	9.8	0.686131	0.000274217	Zm.107115	GO:0044267,cellular protein metabolic process|GO:0006468,protein phosphorylation|GO:0044260,cellular macromolecule metabolic process|GO:0044238,primary metabolic process|GO:0019538,protein metabolic process|GO:0016310,phosphorylation|GO:0009987,cellular process|GO:0043412,macromolecule modification|GO:0006464,cellular protein modification process|GO:0043170,macromolecule metabolic process|GO:0071…	0	GO:0035639,purine ribonucleoside triphosphate binding|GO:0004672,protein kinase activity|GO:0043167,ion binding|GO:1901363,heterocyclic compound binding|GO:0001883,purine nucleoside binding|GO:0001882,nucleoside binding|GO:0043168,anion binding|GO:0000166,nucleotide binding|GO:0004674,protein serine/threonine kinase activity|GO:0016740,transferase activity|GO:1901265,nucleoside phosphate binding|…	0
B6T022	Bowman-Birk type trypsin inhibitor OS=Zea mays PE=2 SV=1 - [B6T022_MAIZE]	19.63	2	2	2	9	0.931	0.915	0.901	1.264	1.365	1.361	107	11.8	6.48	0.688426	0.000267206	Zm.28756	GO:0009892,negative regulation of metabolic process|GO:0080090,regulation of primary metabolic process|GO:0019222,regulation of metabolic process|GO:0031324,negative regulation of cellular metabolic process|GO:0031323,regulation of cellular metabolic process|GO:0043086,negative regulation of catalytic activity|GO:0044267,cellular protein metabolic process|GO:0051248,negative regulation of protein…	GO:0005576,extracellular region	GO:0004866,endopeptidase inhibitor activity|GO:0061135,endopeptidase regulator activity|GO:0061134,peptidase regulator activity|GO:0030414,peptidase inhibitor activity|GO:0004867,serine-type endopeptidase inhibitor activity|GO:0004857,enzyme inhibitor activity|GO:0098772,molecular function regulator|GO:0030234,enzyme regulator activity	0
A0A1D6MHU9	Eukaryotic translation initiation factor 3 subunit A OS=Zea mays GN=ZEAMMB73_Zm00001d039518 PE=3 SV=1 - [A0A1D6MHU9_MAIZE]	28.84	10	2	27	98	0.967	1.141	1.237	1.523	1.581	1.73	964	111.6	9.17	0.691812	0.00775631	TIF3A1	GO:0022607,cellular component assembly|GO:0080090,regulation of primary metabolic process|GO:0019222,regulation of metabolic process|GO:0043933,macromolecular complex subunit organization|GO:2000112,regulation of cellular macromolecule biosynthetic process|GO:0031323,regulation of cellular metabolic process|GO:0044249,cellular biosynthetic process|GO:0034641,cellular nitrogen compound metabolic p…	GO:0043234,protein complex|GO:0005737,cytoplasm|GO:0005852,eukaryotic translation initiation factor 3 complex|GO:0016282,eukaryotic 43S preinitiation complex|GO:0070993,translation preinitiation complex|GO:0005623,cell|GO:0030529,ribonucleoprotein complex|GO:0044444,cytoplasmic part|GO:0044424,intracellular part|GO:0033290,eukaryotic 48S preinitiation complex|GO:0005622,intracellular|GO:0044464,c…	GO:0005488,binding|GO:0097159,organic cyclic compound binding|GO:0008135,translation factor activity, RNA binding|GO:0003723,RNA binding|GO:0003676,nucleic acid binding|GO:1901363,heterocyclic compound binding|GO:0003743,translation initiation factor activity	zma03013,RNA transport
K7VXF0	Triacylglycerol lipase-like 1 OS=Zea mays GN=ZEAMMB73_Zm00001d010840 PE=4 SV=1 - [K7VXF0_MAIZE]	11.42	2	6	6	16	0.719	0.561	0.71	1.114	0.895	0.867	534	58.2	8.57	0.692147	0.0342439	Zm.9391	GO:0044238,primary metabolic process|GO:0044710,single-organism metabolic process|GO:0006629,lipid metabolic process|GO:0071704,organic substance metabolic process|GO:0008152,metabolic process|GO:0044699,single-organism process	0	GO:0016787,hydrolase activity|GO:0003824,catalytic activity	0
B4F8B5	Grave disease carrier protein OS=Zea mays GN=IDP800 PE=2 SV=1 - [B4F8B5_MAIZE]	13.24	6	4	4	7	0.949	0.943	0.874	1.315	1.457	1.222	355	38.5	9.31	0.692485	0.0047932	IDP800	GO:0006810,transport|GO:0009987,cellular process|GO:0051179,localization|GO:0044765,single-organism transport|GO:0044763,single-organism cellular process|GO:1902578,single-organism localization|GO:0051234,establishment of localization|GO:0055085,transmembrane transport|GO:0044699,single-organism process	GO:0044425,membrane part|GO:0016021,integral component of membrane|GO:0016020,membrane|GO:0031224,intrinsic component of membrane	0	0
B6U3A0	Glycine-rich RNA-binding protein 7 OS=Zea mays PE=2 SV=1 - [B6U3A0_MAIZE]	21.5	6	6	6	23	1.027	0.951	0.983	1.61	1.317	1.347	293	31.5	9.35	0.692589	0.0101091	LOC100284237	0	0	GO:0043169,cation binding|GO:0046914,transition metal ion binding|GO:0097159,organic cyclic compound binding|GO:0000166,nucleotide binding|GO:0036094,small molecule binding|GO:0043167,ion binding|GO:0008270,zinc ion binding|GO:0003676,nucleic acid binding|GO:0046872,metal ion binding|GO:1901363,heterocyclic compound binding|GO:1901265,nucleoside phosphate binding|GO:0005488,binding	zma03040,Spliceosome
Q9LKL4	Lipoxygenase OS=Zea mays GN=LOX PE=2 SV=1 - [Q9LKL4_MAIZE]	54.98	9	2	43	293	1.114	1.175	1.189	1.646	1.701	1.668	873	98.1	6.71	0.693523	5.29e-05	LOC542495	GO:0006633,fatty acid biosynthetic process|GO:0006631,fatty acid metabolic process|GO:0019752,carboxylic acid metabolic process|GO:0031407,oxylipin metabolic process|GO:0044249,cellular biosynthetic process|GO:0044281,small molecule metabolic process|GO:0044283,small molecule biosynthetic process|GO:0072330,monocarboxylic acid biosynthetic process|GO:0044699,single-organism process|GO:1901576,org…	0	GO:0043169,cation binding|GO:0051213,dioxygenase activity|GO:0043167,ion binding|GO:0016702,oxidoreductase activity, acting on single donors with incorporation of molecular oxygen, incorporation of two atoms of oxygen|GO:0016701,oxidoreductase activity, acting on single donors with incorporation of molecular oxygen|GO:0003824,catalytic activity|GO:0005488,binding|GO:0046872,metal ion binding|GO:0…	zma00591,Linoleic acid metabolism
A0A1D6EVW0	Ribulose bisphosphate carboxylase large chain OS=Zea mays GN=ZEAMMB73_Zm00001d006402 PE=3 SV=1 - [A0A1D6EVW0_MAIZE]	14.52	7	3	10	650	0.849	0.961	0.978	1.565	1.296	1.153	599	67.4	9.36	0.694633	0.0326672	ycf4	GO:0008152,metabolic process|GO:0009987,cellular process|GO:0015979,photosynthesis|GO:0044237,cellular metabolic process	GO:0055035,plastid thylakoid membrane|GO:0034357,photosynthetic membrane|GO:0031976,plastid thylakoid|GO:0043229,intracellular organelle|GO:0005622,intracellular|GO:0043227,membrane-bounded organelle|GO:0043226,organelle|GO:0031224,intrinsic component of membrane|GO:0009535,chloroplast thylakoid membrane|GO:0009534,chloroplast thylakoid|GO:0031984,organelle subcompartment|GO:0016021,integral comp…	0	0
A0A1D6IYE7	Putative 2-oxoacid dependent dioxygenase OS=Zea mays GN=ZEAMMB73_Zm00001d024258 PE=3 SV=1 - [A0A1D6IYE7_MAIZE]	6.54	1	2	2	4	0.901	0.917	0.951	1.346	1.413	1.222	321	34.7	6.65	0.695299	0.00220399	ZEAMMB73_311491	GO:0008152,metabolic process|GO:0044710,single-organism metabolic process|GO:0044699,single-organism process|GO:0055114,oxidation-reduction process	0	GO:0043169,cation binding|GO:0043167,ion binding|GO:0003824,catalytic activity|GO:0005488,binding|GO:0046872,metal ion binding|GO:0016491,oxidoreductase activity	0
B6TIL5	Protein phosphatase methylesterase 1 OS=Zea mays PE=2 SV=1 - [B6TIL5_MAIZE]	5.14	4	2	2	4	0.962	0.819	0.799	1.031	1.293	1.386	331	36.5	6.47	0.695747	0.0333171	LOC100192059	GO:0008152,metabolic process	0	GO:0003824,catalytic activity	0
B4F946	Tubulin beta chain OS=Zea mays GN=ZEAMMB73_Zm00001d013612 PE=2 SV=1 - [B4F946_MAIZE]	42.73	25	3	17	105	1.049	1.092	1.009	1.513	1.442	1.56	447	50.1	4.94	0.697738	0.000401396	LOC100381283	GO:0007017,microtubule-based process|GO:0009987,cellular process|GO:0008152,metabolic process|GO:0044763,single-organism cellular process|GO:0044699,single-organism process	GO:0005856,cytoskeleton|GO:0043234,protein complex|GO:0015630,microtubule cytoskeleton|GO:0043228,non-membrane-bounded organelle|GO:0043232,intracellular non-membrane-bounded organelle|GO:0044464,cell part|GO:0005623,cell|GO:0005737,cytoplasm|GO:0044446,intracellular organelle part|GO:0043229,intracellular organelle|GO:0044430,cytoskeletal part|GO:0044424,intracellular part|GO:0032991,macromolecu…	GO:0005200,structural constituent of cytoskeleton|GO:0035639,purine ribonucleoside triphosphate binding|GO:0005488,binding|GO:0005198,structural molecule activity|GO:1901363,heterocyclic compound binding|GO:1901265,nucleoside phosphate binding|GO:0001882,nucleoside binding|GO:0043168,anion binding|GO:0016462,pyrophosphatase activity|GO:0000166,nucleotide binding|GO:0032561,guanyl ribonucleotide b…	zma04145,Phagosome
B6TYN1	Transposon protein Mutator sub-class OS=Zea mays PE=2 SV=1 - [B6TYN1_MAIZE]	7.53	3	3	3	7	0.924	0.893	0.893	1.307	1.31	1.265	465	49.8	5.25	0.698006	2.52e-05	ZEAMMB73_066976	GO:0044710,single-organism metabolic process|GO:0006066,alcohol metabolic process|GO:0071704,organic substance metabolic process|GO:0044281,small molecule metabolic process|GO:0008152,metabolic process|GO:0044699,single-organism process|GO:1901615,organic hydroxy compound metabolic process	0	GO:0004026,alcohol O-acetyltransferase activity|GO:0016740,transferase activity|GO:0003824,catalytic activity|GO:0016407,acetyltransferase activity|GO:0016746,transferase activity, transferring acyl groups|GO:0016413,O-acetyltransferase activity|GO:0008374,O-acyltransferase activity|GO:0034318,alcohol O-acyltransferase activity|GO:0016747,transferase activity, transferring acyl groups other than …	0
B6UEI0	Dihydroflavonol-4-reductase OS=Zea mays PE=2 SV=1 - [B6UEI0_MAIZE]	13.17	16	4	4	10	0.763	0.794	0.825	1.138	1.176	1.089	357	38.8	5.72	0.700146	0.000376468	LOC100272982	GO:0008152,metabolic process	0	GO:0003824,catalytic activity|GO:0048037,cofactor binding|GO:0005488,binding|GO:0050662,coenzyme binding	zma01100,Metabolic pathways|zma00941,Flavonoid biosynthesis|zma01110,Biosynthesis of secondary metabolites
B6STJ6	Sulfotransferase OS=Zea mays GN=ZEAMMB73_Zm00001d022092 PE=2 SV=1 - [B6STJ6_MAIZE]	7.87	1	2	2	5	0.756	0.76	0.925	1.228	1.123	1.11	343	37.8	6.73	0.70526	0.00712272	Zm.21155	GO:0008152,metabolic process	0	GO:0003824,catalytic activity|GO:0016740,transferase activity|GO:0016782,transferase activity, transferring sulfur-containing groups|GO:0008146,sulfotransferase activity	0
A0A1D6J095	Putative MAP kinase family protein OS=Zea mays GN=ZEAMMB73_Zm00001d024568 PE=4 SV=1 - [A0A1D6J095_MAIZE]	7.2	1	2	2	3	0.912		0.865	1.333		1.176	347	39.2	6.52	0.708086	0.0467131	Zm.5194	GO:0044267,cellular protein metabolic process|GO:0006468,protein phosphorylation|GO:0044260,cellular macromolecule metabolic process|GO:0044238,primary metabolic process|GO:0019538,protein metabolic process|GO:0016310,phosphorylation|GO:0009987,cellular process|GO:0043412,macromolecule modification|GO:0006464,cellular protein modification process|GO:0043170,macromolecule metabolic process|GO:0071…	0	GO:0035639,purine ribonucleoside triphosphate binding|GO:0004672,protein kinase activity|GO:0000166,nucleotide binding|GO:1901363,heterocyclic compound binding|GO:0001883,purine nucleoside binding|GO:0001882,nucleoside binding|GO:0043168,anion binding|GO:0043167,ion binding|GO:0016740,transferase activity|GO:1901265,nucleoside phosphate binding|GO:0032549,ribonucleoside binding|GO:0017076,purine …	zma04933,AGE-RAGE signaling pathway in diabetic complications
B6U144	SelT-like protein OS=Zea mays GN=Zm.84764 PE=2 SV=1 - [B6U144_MAIZE]	8.26	1	2	2	6	1.008	0.969	0.962	1.391	1.484	1.273	242	26.5	4.96	0.708641	0.00303521	Zm.84764	GO:0019725,cellular homeostasis|GO:0009987,cellular process|GO:0050794,regulation of cellular process|GO:0042592,homeostatic process|GO:0044763,single-organism cellular process|GO:0065007,biological regulation|GO:0045454,cell redox homeostasis|GO:0065008,regulation of biological quality|GO:0050789,regulation of biological process|GO:0044699,single-organism process	GO:0005623,cell	GO:0008430,selenium binding|GO:0005488,binding	0
B6TCI7	XPA-binding protein 1 OS=Zea mays PE=2 SV=1 - [B6TCI7_MAIZE]	8.23	3	3	3	8	0.906	0.962	0.93	1.338	1.405	1.191	401	44.5	4.65	0.71117	0.00435261	Zm.59775	GO:0032502,developmental process|GO:0032501,multicellular organismal process|GO:0044707,single-multicellular organism process|GO:0048856,anatomical structure development|GO:0044767,single-organism developmental process|GO:0009790,embryo development|GO:0044763,single-organism cellular process|GO:0044699,single-organism process|GO:0008152,metabolic process|GO:0009987,cellular process|GO:0007275,mul…	GO:0005856,cytoskeleton|GO:0043234,protein complex|GO:0015630,microtubule cytoskeleton|GO:0043228,non-membrane-bounded organelle|GO:0043232,intracellular non-membrane-bounded organelle|GO:0044464,cell part|GO:0005623,cell|GO:0005622,intracellular|GO:0044446,intracellular organelle part|GO:0043229,intracellular organelle|GO:0044430,cytoskeletal part|GO:0044424,intracellular part|GO:0032991,macromo…	GO:0016787,hydrolase activity|GO:0016818,hydrolase activity, acting on acid anhydrides, in phosphorus-containing anhydrides|GO:0003824,catalytic activity|GO:0003924,GTPase activity|GO:0017111,nucleoside-triphosphatase activity|GO:0016817,hydrolase activity, acting on acid anhydrides|GO:0016462,pyrophosphatase activity	0
B4FJW4	Mannitol dehydrogenase OS=Zea mays GN=Zm.24928 PE=2 SV=1 - [B4FJW4_MAIZE]	48.48	1	14	14	44	0.895	0.869	0.878	1.127	1.197	1.384	361	38.7	7.25	0.712333	0.00995853	Zm.24928	GO:0008152,metabolic process|GO:0044710,single-organism metabolic process|GO:0044699,single-organism process|GO:0055114,oxidation-reduction process	0	GO:0005488,binding|GO:0043169,cation binding|GO:0046914,transition metal ion binding|GO:0043167,ion binding|GO:0003824,catalytic activity|GO:0008270,zinc ion binding|GO:0046872,metal ion binding|GO:0016491,oxidoreductase activity	zma01100,Metabolic pathways|zma00940,Phenylpropanoid biosynthesis|zma01110,Biosynthesis of secondary metabolites
A0A1D6PSC7	Target of Myb protein 1 OS=Zea mays GN=ZEAMMB73_Zm00001d049100 PE=4 SV=1 - [A0A1D6PSC7_MAIZE]	8.85	3	2	2	4	0.716	0.559	0.603	0.995	0.887	0.754	497	53.7	5.68	0.71246	0.0399082	pco080763d	GO:0033036,macromolecule localization|GO:0034613,cellular protein localization|GO:0046907,intracellular transport|GO:0070727,cellular macromolecule localization|GO:0006886,intracellular protein transport|GO:0006810,transport|GO:0045184,establishment of protein localization|GO:0008104,protein localization|GO:0071702,organic substance transport|GO:0015031,protein transport|GO:0051234,establishment …	GO:0044464,cell part|GO:0005623,cell|GO:0005622,intracellular	0	0
A0A1D6JP43	Subtilisin-like serine endopeptidase family protein OS=Zea mays GN=ZEAMMB73_Zm00001d027732 PE=4 SV=1 - [A0A1D6JP43_MAIZE]	3.35	1	2	2	2		0.945	1.007		1.45	1.289	747	78.2	6.68	0.712767	0.0451238	Zm.39590	GO:0044238,primary metabolic process|GO:0044703,multi-organism reproductive process|GO:0044702,single organism reproductive process|GO:0000003,reproduction|GO:0071704,organic substance metabolic process|GO:0019538,protein metabolic process|GO:0009566,fertilization|GO:0009567,double fertilization forming a zygote and endosperm|GO:0019953,sexual reproduction|GO:0022414,reproductive process|GO:00081…	0	GO:0004252,serine-type endopeptidase activity|GO:0004175,endopeptidase activity|GO:0017171,serine hydrolase activity|GO:0016787,hydrolase activity|GO:0003824,catalytic activity|GO:0070011,peptidase activity, acting on L-amino acid peptides|GO:0008233,peptidase activity|GO:0008236,serine-type peptidase activity	0
C0PA79	Alpha/beta-Hydrolases superfamily protein OS=Zea mays GN=ZEAMMB73_Zm00001d019172 PE=2 SV=1 - [C0PA79_MAIZE]	6.12	1	2	2	7	1.053	0.962	1.018	1.234	1.537	1.474	343	37	5.31	0.714506	0.0137013	AY109916	0	0	0	zma03015,mRNA surveillance pathway
A0A1D6QEJ2	P-loop containing nucleoside triphosphate hydrolase superfamily protein OS=Zea mays GN=ZEAMMB73_Zm00001d052248 PE=4 SV=1 - [A0A1D6QEJ2_MAIZE]	9.58	13	7	7	14	1.009	1.035	1.05	1.571	1.445	1.304	919	102.8	5.73	0.716296	0.00637219	Zm.108722	0	0	GO:0043168,anion binding|GO:0005488,binding|GO:0030554,adenyl nucleotide binding|GO:0035639,purine ribonucleoside triphosphate binding|GO:0097367,carbohydrate derivative binding|GO:1901363,heterocyclic compound binding|GO:1901265,nucleoside phosphate binding|GO:0000166,nucleotide binding|GO:0036094,small molecule binding|GO:0032553,ribonucleotide binding|GO:0032559,adenyl ribonucleotide binding|G…	0
A0A1D6E936	OSJNBa0072F16.18-like protein OS=Zea mays GN=ZEAMMB73_Zm00001d003404 PE=4 SV=1 - [A0A1D6E936_MAIZE]	11.08	2	4	4	11	1.124	1.051	0.966	1.547	1.371	1.466	343	37.3	8	0.716548	0.00370478	LOC100382921	GO:0019752,carboxylic acid metabolic process|GO:0044249,cellular biosynthetic process|GO:0019288,isopentenyl diphosphate biosynthetic process, methylerythritol 4-phosphate pathway|GO:0046490,isopentenyl diphosphate metabolic process|GO:0044281,small molecule metabolic process|GO:0006090,pyruvate metabolic process|GO:0044699,single-organism process|GO:1901576,organic substance biosynthetic process…	GO:0044425,membrane part|GO:0016021,integral component of membrane|GO:0016020,membrane|GO:0031224,intrinsic component of membrane	0	0
B6TIW9	COP9 signalosome complex subunit 2 OS=Zea mays PE=2 SV=1 - [B6TIW9_MAIZE]	10.96	11	3	4	7	0.859	0.909	0.887	1.277	1.164	1.264	438	51.3	5.95	0.716836	0.000826616	LOC100283498	0	0	0	0
A0A1D6IYJ2	Putative leucine-rich repeat receptor-like protein kinase family protein OS=Zea mays GN=ZEAMMB73_Zm00001d024291 PE=4 SV=1 - [A0A1D6IYJ2_MAIZE]	5.29	129	4	5	16	0.773	0.637	0.804	0.953	1.007	1.124	1020	111.7	7.05	0.717786	0.0156711	Zm.163291	GO:0044267,cellular protein metabolic process|GO:0006468,protein phosphorylation|GO:0044260,cellular macromolecule metabolic process|GO:0044238,primary metabolic process|GO:0019538,protein metabolic process|GO:0016310,phosphorylation|GO:0009987,cellular process|GO:0043412,macromolecule modification|GO:0006464,cellular protein modification process|GO:0043170,macromolecule metabolic process|GO:0071…	GO:0044425,membrane part|GO:0016021,integral component of membrane|GO:0016020,membrane|GO:0031224,intrinsic component of membrane	GO:0035639,purine ribonucleoside triphosphate binding|GO:0004672,protein kinase activity|GO:0000166,nucleotide binding|GO:1901363,heterocyclic compound binding|GO:0001883,purine nucleoside binding|GO:0001882,nucleoside binding|GO:0043168,anion binding|GO:0043167,ion binding|GO:0016740,transferase activity|GO:1901265,nucleoside phosphate binding|GO:0032549,ribonucleoside binding|GO:0017076,purine …	0
B6TSP3	Putative Zinc finger C-x8-C-x5-C-x3-H type family protein OS=Zea mays GN=LOC100284355 PE=2 SV=1 - [B6TSP3_MAIZE]	25.41	9	2	7	23	0.981	1.001	1.053	1.584	1.438	1.196	303	31.5	9.48	0.719433	0.0265988	LOC100191993	0	0	GO:0043169,cation binding|GO:0097159,organic cyclic compound binding|GO:0043167,ion binding|GO:0003723,RNA binding|GO:0003676,nucleic acid binding|GO:0046872,metal ion binding|GO:1901363,heterocyclic compound binding|GO:0005488,binding	0
B6TBW4	Proliferation-associated protein 2G4 OS=Zea mays GN=Zm.6147 PE=2 SV=1 - [B6TBW4_MAIZE]	30.71	4	3	12	67	0.845	0.956	0.887	1.264	1.248	1.217	394	43.2	7.03	0.720971	0.000581845	Zm.6147	GO:0080090,regulation of primary metabolic process|GO:0019222,regulation of metabolic process|GO:0031326,regulation of cellular biosynthetic process|GO:0031323,regulation of cellular metabolic process|GO:0090304,nucleic acid metabolic process|GO:0044249,cellular biosynthetic process|GO:0034641,cellular nitrogen compound metabolic process|GO:0006807,nitrogen compound metabolic process|GO:0034645,c…	0	GO:0003700,transcription factor activity, sequence-specific DNA binding|GO:0001071,nucleic acid binding transcription factor activity	0
C0HI22	Site-determining protein OS=Zea mays GN=ZEAMMB73_Zm00001d035898 PE=2 SV=1 - [C0HI22_MAIZE]	6.98	1	2	2	5	1.107	1.146	1.133	1.537	1.598	1.552	315	33.1	6.55	0.722274	3.8e-05	Zm.98237	GO:0022607,cellular component assembly|GO:1903047,mitotic cell cycle process|GO:0009658,chloroplast organization|GO:0022402,cell cycle process|GO:0061640,cytoskeleton-dependent cytokinesis|GO:1902410,mitotic cytokinetic process|GO:0010020,chloroplast fission|GO:0044699,single-organism process|GO:0009657,plastid organization|GO:0071840,cellular component organization or biogenesis|GO:0000281,mitot…	GO:0031975,envelope|GO:0043229,intracellular organelle|GO:0043227,membrane-bounded organelle|GO:0043226,organelle|GO:0005737,cytoplasm|GO:0009941,chloroplast envelope|GO:0009536,plastid|GO:0009532,plastid stroma|GO:0009570,chloroplast stroma|GO:0044435,plastid part|GO:0044434,chloroplast part|GO:0031967,organelle envelope|GO:0009507,chloroplast|GO:0009526,plastid envelope|GO:0043231,intracellular…	GO:0016787,hydrolase activity|GO:0016818,hydrolase activity, acting on acid anhydrides, in phosphorus-containing anhydrides|GO:0005515,protein binding|GO:0042623,ATPase activity, coupled|GO:0003824,catalytic activity|GO:0017111,nucleoside-triphosphatase activity|GO:0016817,hydrolase activity, acting on acid anhydrides|GO:0030899,calcium-dependent ATPase activity|GO:0016462,pyrophosphatase activit…	0
K7VXI7	Haloacid dehalogenase-like hydrolase (HAD) superfamily protein OS=Zea mays GN=ZEAMMB73_Zm00001d046949 PE=4 SV=1 - [K7VXI7_MAIZE]	24.81	2	5	5	12	0.559	0.632	0.713	0.781	0.958	0.894	270	30.5	6.57	0.723022	0.0236772	pco101658	GO:0008152,metabolic process	0	GO:0016787,hydrolase activity|GO:0003824,catalytic activity	0
A0A1D6FUE3	Translocase of chloroplast 159 chloroplastic OS=Zea mays GN=ZEAMMB73_Zm00001d010852 PE=4 SV=1 - [A0A1D6FUE3_MAIZE]	23.78	3	2	24	104	0.931	0.948	0.97	1.364	1.361	1.214	1207	129.7	4.58	0.723048	0.00199552	Zm.5881	GO:0008152,metabolic process	0	GO:0035639,purine ribonucleoside triphosphate binding|GO:0005488,binding|GO:0000166,nucleotide binding|GO:1901363,heterocyclic compound binding|GO:1901265,nucleoside phosphate binding|GO:0001882,nucleoside binding|GO:0043168,anion binding|GO:0043167,ion binding|GO:0032561,guanyl ribonucleotide binding|GO:0001883,purine nucleoside binding|GO:0032549,ribonucleoside binding|GO:0017076,purine nucleot…	0
C0PK64	Nucleoside diphosphate kinase OS=Zea mays GN=pco069028 PE=2 SV=1 - [C0PK64_MAIZE]	45.68	5	2	8	57		0.968	0.908		1.319	1.273	162	18	6.55	0.724227	0.0109532	GRMZM2G106099	GO:0009218,pyrimidine ribonucleotide metabolic process|GO:0009165,nucleotide biosynthetic process|GO:0009163,nucleoside biosynthetic process|GO:0046134,pyrimidine nucleoside biosynthetic process|GO:1901362,organic cyclic compound biosynthetic process|GO:0046131,pyrimidine ribonucleoside metabolic process|GO:0046132,pyrimidine ribonucleoside biosynthetic process|GO:0044710,single-organism metaboli…	0	GO:0019205,nucleobase-containing compound kinase activity|GO:0035639,purine ribonucleoside triphosphate binding|GO:0005488,binding|GO:0043167,ion binding|GO:1901363,heterocyclic compound binding|GO:1901265,nucleoside phosphate binding|GO:0001882,nucleoside binding|GO:0043168,anion binding|GO:0000166,nucleotide binding|GO:0016740,transferase activity|GO:0001883,purine nucleoside binding|GO:0032549…	0
B6THA2	Haloacid dehalogenase-like hydrolase domain-containing protein 1A OS=Zea mays PE=2 SV=1 - [B6THA2_MAIZE]	5.81	4	2	2	4		0.879	0.832		1.167	1.193	241	26.3	6.37	0.724982	0.00674417	cl3097_1(188)	GO:0008152,metabolic process	0	GO:0016787,hydrolase activity|GO:0003824,catalytic activity	0
A0A1D6KWT9	Glycerophosphoryl diester phosphodiesterase OS=Zea mays GN=ZEAMMB73_Zm00001d033187 PE=4 SV=1 - [A0A1D6KWT9_MAIZE]	13.51	4	5	5	20	0.789	0.814	0.809	1.158	1.077	1.084	407	46.4	5.68	0.726805	0.000370361	LOC100272401	GO:0044238,primary metabolic process|GO:0044710,single-organism metabolic process|GO:0006629,lipid metabolic process|GO:0071704,organic substance metabolic process|GO:0008152,metabolic process|GO:0044699,single-organism process	0	GO:0016787,hydrolase activity|GO:0008081,phosphoric diester hydrolase activity|GO:0008889,glycerophosphodiester phosphodiesterase activity|GO:0016788,hydrolase activity, acting on ester bonds|GO:0042578,phosphoric ester hydrolase activity|GO:0003824,catalytic activity	zma00564,Glycerophospholipid metabolism
K7V6J0	Dirigent protein OS=Zea mays GN=ZEAMMB73_Zm00001d045210 PE=3 SV=1 - [K7V6J0_MAIZE]	24.03	2	4	4	11	0.769	0.729	0.745	1.08	1.021	0.984	154	16.5	7.58	0.726857	0.000768539	Zm.112132	0	0	0	0
A0A1D6P1J8	Multidrug resistance protein associated1 OS=Zea mays GN=ZEAMMB73_Zm00001d046226 PE=4 SV=1 - [A0A1D6P1J8_MAIZE]	4.4	18	4	4	8	0.967	0.983	0.985	1.361	1.449	1.227	1022	112.4	6.52	0.727066	0.00476891	MRP1	GO:0006810,transport|GO:0009987,cellular process|GO:0051179,localization|GO:0044765,single-organism transport|GO:0044763,single-organism cellular process|GO:1902578,single-organism localization|GO:0008152,metabolic process|GO:0051234,establishment of localization|GO:0055085,transmembrane transport|GO:0044699,single-organism process	GO:0044425,membrane part|GO:0016021,integral component of membrane|GO:0016020,membrane|GO:0031224,intrinsic component of membrane	GO:0035639,purine ribonucleoside triphosphate binding|GO:0005488,binding|GO:0016887,ATPase activity|GO:0043167,ion binding|GO:1901363,heterocyclic compound binding|GO:0001883,purine nucleoside binding|GO:0001882,nucleoside binding|GO:0043168,anion binding|GO:0042626,ATPase activity, coupled to transmembrane movement of substances|GO:0016820,hydrolase activity, acting on acid anhydrides, catalyzin…	0
A0A1D6PNP7	AAA-type ATPase family protein OS=Zea mays GN=ZEAMMB73_Zm00001d048689 PE=4 SV=1 - [A0A1D6PNP7_MAIZE]	7.61	151	2	6	11	0.929	0.914	0.926	1.15	1.427	1.226	999	109.8	6.57	0.727974	0.0141848	Zm.108722	0	0	GO:0043168,anion binding|GO:0005488,binding|GO:0030554,adenyl nucleotide binding|GO:0035639,purine ribonucleoside triphosphate binding|GO:0097367,carbohydrate derivative binding|GO:1901363,heterocyclic compound binding|GO:1901265,nucleoside phosphate binding|GO:0000166,nucleotide binding|GO:0036094,small molecule binding|GO:0032553,ribonucleotide binding|GO:0032559,adenyl ribonucleotide binding|G…	0
A0A1D6JRF9	Tetratricopeptide repeat (TPR)-like superfamily protein OS=Zea mays GN=ZEAMMB73_Zm00001d028034 PE=4 SV=1 - [A0A1D6JRF9_MAIZE]	6.5	13	3	5	12	0.99	1.006	0.966	1.366	1.274	1.425	769	85.8	4.98	0.728965	0.00127988	LOC100304428	GO:0016070,RNA metabolic process|GO:0006139,nucleobase-containing compound metabolic process|GO:0044260,cellular macromolecule metabolic process|GO:0044238,primary metabolic process|GO:0009987,cellular process|GO:0006725,cellular aromatic compound metabolic process|GO:0010467,gene expression|GO:0044237,cellular metabolic process|GO:0043170,macromolecule metabolic process|GO:0090304,nucleic acid m…	GO:0044464,cell part|GO:0005623,cell|GO:0005622,intracellular	0	0
K7TH21	Putative cinnamyl-alcohol dehydrogenase family protein OS=Zea mays GN=ZEAMMB73_Zm00001d024314 PE=3 SV=1 - [K7TH21_MAIZE]	43.73	3	14	14	70	0.846	0.858	0.868	1.151	1.183	1.184	359	38	6.93	0.731255	1.54e-05	LOC100272868	GO:0008152,metabolic process|GO:0044710,single-organism metabolic process|GO:0044699,single-organism process|GO:0055114,oxidation-reduction process	0	GO:0005488,binding|GO:0043169,cation binding|GO:0046914,transition metal ion binding|GO:0043167,ion binding|GO:0003824,catalytic activity|GO:0008270,zinc ion binding|GO:0046872,metal ion binding|GO:0016491,oxidoreductase activity	zma01100,Metabolic pathways|zma00940,Phenylpropanoid biosynthesis|zma01110,Biosynthesis of secondary metabolites
A0A1D6G2N5	Cytidyltransferase isoform 1 OS=Zea mays GN=ZEAMMB73_Zm00001d011632 PE=4 SV=1 - [A0A1D6G2N5_MAIZE]	12.62	3	2	2	3	0.868	0.807	0.835	1.208	1.087	1.137	206	23.3	5.34	0.731277	0.00143081	Zm.3383	GO:0009058,biosynthetic process|GO:0008152,metabolic process	0	GO:0003824,catalytic activity	zma01100,Metabolic pathways|zma00770,Pantothenate and CoA biosynthesis
B4FQR3	Aldose reductase OS=Zea mays GN=AR4 PE=2 SV=1 - [B4FQR3_MAIZE]	27.36	3	5	8	19	0.892	0.939	0.935	1.367	1.253	1.156	329	36.1	6.44	0.732505	0.00580771	AR4	GO:0008152,metabolic process|GO:0044710,single-organism metabolic process|GO:0044699,single-organism process|GO:0055114,oxidation-reduction process	0	GO:0003824,catalytic activity|GO:0016491,oxidoreductase activity	0
B6TNG9	Aminoacylase OS=Zea mays PE=2 SV=1 - [B6TNG9_MAIZE]	15.26	2	5	5	9	0.855	0.988	0.834	1.143	1.301	1.184	439	48.3	6.48	0.737937	0.00940335	Zm.77720	GO:0044238,primary metabolic process|GO:0044710,single-organism metabolic process|GO:0009987,cellular process|GO:1901564,organonitrogen compound metabolic process|GO:0006082,organic acid metabolic process|GO:0019538,protein metabolic process|GO:0044237,cellular metabolic process|GO:0006520,cellular amino acid metabolic process|GO:0019752,carboxylic acid metabolic process|GO:0043170,macromolecule …	GO:0005737,cytoplasm|GO:0044464,cell part|GO:0005623,cell|GO:0005622,intracellular|GO:0044424,intracellular part	GO:0004046,aminoacylase activity|GO:0016787,hydrolase activity|GO:0043169,cation binding|GO:0016810,hydrolase activity, acting on carbon-nitrogen (but not peptide) bonds|GO:0016811,hydrolase activity, acting on carbon-nitrogen (but not peptide) bonds, in linear amides|GO:0043167,ion binding|GO:0003824,catalytic activity|GO:0070011,peptidase activity, acting on L-amino acid peptides|GO:0005488,bin…	0
A0A1D6PTM4	Cytokinin-O-glucosyltransferase 1 OS=Zea mays GN=ZEAMMB73_Zm00001d049282 PE=4 SV=1 - [A0A1D6PTM4_MAIZE]	10.37	3	2	4	17	1.268	1.468	1.134	1.659	1.75	1.825	405	43.3	6.11	0.739269	0.0137099	Zm.85842	GO:0008152,metabolic process	0	GO:0016758,transferase activity, transferring hexosyl groups|GO:0016740,transferase activity|GO:0016757,transferase activity, transferring glycosyl groups|GO:0003824,catalytic activity	0
[truncated: 1,065 more rows]
