# Supplementary material for: Comparative proteomics combined with analyses of transgenic plants reveal ZmREM1.3 mediates maize resistance to southern corn rust
Source: Plant Biotechnol J. 2019 Apr 23;17(11):2153–68. doi: 10.1111/pbi.13129 (PMC6790363; doi:10.1111/pbi.13129)
Supplement: Supplementary file 11 — Table S4 Differentially accumulated proteins in the susceptible genotype. [file PBI-17-2153-s006.xlsx]

## Sheet: Sheet1
Table S4. Differentially accumulated proteins in the susceptible genotype.
Accession	Description	ΣCoverage	Σ# Proteins	Σ# Unique Peptides	Σ# Peptides	Σ# PSMs	A4: 9801SCR/ref	B4: 9801SCR/ref	C4: 9801SCR/ref	A4: 9801mock/ref	B4: 9801mock/ref	C4: 9801mock/ref	# AAs	MW [kDa]	calc. pI	Average 9801SCR/9801mock	T Test 9801SCR Vs 9801mock	Genename	Biological Process	Cell Component	Molecular Function	KEGG Pathways
Photosynthesis and energy metabolism
B6SQZ7	16kDa membrane protein OS=Zea mays PE=2 SV=1 - [B6SQZ7_MAIZE]	7.09	2	2	2	71	0.752	0.778	0.776	1.098	1.094	1.098	127	14.4	9.77	0.700924	2.54e-06	pco139896	GO:0019220,regulation of phosphate metabolic process|GO:0080090,regulation of primary metabolic process|GO:0019222,regulation of metabolic process|GO:0006470,protein dephosphorylation|GO:0044281,small molecule metabolic process|GO:0044283,small molecule biosynthetic process|GO:0015979,photosynthesis|GO:0071840,cellular component organization or biogenesis|GO:0044710,single-organism metabolic proc…	GO:0034357,photosynthetic membrane|GO:0043229,intracellular organelle|GO:0043227,membrane-bounded organelle|GO:0043226,organelle|GO:0031224,intrinsic component of membrane|GO:0009579,thylakoid|GO:0009536,plastid|GO:0016021,integral component of membrane|GO:0016020,membrane|GO:0044436,thylakoid part|GO:0005737,cytoplasm|GO:0032991,macromolecular complex|GO:0009507,chloroplast|GO:0043234,protein co…	0	zma00195,Photosynthesis
Q9ZTT0	6-phosphogluconate dehydrogenase isoenzyme B (Fragment) OS=Zea mays PE=2 SV=1 - [Q9ZTT0_MAIZE]	56.18	1	2	7	61	1.451	1.442	1.369	1.052	1.022	1.031	178	18.9	6	1.37244	0.000147537	Zm.506	GO:0006739,NADP metabolic process|GO:0006732,coenzyme metabolic process|GO:0006733,oxidoreduction coenzyme metabolic process|GO:0034641,cellular nitrogen compound metabolic process|GO:0006098,pentose-phosphate shunt|GO:0046496,nicotinamide nucleotide metabolic process|GO:0072524,pyridine-containing compound metabolic process|GO:0044699,single-organism process|GO:0006139,nucleobase-containing comp…	0	GO:0005488,binding|GO:0050662,coenzyme binding|GO:0050661,NADP binding|GO:0016614,oxidoreductase activity, acting on CH-OH group of donors|GO:0016616,oxidoreductase activity, acting on the CH-OH group of donors, NAD or NADP as acceptor|GO:0097159,organic cyclic compound binding|GO:0000166,nucleotide binding|GO:0036094,small molecule binding|GO:0003824,catalytic activity|GO:0048037,cofactor bindin…	zma00030,Pentose phosphate pathway|zma01100,Metabolic pathways|zma00480,Glutathione metabolism|zma01110,Biosynthesis of secondary metabolites|zma01200,Carbon metabolism
A0A1D6FA18	Alanine amino transferase8 OS=Zea mays GN=ZEAMMB73_Zm00001d007937 PE=4 SV=1 - [A0A1D6FA18_MAIZE]	46.35	26	9	19	132	1.107	1.149	1.071	1.441	1.476	1.525	479	53.5	8.41	0.748929	0.000352784	Zm.2941	GO:0009058,biosynthetic process|GO:0008152,metabolic process	0	GO:0043168,anion binding|GO:0097159,organic cyclic compound binding|GO:0043167,ion binding|GO:0003824,catalytic activity|GO:0048037,cofactor binding|GO:0030170,pyridoxal phosphate binding|GO:1901363,heterocyclic compound binding|GO:0005488,binding	zma01230,Biosynthesis of amino acids|zma01210,2-Oxocarboxylic acid metabolism|zma00710,Carbon fixation in photosynthetic organisms|zma01100,Metabolic pathways|zma01200,Carbon metabolism|zma00250,Alanine, aspartate and glutamate metabolism|zma00220,Arginine biosynthesis
B6SUD1	Alcohol dehydrogenase 2 OS=Zea mays GN=ZEAMMB73_Zm00001d049059 PE=2 SV=1 - [B6SUD1_MAIZE]	26.12	7	4	9	39	0.943	1.011	1.01	0.788	0.75	0.77	379	41	6.06	1.28351	0.000976891	ADH2	GO:0008152,metabolic process|GO:0044710,single-organism metabolic process|GO:0044699,single-organism process|GO:0055114,oxidation-reduction process	GO:0005737,cytoplasm|GO:0044464,cell part|GO:0005623,cell|GO:0005622,intracellular|GO:0044424,intracellular part	GO:0005488,binding|GO:0043169,cation binding|GO:0016614,oxidoreductase activity, acting on CH-OH group of donors|GO:0046914,transition metal ion binding|GO:0016616,oxidoreductase activity, acting on the CH-OH group of donors, NAD or NADP as acceptor|GO:0004022,alcohol dehydrogenase (NAD) activity|GO:0043167,ion binding|GO:0003824,catalytic activity|GO:0008270,zinc ion binding|GO:0046872,metal ion…	zma00592,alpha-Linolenic acid metabolism|zma00010,Glycolysis / Gluconeogenesis|zma00350,Tyrosine metabolism|zma01100,Metabolic pathways|zma00071,Fatty acid degradation|zma01110,Biosynthesis of secondary metabolites
B6SSU6	Fructose-bisphosphate aldolase OS=Zea mays GN=LOC100274515 PE=2 SV=1 - [B6SSU6_MAIZE]	76.18	5	20	21	641	0.874	0.871	0.834	1.072	1.061	1.05	361	38.2	6.61	0.810401	0.00015552	P08440	GO:0009185,ribonucleoside diphosphate metabolic process|GO:0006732,coenzyme metabolic process|GO:0009141,nucleoside triphosphate metabolic process|GO:0009144,purine nucleoside triphosphate metabolic process|GO:0019752,carboxylic acid metabolic process|GO:0044723,single-organism carbohydrate metabolic process|GO:0034641,cellular nitrogen compound metabolic process|GO:0006807,nitrogen compound meta…	GO:0005737,cytoplasm|GO:0044464,cell part|GO:0005623,cell|GO:0005622,intracellular|GO:0044424,intracellular part	GO:0016829,lyase activity|GO:0016830,carbon-carbon lyase activity|GO:0016832,aldehyde-lyase activity|GO:0003824,catalytic activity|GO:0004332,fructose-bisphosphate aldolase activity	zma01230,Biosynthesis of amino acids|zma00010,Glycolysis / Gluconeogenesis|zma00710,Carbon fixation in photosynthetic organisms|zma01100,Metabolic pathways|zma01110,Biosynthesis of secondary metabolites|zma01200,Carbon metabolism|zma00030,Pentose phosphate pathway|zma00051,Fructose and mannose metabolism
B4FMF7	Aldose 1-epimerase OS=Zea mays GN=ZEAMMB73_Zm00001d003434 PE=2 SV=1 - [B4FMF7_MAIZE]	27.82	3	6	6	10	1.369	1.262	1.328	1.005	1.083	1.012	363	38.5	8.81	1.27686	0.00199865	LOC100217298	GO:0044238,primary metabolic process|GO:0044710,single-organism metabolic process|GO:0005975,carbohydrate metabolic process|GO:0005996,monosaccharide metabolic process|GO:0019318,hexose metabolic process|GO:0071704,organic substance metabolic process|GO:0008152,metabolic process|GO:0044723,single-organism carbohydrate metabolic process|GO:0044699,single-organism process	0	GO:0016857,racemase and epimerase activity, acting on carbohydrates and derivatives|GO:0016854,racemase and epimerase activity|GO:0016853,isomerase activity|GO:0004034,aldose 1-epimerase activity|GO:0030246,carbohydrate binding|GO:0003824,catalytic activity|GO:0005488,binding	zma01100,Metabolic pathways|zma00010,Glycolysis / Gluconeogenesis|zma00052,Galactose metabolism|zma01110,Biosynthesis of secondary metabolites
P00835	ATP synthase epsilon chain, chloroplastic OS=Zea mays GN=atpE PE=3 SV=1 - [ATPE_MAIZE]	40.15	2	5	6	44	1.066	1.089	0.942	1.346	1.241	1.306	137	15.2	5.1	0.795611	0.00853161	atpE	GO:0009167,purine ribonucleoside monophosphate metabolic process|GO:0009165,nucleotide biosynthetic process|GO:0009163,nucleoside biosynthetic process|GO:0009161,ribonucleoside monophosphate metabolic process|GO:1901362,organic cyclic compound biosynthetic process|GO:0042451,purine nucleoside biosynthetic process|GO:0009168,purine ribonucleoside monophosphate biosynthetic process|GO:0044710,singl…	GO:0055035,plastid thylakoid membrane|GO:0034357,photosynthetic membrane|GO:0031976,plastid thylakoid|GO:0043229,intracellular organelle|GO:0009579,thylakoid|GO:0043227,membrane-bounded organelle|GO:0043226,organelle|GO:0009535,chloroplast thylakoid membrane|GO:0009534,chloroplast thylakoid|GO:0031984,organelle subcompartment|GO:0016020,membrane|GO:0044436,thylakoid part|GO:0044435,plastid part|G…	GO:0035639,purine ribonucleoside triphosphate binding|GO:0036442,hydrogen-exporting ATPase activity|GO:0005488,binding|GO:0016887,ATPase activity|GO:0043167,ion binding|GO:1901363,heterocyclic compound binding|GO:0032550,purine ribonucleoside binding|GO:0001882,nucleoside binding|GO:0043168,anion binding|GO:0042625,ATPase activity, coupled to transmembrane movement of ions|GO:0042626,ATPase activ…	zma01100,Metabolic pathways|zma00195,Photosynthesis|zma00190,Oxidative phosphorylation
P17344	ATP synthase subunit a, chloroplastic OS=Zea mays GN=atpI PE=3 SV=1 - [ATPI_MAIZE]	3.24	1	2	2	51	0.924	0.928	0.907	1.201	1.206	1.216	247	27.3	5.47	0.761242	3.17e-06	atpI	GO:0009167,purine ribonucleoside monophosphate metabolic process|GO:0009165,nucleotide biosynthetic process|GO:0009163,nucleoside biosynthetic process|GO:0009161,ribonucleoside monophosphate metabolic process|GO:1901362,organic cyclic compound biosynthetic process|GO:0042451,purine nucleoside biosynthetic process|GO:0009168,purine ribonucleoside monophosphate biosynthetic process|GO:0044710,singl…	GO:0055035,plastid thylakoid membrane|GO:0034357,photosynthetic membrane|GO:0031976,plastid thylakoid|GO:0043229,intracellular organelle|GO:0071944,cell periphery|GO:0005622,intracellular|GO:0043227,membrane-bounded organelle|GO:0043226,organelle|GO:0031224,intrinsic component of membrane|GO:0009535,chloroplast thylakoid membrane|GO:0009534,chloroplast thylakoid|GO:0045263,proton-transporting ATP…	GO:0016887,ATPase activity|GO:0042625,ATPase activity, coupled to transmembrane movement of ions|GO:0042626,ATPase activity, coupled to transmembrane movement of substances|GO:0016820,hydrolase activity, acting on acid anhydrides, catalyzing transmembrane movement of substances|GO:0046933,proton-transporting ATP synthase activity, rotational mechanism|GO:0015077,monovalent inorganic cation transm…	zma01100,Metabolic pathways|zma00195,Photosynthesis|zma00190,Oxidative phosphorylation
P0C1M0	ATP synthase subunit gamma, chloroplastic OS=Zea mays PE=1 SV=1 - [ATPG_MAIZE]	39.28	4	15	15	309	0.867	0.901	0.913	1.264	1.216	1.235	359	39.8	8.19	0.721862	6.32e-05	P0C1M0	GO:0009167,purine ribonucleoside monophosphate metabolic process|GO:0009165,nucleotide biosynthetic process|GO:0009163,nucleoside biosynthetic process|GO:0009161,ribonucleoside monophosphate metabolic process|GO:1901362,organic cyclic compound biosynthetic process|GO:0042451,purine nucleoside biosynthetic process|GO:0009168,purine ribonucleoside monophosphate biosynthetic process|GO:0044710,singl…	GO:0055035,plastid thylakoid membrane|GO:0034357,photosynthetic membrane|GO:0031976,plastid thylakoid|GO:0043229,intracellular organelle|GO:0009579,thylakoid|GO:0043227,membrane-bounded organelle|GO:0043226,organelle|GO:0009535,chloroplast thylakoid membrane|GO:0009534,chloroplast thylakoid|GO:0031984,organelle subcompartment|GO:0016020,membrane|GO:0044436,thylakoid part|GO:0044435,plastid part|G…	GO:0036442,hydrogen-exporting ATPase activity|GO:0016887,ATPase activity|GO:0042625,ATPase activity, coupled to transmembrane movement of ions|GO:0042626,ATPase activity, coupled to transmembrane movement of substances|GO:0016820,hydrolase activity, acting on acid anhydrides, catalyzing transmembrane movement of substances|GO:0046933,proton-transporting ATP synthase activity, rotational mechanism…	zma01100,Metabolic pathways|zma00195,Photosynthesis|zma00190,Oxidative phosphorylation
A0A1D6H9Z1	Beta-fructofuranosidase, cell wall isozyme OS=Zea mays GN=ZEAMMB73_Zm00001d016708 PE=3 SV=1 - [A0A1D6H9Z1_MAIZE]	11.41	8	6	6	17	1.051	1.158	1.084	0.893	0.912	0.901	587	64.8	7.62	1.21657	0.00370065	P49174	GO:0044238,primary metabolic process|GO:0005975,carbohydrate metabolic process|GO:0008152,metabolic process|GO:0071704,organic substance metabolic process	GO:0005618,cell wall|GO:0044464,cell part|GO:0071944,cell periphery|GO:0005623,cell|GO:0030312,external encapsulating structure|GO:0005576,extracellular region	GO:0015926,glucosidase activity|GO:0016787,hydrolase activity|GO:0004575,sucrose alpha-glucosidase activity|GO:0016798,hydrolase activity, acting on glycosyl bonds|GO:0090599,alpha-glucosidase activity|GO:0003824,catalytic activity|GO:0004564,beta-fructofuranosidase activity|GO:0004553,hydrolase activity, hydrolyzing O-glycosyl compounds	zma01100,Metabolic pathways|zma00052,Galactose metabolism|zma00500,Starch and sucrose metabolism
B4F8L7	Glyceraldehyde-3-phosphate dehydrogenase OS=Zea mays GN=Zm.6988 PE=2 SV=1 - [B4F8L7_MAIZE]	65.26	3	13	25	1711	0.905	0.922	0.915	1.144	1.143	1.143	449	47.2	6.39	0.79953	1.04e-06	Zm.6988	GO:0044238,primary metabolic process|GO:0044710,single-organism metabolic process|GO:0005975,carbohydrate metabolic process|GO:0005996,monosaccharide metabolic process|GO:0019318,hexose metabolic process|GO:0071704,organic substance metabolic process|GO:0044699,single-organism process|GO:0008152,metabolic process|GO:0044723,single-organism carbohydrate metabolic process|GO:0006006,glucose metabol…	0	GO:0050662,coenzyme binding|GO:0050661,NADP binding|GO:0051287,NAD binding|GO:0016620,oxidoreductase activity, acting on the aldehyde or oxo group of donors, NAD or NADP as acceptor|GO:0000166,nucleotide binding|GO:0036094,small molecule binding|GO:0003824,catalytic activity|GO:0016903,oxidoreductase activity, acting on the aldehyde or oxo group of donors|GO:0048037,cofactor binding|GO:0005488,bi…	zma01200,Carbon metabolism|zma01100,Metabolic pathways|zma00710,Carbon fixation in photosynthetic organisms
O24561	Chlorophyll a/b-binding protein CP29 OS=Zea mays GN=Lhcb4*1 PE=2 SV=1 - [O24561_MAIZE]	38.49	3	4	12	1034	0.852	0.849	0.849	1.097	1.102	1.11	291	31.4	5.5	0.770794	3.14e-07	Lhcb4*1	GO:0044267,cellular protein metabolic process|GO:0044260,cellular macromolecule metabolic process|GO:0044238,primary metabolic process|GO:0019538,protein metabolic process|GO:0044237,cellular metabolic process|GO:0019684,photosynthesis, light reaction|GO:0009987,cellular process|GO:0006464,cellular protein modification process|GO:0015979,photosynthesis|GO:0071704,organic substance metabolic proce…	GO:0034357,photosynthetic membrane|GO:0043229,intracellular organelle|GO:0043227,membrane-bounded organelle|GO:0043226,organelle|GO:0031224,intrinsic component of membrane|GO:0005737,cytoplasm|GO:0009536,plastid|GO:0016021,integral component of membrane|GO:0016020,membrane|GO:0044436,thylakoid part|GO:0009507,chloroplast|GO:0009579,thylakoid|GO:0032991,macromolecular complex|GO:0009523,photosyste…	GO:0043169,cation binding|GO:0016168,chlorophyll binding|GO:0046906,tetrapyrrole binding|GO:0097159,organic cyclic compound binding|GO:0043167,ion binding|GO:0005488,binding|GO:0046872,metal ion binding|GO:1901363,heterocyclic compound binding	zma00196,Photosynthesis - antenna proteins|zma01100,Metabolic pathways
P27497	Chlorophyll a-b binding protein M9, chloroplastic OS=Zea mays GN=CAB-M9 PE=2 SV=1 - [CB29_MAIZE]	57.36	2	2	7	1020	0.825	0.814	0.85	1.041	1.076	1.054	265	28	5.26	0.784838	0.000101515	CAB-M9	GO:0044267,cellular protein metabolic process|GO:0044260,cellular macromolecule metabolic process|GO:0044238,primary metabolic process|GO:0019538,protein metabolic process|GO:0044237,cellular metabolic process|GO:0019684,photosynthesis, light reaction|GO:0009987,cellular process|GO:0006464,cellular protein modification process|GO:0015979,photosynthesis|GO:0071704,organic substance metabolic proce…	GO:0055035,plastid thylakoid membrane|GO:0034357,photosynthetic membrane|GO:0031976,plastid thylakoid|GO:0043229,intracellular organelle|GO:0005622,intracellular|GO:0043227,membrane-bounded organelle|GO:0043226,organelle|GO:0031224,intrinsic component of membrane|GO:0009535,chloroplast thylakoid membrane|GO:0009534,chloroplast thylakoid|GO:0031984,organelle subcompartment|GO:0016021,integral comp…	GO:0043169,cation binding|GO:0016168,chlorophyll binding|GO:0046906,tetrapyrrole binding|GO:0097159,organic cyclic compound binding|GO:0043167,ion binding|GO:0005488,binding|GO:0046872,metal ion binding|GO:1901363,heterocyclic compound binding	zma00196,Photosynthesis - antenna proteins|zma01100,Metabolic pathways
B4FV94	Chlorophyll a-b binding protein 4 OS=Zea mays GN=gpm571 PE=2 SV=1 - [B4FV94_MAIZE]	48.58	3	2	9	445	0.626	0.712	0.75	1.068	1.086	1.079	247	26.9	7.12	0.645524	0.000511742	ZEAMMB73_290736	GO:0044267,cellular protein metabolic process|GO:0044260,cellular macromolecule metabolic process|GO:0044238,primary metabolic process|GO:0019538,protein metabolic process|GO:0044237,cellular metabolic process|GO:0019684,photosynthesis, light reaction|GO:0009987,cellular process|GO:0006464,cellular protein modification process|GO:0015979,photosynthesis|GO:0071704,organic substance metabolic proce…	GO:0034357,photosynthetic membrane|GO:0043229,intracellular organelle|GO:0043227,membrane-bounded organelle|GO:0043226,organelle|GO:0031224,intrinsic component of membrane|GO:0005737,cytoplasm|GO:0009536,plastid|GO:0016021,integral component of membrane|GO:0016020,membrane|GO:0044436,thylakoid part|GO:0009507,chloroplast|GO:0009579,thylakoid|GO:0009523,photosystem II|GO:0043234,protein complex|GO…	GO:0016168,chlorophyll binding|GO:0046906,tetrapyrrole binding|GO:0097159,organic cyclic compound binding|GO:0005488,binding|GO:1901363,heterocyclic compound binding	zma00196,Photosynthesis - antenna proteins
B4FVT3	Chlorophyll a-b binding protein, chloroplastic OS=Zea mays PE=2 SV=1 - [B4FVT3_MAIZE]	15.61	2	3	3	30	0.789	0.733	0.746	1.036	0.996	1.008	269	28.9	7.33	0.746226	0.00023737	ZEAMMB73_290736	GO:0044267,cellular protein metabolic process|GO:0044260,cellular macromolecule metabolic process|GO:0044238,primary metabolic process|GO:0019538,protein metabolic process|GO:0044237,cellular metabolic process|GO:0019684,photosynthesis, light reaction|GO:0009987,cellular process|GO:0006464,cellular protein modification process|GO:0015979,photosynthesis|GO:0071704,organic substance metabolic proce…	GO:0034357,photosynthetic membrane|GO:0043229,intracellular organelle|GO:0043227,membrane-bounded organelle|GO:0043226,organelle|GO:0031224,intrinsic component of membrane|GO:0005737,cytoplasm|GO:0009536,plastid|GO:0016021,integral component of membrane|GO:0016020,membrane|GO:0044436,thylakoid part|GO:0009507,chloroplast|GO:0009579,thylakoid|GO:0009523,photosystem II|GO:0043234,protein complex|GO…	GO:0016168,chlorophyll binding|GO:0046906,tetrapyrrole binding|GO:0097159,organic cyclic compound binding|GO:0005488,binding|GO:1901363,heterocyclic compound binding	zma00196,Photosynthesis - antenna proteins
B4FZL4	Chlorophyll a-b binding protein 6A OS=Zea mays GN=LOC100283212 PE=2 SV=1 - [B4FZL4_MAIZE]	16.87	2	3	7	87	0.742	0.667	0.62	1.027	0.95	0.944	249	26.6	6.79	0.69487	0.00258112	LOC100283212	GO:0044267,cellular protein metabolic process|GO:0044260,cellular macromolecule metabolic process|GO:0044238,primary metabolic process|GO:0019538,protein metabolic process|GO:0044237,cellular metabolic process|GO:0019684,photosynthesis, light reaction|GO:0009987,cellular process|GO:0006464,cellular protein modification process|GO:0015979,photosynthesis|GO:0071704,organic substance metabolic proce…	GO:0034357,photosynthetic membrane|GO:0043229,intracellular organelle|GO:0043227,membrane-bounded organelle|GO:0043226,organelle|GO:0031224,intrinsic component of membrane|GO:0005737,cytoplasm|GO:0009536,plastid|GO:0016021,integral component of membrane|GO:0016020,membrane|GO:0044436,thylakoid part|GO:0009507,chloroplast|GO:0009579,thylakoid|GO:0032991,macromolecular complex|GO:0009523,photosyste…	GO:0043169,cation binding|GO:0016168,chlorophyll binding|GO:0046906,tetrapyrrole binding|GO:0097159,organic cyclic compound binding|GO:0043167,ion binding|GO:0005488,binding|GO:0046872,metal ion binding|GO:1901363,heterocyclic compound binding	zma00196,Photosynthesis - antenna proteins
C0P9F5	Chlorophyll a-b binding protein, chloroplastic OS=Zea mays PE=2 SV=1 - [C0P9F5_MAIZE]	21.43	3	3	7	142	0.785	0.788	0.836	1.14	1.128	1.098	196	21.4	5.81	0.715604	0.00010172	LOC100283212	GO:0044267,cellular protein metabolic process|GO:0044260,cellular macromolecule metabolic process|GO:0044238,primary metabolic process|GO:0019538,protein metabolic process|GO:0044237,cellular metabolic process|GO:0019684,photosynthesis, light reaction|GO:0009987,cellular process|GO:0006464,cellular protein modification process|GO:0015979,photosynthesis|GO:0071704,organic substance metabolic proce…	GO:0034357,photosynthetic membrane|GO:0043229,intracellular organelle|GO:0043227,membrane-bounded organelle|GO:0043226,organelle|GO:0031224,intrinsic component of membrane|GO:0005737,cytoplasm|GO:0009536,plastid|GO:0016021,integral component of membrane|GO:0016020,membrane|GO:0044436,thylakoid part|GO:0009507,chloroplast|GO:0009579,thylakoid|GO:0032991,macromolecular complex|GO:0009523,photosyste…	GO:0043169,cation binding|GO:0016168,chlorophyll binding|GO:0046906,tetrapyrrole binding|GO:0097159,organic cyclic compound binding|GO:0043167,ion binding|GO:0005488,binding|GO:0046872,metal ion binding|GO:1901363,heterocyclic compound binding	zma00196,Photosynthesis - antenna proteins
B6SUC4	Chlorophyll a-b binding protein 8 OS=Zea mays GN=LOC100282214 PE=2 SV=1 - [B6SUC4_MAIZE]	53.93	2	11	11	773	0.869	0.88	0.853	1.063	1.066	1.07	267	29	8.97	0.813408	1.54e-05	LOC100282214	GO:0019752,carboxylic acid metabolic process|GO:0044249,cellular biosynthetic process|GO:0006807,nitrogen compound metabolic process|GO:0044281,small molecule metabolic process|GO:0044283,small molecule biosynthetic process|GO:1901576,organic substance biosynthetic process|GO:0009069,serine family amino acid metabolic process|GO:0015979,photosynthesis|GO:0044699,single-organism process|GO:0044267…	GO:0055035,plastid thylakoid membrane|GO:0034357,photosynthetic membrane|GO:0031976,plastid thylakoid|GO:0043229,intracellular organelle|GO:0005622,intracellular|GO:0043227,membrane-bounded organelle|GO:0043226,organelle|GO:0031224,intrinsic component of membrane|GO:0009535,chloroplast thylakoid membrane|GO:0009534,chloroplast thylakoid|GO:0031984,organelle subcompartment|GO:0009532,plastid strom…	GO:0043169,cation binding|GO:0016168,chlorophyll binding|GO:0046906,tetrapyrrole binding|GO:0097159,organic cyclic compound binding|GO:0043167,ion binding|GO:0005488,binding|GO:0046872,metal ion binding|GO:1901363,heterocyclic compound binding	zma00196,Photosynthesis - antenna proteins
B6TKL9	Chlorophyll a-b binding protein OS=Zea mays GN=LOC100192053 PE=2 SV=1 - [B6TKL9_MAIZE]	28.46	4	2	4	337	0.719	0.662	0.78	1.108	1.095	1.129	260	28.2	6.34	0.648915	0.000389323	LOC100191715	GO:0044267,cellular protein metabolic process|GO:0044260,cellular macromolecule metabolic process|GO:0044238,primary metabolic process|GO:0019538,protein metabolic process|GO:0044237,cellular metabolic process|GO:0019684,photosynthesis, light reaction|GO:0009987,cellular process|GO:0006464,cellular protein modification process|GO:0015979,photosynthesis|GO:0071704,organic substance metabolic proce…	GO:0034357,photosynthetic membrane|GO:0043229,intracellular organelle|GO:0043227,membrane-bounded organelle|GO:0043226,organelle|GO:0031224,intrinsic component of membrane|GO:0005737,cytoplasm|GO:0009536,plastid|GO:0016021,integral component of membrane|GO:0016020,membrane|GO:0044436,thylakoid part|GO:0009507,chloroplast|GO:0009579,thylakoid|GO:0032991,macromolecular complex|GO:0009523,photosyste…	GO:0043169,cation binding|GO:0016168,chlorophyll binding|GO:0046906,tetrapyrrole binding|GO:0097159,organic cyclic compound binding|GO:0043167,ion binding|GO:0005488,binding|GO:0046872,metal ion binding|GO:1901363,heterocyclic compound binding	zma00196,Photosynthesis - antenna proteins
B6SZT9	Chlorophyll a-b binding protein OS=Zea mays GN=LOC100281879 PE=2 SV=1 - [B6SZT9_MAIZE]	31.54	4	2	6	1238	0.837	0.827	0.852	1.045	1.031	1.034	260	27.8	5.41	0.809037	2.08e-05	LOC100281879	GO:0044267,cellular protein metabolic process|GO:0044260,cellular macromolecule metabolic process|GO:0044238,primary metabolic process|GO:0019538,protein metabolic process|GO:0044237,cellular metabolic process|GO:0019684,photosynthesis, light reaction|GO:0009987,cellular process|GO:0006464,cellular protein modification process|GO:0015979,photosynthesis|GO:0071704,organic substance metabolic proce…	GO:0034357,photosynthetic membrane|GO:0043229,intracellular organelle|GO:0043227,membrane-bounded organelle|GO:0043226,organelle|GO:0031224,intrinsic component of membrane|GO:0005737,cytoplasm|GO:0009536,plastid|GO:0016021,integral component of membrane|GO:0016020,membrane|GO:0044436,thylakoid part|GO:0009507,chloroplast|GO:0009579,thylakoid|GO:0032991,macromolecular complex|GO:0009523,photosyste…	GO:0043169,cation binding|GO:0016168,chlorophyll binding|GO:0046906,tetrapyrrole binding|GO:0097159,organic cyclic compound binding|GO:0043167,ion binding|GO:0005488,binding|GO:0046872,metal ion binding|GO:1901363,heterocyclic compound binding	zma00196,Photosynthesis - antenna proteins|zma01100,Metabolic pathways
B4FXB0	Chlorophyll a-b binding protein, chloroplastic OS=Zea mays GN=ZEAMMB73_Zm00001d001857 PE=2 SV=1 - [B4FXB0_MAIZE]	41.11	4	6	8	195	0.944	0.949	0.929	1.132	1.12	1.139	253	27.1	8.31	0.832291	2.04e-05	LOC100273752	GO:0044267,cellular protein metabolic process|GO:0044260,cellular macromolecule metabolic process|GO:0044238,primary metabolic process|GO:0019538,protein metabolic process|GO:0044237,cellular metabolic process|GO:0019684,photosynthesis, light reaction|GO:0009987,cellular process|GO:0006464,cellular protein modification process|GO:0015979,photosynthesis|GO:0071704,organic substance metabolic proce…	GO:0034357,photosynthetic membrane|GO:0043229,intracellular organelle|GO:0043227,membrane-bounded organelle|GO:0043226,organelle|GO:0031224,intrinsic component of membrane|GO:0005737,cytoplasm|GO:0009536,plastid|GO:0016021,integral component of membrane|GO:0016020,membrane|GO:0044436,thylakoid part|GO:0009507,chloroplast|GO:0009579,thylakoid|GO:0009523,photosystem II|GO:0043234,protein complex|GO…	GO:0016168,chlorophyll binding|GO:0046906,tetrapyrrole binding|GO:0097159,organic cyclic compound binding|GO:0005488,binding|GO:1901363,heterocyclic compound binding	zma00196,Photosynthesis - antenna proteins|zma01100,Metabolic pathways
A0A1D6I1H7	Chlorophyll a-b binding protein, chloroplastic OS=Zea mays GN=ZEAMMB73_Zm00001d020002 PE=3 SV=1 - [A0A1D6I1H7_MAIZE]	15.24	3	3	3	13	0.883	0.836	0.937	1.057	1.134	1.112	315	34.6	8.25	0.80427	0.00435002	si486069e02	GO:0015994,chlorophyll metabolic process|GO:0044237,cellular metabolic process|GO:0046173,polyol biosynthetic process|GO:0019751,polyol metabolic process|GO:0006778,porphyrin-containing compound metabolic process|GO:0044248,cellular catabolic process|GO:0034641,cellular nitrogen compound metabolic process|GO:0006807,nitrogen compound metabolic process|GO:0044281,small molecule metabolic process|G…	GO:0034357,photosynthetic membrane|GO:0043229,intracellular organelle|GO:0043227,membrane-bounded organelle|GO:0043226,organelle|GO:0031224,intrinsic component of membrane|GO:0005737,cytoplasm|GO:0009536,plastid|GO:0016021,integral component of membrane|GO:0016020,membrane|GO:0044436,thylakoid part|GO:0009507,chloroplast|GO:0009579,thylakoid|GO:0032991,macromolecular complex|GO:0009523,photosyste…	GO:0043169,cation binding|GO:0016168,chlorophyll binding|GO:0046906,tetrapyrrole binding|GO:0097159,organic cyclic compound binding|GO:0043167,ion binding|GO:0005488,binding|GO:0046872,metal ion binding|GO:1901363,heterocyclic compound binding	zma00196,Photosynthesis - antenna proteins
B6T037	Chlorophyll a-b binding protein, chloroplastic OS=Zea mays PE=2 SV=1 - [B6T037_MAIZE]	46.31	7	8	10	423	0.787	0.749	0.763	1.049	1.076	1.065	244	26.3	8.31	0.720975	2.67e-05	Zm.41417	GO:0044267,cellular protein metabolic process|GO:0044260,cellular macromolecule metabolic process|GO:0044238,primary metabolic process|GO:0019538,protein metabolic process|GO:0044237,cellular metabolic process|GO:0019684,photosynthesis, light reaction|GO:0009987,cellular process|GO:0006464,cellular protein modification process|GO:0015979,photosynthesis|GO:0071704,organic substance metabolic proce…	GO:0034357,photosynthetic membrane|GO:0043229,intracellular organelle|GO:0043227,membrane-bounded organelle|GO:0043226,organelle|GO:0031224,intrinsic component of membrane|GO:0005737,cytoplasm|GO:0009536,plastid|GO:0016021,integral component of membrane|GO:0016020,membrane|GO:0044436,thylakoid part|GO:0009507,chloroplast|GO:0009579,thylakoid|GO:0009523,photosystem II|GO:0043234,protein complex|GO…	GO:0016168,chlorophyll binding|GO:0046906,tetrapyrrole binding|GO:0097159,organic cyclic compound binding|GO:0005488,binding|GO:1901363,heterocyclic compound binding	zma00196,Photosynthesis - antenna proteins|zma01100,Metabolic pathways
C0P7H4	Chlorophyll a-b binding protein, chloroplastic OS=Zea mays PE=2 SV=1 - [C0P7H4_MAIZE]	50.31	1	2	5	668	0.897	0.96	0.896	1.147	1.11	1.119	159	16.7	4.88	0.815352	0.000956014	Lhcb5-1	GO:0051049,regulation of transport|GO:0044281,small molecule metabolic process|GO:0044283,small molecule biosynthetic process|GO:0015979,photosynthesis|GO:1901360,organic cyclic compound metabolic process|GO:0044710,single-organism metabolic process|GO:0044711,single-organism biosynthetic process|GO:0010033,response to organic substance|GO:0006364,rRNA processing|GO:0034470,ncRNA processing|GO:00…	GO:0055035,plastid thylakoid membrane|GO:0034357,photosynthetic membrane|GO:0031976,plastid thylakoid|GO:0043229,intracellular organelle|GO:0009517,PSII associated light-harvesting complex II|GO:0030076,light-harvesting complex|GO:0005622,intracellular|GO:0043227,membrane-bounded organelle|GO:0043226,organelle|GO:0031224,intrinsic component of membrane|GO:0009535,chloroplast thylakoid membrane|GO…	GO:0043169,cation binding|GO:0016168,chlorophyll binding|GO:0046906,tetrapyrrole binding|GO:0097159,organic cyclic compound binding|GO:0043167,ion binding|GO:0005488,binding|GO:0046872,metal ion binding|GO:1901363,heterocyclic compound binding	zma00196,Photosynthesis - antenna proteins|zma01100,Metabolic pathways
B4G143	Chlorophyll a-b binding protein 2 OS=Zea mays GN=Zm.92271 PE=2 SV=1 - [B4G143_MAIZE]	36.74	3	1	5	810	0.65	0.648	0.701	0.993	1.005	0.999	264	28	5.66	0.667138	4.65226e-05	Zm.92271	GO:0044267,cellular protein metabolic process|GO:0044260,cellular macromolecule metabolic process|GO:0044238,primary metabolic process|GO:0019538,protein metabolic process|GO:0044237,cellular metabolic process|GO:0019684,photosynthesis, light reaction|GO:0009987,cellular process|GO:0006464,cellular protein modification process|GO:0015979,photosynthesis|GO:0071704,organic substance metabolic proce…	GO:0034357,photosynthetic membrane|GO:0043229,intracellular organelle|GO:0043227,membrane-bounded organelle|GO:0043226,organelle|GO:0031224,intrinsic component of membrane|GO:0005737,cytoplasm|GO:0009536,plastid|GO:0016021,integral component of membrane|GO:0016020,membrane|GO:0044436,thylakoid part|GO:0009507,chloroplast|GO:0009579,thylakoid|GO:0032991,macromolecular complex|GO:0009523,photosyste…	GO:0043169,cation binding|GO:0016168,chlorophyll binding|GO:0046906,tetrapyrrole binding|GO:0097159,organic cyclic compound binding|GO:0043167,ion binding|GO:0005488,binding|GO:0046872,metal ion binding|GO:1901363,heterocyclic compound binding	zma00196,Photosynthesis - antenna proteins|zma01100,Metabolic pathways
B4FQ80	Chlorophyll a-b binding protein 2 OS=Zea mays PE=2 SV=1 - [B4FQ80_MAIZE]	57.14	4	1	7	1080	0.784	0.727	0.753	1.053	1.04	1.049	266	28.1	5.26	0.72046	6.70175e-05	CAB-M9	GO:0044267,cellular protein metabolic process|GO:0044260,cellular macromolecule metabolic process|GO:0044238,primary metabolic process|GO:0019538,protein metabolic process|GO:0044237,cellular metabolic process|GO:0019684,photosynthesis, light reaction|GO:0009987,cellular process|GO:0006464,cellular protein modification process|GO:0015979,photosynthesis|GO:0071704,organic substance metabolic proce…	GO:0055035,plastid thylakoid membrane|GO:0034357,photosynthetic membrane|GO:0031976,plastid thylakoid|GO:0043229,intracellular organelle|GO:0005622,intracellular|GO:0043227,membrane-bounded organelle|GO:0043226,organelle|GO:0031224,intrinsic component of membrane|GO:0009535,chloroplast thylakoid membrane|GO:0009534,chloroplast thylakoid|GO:0031984,organelle subcompartment|GO:0016021,integral comp…	GO:0043169,cation binding|GO:0016168,chlorophyll binding|GO:0046906,tetrapyrrole binding|GO:0097159,organic cyclic compound binding|GO:0043167,ion binding|GO:0005488,binding|GO:0046872,metal ion binding|GO:1901363,heterocyclic compound binding	zma00196,Photosynthesis - antenna proteins|zma01100,Metabolic pathways
K7TWD9	Chlorophyll a-b binding protein 4 OS=Zea mays GN=ZEAMMB73_290736 PE=4 SV=1 - [K7TWD9_MAIZE]	49.18	2	1	9	440	0.749	0.759	0.794	1.105	1.065	1.078	244	26.6	6.8	0.708806	6.26216e-05	ZEAMMB73_290736	GO:0044267,cellular protein metabolic process|GO:0044260,cellular macromolecule metabolic process|GO:0044238,primary metabolic process|GO:0019538,protein metabolic process|GO:0044237,cellular metabolic process|GO:0019684,photosynthesis, light reaction|GO:0009987,cellular process|GO:0006464,cellular protein modification process|GO:0015979,photosynthesis|GO:0071704,organic substance metabolic proce…	GO:0034357,photosynthetic membrane|GO:0043229,intracellular organelle|GO:0043227,membrane-bounded organelle|GO:0043226,organelle|GO:0031224,intrinsic component of membrane|GO:0005737,cytoplasm|GO:0009536,plastid|GO:0016021,integral component of membrane|GO:0016020,membrane|GO:0044436,thylakoid part|GO:0009507,chloroplast|GO:0009579,thylakoid|GO:0009523,photosystem II|GO:0043234,protein complex|GO…	GO:0016168,chlorophyll binding|GO:0046906,tetrapyrrole binding|GO:0097159,organic cyclic compound binding|GO:0005488,binding|GO:1901363,heterocyclic compound binding	zma00196,Photosynthesis - antenna proteins
A0A1D6KWI5	Chlorophyll a-b binding protein, chloroplastic OS=Zea mays GN=ZEAMMB73_Zm00001d033132 PE=3 SV=1 - [A0A1D6KWI5_MAIZE]	35.63	2	1	4	829	1.44	1.448	1.522	0.732	0.759	0.679	160	16.9	4.88	2.03281	2.89635e-05	LOC100281879	GO:0044267,cellular protein metabolic process|GO:0044260,cellular macromolecule metabolic process|GO:0044238,primary metabolic process|GO:0019538,protein metabolic process|GO:0044237,cellular metabolic process|GO:0019684,photosynthesis, light reaction|GO:0009987,cellular process|GO:0006464,cellular protein modification process|GO:0015979,photosynthesis|GO:0071704,organic substance metabolic proce…	GO:0034357,photosynthetic membrane|GO:0043229,intracellular organelle|GO:0043227,membrane-bounded organelle|GO:0043226,organelle|GO:0031224,intrinsic component of membrane|GO:0005737,cytoplasm|GO:0009536,plastid|GO:0016021,integral component of membrane|GO:0016020,membrane|GO:0044436,thylakoid part|GO:0009507,chloroplast|GO:0009579,thylakoid|GO:0032991,macromolecular complex|GO:0009523,photosyste…	GO:0043169,cation binding|GO:0016168,chlorophyll binding|GO:0046906,tetrapyrrole binding|GO:0097159,organic cyclic compound binding|GO:0043167,ion binding|GO:0005488,binding|GO:0046872,metal ion binding|GO:1901363,heterocyclic compound binding	zma00196,Photosynthesis - antenna proteins|zma01100,Metabolic pathways
B4FS02	Chlorophyll a-b binding protein, chloroplastic OS=Zea mays PE=2 SV=1 - [B4FS02_MAIZE]	71.14	1	1	8	299	1.23	1.176	1.187	0.789	0.825	0.766	149	16.6	6.37	1.5095	6.91908e-05	ZEAMMB73_290736	GO:0044267,cellular protein metabolic process|GO:0044260,cellular macromolecule metabolic process|GO:0044238,primary metabolic process|GO:0019538,protein metabolic process|GO:0044237,cellular metabolic process|GO:0019684,photosynthesis, light reaction|GO:0009987,cellular process|GO:0006464,cellular protein modification process|GO:0015979,photosynthesis|GO:0071704,organic substance metabolic proce…	GO:0034357,photosynthetic membrane|GO:0043229,intracellular organelle|GO:0043227,membrane-bounded organelle|GO:0043226,organelle|GO:0031224,intrinsic component of membrane|GO:0005737,cytoplasm|GO:0009536,plastid|GO:0016021,integral component of membrane|GO:0016020,membrane|GO:0044436,thylakoid part|GO:0009507,chloroplast|GO:0009579,thylakoid|GO:0009523,photosystem II|GO:0043234,protein complex|GO…	GO:0016168,chlorophyll binding|GO:0046906,tetrapyrrole binding|GO:0097159,organic cyclic compound binding|GO:0005488,binding|GO:1901363,heterocyclic compound binding	zma00196,Photosynthesis - antenna proteins
B7ZWY9	Citrate synthase OS=Zea mays GN=ZEAMMB73_Zm00001d015856 PE=2 SV=1 - [B7ZWY9_MAIZE]	42.8	13	2	16	95	1.372	1.496	1.331	1.094	1.077	1.037	472	52.4	7.87	1.30909	0.0032519	cts1	GO:0044238,primary metabolic process|GO:0044710,single-organism metabolic process|GO:0015980,energy derivation by oxidation of organic compounds|GO:0006082,organic acid metabolic process|GO:0044699,single-organism process|GO:0009987,cellular process|GO:0044763,single-organism cellular process|GO:0019752,carboxylic acid metabolic process|GO:0071704,organic substance metabolic process|GO:0006099,tr…	0	GO:0046912,transferase activity, transferring acyl groups, acyl groups converted into alkyl on transfer|GO:0004108,citrate (Si)-synthase activity|GO:0036440,citrate synthase activity|GO:0003824,catalytic activity|GO:0016740,transferase activity|GO:0016746,transferase activity, transferring acyl groups	zma01230,Biosynthesis of amino acids|zma00020,Citrate cycle (TCA cycle)|zma01210,2-Oxocarboxylic acid metabolism|zma01100,Metabolic pathways|zma00630,Glyoxylate and dicarboxylate metabolism|zma01110,Biosynthesis of secondary metabolites|zma01200,Carbon metabolism
P69388	Cytochrome b559 subunit alpha OS=Zea mays GN=psbE PE=3 SV=2 - [PSBE_MAIZE]	45.78	1	5	5	287	0.726	0.723	0.716	1.019	1.029	1.026	83	9.4	4.78	0.704183	2.28e-07	psbE	GO:0044710,single-organism metabolic process|GO:0019684,photosynthesis, light reaction|GO:0009987,cellular process|GO:0044237,cellular metabolic process|GO:0022900,electron transport chain|GO:0044763,single-organism cellular process|GO:0055114,oxidation-reduction process|GO:0008152,metabolic process|GO:0006091,generation of precursor metabolites and energy|GO:0015979,photosynthesis|GO:0044699,sin…	GO:0055035,plastid thylakoid membrane|GO:0034357,photosynthetic membrane|GO:0031976,plastid thylakoid|GO:0043229,intracellular organelle|GO:0005622,intracellular|GO:0043227,membrane-bounded organelle|GO:0043226,organelle|GO:0031224,intrinsic component of membrane|GO:0009535,chloroplast thylakoid membrane|GO:0009534,chloroplast thylakoid|GO:0031984,organelle subcompartment|GO:0016021,integral comp…	GO:0043169,cation binding|GO:0020037,heme binding|GO:0046914,transition metal ion binding|GO:0046906,tetrapyrrole binding|GO:0097159,organic cyclic compound binding|GO:0043167,ion binding|GO:0005488,binding|GO:0005506,iron ion binding|GO:0046872,metal ion binding|GO:1901363,heterocyclic compound binding|GO:0009055,electron carrier activity	zma01100,Metabolic pathways|zma00195,Photosynthesis
D3K3U9	Pyruvate orthophosphate dikinase OS=Zea mays GN=ppdk PE=2 SV=1 - [D3K3U9_MAIZE]	57.05	1	3	46	6808	0.931	0.928	0.851	1.158	1.19	1.197	971	105.1	6	0.764343	0.000647796	PPDK1	GO:0044710,single-organism metabolic process|GO:0006082,organic acid metabolic process|GO:0016310,phosphorylation|GO:0009987,cellular process|GO:0019752,carboxylic acid metabolic process|GO:0032787,monocarboxylic acid metabolic process|GO:0071704,organic substance metabolic process|GO:0006796,phosphate-containing compound metabolic process|GO:0044763,single-organism cellular process|GO:0044281,sm…	GO:0005737,cytoplasm|GO:0009536,plastid|GO:0043231,intracellular membrane-bounded organelle|GO:0044464,cell part|GO:0044444,cytoplasmic part|GO:0005623,cell|GO:0005622,intracellular|GO:0043229,intracellular organelle|GO:0044424,intracellular part|GO:0043227,membrane-bounded organelle|GO:0043226,organelle|GO:0009507,chloroplast	GO:0035639,purine ribonucleoside triphosphate binding|GO:0005488,binding|GO:0043167,ion binding|GO:1901363,heterocyclic compound binding|GO:1901265,nucleoside phosphate binding|GO:0001882,nucleoside binding|GO:0043168,anion binding|GO:0043169,cation binding|GO:0000166,nucleotide binding|GO:0016740,transferase activity|GO:0001883,purine nucleoside binding|GO:0032549,ribonucleoside binding|GO:00170…	zma00620,Pyruvate metabolism|zma01200,Carbon metabolism|zma01100,Metabolic pathways|zma00710,Carbon fixation in photosynthetic organisms
A0A1D6KNN0	D-3-phosphoglycerate dehydrogenase OS=Zea mays GN=ZEAMMB73_Zm00001d032114 PE=3 SV=1 - [A0A1D6KNN0_MAIZE]	31.98	6	10	13	40	1.292	1.47	1.291	0.981	0.948	0.909	516	54.4	5.8	1.42792	0.00301438	umc2594	GO:0019752,carboxylic acid metabolic process|GO:0044249,cellular biosynthetic process|GO:0006807,nitrogen compound metabolic process|GO:0044281,small molecule metabolic process|GO:0044283,small molecule biosynthetic process|GO:0009069,serine family amino acid metabolic process|GO:0044699,single-organism process|GO:1901576,organic substance biosynthetic process|GO:0044710,single-organism metabolic…	0	GO:0043168,anion binding|GO:0050662,coenzyme binding|GO:0016614,oxidoreductase activity, acting on CH-OH group of donors|GO:0016616,oxidoreductase activity, acting on the CH-OH group of donors, NAD or NADP as acceptor|GO:0043177,organic acid binding|GO:0051287,NAD binding|GO:0031406,carboxylic acid binding|GO:0000166,nucleotide binding|GO:0036094,small molecule binding|GO:0003824,catalytic activi…	zma00260,Glycine, serine and threonine metabolism|zma01200,Carbon metabolism|zma01100,Metabolic pathways|zma01230,Biosynthesis of amino acids
Q9SLP6	Ferredoxin OS=Zea mays GN=L-FNRI PE=1 SV=1 - [Q9SLP6_MAIZE]	62.25	5	11	21	537	0.934	0.908	0.906	1.12	1.13	1.125	355	39.3	8.32	0.814297	2.57e-05	L-FNRI	GO:0008152,metabolic process|GO:0044710,single-organism metabolic process|GO:0044699,single-organism process|GO:0055114,oxidation-reduction process	0	GO:0097159,organic cyclic compound binding|GO:0000166,nucleotide binding|GO:0036094,small molecule binding|GO:0003824,catalytic activity|GO:0005488,binding|GO:1901363,heterocyclic compound binding|GO:1901265,nucleoside phosphate binding|GO:0016491,oxidoreductase activity	zma01100,Metabolic pathways|zma00195,Photosynthesis
Q6JAD2	Ferredoxin OS=Zea mays GN=Z477F24.15 PE=2 SV=1 - [Q6JAD2_MAIZE]	28.67	1	4	4	10	0.864	0.891	0.821	1.137	1.09	1.034	150	16	5.16	0.789733	0.00317404	LOC100284745	GO:0080090,regulation of primary metabolic process|GO:0019222,regulation of metabolic process|GO:0019682,glyceraldehyde-3-phosphate metabolic process|GO:0006778,porphyrin-containing compound metabolic process|GO:0006779,porphyrin-containing compound biosynthetic process|GO:0044281,small molecule metabolic process|GO:1901362,organic cyclic compound biosynthetic process|GO:0071840,cellular componen…	GO:0005737,cytoplasm|GO:0009536,plastid|GO:0043231,intracellular membrane-bounded organelle|GO:0044464,cell part|GO:0044444,cytoplasmic part|GO:0005623,cell|GO:0005622,intracellular|GO:0043229,intracellular organelle|GO:0044424,intracellular part|GO:0043227,membrane-bounded organelle|GO:0043226,organelle|GO:0009507,chloroplast	GO:0043169,cation binding|GO:0051540,metal cluster binding|GO:0051536,iron-sulfur cluster binding|GO:0051537,2 iron, 2 sulfur cluster binding|GO:0043167,ion binding|GO:0005488,binding|GO:0046872,metal ion binding|GO:0009055,electron carrier activity	zma00195,Photosynthesis
B8A1K8	Ferredoxin OS=Zea mays PE=2 SV=1 - [B8A1K8_MAIZE]	19.39	4	2	2	13	1.216	1.168	1.197	0.898	0.938	0.929	98	10.5	4.32	1.29493	0.000120819	pco072676(750)	GO:0044710,single-organism metabolic process|GO:0009987,cellular process|GO:0044237,cellular metabolic process|GO:0022900,electron transport chain|GO:0044763,single-organism cellular process|GO:0055114,oxidation-reduction process|GO:0008152,metabolic process|GO:0006091,generation of precursor metabolites and energy|GO:0044699,single-organism process	0	GO:0043169,cation binding|GO:0051540,metal cluster binding|GO:0051536,iron-sulfur cluster binding|GO:0051537,2 iron, 2 sulfur cluster binding|GO:0043167,ion binding|GO:0005488,binding|GO:0046872,metal ion binding|GO:0009055,electron carrier activity	zma00195,Photosynthesis
B4FUM2	Ferredoxin--NADP reductase, leaf isozyme OS=Zea mays GN=LOC100282643 PE=1 SV=1 - [B4FUM2_MAIZE]	63.69	1	13	24	595	0.851	0.888	0.842	1.063	1.046	1.077	369	40.7	8.32	0.809874	0.000272284	LOC100282643	GO:0008152,metabolic process|GO:0044710,single-organism metabolic process|GO:0044699,single-organism process|GO:0055114,oxidation-reduction process	0	GO:0016731,oxidoreductase activity, acting on iron-sulfur proteins as donors, NAD or NADP as acceptor|GO:0016730,oxidoreductase activity, acting on iron-sulfur proteins as donors|GO:0097159,organic cyclic compound binding|GO:0000166,nucleotide binding|GO:0036094,small molecule binding|GO:0003824,catalytic activity|GO:0005488,binding|GO:0004324,ferredoxin-NADP+ reductase activity|GO:1901363,hetero…	zma01100,Metabolic pathways|zma00195,Photosynthesis
B6TEW2	Ferredoxin--NADP reductase, leaf isozyme OS=Zea mays PE=2 SV=1 - [B6TEW2_MAIZE]	67.16	5	11	24	1007	0.891	0.879	0.874	1.088	1.093	1.093	335	37.6	8.22	0.80754	2.55e-06	L-FNRII	GO:0008152,metabolic process|GO:0044710,single-organism metabolic process|GO:0044699,single-organism process|GO:0055114,oxidation-reduction process	0	GO:0097159,organic cyclic compound binding|GO:0000166,nucleotide binding|GO:0036094,small molecule binding|GO:0003824,catalytic activity|GO:0005488,binding|GO:1901363,heterocyclic compound binding|GO:1901265,nucleoside phosphate binding|GO:0016491,oxidoreductase activity	zma01100,Metabolic pathways|zma00195,Photosynthesis
B6TRR5	Formate dehydrogenase 1 OS=Zea mays PE=2 SV=1 - [B6TRR5_MAIZE]	23.4	20	10	10	35	1.271	1.257	1.29	1.014	0.955	0.944	376	41.4	6.8	1.31052	0.000219992	Zm.3304	GO:0008152,metabolic process|GO:0044710,single-organism metabolic process|GO:0044699,single-organism process|GO:0055114,oxidation-reduction process	0	GO:0050662,coenzyme binding|GO:0016614,oxidoreductase activity, acting on CH-OH group of donors|GO:0016616,oxidoreductase activity, acting on the CH-OH group of donors, NAD or NADP as acceptor|GO:0051287,NAD binding|GO:0000166,nucleotide binding|GO:0036094,small molecule binding|GO:0003824,catalytic activity|GO:0048037,cofactor binding|GO:0005488,binding|GO:0097159,organic cyclic compound binding…	zma01200,Carbon metabolism|zma01100,Metabolic pathways|zma00630,Glyoxylate and dicarboxylate metabolism
A0A1D6HHV1	Formate dehydrogenase chloroplastic/mitochondrial OS=Zea mays GN=ZEAMMB73_Zm00001d017801 PE=4 SV=1 - [A0A1D6HHV1_MAIZE]	15.7	1	2	2	4	1.761	1.568		0.681	0.74		172	18.9	9.48	2.34194	0.0110249	Zm.3304	GO:0008152,metabolic process|GO:0044710,single-organism metabolic process|GO:0044699,single-organism process|GO:0055114,oxidation-reduction process	0	GO:0050662,coenzyme binding|GO:0016614,oxidoreductase activity, acting on CH-OH group of donors|GO:0016616,oxidoreductase activity, acting on the CH-OH group of donors, NAD or NADP as acceptor|GO:0051287,NAD binding|GO:0000166,nucleotide binding|GO:0036094,small molecule binding|GO:0003824,catalytic activity|GO:0048037,cofactor binding|GO:0005488,binding|GO:0097159,organic cyclic compound binding…	zma01200,Carbon metabolism|zma01100,Metabolic pathways|zma00630,Glyoxylate and dicarboxylate metabolism
B6TPJ8	Fructokinase-2 OS=Zea mays PE=2 SV=1 - [B6TPJ8_MAIZE]	72.84	19	22	23	138	1.187	1.179	1.193	0.913	0.929	0.902	335	35.6	5.58	1.29659	6.86e-06	FRK2	GO:0016310,phosphorylation|GO:0044249,cellular biosynthetic process|GO:0009250,glucan biosynthetic process|GO:0034645,cellular macromolecule biosynthetic process|GO:0016051,carbohydrate biosynthetic process|GO:0044699,single-organism process|GO:1901576,organic substance biosynthetic process|GO:0044710,single-organism metabolic process|GO:0044711,single-organism biosynthetic process|GO:0044262,cel…	0	GO:0019200,carbohydrate kinase activity|GO:0035639,purine ribonucleoside triphosphate binding|GO:0008865,fructokinase activity|GO:0004396,hexokinase activity|GO:0005488,binding|GO:0043167,ion binding|GO:1901363,heterocyclic compound binding|GO:0001883,purine nucleoside binding|GO:0001882,nucleoside binding|GO:0043168,anion binding|GO:0000166,nucleotide binding|GO:0016740,transferase activity|GO:1…	zma01100,Metabolic pathways|zma00500,Starch and sucrose metabolism|zma00051,Fructose and mannose metabolism|zma00520,Amino sugar and nucleotide sugar metabolism
A0A1D6JXJ7	Fructose-1,6-bisphosphatase OS=Zea mays GN=ZEAMMB73_Zm00001d028562 PE=3 SV=1 - [A0A1D6JXJ7_MAIZE]	40.44	3	15	15	480	0.919	0.895	0.896	1.085	1.107	1.097	413	44.5	5.22	0.823879	4.32e-05	LOC100216767	GO:0019220,regulation of phosphate metabolic process|GO:0080090,regulation of primary metabolic process|GO:0019222,regulation of metabolic process|GO:0006470,protein dephosphorylation|GO:0006778,porphyrin-containing compound metabolic process|GO:0006779,porphyrin-containing compound biosynthetic process|GO:0061024,membrane organization|GO:0044281,small molecule metabolic process|GO:0009637,respon…	GO:0031975,envelope|GO:0048046,apoplast|GO:0043229,intracellular organelle|GO:0043227,membrane-bounded organelle|GO:0043226,organelle|GO:0005737,cytoplasm|GO:0009536,plastid|GO:0009532,plastid stroma|GO:0009570,chloroplast stroma|GO:0010319,stromule|GO:0044435,plastid part|GO:0044434,chloroplast part|GO:0031967,organelle envelope|GO:0009507,chloroplast|GO:0009526,plastid envelope|GO:0043231,intra…	GO:0050308,sugar-phosphatase activity|GO:0019203,carbohydrate phosphatase activity|GO:0042132,fructose 1,6-bisphosphate 1-phosphatase activity|GO:0016791,phosphatase activity|GO:0016787,hydrolase activity|GO:0016788,hydrolase activity, acting on ester bonds|GO:0042578,phosphoric ester hydrolase activity|GO:0003824,catalytic activity	zma00010,Glycolysis / Gluconeogenesis|zma00710,Carbon fixation in photosynthetic organisms|zma01100,Metabolic pathways|zma01110,Biosynthesis of secondary metabolites|zma01200,Carbon metabolism|zma00030,Pentose phosphate pathway|zma00051,Fructose and mannose metabolism
B6T7D4	Fructose-bisphosphate aldolase OS=Zea mays GN=AY110170 PE=2 SV=1 - [B6T7D4_MAIZE]	56.8	2	11	19	457	0.801	0.783	0.759	1.004	1.008	0.98	375	40.2	5.45	0.783437	0.000128481	AY110170	GO:0009185,ribonucleoside diphosphate metabolic process|GO:0006732,coenzyme metabolic process|GO:0009141,nucleoside triphosphate metabolic process|GO:0009144,purine nucleoside triphosphate metabolic process|GO:0019752,carboxylic acid metabolic process|GO:0044723,single-organism carbohydrate metabolic process|GO:0034641,cellular nitrogen compound metabolic process|GO:0006807,nitrogen compound meta…	0	GO:0016829,lyase activity|GO:0016830,carbon-carbon lyase activity|GO:0016832,aldehyde-lyase activity|GO:0003824,catalytic activity|GO:0004332,fructose-bisphosphate aldolase activity	zma01230,Biosynthesis of amino acids|zma00010,Glycolysis / Gluconeogenesis|zma00710,Carbon fixation in photosynthetic organisms|zma01100,Metabolic pathways|zma01110,Biosynthesis of secondary metabolites|zma01200,Carbon metabolism|zma00030,Pentose phosphate pathway|zma00051,Fructose and mannose metabolism
B6TI65	Fructose-bisphosphate aldolase OS=Zea mays PE=2 SV=1 - [B6TI65_MAIZE]	68.3	3	13	21	1125	0.82	0.811	0.823	1.063	1.068	1.062	388	41.8	7.83	0.768555	5.05e-07	IDP1438	GO:0009185,ribonucleoside diphosphate metabolic process|GO:0006732,coenzyme metabolic process|GO:0009141,nucleoside triphosphate metabolic process|GO:0009144,purine nucleoside triphosphate metabolic process|GO:0019752,carboxylic acid metabolic process|GO:0044723,single-organism carbohydrate metabolic process|GO:0034641,cellular nitrogen compound metabolic process|GO:0006807,nitrogen compound meta…	0	GO:0016829,lyase activity|GO:0016830,carbon-carbon lyase activity|GO:0016832,aldehyde-lyase activity|GO:0003824,catalytic activity|GO:0004332,fructose-bisphosphate aldolase activity	zma01230,Biosynthesis of amino acids|zma00010,Glycolysis / Gluconeogenesis|zma00710,Carbon fixation in photosynthetic organisms|zma01100,Metabolic pathways|zma01110,Biosynthesis of secondary metabolites|zma01200,Carbon metabolism|zma00030,Pentose phosphate pathway|zma00051,Fructose and mannose metabolism
Q941P2	Glucose-1-phosphate adenylyltransferase OS=Zea mays GN=Agpsemzm PE=2 SV=1 - [Q941P2_MAIZE]	20.98	7	2	8	55		0.94	0.861		1.15	1.175	510	55.9	6.47	0.775017	0.0242544	Agpsemzm	GO:0044249,cellular biosynthetic process|GO:0009250,glucan biosynthetic process|GO:0034645,cellular macromolecule biosynthetic process|GO:0006091,generation of precursor metabolites and energy|GO:0016051,carbohydrate biosynthetic process|GO:0044699,single-organism process|GO:1901576,organic substance biosynthetic process|GO:0044710,single-organism metabolic process|GO:0044711,single-organism bios…	GO:0005737,cytoplasm|GO:0009536,plastid|GO:0043231,intracellular membrane-bounded organelle|GO:0044464,cell part|GO:0044444,cytoplasmic part|GO:0005623,cell|GO:0005622,intracellular|GO:0043229,intracellular organelle|GO:0044424,intracellular part|GO:0043227,membrane-bounded organelle|GO:0043226,organelle|GO:0009507,chloroplast	GO:0035639,purine ribonucleoside triphosphate binding|GO:0005488,binding|GO:0043167,ion binding|GO:1901363,heterocyclic compound binding|GO:1901265,nucleoside phosphate binding|GO:0001882,nucleoside binding|GO:0043168,anion binding|GO:0000166,nucleotide binding|GO:0016740,transferase activity|GO:0001883,purine nucleoside binding|GO:0032549,ribonucleoside binding|GO:0017076,purine nucleotide bindi…	zma01110,Biosynthesis of secondary metabolites|zma01100,Metabolic pathways|zma00500,Starch and sucrose metabolism|zma00520,Amino sugar and nucleotide sugar metabolism
A5GZ73	Glucose-1-phosphate adenylyltransferase OS=Zea mays GN=LOC100101531 PE=2 SV=1 - [A5GZ73_MAIZE]	65.54	14	30	30	453	0.931	0.915	0.913	1.126	1.121	1.13	505	55.3	8.35	0.817115	5.78e-06	LOC100101531	GO:0061024,membrane organization|GO:0044281,small molecule metabolic process|GO:0051656,establishment of organelle localization|GO:0015979,photosynthesis|GO:1901360,organic cyclic compound metabolic process|GO:0044710,single-organism metabolic process|GO:0044711,single-organism biosynthetic process|GO:0006073,cellular glucan metabolic process|GO:0009314,response to radiation|GO:0006364,rRNA proce…	GO:0031975,envelope|GO:0043229,intracellular organelle|GO:0043227,membrane-bounded organelle|GO:0043226,organelle|GO:0005737,cytoplasm|GO:0009941,chloroplast envelope|GO:0009536,plastid|GO:0009532,plastid stroma|GO:0009570,chloroplast stroma|GO:0044435,plastid part|GO:0044434,chloroplast part|GO:0031967,organelle envelope|GO:0009507,chloroplast|GO:0009526,plastid envelope|GO:0043231,intracellular…	GO:0035639,purine ribonucleoside triphosphate binding|GO:0005488,binding|GO:0043167,ion binding|GO:1901363,heterocyclic compound binding|GO:1901265,nucleoside phosphate binding|GO:0001882,nucleoside binding|GO:0043168,anion binding|GO:0000166,nucleotide binding|GO:0016740,transferase activity|GO:0001883,purine nucleoside binding|GO:0032549,ribonucleoside binding|GO:0017076,purine nucleotide bindi…	zma01110,Biosynthesis of secondary metabolites|zma01100,Metabolic pathways|zma00500,Starch and sucrose metabolism|zma00520,Amino sugar and nucleotide sugar metabolism
Q947B9	Glucose-1-phosphate adenylyltransferase OS=Zea mays GN=Zm.312 PE=3 SV=1 - [Q947B9_MAIZE]	52.61	24	9	20	266	0.851	0.876	0.872	1.133	1.087	1.122	517	56.4	6.95	0.777731	0.000101096	Zm.312	GO:0044249,cellular biosynthetic process|GO:0009250,glucan biosynthetic process|GO:0034645,cellular macromolecule biosynthetic process|GO:0006091,generation of precursor metabolites and energy|GO:0016051,carbohydrate biosynthetic process|GO:0044699,single-organism process|GO:1901576,organic substance biosynthetic process|GO:0044710,single-organism metabolic process|GO:0044711,single-organism bios…	GO:0005737,cytoplasm|GO:0009536,plastid|GO:0043231,intracellular membrane-bounded organelle|GO:0044464,cell part|GO:0044444,cytoplasmic part|GO:0005623,cell|GO:0005622,intracellular|GO:0043229,intracellular organelle|GO:0044424,intracellular part|GO:0043227,membrane-bounded organelle|GO:0043226,organelle|GO:0009507,chloroplast	GO:0035639,purine ribonucleoside triphosphate binding|GO:0005488,binding|GO:0043167,ion binding|GO:1901363,heterocyclic compound binding|GO:1901265,nucleoside phosphate binding|GO:0001882,nucleoside binding|GO:0043168,anion binding|GO:0000166,nucleotide binding|GO:0016740,transferase activity|GO:0001883,purine nucleoside binding|GO:0032549,ribonucleoside binding|GO:0017076,purine nucleotide bindi…	zma01110,Biosynthesis of secondary metabolites|zma01100,Metabolic pathways|zma00500,Starch and sucrose metabolism|zma00520,Amino sugar and nucleotide sugar metabolism
A0A1D6PBP4	Glucose-6-phosphate 1-dehydrogenase 4 chloroplastic OS=Zea mays GN=ZEAMMB73_Zm00001d047587 PE=3 SV=1 - [A0A1D6PBP4_MAIZE]	6.18	46	4	5	11	1.158	1.233	1.224	0.877	0.887	0.926	874	98.5	6.92	1.34441	0.000375955	LOC100304292	GO:0044238,primary metabolic process|GO:0044710,single-organism metabolic process|GO:0005975,carbohydrate metabolic process|GO:0005996,monosaccharide metabolic process|GO:0019318,hexose metabolic process|GO:0071704,organic substance metabolic process|GO:0044699,single-organism process|GO:0008152,metabolic process|GO:0044723,single-organism carbohydrate metabolic process|GO:0006006,glucose metabol…	0	GO:0050662,coenzyme binding|GO:0050661,NADP binding|GO:0016614,oxidoreductase activity, acting on CH-OH group of donors|GO:0016616,oxidoreductase activity, acting on the CH-OH group of donors, NAD or NADP as acceptor|GO:0004345,glucose-6-phosphate dehydrogenase activity|GO:0097159,organic cyclic compound binding|GO:0000166,nucleotide binding|GO:0036094,small molecule binding|GO:0003824,catalytic …	zma00030,Pentose phosphate pathway|zma01100,Metabolic pathways|zma00480,Glutathione metabolism|zma01110,Biosynthesis of secondary metabolites|zma01200,Carbon metabolism
C0PFX0	Glucose-6-phosphate 1-dehydrogenase OS=Zea mays GN=gpm742 PE=2 SV=1 - [C0PFX0_MAIZE]	16.83	5	2	10	43	1.427	1.514	1.258	0.907	0.872	0.89	517	58.6	7.14	1.57346	0.00252303	gpm742	GO:0006739,NADP metabolic process|GO:0006732,coenzyme metabolic process|GO:0006733,oxidoreduction coenzyme metabolic process|GO:0034641,cellular nitrogen compound metabolic process|GO:0006098,pentose-phosphate shunt|GO:0046496,nicotinamide nucleotide metabolic process|GO:0072524,pyridine-containing compound metabolic process|GO:0044699,single-organism process|GO:0044237,cellular metabolic process…	0	GO:0050662,coenzyme binding|GO:0050661,NADP binding|GO:0016614,oxidoreductase activity, acting on CH-OH group of donors|GO:0016616,oxidoreductase activity, acting on the CH-OH group of donors, NAD or NADP as acceptor|GO:0004345,glucose-6-phosphate dehydrogenase activity|GO:0097159,organic cyclic compound binding|GO:0000166,nucleotide binding|GO:0036094,small molecule binding|GO:0003824,catalytic …	zma00030,Pentose phosphate pathway|zma01100,Metabolic pathways|zma00480,Glutathione metabolism|zma01110,Biosynthesis of secondary metabolites|zma01200,Carbon metabolism
C0PIW1	Glucose-6-phosphate 1-dehydrogenase OS=Zea mays GN=LOC100383765 PE=2 SV=1 - [C0PIW1_MAIZE]	19.67	3	9	13	43	0.925	0.943	1.012	1.192	1.197	1.152	605	68.3	8.82	0.813409	0.00187034	LOC100383765	GO:0006739,NADP metabolic process|GO:0006732,coenzyme metabolic process|GO:0006733,oxidoreduction coenzyme metabolic process|GO:0034641,cellular nitrogen compound metabolic process|GO:0006098,pentose-phosphate shunt|GO:0046496,nicotinamide nucleotide metabolic process|GO:0072524,pyridine-containing compound metabolic process|GO:0044699,single-organism process|GO:0044237,cellular metabolic process…	0	GO:0050662,coenzyme binding|GO:0050661,NADP binding|GO:0016614,oxidoreductase activity, acting on CH-OH group of donors|GO:0016616,oxidoreductase activity, acting on the CH-OH group of donors, NAD or NADP as acceptor|GO:0004345,glucose-6-phosphate dehydrogenase activity|GO:0097159,organic cyclic compound binding|GO:0000166,nucleotide binding|GO:0036094,small molecule binding|GO:0003824,catalytic …	zma00030,Pentose phosphate pathway|zma01100,Metabolic pathways|zma00480,Glutathione metabolism|zma01110,Biosynthesis of secondary metabolites|zma01200,Carbon metabolism
B6SWV1	Glucose-6-phosphate 1-dehydrogenase OS=Zea mays PE=2 SV=1 - [B6SWV1_MAIZE]	10.54	4	2	6	16	1.142	1.105	1.222	0.863	0.904	0.804	598	67	8.16	1.34904	0.00270261	gpm175	GO:0006739,NADP metabolic process|GO:0006732,coenzyme metabolic process|GO:0006733,oxidoreduction coenzyme metabolic process|GO:0034641,cellular nitrogen compound metabolic process|GO:0006098,pentose-phosphate shunt|GO:0046496,nicotinamide nucleotide metabolic process|GO:0072524,pyridine-containing compound metabolic process|GO:0044699,single-organism process|GO:0044237,cellular metabolic process…	0	GO:0050662,coenzyme binding|GO:0050661,NADP binding|GO:0016614,oxidoreductase activity, acting on CH-OH group of donors|GO:0016616,oxidoreductase activity, acting on the CH-OH group of donors, NAD or NADP as acceptor|GO:0004345,glucose-6-phosphate dehydrogenase activity|GO:0097159,organic cyclic compound binding|GO:0000166,nucleotide binding|GO:0036094,small molecule binding|GO:0003824,catalytic …	zma00030,Pentose phosphate pathway|zma01100,Metabolic pathways|zma00480,Glutathione metabolism|zma01110,Biosynthesis of secondary metabolites|zma01200,Carbon metabolism
B4F970	Glutamyl-tRNA reductase OS=Zea mays GN=LOC100191548 PE=2 SV=1 - [B4F970_MAIZE]	8.29	6	4	4	9	0.914	0.976	0.792	1.103	1.178	1.081	531	57.9	8.81	0.797935	0.0213456	LOC100191548	GO:0006778,porphyrin-containing compound metabolic process|GO:0006779,porphyrin-containing compound biosynthetic process|GO:0044249,cellular biosynthetic process|GO:0034641,cellular nitrogen compound metabolic process|GO:0006807,nitrogen compound metabolic process|GO:1901362,organic cyclic compound biosynthetic process|GO:0044699,single-organism process|GO:1901576,organic substance biosynthetic p…	0	GO:0050662,coenzyme binding|GO:0050661,NADP binding|GO:0097159,organic cyclic compound binding|GO:0008883,glutamyl-tRNA reductase activity|GO:0016620,oxidoreductase activity, acting on the aldehyde or oxo group of donors, NAD or NADP as acceptor|GO:0036094,small molecule binding|GO:0003824,catalytic activity|GO:0016903,oxidoreductase activity, acting on the aldehyde or oxo group of donors|GO:0048…	zma00860,Porphyrin and chlorophyll metabolism|zma01100,Metabolic pathways|zma01110,Biosynthesis of secondary metabolites
Q6LBU9	Glyceraldehyde-3-phosphate dehydrogenase (Fragment) OS=Zea mays PE=2 SV=1 - [Q6LBU9_MAIZE]	66.58	9	14	21	1674	0.913	0.912	0.931	1.11	1.118	1.131	383	40.9	7.4	0.820783	2.21e-05	GAPA	GO:0015977,carbon fixation|GO:0015979,photosynthesis|GO:0044699,single-organism process|GO:1901576,organic substance biosynthetic process|GO:0044710,single-organism metabolic process|GO:0044711,single-organism biosynthetic process|GO:0019685,photosynthesis, dark reaction|GO:0071704,organic substance metabolic process|GO:0019253,reductive pentose-phosphate cycle|GO:0009987,cellular process|GO:0019…	GO:0005737,cytoplasm|GO:0009536,plastid|GO:0043231,intracellular membrane-bounded organelle|GO:0044464,cell part|GO:0044444,cytoplasmic part|GO:0005623,cell|GO:0005622,intracellular|GO:0043229,intracellular organelle|GO:0044424,intracellular part|GO:0043227,membrane-bounded organelle|GO:0043226,organelle|GO:0009507,chloroplast	GO:0050662,coenzyme binding|GO:0050661,NADP binding|GO:0051287,NAD binding|GO:0043891,glyceraldehyde-3-phosphate dehydrogenase (NAD(P)+) (phosphorylating) activity|GO:0016620,oxidoreductase activity, acting on the aldehyde or oxo group of donors, NAD or NADP as acceptor|GO:0036094,small molecule binding|GO:0003824,catalytic activity|GO:0016903,oxidoreductase activity, acting on the aldehyde or ox…	zma01200,Carbon metabolism|zma01100,Metabolic pathways|zma00710,Carbon fixation in photosynthetic organisms
B6TL75	Hexokinase OS=Zea mays PE=2 SV=1 - [B6TL75_MAIZE]	11.55	3	3	3	4	1.026	1.152	1.257	0.9	0.878	0.907	459	49.3	5.25	1.27896	0.0206025	si946063f09	GO:0009185,ribonucleoside diphosphate metabolic process|GO:0008152,metabolic process|GO:0006732,coenzyme metabolic process|GO:0009141,nucleoside triphosphate metabolic process|GO:0009144,purine nucleoside triphosphate metabolic process|GO:0019752,carboxylic acid metabolic process|GO:0033500,carbohydrate homeostasis|GO:0042592,homeostatic process|GO:0044723,single-organism carbohydrate metabolic p…	GO:0005623,cell	GO:0005488,binding|GO:0019200,carbohydrate kinase activity|GO:0035639,purine ribonucleoside triphosphate binding|GO:0004396,hexokinase activity|GO:0030246,carbohydrate binding|GO:0048029,monosaccharide binding|GO:0043167,ion binding|GO:1901363,heterocyclic compound binding|GO:0001883,purine nucleoside binding|GO:0001882,nucleoside binding|GO:0043168,anion binding|GO:0000166,nucleotide binding|GO:…	zma00010,Glycolysis / Gluconeogenesis|zma00520,Amino sugar and nucleotide sugar metabolism|zma00500,Starch and sucrose metabolism|zma01100,Metabolic pathways|zma01110,Biosynthesis of secondary metabolites|zma01200,Carbon metabolism|zma00052,Galactose metabolism|zma00051,Fructose and mannose metabolism
B6T856	L-lactate dehydrogenase OS=Zea mays GN=ZEAMMB73_Zm00001d014944 PE=2 SV=1 - [B6T856_MAIZE]	28.17	6	3	7	24	1.474	1.419	1.584	0.958	0.959	0.947	355	38.4	7.02	1.56365	0.00038285	Zm.79439	GO:0044238,primary metabolic process|GO:0044710,single-organism metabolic process|GO:0005975,carbohydrate metabolic process|GO:0006082,organic acid metabolic process|GO:0044699,single-organism process|GO:0009987,cellular process|GO:0019752,carboxylic acid metabolic process|GO:0071704,organic substance metabolic process|GO:0044763,single-organism cellular process|GO:0044281,small molecule metaboli…	GO:0005737,cytoplasm|GO:0044464,cell part|GO:0005623,cell|GO:0005622,intracellular|GO:0044424,intracellular part	GO:0016614,oxidoreductase activity, acting on CH-OH group of donors|GO:0016616,oxidoreductase activity, acting on the CH-OH group of donors, NAD or NADP as acceptor|GO:0003824,catalytic activity|GO:0004457,lactate dehydrogenase activity|GO:0004459,L-lactate dehydrogenase activity|GO:0016491,oxidoreductase activity	zma00640,Propanoate metabolism|zma00010,Glycolysis / Gluconeogenesis|zma00620,Pyruvate metabolism|zma01100,Metabolic pathways|zma00270,Cysteine and methionine metabolism|zma01110,Biosynthesis of secondary metabolites
B4G024	Malate dehydrogenase OS=Zea mays PE=2 SV=1 - [B4G024_MAIZE]	37.93	3	7	9	49	1.133	1.221	1.19	1.041	0.96	0.925	348	36.5	8.1	1.21121	0.00871801	LOC100273428	GO:0019752,carboxylic acid metabolic process|GO:0006099,tricarboxylic acid cycle|GO:0009060,aerobic respiration|GO:0044281,small molecule metabolic process|GO:0006091,generation of precursor metabolites and energy|GO:0072350,tricarboxylic acid metabolic process|GO:0044699,single-organism process|GO:0044710,single-organism metabolic process|GO:0071704,organic substance metabolic process|GO:0044238…	0	GO:0016614,oxidoreductase activity, acting on CH-OH group of donors|GO:0016615,malate dehydrogenase activity|GO:0016616,oxidoreductase activity, acting on the CH-OH group of donors, NAD or NADP as acceptor|GO:0003824,catalytic activity|GO:0030060,L-malate dehydrogenase activity|GO:0016491,oxidoreductase activity	zma00270,Cysteine and methionine metabolism|zma00020,Citrate cycle (TCA cycle)|zma00710,Carbon fixation in photosynthetic organisms|zma00620,Pyruvate metabolism|zma01100,Metabolic pathways|zma00630,Glyoxylate and dicarboxylate metabolism|zma01110,Biosynthesis of secondary metabolites|zma01200,Carbon metabolism
B6TCZ3	Malate dehydrogenase OS=Zea mays PE=2 SV=1 - [B6TCZ3_MAIZE]	28.68	2	2	9	63	1.497	1.377	1.322	0.943	1.063	1.053	394	41.1	7.74	1.37147	0.00418922	pco143139c	GO:0019752,carboxylic acid metabolic process|GO:0006099,tricarboxylic acid cycle|GO:0009060,aerobic respiration|GO:0044281,small molecule metabolic process|GO:0006091,generation of precursor metabolites and energy|GO:0072350,tricarboxylic acid metabolic process|GO:0044699,single-organism process|GO:0044710,single-organism metabolic process|GO:0071704,organic substance metabolic process|GO:0044238…	0	GO:0016614,oxidoreductase activity, acting on CH-OH group of donors|GO:0016615,malate dehydrogenase activity|GO:0016616,oxidoreductase activity, acting on the CH-OH group of donors, NAD or NADP as acceptor|GO:0003824,catalytic activity|GO:0030060,L-malate dehydrogenase activity|GO:0016491,oxidoreductase activity	zma00270,Cysteine and methionine metabolism|zma00020,Citrate cycle (TCA cycle)|zma00710,Carbon fixation in photosynthetic organisms|zma00620,Pyruvate metabolism|zma01100,Metabolic pathways|zma00630,Glyoxylate and dicarboxylate metabolism|zma01110,Biosynthesis of secondary metabolites|zma01200,Carbon metabolism
A0A1D6E7V9	Malate synthase OS=Zea mays GN=ZEAMMB73_Zm00001d003247 PE=3 SV=1 - [A0A1D6E7V9_MAIZE]	20.21	3	10	10	24	1.087	1.086	1.082	0.671	0.794	0.784	559	61.8	6.73	1.44647	0.00106019	LIP	GO:0019752,carboxylic acid metabolic process|GO:0044723,single-organism carbohydrate metabolic process|GO:0006099,tricarboxylic acid cycle|GO:0009060,aerobic respiration|GO:0044281,small molecule metabolic process|GO:0006091,generation of precursor metabolites and energy|GO:0072350,tricarboxylic acid metabolic process|GO:0006097,glyoxylate cycle|GO:0044699,single-organism process|GO:0044710,singl…	GO:0005737,cytoplasm|GO:0043231,intracellular membrane-bounded organelle|GO:0044464,cell part|GO:0005777,peroxisome|GO:0044444,cytoplasmic part|GO:0005623,cell|GO:0005622,intracellular|GO:0042579,microbody|GO:0043229,intracellular organelle|GO:0044424,intracellular part|GO:0009514,glyoxysome|GO:0043227,membrane-bounded organelle|GO:0043226,organelle	GO:0046912,transferase activity, transferring acyl groups, acyl groups converted into alkyl on transfer|GO:0004474,malate synthase activity|GO:0003824,catalytic activity|GO:0016740,transferase activity|GO:0016746,transferase activity, transferring acyl groups	zma00620,Pyruvate metabolism|zma01200,Carbon metabolism|zma01100,Metabolic pathways|zma00630,Glyoxylate and dicarboxylate metabolism|zma01110,Biosynthesis of secondary metabolites
C4J3M2	Malic enzyme OS=Zea mays PE=2 SV=1 - [C4J3M2_MAIZE]	28.14	7	13	13	28	1.127	1.091	1.207	0.976	0.906	0.881	558	61.3	6.81	1.23966	0.00780138	LOC100284598	GO:0043648,dicarboxylic acid metabolic process|GO:0044710,single-organism metabolic process|GO:0006082,organic acid metabolic process|GO:0044699,single-organism process|GO:0009987,cellular process|GO:0019752,carboxylic acid metabolic process|GO:0071704,organic substance metabolic process|GO:0044763,single-organism cellular process|GO:0044281,small molecule metabolic process|GO:0008152,metabolic p…	0	GO:0043169,cation binding|GO:0016614,oxidoreductase activity, acting on CH-OH group of donors|GO:0016615,malate dehydrogenase activity|GO:0016616,oxidoreductase activity, acting on the CH-OH group of donors, NAD or NADP as acceptor|GO:0043167,ion binding|GO:0051287,NAD binding|GO:0004471,malate dehydrogenase (decarboxylating) (NAD+) activity|GO:0004470,malic enzyme activity|GO:0036094,small molec…	zma00620,Pyruvate metabolism|zma01200,Carbon metabolism|zma01100,Metabolic pathways|zma00710,Carbon fixation in photosynthetic organisms
C0PCX9	Mg-protoporphyrin IX chelatase OS=Zea mays PE=2 SV=1 - [C0PCX9_MAIZE]	60.05	9	20	21	170	0.863	0.842	0.861	1.108	1.082	1.089	413	44.9	5.69	0.78271	2.05e-05	Zm.29388	GO:0006778,porphyrin-containing compound metabolic process|GO:0006779,porphyrin-containing compound biosynthetic process|GO:0044249,cellular biosynthetic process|GO:0034641,cellular nitrogen compound metabolic process|GO:0006807,nitrogen compound metabolic process|GO:1901362,organic cyclic compound biosynthetic process|GO:0015979,photosynthesis|GO:0044699,single-organism process|GO:1901576,organi…	GO:0005737,cytoplasm|GO:0009536,plastid|GO:0043231,intracellular membrane-bounded organelle|GO:0044464,cell part|GO:0044444,cytoplasmic part|GO:0005623,cell|GO:0005622,intracellular|GO:0043229,intracellular organelle|GO:0044424,intracellular part|GO:0043227,membrane-bounded organelle|GO:0043226,organelle|GO:0009507,chloroplast	GO:0035639,purine ribonucleoside triphosphate binding|GO:0005488,binding|GO:0051002,ligase activity, forming nitrogen-metal bonds|GO:0051003,ligase activity, forming nitrogen-metal bonds, forming coordination complexes|GO:0043167,ion binding|GO:1901363,heterocyclic compound binding|GO:1901265,nucleoside phosphate binding|GO:0001882,nucleoside binding|GO:0043168,anion binding|GO:0000166,nucleotide…	zma00860,Porphyrin and chlorophyll metabolism|zma01100,Metabolic pathways|zma01110,Biosynthesis of secondary metabolites
B4FT19	Oxygen evolving enhancer protein 3 containing protein OS=Zea mays PE=2 SV=1 - [B4FT19_MAIZE]	44.16	3	8	8	124	0.86	0.875	0.845	1.115	1.095	1.118	231	25.3	7.8	0.775362	2.5e-05	LOC100273120	GO:0009893,positive regulation of metabolic process|GO:0019222,regulation of metabolic process|GO:0009311,oligosaccharide metabolic process|GO:0044249,cellular biosynthetic process|GO:0009250,glucan biosynthetic process|GO:0034645,cellular macromolecule biosynthetic process|GO:0006091,generation of precursor metabolites and energy|GO:0016051,carbohydrate biosynthetic process|GO:0050789,regulation…	GO:0034357,photosynthetic membrane|GO:0031976,plastid thylakoid|GO:0019898,extrinsic component of membrane|GO:0043229,intracellular organelle|GO:0009654,photosystem II oxygen evolving complex|GO:0043226,organelle|GO:0009579,thylakoid|GO:0009534,chloroplast thylakoid|GO:0031984,organelle subcompartment|GO:0043227,membrane-bounded organelle|GO:0016020,membrane|GO:0044436,thylakoid part|GO:0044435,p…	GO:0043169,cation binding|GO:0043167,ion binding|GO:0005488,binding|GO:0009055,electron carrier activity|GO:0045156,electron transporter, transferring electrons within the cyclic electron transport pathway of photosynthesis activity|GO:0046872,metal ion binding|GO:0005509,calcium ion binding	zma01100,Metabolic pathways|zma00195,Photosynthesis
K7UG66	Oxygen evolving enhancer protein 3 OS=Zea mays GN=Zm.1268 PE=4 SV=1 - [K7UG66_MAIZE]	23.15	2	2	4	13	0.893	0.91	0.882	1.209	1.339	1.359	216	23.7	9.82	0.687327	0.00101534	Zm.1268	GO:0008152,metabolic process|GO:0009987,cellular process|GO:0015979,photosynthesis|GO:0044237,cellular metabolic process	GO:0043234,protein complex|GO:0009579,thylakoid|GO:0005622,intracellular|GO:0032991,macromolecular complex|GO:0009523,photosystem II|GO:0009521,photosystem|GO:0009654,photosystem II oxygen evolving complex|GO:0034357,photosynthetic membrane|GO:0016020,membrane|GO:0044464,cell part|GO:0005623,cell|GO:0019898,extrinsic component of membrane|GO:0098796,membrane protein complex|GO:0044436,thylakoid p…	GO:0043169,cation binding|GO:0043167,ion binding|GO:0005488,binding|GO:0046872,metal ion binding|GO:0005509,calcium ion binding	zma01100,Metabolic pathways|zma00195,Photosynthesis
B6SZC8	Oxygen evolving enhancer protein 3 OS=Zea mays PE=2 SV=1 - [B6SZC8_MAIZE]	30.88	2	3	5	32	0.705	0.744	0.718	1.171	1.187	1.209	217	24.1	9.98	0.607572	8.01e-06	Zm.1268	GO:0008152,metabolic process|GO:0009987,cellular process|GO:0015979,photosynthesis|GO:0044237,cellular metabolic process	GO:0043234,protein complex|GO:0009579,thylakoid|GO:0005622,intracellular|GO:0032991,macromolecular complex|GO:0009523,photosystem II|GO:0009521,photosystem|GO:0009654,photosystem II oxygen evolving complex|GO:0034357,photosynthetic membrane|GO:0016020,membrane|GO:0044464,cell part|GO:0005623,cell|GO:0019898,extrinsic component of membrane|GO:0098796,membrane protein complex|GO:0044436,thylakoid p…	GO:0043169,cation binding|GO:0043167,ion binding|GO:0005488,binding|GO:0046872,metal ion binding|GO:0005509,calcium ion binding	zma01100,Metabolic pathways|zma00195,Photosynthesis
B6T3B2	Oxygen-evolving enhancer protein 1 OS=Zea mays GN=LOC100272890 PE=2 SV=1 - [B6T3B2_MAIZE]	64.13	2	5	21	2444	0.88	0.883	0.88	1.08	1.067	1.07	329	34.5	5.64	0.821943	1.24e-06	LOC100272890	GO:0043467,regulation of generation of precursor metabolites and energy|GO:0019222,regulation of metabolic process|GO:0042549,photosystem II stabilization|GO:0019684,photosynthesis, light reaction|GO:0009987,cellular process|GO:0031323,regulation of cellular metabolic process|GO:0042548,regulation of photosynthesis, light reaction|GO:0044237,cellular metabolic process|GO:0050794,regulation of cel…	GO:0034357,photosynthetic membrane|GO:0019898,extrinsic component of membrane|GO:0009654,photosystem II oxygen evolving complex|GO:0031224,intrinsic component of membrane|GO:0009579,thylakoid|GO:0016021,integral component of membrane|GO:0016020,membrane|GO:0044436,thylakoid part|GO:1902494,catalytic complex|GO:1990204,oxidoreductase complex|GO:0042651,thylakoid membrane|GO:0043234,protein complex…	GO:0043169,cation binding|GO:0043167,ion binding|GO:0005488,binding|GO:0046872,metal ion binding|GO:0005509,calcium ion binding	zma01100,Metabolic pathways|zma00195,Photosynthesis
B4F9R9	Oxygen-evolving enhancer protein 1 OS=Zea mays PE=2 SV=1 - [B4F9R9_MAIZE]	63.88	2	5	21	2182	0.849	0.84	0.83	1.059	1.051	1.053	335	35.1	5.66	0.796221	3.43e-06	LOC100272890	GO:0043467,regulation of generation of precursor metabolites and energy|GO:0019222,regulation of metabolic process|GO:0042549,photosystem II stabilization|GO:0019684,photosynthesis, light reaction|GO:0009987,cellular process|GO:0031323,regulation of cellular metabolic process|GO:0042548,regulation of photosynthesis, light reaction|GO:0044237,cellular metabolic process|GO:0050794,regulation of cel…	GO:0034357,photosynthetic membrane|GO:0019898,extrinsic component of membrane|GO:0009654,photosystem II oxygen evolving complex|GO:0031224,intrinsic component of membrane|GO:0009579,thylakoid|GO:0016021,integral component of membrane|GO:0016020,membrane|GO:0044436,thylakoid part|GO:1902494,catalytic complex|GO:1990204,oxidoreductase complex|GO:0042651,thylakoid membrane|GO:0043234,protein complex…	GO:0043169,cation binding|GO:0043167,ion binding|GO:0005488,binding|GO:0046872,metal ion binding|GO:0005509,calcium ion binding	zma01100,Metabolic pathways|zma00195,Photosynthesis
A0A1D6N5J4	Pectinesterase OS=Zea mays GN=ZEAMMB73_Zm00001d042625 PE=4 SV=1 - [A0A1D6N5J4_MAIZE]	29.09	2	4	4	22	1.094	1.045	0.952	0.791	0.849	0.86	220	24.3	6.95	1.2362	0.01358	LOC100281178	GO:0009892,negative regulation of metabolic process|GO:0019222,regulation of metabolic process|GO:0010393,galacturonan metabolic process|GO:0045229,external encapsulating structure organization|GO:0050789,regulation of biological process|GO:0071840,cellular component organization or biogenesis|GO:1901575,organic substance catabolic process|GO:0071555,cell wall organization|GO:0016043,cellular com…	GO:0005618,cell wall|GO:0044464,cell part|GO:0005623,cell|GO:0030312,external encapsulating structure|GO:0071944,cell periphery	GO:0016787,hydrolase activity|GO:0030234,enzyme regulator activity|GO:0052689,carboxylic ester hydrolase activity|GO:0016788,hydrolase activity, acting on ester bonds|GO:0003824,catalytic activity|GO:0030599,pectinesterase activity|GO:0045330,aspartyl esterase activity|GO:0004857,enzyme inhibitor activity|GO:0098772,molecular function regulator	zma01100,Metabolic pathways|zma00040,Pentose and glucuronate interconversions|zma00500,Starch and sucrose metabolism
Q9SAZ6	Phosphoenolpyruvate carboxylase OS=Zea mays GN=Ppc1C PE=2 SV=1 - [Q9SAZ6_MAIZE]	38.02	22	3	34	515	1.448	1.439	1.239	0.907	0.931	0.973	960	109.4	6.1	1.46727	0.00350057	Ppc1C	GO:0019752,carboxylic acid metabolic process|GO:0006099,tricarboxylic acid cycle|GO:0009060,aerobic respiration|GO:0044281,small molecule metabolic process|GO:0006091,generation of precursor metabolites and energy|GO:0072350,tricarboxylic acid metabolic process|GO:0044699,single-organism process|GO:0044710,single-organism metabolic process|GO:0071704,organic substance metabolic process|GO:0045333…	0	GO:0016829,lyase activity|GO:0016830,carbon-carbon lyase activity|GO:0008964,phosphoenolpyruvate carboxylase activity|GO:0016831,carboxy-lyase activity|GO:0003824,catalytic activity|GO:0004611,phosphoenolpyruvate carboxykinase activity	zma00620,Pyruvate metabolism|zma01200,Carbon metabolism|zma01100,Metabolic pathways|zma00710,Carbon fixation in photosynthetic organisms
B8A064	Phosphoribulokinase OS=Zea mays PE=2 SV=1 - [B8A064_MAIZE]	46.99	1	2	16	811	0.965	0.86	0.898	1.053	1.085	1.176	415	45.7	6.1	0.821567	0.014609	pco092382	GO:0044238,primary metabolic process|GO:0005975,carbohydrate metabolic process|GO:0016310,phosphorylation|GO:0009987,cellular process|GO:0044237,cellular metabolic process|GO:0071704,organic substance metabolic process|GO:0006796,phosphate-containing compound metabolic process|GO:0008152,metabolic process|GO:0006793,phosphorus metabolic process	0	GO:0035639,purine ribonucleoside triphosphate binding|GO:0005488,binding|GO:0043167,ion binding|GO:1901363,heterocyclic compound binding|GO:1901265,nucleoside phosphate binding|GO:0001882,nucleoside binding|GO:0043168,anion binding|GO:0000166,nucleotide binding|GO:0016740,transferase activity|GO:0001883,purine nucleoside binding|GO:0032549,ribonucleoside binding|GO:0017076,purine nucleotide bindi…	zma01200,Carbon metabolism|zma01100,Metabolic pathways|zma00710,Carbon fixation in photosynthetic organisms
B4FAW3	Photosystem I reaction center subunit II OS=Zea mays GN=LOC100191984 PE=2 SV=1 - [B4FAW3_MAIZE]	63.32	4	2	12	589	0.72	0.868	0.872	1.039	1.055	1.051	199	21.6	9.76	0.78243	0.0104206	LOC100191984	GO:0008152,metabolic process|GO:0009987,cellular process|GO:0015979,photosynthesis|GO:0044237,cellular metabolic process	GO:0043234,protein complex|GO:0009579,thylakoid|GO:0009522,photosystem I|GO:0009521,photosystem|GO:0034357,photosynthetic membrane|GO:0016020,membrane|GO:0044464,cell part|GO:0009538,photosystem I reaction center|GO:0005623,cell|GO:0005622,intracellular|GO:0098796,membrane protein complex|GO:0044436,thylakoid part|GO:0044424,intracellular part|GO:0044425,membrane part|GO:0032991,macromolecular co…	0	zma01100,Metabolic pathways|zma00195,Photosynthesis
A0A059Q8G3	Photosystem I assembly protein Ycf3 OS=Zea mays subsp. mays GN=ycf3 PE=3 SV=1 - [A0A059Q8G3_MAIZE]	19.41	3	3	3	8	0.783	0.851	0.788	1.027	1.011	1.016	170	19.7	5.34	0.793073	0.00071	Zm.29652	GO:0080090,regulation of primary metabolic process|GO:0019222,regulation of metabolic process|GO:0048585,negative regulation of response to stimulus|GO:0048583,regulation of response to stimulus|GO:0007165,signal transduction|GO:1901576,organic substance biosynthetic process|GO:1901362,organic cyclic compound biosynthetic process|GO:0071840,cellular component organization or biogenesis|GO:1901361…	GO:0005737,cytoplasm|GO:0005829,cytosol|GO:0044464,cell part|GO:0005623,cell|GO:0005622,intracellular|GO:0044444,cytoplasmic part|GO:0044424,intracellular part	GO:0016262,protein N-acetylglucosaminyltransferase activity|GO:0003824,catalytic activity|GO:0016740,transferase activity|GO:0016757,transferase activity, transferring glycosyl groups|GO:0016758,transferase activity, transferring hexosyl groups|GO:0008375,acetylglucosaminyltransferase activity|GO:0008194,UDP-glycosyltransferase activity	0
B6TH55	Photosystem I reaction center subunit IV A OS=Zea mays PE=2 SV=1 - [B6TH55_MAIZE]	54.68	2	2	5	588	0.869	0.863	0.883	1.078	1.067	1.068	139	14.8	9.79	0.81361	8.22e-06	GRMZM2G016066	GO:0008152,metabolic process|GO:0009987,cellular process|GO:0015979,photosynthesis|GO:0044237,cellular metabolic process	GO:0043234,protein complex|GO:0009579,thylakoid|GO:0009522,photosystem I|GO:0009521,photosystem|GO:0034357,photosynthetic membrane|GO:0016020,membrane|GO:0044464,cell part|GO:0009538,photosystem I reaction center|GO:0005623,cell|GO:0005622,intracellular|GO:0098796,membrane protein complex|GO:0044436,thylakoid part|GO:0044424,intracellular part|GO:0044425,membrane part|GO:0032991,macromolecular co…	0	zma01100,Metabolic pathways|zma00195,Photosynthesis
B6SX34	Photosystem I reaction center subunit psaK OS=Zea mays PE=2 SV=1 - [B6SX34_MAIZE]	11.94	2	3	3	39	0.673	0.722	0.69	1.001	0.992	1.044	134	13.7	10.55	0.686418	0.000125515	psa6	GO:0008152,metabolic process|GO:0050801,ion homeostasis|GO:0019752,carboxylic acid metabolic process|GO:1901564,organonitrogen compound metabolic process|GO:0042592,homeostatic process|GO:0055080,cation homeostasis|GO:0006807,nitrogen compound metabolic process|GO:0044281,small molecule metabolic process|GO:0044283,small molecule biosynthetic process|GO:0009069,serine family amino acid metabolic …	GO:0034357,photosynthetic membrane|GO:0031976,plastid thylakoid|GO:0043229,intracellular organelle|GO:0043227,membrane-bounded organelle|GO:0043226,organelle|GO:0009579,thylakoid|GO:0009534,chloroplast thylakoid|GO:0031984,organelle subcompartment|GO:0016020,membrane|GO:0044436,thylakoid part|GO:0044435,plastid part|GO:0044434,chloroplast part|GO:0005737,cytoplasm|GO:0009536,plastid|GO:0032991,ma…	GO:0016168,chlorophyll binding|GO:0046906,tetrapyrrole binding|GO:0097159,organic cyclic compound binding|GO:0005488,binding|GO:1901363,heterocyclic compound binding	zma01100,Metabolic pathways|zma00195,Photosynthesis
B6U534	Photosystem I reaction center subunit V OS=Zea mays GN=ZEAMMB73_Zm00001d005996 PE=2 SV=1 - [B6U534_MAIZE]	23.45	1	3	5	209	0.744	0.713	0.759	1.059	1.039	1.033	145	15.3	10.1	0.707775	4.03e-05	LOC100285458	GO:0008152,metabolic process|GO:0009987,cellular process|GO:0015979,photosynthesis|GO:0044237,cellular metabolic process	GO:0043234,protein complex|GO:0009579,thylakoid|GO:0009522,photosystem I|GO:0009521,photosystem|GO:0034357,photosynthetic membrane|GO:0016020,membrane|GO:0044464,cell part|GO:0005623,cell|GO:0005622,intracellular|GO:0098796,membrane protein complex|GO:0032991,macromolecular complex|GO:0044436,thylakoid part|GO:0044424,intracellular part|GO:0044425,membrane part|GO:0016021,integral component of me…	GO:0016168,chlorophyll binding|GO:0046906,tetrapyrrole binding|GO:0097159,organic cyclic compound binding|GO:0005488,binding|GO:1901363,heterocyclic compound binding	zma01100,Metabolic pathways|zma00195,Photosynthesis
B4G1K9	Photosystem I reaction center subunit V OS=Zea mays GN=ZEAMMB73_Zm00001d020877 PE=2 SV=1 - [B4G1K9_MAIZE]	23.94	1	3	5	161	0.73	0.696	0.705	1.029	1.025	1.025	142	15.3	10.1	0.692172	6.37e-06	LOC100284847	GO:0008152,metabolic process|GO:0009987,cellular process|GO:0015979,photosynthesis|GO:0044237,cellular metabolic process	GO:0043234,protein complex|GO:0009579,thylakoid|GO:0009522,photosystem I|GO:0009521,photosystem|GO:0034357,photosynthetic membrane|GO:0016020,membrane|GO:0044464,cell part|GO:0005623,cell|GO:0005622,intracellular|GO:0098796,membrane protein complex|GO:0032991,macromolecular complex|GO:0044436,thylakoid part|GO:0044424,intracellular part|GO:0044425,membrane part|GO:0016021,integral component of me…	GO:0016168,chlorophyll binding|GO:0046906,tetrapyrrole binding|GO:0097159,organic cyclic compound binding|GO:0005488,binding|GO:1901363,heterocyclic compound binding	zma01100,Metabolic pathways|zma00195,Photosynthesis
O65101	Photosystem I reaction center subunit VI, chloroplastic OS=Zea mays GN=PSAH PE=2 SV=1 - [PSAH_MAIZE]	39.44	1	4	4	276	0.867	0.865	0.835	1.054	1.038	1.047	142	14.9	10.1	0.818203	7.22e-05	PSAH	GO:0008152,metabolic process|GO:0009987,cellular process|GO:0015979,photosynthesis|GO:0044237,cellular metabolic process	GO:0055035,plastid thylakoid membrane|GO:0034357,photosynthetic membrane|GO:0031976,plastid thylakoid|GO:0043229,intracellular organelle|GO:0005622,intracellular|GO:0043227,membrane-bounded organelle|GO:0043226,organelle|GO:0031224,intrinsic component of membrane|GO:0009535,chloroplast thylakoid membrane|GO:0009534,chloroplast thylakoid|GO:0031984,organelle subcompartment|GO:0016021,integral comp…	0	zma01100,Metabolic pathways|zma00195,Photosynthesis
B6STP9	Photosystem I reaction center subunit XI OS=Zea mays PE=2 SV=1 - [B6STP9_MAIZE]	20.95	2	2	4	98	1.337	1.318	1.247	1.96	1.575	1.734	210	22.3	9.63	0.740567	0.0167501	Zm.78120	GO:0008152,metabolic process|GO:0009987,cellular process|GO:0015979,photosynthesis|GO:0044237,cellular metabolic process	GO:0043234,protein complex|GO:0009579,thylakoid|GO:0009522,photosystem I|GO:0009521,photosystem|GO:0034357,photosynthetic membrane|GO:0016020,membrane|GO:0044464,cell part|GO:0009538,photosystem I reaction center|GO:0005623,cell|GO:0005622,intracellular|GO:0098796,membrane protein complex|GO:0032991,macromolecular complex|GO:0044436,thylakoid part|GO:0044424,intracellular part|GO:0044425,membrane…	0	zma01100,Metabolic pathways|zma00195,Photosynthesis
B6SKI1	Photosystem I reaction center subunit II OS=Zea mays PE=2 SV=1 - [B6SKI1_MAIZE]	55.39	4	1	11	568	0.784	0.793	0.781	0.968	0.978	0.984	204	22	9.76	0.804325	5.81072e-06	LOC100191984	GO:0008152,metabolic process|GO:0009987,cellular process|GO:0015979,photosynthesis|GO:0044237,cellular metabolic process	GO:0043234,protein complex|GO:0009579,thylakoid|GO:0009522,photosystem I|GO:0009521,photosystem|GO:0034357,photosynthetic membrane|GO:0016020,membrane|GO:0044464,cell part|GO:0009538,photosystem I reaction center|GO:0005623,cell|GO:0005622,intracellular|GO:0098796,membrane protein complex|GO:0044436,thylakoid part|GO:0044424,intracellular part|GO:0044425,membrane part|GO:0032991,macromolecular co…	0	zma01100,Metabolic pathways|zma00195,Photosynthesis
B6T097	Photosystem I reaction center subunit IV A OS=Zea mays PE=2 SV=1 - [B6T097_MAIZE]	49.52	1	1	4	528	0.885	0.875	0.866	1.06	1.063	1.049	105	11.3	9.99	0.828072	1.24821e-05	GRMZM2G016066	GO:0008152,metabolic process|GO:0009987,cellular process|GO:0015979,photosynthesis|GO:0044237,cellular metabolic process	GO:0043234,protein complex|GO:0009579,thylakoid|GO:0009522,photosystem I|GO:0009521,photosystem|GO:0034357,photosynthetic membrane|GO:0016020,membrane|GO:0044464,cell part|GO:0009538,photosystem I reaction center|GO:0005623,cell|GO:0005622,intracellular|GO:0098796,membrane protein complex|GO:0044436,thylakoid part|GO:0044424,intracellular part|GO:0044425,membrane part|GO:0032991,macromolecular co…	0	zma01100,Metabolic pathways|zma00195,Photosynthesis
A0A1D6N1Y4	Photosystem II reaction center Psb28 protein OS=Zea mays GN=ZEAMMB73_Zm00001d042172 PE=3 SV=1 - [A0A1D6N1Y4_MAIZE]	10.28	5	1	1	7	0.784	0.753	0.731	1.182	1.206	1.193	107	12.1	5.05	0.632964	1.30457e-05	LOC100284876	GO:0008152,metabolic process|GO:0009987,cellular process|GO:0015979,photosynthesis|GO:0044237,cellular metabolic process	GO:0043234,protein complex|GO:0009579,thylakoid|GO:0032991,macromolecular complex|GO:0009523,photosystem II|GO:0009521,photosystem|GO:0009654,photosystem II oxygen evolving complex|GO:0034357,photosynthetic membrane|GO:0016020,membrane|GO:0044464,cell part|GO:0005623,cell|GO:1990204,oxidoreductase complex|GO:0098796,membrane protein complex|GO:0044436,thylakoid part|GO:0044424,intracellular part|…	0	zma01100,Metabolic pathways|zma00195,Photosynthesis
B6T2V3	Photosystem II 11 kD protein OS=Zea mays PE=2 SV=1 - [B6T2V3_MAIZE]	42.94	3	6	6	117	0.866	0.876	0.868	1.094	1.061	1.066	170	17.7	9.85	0.810439	4.82e-05	Zm.80957	GO:0009987,cellular process|GO:0010207,photosystem II assembly|GO:0022607,cellular component assembly|GO:0071822,protein complex subunit organization|GO:0070271,protein complex biogenesis|GO:0043933,macromolecular complex subunit organization|GO:0019684,photosynthesis, light reaction|GO:0006461,protein complex assembly|GO:0016043,cellular component organization|GO:0065003,macromolecular complex a…	0	0	zma01100,Metabolic pathways|zma00195,Photosynthesis
P05641	Photosystem II CP47 reaction center protein OS=Zea mays GN=psbB PE=3 SV=1 - [PSBB_MAIZE]	29.92	2	12	12	1873	0.862	0.866	0.856	1.041	1.037	1.038	508	56.1	6.54	0.829463	5.69e-07	psbB	GO:0006091,generation of precursor metabolites and energy|GO:0015979,photosynthesis|GO:0044699,single-organism process|GO:0044267,cellular protein metabolic process|GO:0044710,single-organism metabolic process|GO:0044260,cellular macromolecule metabolic process|GO:0019684,photosynthesis, light reaction|GO:0009772,photosynthetic electron transport in photosystem II|GO:0071704,organic substance met…	GO:0055035,plastid thylakoid membrane|GO:0034357,photosynthetic membrane|GO:0031976,plastid thylakoid|GO:0043229,intracellular organelle|GO:0005622,intracellular|GO:0043227,membrane-bounded organelle|GO:0043226,organelle|GO:0031224,intrinsic component of membrane|GO:0009535,chloroplast thylakoid membrane|GO:0009534,chloroplast thylakoid|GO:0031984,organelle subcompartment|GO:0016021,integral comp…	GO:0016168,chlorophyll binding|GO:0046906,tetrapyrrole binding|GO:0097159,organic cyclic compound binding|GO:0005488,binding|GO:0045156,electron transporter, transferring electrons within the cyclic electron transport pathway of photosynthesis activity|GO:1901363,heterocyclic compound binding|GO:0009055,electron carrier activity	zma01100,Metabolic pathways|zma00195,Photosynthesis
A0A059Q7D4	Photosystem II D2 protein OS=Zea mays subsp. mays GN=psbD PE=3 SV=1 - [A0A059Q7D4_MAIZE]	25.21	2	7	7	951	0.809	0.833	0.824	1.035	1.031	1.03	353	39.5	5.55	0.796524	8.52e-06	psbD	GO:0006091,generation of precursor metabolites and energy|GO:0015979,photosynthesis|GO:0044699,single-organism process|GO:0044267,cellular protein metabolic process|GO:0044710,single-organism metabolic process|GO:0044260,cellular macromolecule metabolic process|GO:0019684,photosynthesis, light reaction|GO:0009772,photosynthetic electron transport in photosystem II|GO:0071704,organic substance met…	GO:0055035,plastid thylakoid membrane|GO:0034357,photosynthetic membrane|GO:0031976,plastid thylakoid|GO:0043229,intracellular organelle|GO:0005622,intracellular|GO:0043227,membrane-bounded organelle|GO:0043226,organelle|GO:0031224,intrinsic component of membrane|GO:0009535,chloroplast thylakoid membrane|GO:0009534,chloroplast thylakoid|GO:0031984,organelle subcompartment|GO:0016021,integral comp…	GO:0043169,cation binding|GO:0016168,chlorophyll binding|GO:0046914,transition metal ion binding|GO:0046906,tetrapyrrole binding|GO:0097159,organic cyclic compound binding|GO:0043167,ion binding|GO:0003824,catalytic activity|GO:0005488,binding|GO:0009055,electron carrier activity|GO:0045156,electron transporter, transferring electrons within the cyclic electron transport pathway of photosynthesis…	zma01100,Metabolic pathways|zma00195,Photosynthesis
P48183	Photosystem II protein D1 OS=Zea mays GN=psbA PE=1 SV=1 - [PSBA_MAIZE]	31.73	1	10	10	1095	0.854	0.862	0.843	1.048	1.054	1.052	353	39	5.36	0.811229	4.34e-06	psbA	GO:0006091,generation of precursor metabolites and energy|GO:0009635,response to herbicide|GO:0015979,photosynthesis|GO:0044699,single-organism process|GO:0044267,cellular protein metabolic process|GO:0044710,single-organism metabolic process|GO:0044260,cellular macromolecule metabolic process|GO:0019684,photosynthesis, light reaction|GO:0009636,response to toxic substance|GO:0009772,photosynthet…	GO:0055035,plastid thylakoid membrane|GO:0034357,photosynthetic membrane|GO:0031976,plastid thylakoid|GO:0043229,intracellular organelle|GO:0005622,intracellular|GO:0043227,membrane-bounded organelle|GO:0043226,organelle|GO:0031224,intrinsic component of membrane|GO:0009535,chloroplast thylakoid membrane|GO:0009534,chloroplast thylakoid|GO:0031984,organelle subcompartment|GO:0016021,integral comp…	GO:0043169,cation binding|GO:0016168,chlorophyll binding|GO:0046906,tetrapyrrole binding|GO:0097159,organic cyclic compound binding|GO:0043167,ion binding|GO:0003824,catalytic activity|GO:0005488,binding|GO:0009055,electron carrier activity|GO:0045156,electron transporter, transferring electrons within the cyclic electron transport pathway of photosynthesis activity|GO:0046872,metal ion binding|G…	zma01100,Metabolic pathways|zma00195,Photosynthesis
P24993	Photosystem II reaction center protein H OS=Zea mays GN=psbH PE=1 SV=2 - [PSBH_MAIZE]	42.47	1	3	3	98	0.887	0.926	0.901	1.089	1.104	1.115	73	7.8	8.57	0.820412	0.000135392	psbH	GO:0009987,cellular process|GO:0031647,regulation of protein stability|GO:0044237,cellular metabolic process|GO:0050821,protein stabilization|GO:0065007,biological regulation|GO:0008152,metabolic process|GO:0065008,regulation of biological quality|GO:0015979,photosynthesis	GO:0055035,plastid thylakoid membrane|GO:0034357,photosynthetic membrane|GO:0031976,plastid thylakoid|GO:0043229,intracellular organelle|GO:0005622,intracellular|GO:0043227,membrane-bounded organelle|GO:0043226,organelle|GO:0031224,intrinsic component of membrane|GO:0009535,chloroplast thylakoid membrane|GO:0009534,chloroplast thylakoid|GO:0031984,organelle subcompartment|GO:0016021,integral comp…	GO:0043168,anion binding|GO:0005488,binding|GO:0042301,phosphate ion binding|GO:0043167,ion binding	zma01100,Metabolic pathways|zma00195,Photosynthesis
B6SSB9	Plastocyanin OS=Zea mays GN=ZEAMMB73_Zm00001d035859 PE=2 SV=1 - [B6SSB9_MAIZE]	74.19	2	2	4	129	0.947	0.912	0.907	1.439	1.374	1.271	155	15.9	5.9	0.677241	0.000975997	LOC100192779	0	0	GO:0043169,cation binding|GO:0005507,copper ion binding|GO:0046914,transition metal ion binding|GO:0043167,ion binding|GO:0005488,binding|GO:0046872,metal ion binding|GO:0009055,electron carrier activity	zma00195,Photosynthesis
A0A1D6HTG4	Putative ribose-5-phosphate isomerase 3 chloroplastic OS=Zea mays GN=ZEAMMB73_Zm00001d018936 PE=3 SV=1 - [A0A1D6HTG4_MAIZE]	25.19	5	9	9	74	0.798	0.787	0.791	1.172	1.195	1.146	405	43.5	8.1	0.676353	1.26e-05	pco087551	GO:0009595,detection of biotic stimulus|GO:0006520,cellular amino acid metabolic process|GO:0051234,establishment of localization|GO:0019222,regulation of metabolic process|GO:0048585,negative regulation of response to stimulus|GO:0048583,regulation of response to stimulus|GO:0009694,jasmonic acid metabolic process|GO:0031348,negative regulation of defense response|GO:0009696,salicylic acid metab…	GO:0055035,plastid thylakoid membrane|GO:0034357,photosynthetic membrane|GO:0031976,plastid thylakoid|GO:0031975,envelope|GO:0043229,intracellular organelle|GO:0005622,intracellular|GO:0043227,membrane-bounded organelle|GO:0043226,organelle|GO:0009535,chloroplast thylakoid membrane|GO:0009534,chloroplast thylakoid|GO:0031984,organelle subcompartment|GO:0009532,plastid stroma|GO:0009570,chloroplas…	GO:0016853,isomerase activity|GO:0003824,catalytic activity|GO:0004751,ribose-5-phosphate isomerase activity|GO:0016861,intramolecular oxidoreductase activity, interconverting aldoses and ketoses|GO:0016860,intramolecular oxidoreductase activity	zma01230,Biosynthesis of amino acids|zma00710,Carbon fixation in photosynthetic organisms|zma01100,Metabolic pathways|zma01110,Biosynthesis of secondary metabolites|zma01200,Carbon metabolism|zma00030,Pentose phosphate pathway
Q8S4W8	Pyruvate decarboxylase OS=Zea mays GN=pdc3 PE=3 SV=1 - [Q8S4W8_MAIZE]	13.72	17	6	6	23	1.447	1.411	1.538	0.814	0.698	0.76	605	64.9	6.09	1.9349	0.000151573	pdc3	GO:0008152,metabolic process	0	GO:1901681,sulfur compound binding|GO:0043168,anion binding|GO:0000287,magnesium ion binding|GO:0043169,cation binding|GO:0097159,organic cyclic compound binding|GO:0016829,lyase activity|GO:0030976,thiamine pyrophosphate binding|GO:0016830,carbon-carbon lyase activity|GO:0016831,carboxy-lyase activity|GO:0019842,vitamin binding|GO:0043167,ion binding|GO:0050662,coenzyme binding|GO:0003824,cataly…	zma01100,Metabolic pathways|zma00010,Glycolysis / Gluconeogenesis|zma01110,Biosynthesis of secondary metabolites
B7ZYT6	Ribulose bisphosphate carboxylase small chain OS=Zea mays GN=LOC100279574 PE=2 SV=1 - [B7ZYT6_MAIZE]	80.39	2	6	12	1709	0.842	0.857	0.836	1.075	1.083	1.084	153	17.8	7.99	0.781987	4.44e-06	RBCS	GO:0044249,cellular biosynthetic process|GO:0015977,carbon fixation|GO:0015979,photosynthesis|GO:0044699,single-organism process|GO:1901576,organic substance biosynthetic process|GO:0044710,single-organism metabolic process|GO:0044711,single-organism biosynthetic process|GO:0019685,photosynthesis, dark reaction|GO:0071704,organic substance metabolic process|GO:0019253,reductive pentose-phosphate …	GO:0005737,cytoplasm|GO:0009536,plastid|GO:0043231,intracellular membrane-bounded organelle|GO:0044464,cell part|GO:0044444,cytoplasmic part|GO:0005623,cell|GO:0005622,intracellular|GO:0043229,intracellular organelle|GO:0044424,intracellular part|GO:0043227,membrane-bounded organelle|GO:0043226,organelle|GO:0009507,chloroplast	GO:0004497,monooxygenase activity|GO:0016984,ribulose-bisphosphate carboxylase activity|GO:0016829,lyase activity|GO:0016830,carbon-carbon lyase activity|GO:0016831,carboxy-lyase activity|GO:0003824,catalytic activity|GO:0016491,oxidoreductase activity	zma01200,Carbon metabolism|zma01100,Metabolic pathways|zma00630,Glyoxylate and dicarboxylate metabolism|zma00710,Carbon fixation in photosynthetic organisms
P05348	Ribulose bisphosphate carboxylase small chain, chloroplastic OS=Zea mays GN=RBCS PE=1 SV=1 - [RBS_MAIZE]	66.47	1	6	12	1785	0.922	0.917	0.909	1.147	1.152	1.153	170	19.1	8.91	0.796063	5.77e-07	RBCS	GO:0044249,cellular biosynthetic process|GO:0015977,carbon fixation|GO:0015979,photosynthesis|GO:0044699,single-organism process|GO:1901576,organic substance biosynthetic process|GO:0044710,single-organism metabolic process|GO:0044711,single-organism biosynthetic process|GO:0019685,photosynthesis, dark reaction|GO:0071704,organic substance metabolic process|GO:0019253,reductive pentose-phosphate …	GO:0005737,cytoplasm|GO:0009536,plastid|GO:0043231,intracellular membrane-bounded organelle|GO:0044464,cell part|GO:0044444,cytoplasmic part|GO:0005623,cell|GO:0005622,intracellular|GO:0043229,intracellular organelle|GO:0044424,intracellular part|GO:0043227,membrane-bounded organelle|GO:0043226,organelle|GO:0009507,chloroplast	GO:0004497,monooxygenase activity|GO:0016984,ribulose-bisphosphate carboxylase activity|GO:0016829,lyase activity|GO:0016830,carbon-carbon lyase activity|GO:0016831,carboxy-lyase activity|GO:0003824,catalytic activity|GO:0016491,oxidoreductase activity	zma01200,Carbon metabolism|zma01100,Metabolic pathways|zma00630,Glyoxylate and dicarboxylate metabolism|zma00710,Carbon fixation in photosynthetic organisms
C0PC84	Starch synthase, chloroplastic/amyloplastic OS=Zea mays PE=2 SV=1 - [C0PC84_MAIZE]	36.68	12	10	18	81	0.833	0.891	0.912	1.136	1.113	1.11	698	75.5	6.39	0.784754	0.000643044	Zm.62296	GO:0044249,cellular biosynthetic process|GO:0009250,glucan biosynthetic process|GO:0034645,cellular macromolecule biosynthetic process|GO:0016051,carbohydrate biosynthetic process|GO:0044699,single-organism process|GO:1901576,organic substance biosynthetic process|GO:0044710,single-organism metabolic process|GO:0044711,single-organism biosynthetic process|GO:0044262,cellular carbohydrate metaboli…	GO:0005737,cytoplasm|GO:0009536,plastid|GO:0043231,intracellular membrane-bounded organelle|GO:0044464,cell part|GO:0044444,cytoplasmic part|GO:0005623,cell|GO:0005622,intracellular|GO:0043229,intracellular organelle|GO:0044424,intracellular part|GO:0009501,amyloplast|GO:0043227,membrane-bounded organelle|GO:0043226,organelle|GO:0009507,chloroplast	GO:0004373,glycogen (starch) synthase activity|GO:0035251,UDP-glucosyltransferase activity|GO:0046527,glucosyltransferase activity|GO:0003824,catalytic activity|GO:0016740,transferase activity|GO:0016757,transferase activity, transferring glycosyl groups|GO:0016758,transferase activity, transferring hexosyl groups|GO:0008194,UDP-glycosyltransferase activity	zma01100,Metabolic pathways|zma00500,Starch and sucrose metabolism|zma01110,Biosynthesis of secondary metabolites
B4FJ16	Succinate dehydrogenase [ubiquinone] iron-sulfur subunit, mitochondrial OS=Zea mays GN=csu474(rpS14) PE=2 SV=1 - [B4FJ16_MAIZE]	33.81	7	3	9	26	1.404	1.281	1.215	0.909	0.939	0.917	281	31.1	8.28	1.41065	0.00249557	csu474(rpS14)	GO:0019752,carboxylic acid metabolic process|GO:0044249,cellular biosynthetic process|GO:0034641,cellular nitrogen compound metabolic process|GO:0009060,aerobic respiration|GO:0044281,small molecule metabolic process|GO:0034645,cellular macromolecule biosynthetic process|GO:1901576,organic substance biosynthetic process|GO:0006091,generation of precursor metabolites and energy|GO:0072350,tricarbo…	GO:0044464,cell part|GO:0031975,envelope|GO:0043229,intracellular organelle|GO:0043228,non-membrane-bounded organelle|GO:0043227,membrane-bounded organelle|GO:0043226,organelle|GO:0005737,cytoplasm|GO:0031090,organelle membrane|GO:0016020,membrane|GO:0005740,mitochondrial envelope|GO:0005739,mitochondrion|GO:0030529,ribonucleoprotein complex|GO:0031967,organelle envelope|GO:0031966,mitochondrial …	GO:0005488,binding|GO:0043169,cation binding|GO:0043167,ion binding|GO:0051537,2 iron, 2 sulfur cluster binding|GO:0051538,3 iron, 4 sulfur cluster binding|GO:0051539,4 iron, 4 sulfur cluster binding|GO:0046872,metal ion binding|GO:0016627,oxidoreductase activity, acting on the CH-CH group of donors|GO:0016635,oxidoreductase activity, acting on the CH-CH group of donors, quinone or related compou…	zma01200,Carbon metabolism|zma01100,Metabolic pathways|zma00190,Oxidative phosphorylation|zma00020,Citrate cycle (TCA cycle)|zma01110,Biosynthesis of secondary metabolites
A0A1D6NT44	Sucrose synthase OS=Zea mays GN=ZEAMMB73_Zm00001d045042 PE=3 SV=1 - [A0A1D6NT44_MAIZE]	37.83	27	12	24	183	1.362	1.345	1.318	0.915	0.903	0.938	785	89.9	6.64	1.46115	1.31e-05	SH-1	GO:0044238,primary metabolic process|GO:0044710,single-organism metabolic process|GO:0044262,cellular carbohydrate metabolic process|GO:0005984,disaccharide metabolic process|GO:0009987,cellular process|GO:0009311,oligosaccharide metabolic process|GO:0005985,sucrose metabolic process|GO:0044237,cellular metabolic process|GO:0071704,organic substance metabolic process|GO:0044763,single-organism ce…	0	GO:0016157,sucrose synthase activity|GO:0035251,UDP-glucosyltransferase activity|GO:0046527,glucosyltransferase activity|GO:0003824,catalytic activity|GO:0016740,transferase activity|GO:0016757,transferase activity, transferring glycosyl groups|GO:0016758,transferase activity, transferring hexosyl groups|GO:0008194,UDP-glycosyltransferase activity	zma01100,Metabolic pathways|zma00500,Starch and sucrose metabolism
A0A1D6P848	Sucrose synthase OS=Zea mays GN=ZEAMMB73_Zm00001d047253 PE=3 SV=1 - [A0A1D6P848_MAIZE]	35.94	18	18	23	74	1.304	1.283	1.28	0.832	0.843	0.802	793	90.5	6.51	1.56162	5.7e-06	Zm.84503	GO:0044238,primary metabolic process|GO:0044710,single-organism metabolic process|GO:0044262,cellular carbohydrate metabolic process|GO:0005984,disaccharide metabolic process|GO:0009987,cellular process|GO:0009311,oligosaccharide metabolic process|GO:0005985,sucrose metabolic process|GO:0044237,cellular metabolic process|GO:0071704,organic substance metabolic process|GO:0044763,single-organism ce…	0	GO:0016157,sucrose synthase activity|GO:0035251,UDP-glucosyltransferase activity|GO:0046527,glucosyltransferase activity|GO:0003824,catalytic activity|GO:0016740,transferase activity|GO:0016757,transferase activity, transferring glycosyl groups|GO:0016758,transferase activity, transferring hexosyl groups|GO:0008194,UDP-glycosyltransferase activity	zma01100,Metabolic pathways|zma00500,Starch and sucrose metabolism
A0A1D6I3Y6	Trehalose-6-phosphate synthase13 OS=Zea mays GN=ZEAMMB73_Zm00001d020396 PE=4 SV=1 - [A0A1D6I3Y6_MAIZE]	2.99	3	2	2	3	1.11	1.239	1.292	0.672	0.87	0.812	769	87.1	7.03	1.54613	0.00580062	Zm.22215	GO:0009311,oligosaccharide metabolic process|GO:0009312,oligosaccharide biosynthetic process|GO:0044249,cellular biosynthetic process|GO:0044237,cellular metabolic process|GO:0044699,single-organism process|GO:1901576,organic substance biosynthetic process|GO:0044710,single-organism metabolic process|GO:0044711,single-organism biosynthetic process|GO:0044262,cellular carbohydrate metabolic proces…	0	GO:0003824,catalytic activity	zma01100,Metabolic pathways|zma00500,Starch and sucrose metabolism
B4FIH9	Xylose isomerase OS=Zea mays GN=ZEAMMB73_Zm00001d007113 PE=2 SV=1 - [B4FIH9_MAIZE]	18.05	5	3	8	30	1.271	1.315	1.177	1.074	0.947	1.086	482	53.7	5.73	1.21079	0.0221826	LOC100194385	GO:0019321,pentose metabolic process|GO:0006739,NADP metabolic process|GO:0006732,coenzyme metabolic process|GO:0006733,oxidoreduction coenzyme metabolic process|GO:0034641,cellular nitrogen compound metabolic process|GO:0006098,pentose-phosphate shunt|GO:0046496,nicotinamide nucleotide metabolic process|GO:0072524,pyridine-containing compound metabolic process|GO:0044699,single-organism process|…	0	GO:0043169,cation binding|GO:0016853,isomerase activity|GO:0043167,ion binding|GO:0003824,catalytic activity|GO:0005488,binding|GO:0046872,metal ion binding|GO:0009045,xylose isomerase activity|GO:0016861,intramolecular oxidoreductase activity, interconverting aldoses and ketoses|GO:0016860,intramolecular oxidoreductase activity	zma01100,Metabolic pathways|zma00040,Pentose and glucuronate interconversions|zma00051,Fructose and mannose metabolism
A0A1D6K3E5	NAD(P)-binding Rossmann-fold superfamily protein OS=Zea mays GN=ZEAMMB73_Zm00001d029200 PE=4 SV=1 - [A0A1D6K3E5_MAIZE]	28.78	7	3	9	31	1.202	1.229	1.188	1.688	1.707	1.755	337	36.3	7.78	0.702761	2.65e-05	LOC100381586	0	0	0	0
A0A1D6K5G9	NAD(P)-binding Rossmann-fold superfamily protein OS=Zea mays GN=ZEAMMB73_Zm00001d029482 PE=4 SV=1 - [A0A1D6K5G9_MAIZE]	34.88	3	8	8	24	0.922	0.962	0.928	1.171	1.1	1.189	344	38.3	6.93	0.812837	0.00196647	Zm.5834	GO:0008152,metabolic process	0	GO:0003824,catalytic activity|GO:0048037,cofactor binding|GO:0005488,binding|GO:0050662,coenzyme binding	0
B6TH11	NAD(P)H-dependent oxidoreductase OS=Zea mays PE=2 SV=1 - [B6TH11_MAIZE]	23.08	4	3	6	16	1.287	1.325	1.323	1	0.996	1.027	351	38.7	6.19	1.3018	4.41e-05	LOC100191526	GO:0008152,metabolic process|GO:0044710,single-organism metabolic process|GO:0044699,single-organism process|GO:0055114,oxidation-reduction process	GO:0044425,membrane part|GO:0016021,integral component of membrane|GO:0016020,membrane|GO:0031224,intrinsic component of membrane	GO:0003824,catalytic activity|GO:0016491,oxidoreductase activity	0
A0A059Q6Z0	NAD(P)H-quinone oxidoreductase chain 4, chloroplastic OS=Zea mays subsp. mays GN=ndhD PE=3 SV=1 - [A0A059Q6Z0_MAIZE]	9.2	2	5	5	63	0.896	0.838	0.858	1.03	1.055	1.096	500	56.3	8.44	0.814629	0.00163081	ndhD	GO:0009141,nucleoside triphosphate metabolic process|GO:0009144,purine nucleoside triphosphate metabolic process|GO:0009167,purine ribonucleoside monophosphate metabolic process|GO:0034641,cellular nitrogen compound metabolic process|GO:0006807,nitrogen compound metabolic process|GO:0044281,small molecule metabolic process|GO:0009161,ribonucleoside monophosphate metabolic process|GO:0009123,nucle…	GO:0055035,plastid thylakoid membrane|GO:0034357,photosynthetic membrane|GO:0031976,plastid thylakoid|GO:0043229,intracellular organelle|GO:0005622,intracellular|GO:0043227,membrane-bounded organelle|GO:0043226,organelle|GO:0031224,intrinsic component of membrane|GO:0009535,chloroplast thylakoid membrane|GO:0009534,chloroplast thylakoid|GO:0031984,organelle subcompartment|GO:0016021,integral comp…	GO:0005488,binding|GO:0003824,catalytic activity|GO:0008137,NADH dehydrogenase (ubiquinone) activity|GO:0016655,oxidoreductase activity, acting on NAD(P)H, quinone or similar compound as acceptor|GO:0050136,NADH dehydrogenase (quinone) activity|GO:0016651,oxidoreductase activity, acting on NAD(P)H|GO:0048037,cofactor binding|GO:0048038,quinone binding|GO:0003954,NADH dehydrogenase activity|GO:001…	zma01100,Metabolic pathways|zma00190,Oxidative phosphorylation
P25706	NAD(P)H-quinone oxidoreductase subunit 1, chloroplastic OS=Zea mays GN=ndhA PE=2 SV=3 - [NU1C_MAIZE]	23.2	2	6	6	132	0.817	0.801	0.801	1.11	1.113	1.122	362	40.5	4.94	0.72285	1.31e-06	ndhA	GO:0044710,single-organism metabolic process|GO:0019684,photosynthesis, light reaction|GO:0009987,cellular process|GO:0044237,cellular metabolic process|GO:0055114,oxidation-reduction process|GO:0008152,metabolic process|GO:0006091,generation of precursor metabolites and energy|GO:0015979,photosynthesis|GO:0044699,single-organism process	GO:0055035,plastid thylakoid membrane|GO:0034357,photosynthetic membrane|GO:0031976,plastid thylakoid|GO:0043229,intracellular organelle|GO:0005622,intracellular|GO:0043227,membrane-bounded organelle|GO:0043226,organelle|GO:0031224,intrinsic component of membrane|GO:0009535,chloroplast thylakoid membrane|GO:0009534,chloroplast thylakoid|GO:0031984,organelle subcompartment|GO:0016021,integral comp…	GO:0005488,binding|GO:0003824,catalytic activity|GO:0016655,oxidoreductase activity, acting on NAD(P)H, quinone or similar compound as acceptor|GO:0048037,cofactor binding|GO:0016651,oxidoreductase activity, acting on NAD(P)H|GO:0048038,quinone binding|GO:0016491,oxidoreductase activity	zma01100,Metabolic pathways|zma00190,Oxidative phosphorylation
P0CD58	NAD(P)H-quinone oxidoreductase subunit 2 A, chloroplastic OS=Zea mays GN=ndhB1 PE=2 SV=1 - [NU2C1_MAIZE]	4.71	2	3	3	25	0.787	0.72	0.791	1.055	1.044	1.011	510	57	5.49	0.738914	0.000529273	ndhB2	GO:0009141,nucleoside triphosphate metabolic process|GO:0009144,purine nucleoside triphosphate metabolic process|GO:0009167,purine ribonucleoside monophosphate metabolic process|GO:0034641,cellular nitrogen compound metabolic process|GO:0006807,nitrogen compound metabolic process|GO:1901360,organic cyclic compound metabolic process|GO:0044281,small molecule metabolic process|GO:0009161,ribonucleo…	GO:0055035,plastid thylakoid membrane|GO:0034357,photosynthetic membrane|GO:0031976,plastid thylakoid|GO:0043229,intracellular organelle|GO:0005622,intracellular|GO:0043227,membrane-bounded organelle|GO:0043226,organelle|GO:0031224,intrinsic component of membrane|GO:0009535,chloroplast thylakoid membrane|GO:0009534,chloroplast thylakoid|GO:0031984,organelle subcompartment|GO:0016021,integral comp…	GO:0005488,binding|GO:0003824,catalytic activity|GO:0008137,NADH dehydrogenase (ubiquinone) activity|GO:0016655,oxidoreductase activity, acting on NAD(P)H, quinone or similar compound as acceptor|GO:0050136,NADH dehydrogenase (quinone) activity|GO:0016651,oxidoreductase activity, acting on NAD(P)H|GO:0048037,cofactor binding|GO:0048038,quinone binding|GO:0003954,NADH dehydrogenase activity|GO:001…	zma01100,Metabolic pathways|zma00190,Oxidative phosphorylation
A0A059Q8J3	NAD(P)H-quinone oxidoreductase subunit H, chloroplastic OS=Zea mays subsp. mays GN=ndhH PE=3 SV=1 - [A0A059Q8J3_MAIZE]	53.44	2	16	16	164	0.798	0.852	0.835	1.13	1.135	1.12	393	45.6	5.82	0.734207	5.57e-05	ndhH	GO:0044710,single-organism metabolic process|GO:0006810,transport|GO:0019684,photosynthesis, light reaction|GO:0009987,cellular process|GO:0044237,cellular metabolic process|GO:0051179,localization|GO:0055114,oxidation-reduction process|GO:0008152,metabolic process|GO:0006091,generation of precursor metabolites and energy|GO:0051234,establishment of localization|GO:0015979,photosynthesis|GO:00446…	GO:0055035,plastid thylakoid membrane|GO:0034357,photosynthetic membrane|GO:0031976,plastid thylakoid|GO:0043229,intracellular organelle|GO:0009579,thylakoid|GO:0043227,membrane-bounded organelle|GO:0043226,organelle|GO:0009535,chloroplast thylakoid membrane|GO:0009534,chloroplast thylakoid|GO:0031984,organelle subcompartment|GO:0016020,membrane|GO:0044436,thylakoid part|GO:0044435,plastid part|G…	GO:0005488,binding|GO:0050662,coenzyme binding|GO:0003824,catalytic activity|GO:0051287,NAD binding|GO:0000166,nucleotide binding|GO:0036094,small molecule binding|GO:0016655,oxidoreductase activity, acting on NAD(P)H, quinone or similar compound as acceptor|GO:0048037,cofactor binding|GO:0016651,oxidoreductase activity, acting on NAD(P)H|GO:0097159,organic cyclic compound binding|GO:0048038,quin…	zma01100,Metabolic pathways|zma00190,Oxidative phosphorylation
P46722	NAD(P)H-quinone oxidoreductase subunit I, chloroplastic OS=Zea mays GN=ndhI PE=3 SV=1 - [NDHI_MAIZE]	48.33	1	8	8	240	0.883	0.917	0.881	1.067	1.069	1.089	180	21.1	6.86	0.831344	0.000182077	ndhI	GO:0044710,single-organism metabolic process|GO:0019684,photosynthesis, light reaction|GO:0009987,cellular process|GO:0044237,cellular metabolic process|GO:0055114,oxidation-reduction process|GO:0008152,metabolic process|GO:0006091,generation of precursor metabolites and energy|GO:0015979,photosynthesis|GO:0044699,single-organism process	GO:0055035,plastid thylakoid membrane|GO:0034357,photosynthetic membrane|GO:0031976,plastid thylakoid|GO:0043229,intracellular organelle|GO:0009579,thylakoid|GO:0043227,membrane-bounded organelle|GO:0043226,organelle|GO:0009535,chloroplast thylakoid membrane|GO:0009534,chloroplast thylakoid|GO:0031984,organelle subcompartment|GO:0016020,membrane|GO:0044436,thylakoid part|GO:0044435,plastid part|G…	GO:0005488,binding|GO:0043169,cation binding|GO:0048038,quinone binding|GO:0051539,4 iron, 4 sulfur cluster binding|GO:0046914,transition metal ion binding|GO:0003824,catalytic activity|GO:0048037,cofactor binding|GO:0008137,NADH dehydrogenase (ubiquinone) activity|GO:0051536,iron-sulfur cluster binding|GO:0043167,ion binding|GO:0016655,oxidoreductase activity, acting on NAD(P)H, quinone or simil…	zma01100,Metabolic pathways|zma00190,Oxidative phosphorylation
P19124	NAD(P)H-quinone oxidoreductase subunit J, chloroplastic OS=Zea mays GN=ndhJ PE=2 SV=1 - [NDHJ_MAIZE]	59.75	2	8	8	96	0.845	0.825	0.863	1.065	1.085	1.051	159	18.7	6.52	0.791203	0.000116166	ndhJ	GO:0044710,single-organism metabolic process|GO:0006810,transport|GO:0019684,photosynthesis, light reaction|GO:0009987,cellular process|GO:0044237,cellular metabolic process|GO:0051179,localization|GO:0055114,oxidation-reduction process|GO:0008152,metabolic process|GO:0006091,generation of precursor metabolites and energy|GO:0051234,establishment of localization|GO:0015979,photosynthesis|GO:00446…	GO:0055035,plastid thylakoid membrane|GO:0034357,photosynthetic membrane|GO:0031976,plastid thylakoid|GO:0043229,intracellular organelle|GO:0009579,thylakoid|GO:0043227,membrane-bounded organelle|GO:0043226,organelle|GO:0009535,chloroplast thylakoid membrane|GO:0009534,chloroplast thylakoid|GO:0031984,organelle subcompartment|GO:0016020,membrane|GO:0044436,thylakoid part|GO:0044435,plastid part|G…	GO:0005488,binding|GO:0003824,catalytic activity|GO:0008137,NADH dehydrogenase (ubiquinone) activity|GO:0016655,oxidoreductase activity, acting on NAD(P)H, quinone or similar compound as acceptor|GO:0050136,NADH dehydrogenase (quinone) activity|GO:0016651,oxidoreductase activity, acting on NAD(P)H|GO:0048037,cofactor binding|GO:0048038,quinone binding|GO:0003954,NADH dehydrogenase activity|GO:001…	zma01100,Metabolic pathways|zma00190,Oxidative phosphorylation
Q6R977	NADH-ubiquinone oxidoreductase chain 1 OS=Zea mays GN=nad1 PE=3 SV=1 - [Q6R977_MAIZE]	10.46	1	3	3	9	1.097	1.037	1.059	0.829	0.87	0.948	325	35.6	8.7	1.20625	0.0095333	ndhA	GO:0044710,single-organism metabolic process|GO:0019684,photosynthesis, light reaction|GO:0009987,cellular process|GO:0044237,cellular metabolic process|GO:0055114,oxidation-reduction process|GO:0008152,metabolic process|GO:0006091,generation of precursor metabolites and energy|GO:0015979,photosynthesis|GO:0044699,single-organism process	GO:0055035,plastid thylakoid membrane|GO:0034357,photosynthetic membrane|GO:0031976,plastid thylakoid|GO:0043229,intracellular organelle|GO:0005622,intracellular|GO:0043227,membrane-bounded organelle|GO:0043226,organelle|GO:0031224,intrinsic component of membrane|GO:0009535,chloroplast thylakoid membrane|GO:0009534,chloroplast thylakoid|GO:0031984,organelle subcompartment|GO:0016021,integral comp…	GO:0005488,binding|GO:0003824,catalytic activity|GO:0016655,oxidoreductase activity, acting on NAD(P)H, quinone or similar compound as acceptor|GO:0048037,cofactor binding|GO:0016651,oxidoreductase activity, acting on NAD(P)H|GO:0048038,quinone binding|GO:0016491,oxidoreductase activity	zma01100,Metabolic pathways|zma00190,Oxidative phosphorylation
B6SSU0	NADP-dependent oxidoreductase P2 OS=Zea mays GN=ZEAMMB73_Zm00001d046490 PE=2 SV=1 - [B6SSU0_MAIZE]	17.78	3	4	4	12	0.88	0.732	0.919	1.128	1.189	1.067	343	37	5.96	0.748168	0.0133676	LOC100281168	GO:0008152,metabolic process|GO:0044710,single-organism metabolic process|GO:0044699,single-organism process|GO:0055114,oxidation-reduction process	0	GO:0005488,binding|GO:0043169,cation binding|GO:0046914,transition metal ion binding|GO:0043167,ion binding|GO:0003824,catalytic activity|GO:0008270,zinc ion binding|GO:0046872,metal ion binding|GO:0016491,oxidoreductase activity	0
B4FWN1	NADPH quinone oxidoreductase 2 OS=Zea mays GN=Zm.18470 PE=2 SV=1 - [B4FWN1_MAIZE]	22.38	2	3	3	12	1.266	1.183	1.198	0.92	0.965	0.937	210	22.2	7.11	1.29184	0.000673909	Zm.18470	GO:0008152,metabolic process|GO:0044710,single-organism metabolic process|GO:0044699,single-organism process|GO:0055114,oxidation-reduction process	0	GO:0003824,catalytic activity|GO:0016491,oxidoreductase activity	0
A0A1D6JTD3	Sugar transport protein 13 OS=Zea mays GN=ZEAMMB73_Zm00001d028230 PE=3 SV=1 - [A0A1D6JTD3_MAIZE]	7.78	1	4	4	7	1.457	2.342	1.425	0.892	0.606	0.912	514	56.6	8.87	2.16682	0.0414466	AC208897.3_FG004	GO:0006865,amino acid transport|GO:0006820,anion transport|GO:0051179,localization|GO:0034219,carbohydrate transmembrane transport|GO:0044699,single-organism process|GO:0008645,hexose transport|GO:0008643,carbohydrate transport|GO:0071705,nitrogen compound transport|GO:0071702,organic substance transport|GO:0035428,hexose transmembrane transport|GO:0006810,transport|GO:0015849,organic acid transp…	GO:0016021,integral component of membrane|GO:0016020,membrane|GO:0055044,symplast|GO:0031224,intrinsic component of membrane|GO:0009506,plasmodesma|GO:0005911,cell-cell junction|GO:0044425,membrane part|GO:0030054,cell junction	GO:0015295,solute:proton symporter activity|GO:0015291,secondary active transmembrane transporter activity|GO:1901476,carbohydrate transporter activity|GO:0009679,hexose:proton symporter activity|GO:0015149,hexose transmembrane transporter activity|GO:0005402,cation:sugar symporter activity|GO:0015145,monosaccharide transmembrane transporter activity|GO:0015144,carbohydrate transmembrane transpor…	0
A0A1D6FL20	Sugar transporter ERD6-like 6 OS=Zea mays GN=ZEAMMB73_Zm00001d009669 PE=4 SV=1 - [A0A1D6FL20_MAIZE]	9.9	5	2	2	4	1.029	1.012	1.027	0.896	0.679	0.743	202	21.1	5.22	1.3232	0.0180683	ERD6	GO:0006810,transport|GO:0009987,cellular process|GO:0008643,carbohydrate transport|GO:0044765,single-organism transport|GO:0044763,single-organism cellular process|GO:1902578,single-organism localization|GO:0071702,organic substance transport|GO:0051179,localization|GO:0051234,establishment of localization|GO:0055085,transmembrane transport|GO:0044699,single-organism process	GO:0044425,membrane part|GO:0016021,integral component of membrane|GO:0016020,membrane|GO:0031224,intrinsic component of membrane	GO:0022891,substrate-specific transmembrane transporter activity|GO:0005215,transporter activity|GO:0022857,transmembrane transporter activity|GO:0022892,substrate-specific transporter activity	0
B4FTL9	Sugar transporter SWEET OS=Zea mays GN=LOC100282708 PE=2 SV=1 - [B4FTL9_MAIZE]	13.25	1	2	3	15	0.782	0.901	0.778	1.107	0.998	1.061	302	32.9	9.54	0.777504	0.0101414	LOC100282708	GO:0006810,transport|GO:0008643,carbohydrate transport|GO:0044765,single-organism transport|GO:1902578,single-organism localization|GO:0071702,organic substance transport|GO:0051234,establishment of localization|GO:0051179,localization|GO:0044699,single-organism process	GO:0044425,membrane part|GO:0016021,integral component of membrane|GO:0016020,membrane|GO:0031224,intrinsic component of membrane	0	0
B6T5Y0	Cytochrome P450 CYP71C3v3 OS=Zea mays PE=2 SV=1 - [B6T5Y0_MAIZE]	25.66	6	10	10	39	0.981	0.908	0.927	1.332	1.266	1.248	534	60.4	7.2	0.732597	0.000518476	Zm.94020	GO:0008152,metabolic process|GO:0044710,single-organism metabolic process|GO:0044699,single-organism process|GO:0055114,oxidation-reduction process	0	GO:0043169,cation binding|GO:0004497,monooxygenase activity|GO:0046914,transition metal ion binding|GO:0020037,heme binding|GO:0046906,tetrapyrrole binding|GO:0097159,organic cyclic compound binding|GO:0016705,oxidoreductase activity, acting on paired donors, with incorporation or reduction of molecular oxygen|GO:0043167,ion binding|GO:0003824,catalytic activity|GO:0005488,binding|GO:0005506,iron…	zma01110,Biosynthesis of secondary metabolites|zma00402,Benzoxazinoid biosynthesis
B6TT18	Cytochrome P450 CYP74A18 OS=Zea mays GN=Zm.7293 PE=2 SV=1 - [B6TT18_MAIZE]	29.65	2	5	14	47	1.127	1.102	1.189	1.001	0.924	0.92	516	56.9	8.84	1.2012	0.00671479	Zm.7293	GO:0008152,metabolic process|GO:0044710,single-organism metabolic process|GO:0044699,single-organism process|GO:0055114,oxidation-reduction process	0	GO:0043169,cation binding|GO:0004497,monooxygenase activity|GO:0046914,transition metal ion binding|GO:0020037,heme binding|GO:0046906,tetrapyrrole binding|GO:0097159,organic cyclic compound binding|GO:0016705,oxidoreductase activity, acting on paired donors, with incorporation or reduction of molecular oxygen|GO:0043167,ion binding|GO:0003824,catalytic activity|GO:0005488,binding|GO:0005506,iron…	zma00592,alpha-Linolenic acid metabolism|zma01100,Metabolic pathways|zma01110,Biosynthesis of secondary metabolites
A0A1D6FZX5	Cytochrome P450 family 72 subfamily A polypeptide 8 OS=Zea mays GN=ZEAMMB73_Zm00001d011418 PE=3 SV=1 - [A0A1D6FZX5_MAIZE]	4.4	5	2	2	2	1.16		1.212	0.892		0.812	432	49.8	8.16	1.39173	0.0196633	LOC100384816	GO:0008152,metabolic process|GO:0044710,single-organism metabolic process|GO:0044699,single-organism process|GO:0055114,oxidation-reduction process	0	GO:0043169,cation binding|GO:0004497,monooxygenase activity|GO:0046914,transition metal ion binding|GO:0020037,heme binding|GO:0046906,tetrapyrrole binding|GO:0097159,organic cyclic compound binding|GO:0016705,oxidoreductase activity, acting on paired donors, with incorporation or reduction of molecular oxygen|GO:0043167,ion binding|GO:0003824,catalytic activity|GO:0005488,binding|GO:0005506,iron…	0
A0A1D6L5I3	Cytochrome P450 family 81 subfamily D polypeptide 8 OS=Zea mays GN=ZEAMMB73_Zm00001d034107 PE=3 SV=2 - [A0A1D6L5I3_MAIZE]	4.25	6	2	2	4	1.383	1.122	1.255	0.535	0.712	0.65	447	49	9.33	1.98193	0.00244901	Zm.20375	GO:0008152,metabolic process|GO:0044710,single-organism metabolic process|GO:0044699,single-organism process|GO:0055114,oxidation-reduction process	0	GO:0043169,cation binding|GO:0004497,monooxygenase activity|GO:0046914,transition metal ion binding|GO:0020037,heme binding|GO:0046906,tetrapyrrole binding|GO:0097159,organic cyclic compound binding|GO:0016705,oxidoreductase activity, acting on paired donors, with incorporation or reduction of molecular oxygen|GO:0043167,ion binding|GO:0003824,catalytic activity|GO:0005488,binding|GO:0005506,iron…	0
A0A1D6KQU8	Cytochrome P450 family 87 subfamily A polypeptide 6 OS=Zea mays GN=ZEAMMB73_Zm00001d032458 PE=3 SV=1 - [A0A1D6KQU8_MAIZE]	18.68	6	9	9	16	1.165	1.157	1.12	0.846	0.941	0.875	514	58	8.98	1.29237	0.00116923	LOC100279598	GO:0008152,metabolic process|GO:0044710,single-organism metabolic process|GO:0044699,single-organism process|GO:0055114,oxidation-reduction process	GO:0044425,membrane part|GO:0016021,integral component of membrane|GO:0016020,membrane|GO:0031224,intrinsic component of membrane	GO:0043169,cation binding|GO:0004497,monooxygenase activity|GO:0046914,transition metal ion binding|GO:0020037,heme binding|GO:0046906,tetrapyrrole binding|GO:0097159,organic cyclic compound binding|GO:0016705,oxidoreductase activity, acting on paired donors, with incorporation or reduction of molecular oxygen|GO:0043167,ion binding|GO:0003824,catalytic activity|GO:0005488,binding|GO:0005506,iron…	0
B6TXJ8	Glycoside hydrolase, family 28 OS=Zea mays PE=2 SV=1 - [B6TXJ8_MAIZE]	11.16	3	3	3	6	1.301	0.959	0.98	0.693	0.767	0.698	439	47.1	6.05	1.50198	0.0330802	LOC100284797	GO:0044238,primary metabolic process|GO:0005975,carbohydrate metabolic process|GO:0071704,organic substance metabolic process|GO:0009987,cellular process|GO:0016043,cellular component organization|GO:0071554,cell wall organization or biogenesis|GO:0071555,cell wall organization|GO:0045229,external encapsulating structure organization|GO:0008152,metabolic process|GO:0071840,cellular component orga…	GO:0005576,extracellular region	GO:0016787,hydrolase activity|GO:0016798,hydrolase activity, acting on glycosyl bonds|GO:0004650,polygalacturonase activity|GO:0003824,catalytic activity|GO:0004553,hydrolase activity, hydrolyzing O-glycosyl compounds	0
A0A1D6EHD9	Glycosyl hydrolase superfamily protein OS=Zea mays GN=ZEAMMB73_Zm00001d004768 PE=3 SV=1 - [A0A1D6EHD9_MAIZE]	11.67	5	5	5	8	1.324	1.211	1.283	0.884	0.897	0.884	454	47.9	6.18	1.43225	0.000321724	pco087970b	GO:0044238,primary metabolic process|GO:0005975,carbohydrate metabolic process|GO:0008152,metabolic process|GO:0071704,organic substance metabolic process	0	GO:0016787,hydrolase activity|GO:0003824,catalytic activity|GO:0016798,hydrolase activity, acting on glycosyl bonds|GO:0004553,hydrolase activity, hydrolyzing O-glycosyl compounds	0
K7UQU1	Glycosyltransferase OS=Zea mays GN=ZEAMMB73_Zm00001d008764 PE=3 SV=1 - [K7UQU1_MAIZE]	15.8	2	4	4	13	1.011	0.806	0.944	1.153	1.214	1.189	500	53.4	5.27	0.776509	0.013704	si606041a06	GO:0008152,metabolic process	0	GO:0016758,transferase activity, transferring hexosyl groups|GO:0016740,transferase activity|GO:0016757,transferase activity, transferring glycosyl groups|GO:0003824,catalytic activity	0
A0A1D6ICG6	Glycosyltransferase OS=Zea mays GN=ZEAMMB73_Zm00001d021577 PE=3 SV=1 - [A0A1D6ICG6_MAIZE]	21.04	12	6	7	17	1.176	1.225	1.104	0.823	0.9	0.93	480	51.1	6.15	1.32127	0.00394282	Zm.37644	GO:0008152,metabolic process	0	GO:0016758,transferase activity, transferring hexosyl groups|GO:0016740,transferase activity|GO:0016757,transferase activity, transferring glycosyl groups|GO:0003824,catalytic activity	0
A0A1D6NHS9	Glycosyltransferase OS=Zea mays GN=ZEAMMB73_Zm00001d044106 PE=3 SV=1 - [A0A1D6NHS9_MAIZE]	17.09	1	8	8	24	1.333	1.308	1.29	0.911	0.908	0.897	474	52	6.19	1.44742	6.56e-06	Zm.154230	GO:0008152,metabolic process	0	GO:0016758,transferase activity, transferring hexosyl groups|GO:0016740,transferase activity|GO:0016757,transferase activity, transferring glycosyl groups|GO:0003824,catalytic activity	zma01110,Biosynthesis of secondary metabolites
B4FJE3	Glycosyltransferase OS=Zea mays PE=2 SV=1 - [B4FJE3_MAIZE]	12.22	2	3	5	19	0.962	0.943	0.968	1.29	1.181	1.284	483	52.4	5.49	0.764911	0.00123504	Zm.80355	GO:0008152,metabolic process	0	GO:0016758,transferase activity, transferring hexosyl groups|GO:0016740,transferase activity|GO:0016757,transferase activity, transferring glycosyl groups|GO:0003824,catalytic activity	0
B6TEH8	Glycosyltransferase OS=Zea mays PE=2 SV=1 - [B6TEH8_MAIZE]	14.19	6	5	6	12	1.248	1.081	1.112	0.603	0.751	0.715	451	49.3	5.57	1.66368	0.00254053	LOC100191664	GO:0008152,metabolic process	0	GO:0016758,transferase activity, transferring hexosyl groups|GO:0016740,transferase activity|GO:0016757,transferase activity, transferring glycosyl groups|GO:0003824,catalytic activity	0
B6TRF2	Glycosyltransferase OS=Zea mays PE=2 SV=1 - [B6TRF2_MAIZE]	17.45	2	6	6	14	0.891	0.881	0.864	1.055	1.095	1.074	470	51.3	7.53	0.817953	0.000145638	Zm.24055	GO:0008152,metabolic process	0	GO:0016758,transferase activity, transferring hexosyl groups|GO:0016740,transferase activity|GO:0016757,transferase activity, transferring glycosyl groups|GO:0003824,catalytic activity	0
Q52R10	Cytochrome c oxidase subunit 1 (Fragment) OS=Zea mays GN=cox1 PE=2 SV=1 - [Q52R10_MAIZE]	3.23	2	2	2	4	1.239	1.242	1.159	0.741	0.738	0.84	495	54.5	8.66	1.57016	0.000517976	cox1	GO:1902600,hydrogen ion transmembrane transport|GO:0009141,nucleoside triphosphate metabolic process|GO:0009144,purine nucleoside triphosphate metabolic process|GO:0009167,purine ribonucleoside monophosphate metabolic process|GO:0034641,cellular nitrogen compound metabolic process|GO:0009060,aerobic respiration|GO:0044281,small molecule metabolic process|GO:0009161,ribonucleoside monophosphate me…	GO:0044464,cell part|GO:0031975,envelope|GO:0043229,intracellular organelle|GO:0071944,cell periphery|GO:0043227,membrane-bounded organelle|GO:0043226,organelle|GO:0031224,intrinsic component of membrane|GO:0005737,cytoplasm|GO:0031090,organelle membrane|GO:0016021,integral component of membrane|GO:0016020,membrane|GO:0005740,mitochondrial envelope|GO:0005739,mitochondrion|GO:0031967,organelle en…	GO:0005488,binding|GO:1901363,heterocyclic compound binding|GO:0016491,oxidoreductase activity|GO:0043169,cation binding|GO:0046914,transition metal ion binding|GO:0015077,monovalent inorganic cation transmembrane transporter activity|GO:0043167,ion binding|GO:0005506,iron ion binding|GO:0046872,metal ion binding|GO:0015002,heme-copper terminal oxidase activity|GO:0004129,cytochrome-c oxidase act…	0
P00412	Cytochrome c oxidase subunit 2 OS=Zea mays GN=COX2 PE=2 SV=4 - [COX2_MAIZE]	11.54	1	2	2	10	1.116	1.075	1.049	0.8	0.883	0.979	260	29.7	4.87	1.21761	0.0252277	cox2	GO:1902600,hydrogen ion transmembrane transport|GO:0006091,generation of precursor metabolites and energy|GO:0044699,single-organism process|GO:0044710,single-organism metabolic process|GO:0015992,proton transport|GO:0055114,oxidation-reduction process|GO:0051179,localization|GO:0022900,electron transport chain|GO:0098662,inorganic cation transmembrane transport|GO:0006810,transport|GO:0098660,in…	GO:0044464,cell part|GO:0031975,envelope|GO:0043229,intracellular organelle|GO:0043227,membrane-bounded organelle|GO:0043226,organelle|GO:0031224,intrinsic component of membrane|GO:0005737,cytoplasm|GO:0031090,organelle membrane|GO:0016021,integral component of membrane|GO:0016020,membrane|GO:0044444,cytoplasmic part|GO:0005739,mitochondrion|GO:0031967,organelle envelope|GO:0031966,mitochondrial …	GO:0005488,binding|GO:0016491,oxidoreductase activity|GO:0043169,cation binding|GO:0046914,transition metal ion binding|GO:0015077,monovalent inorganic cation transmembrane transporter activity|GO:0043167,ion binding|GO:0046872,metal ion binding|GO:0015002,heme-copper terminal oxidase activity|GO:0004129,cytochrome-c oxidase activity|GO:0005215,transporter activity|GO:0008324,cation transmembrane…	0
B4FQS9	Putative cytochrome P450 superfamily protein OS=Zea mays GN=LOC100272801 PE=2 SV=1 - [B4FQS9_MAIZE]	15.17	4	2	7	17	1.329	1.317		0.867	0.898		501	56.9	8.87	1.49972	0.00142142	LOC100272801	GO:0008152,metabolic process|GO:0044710,single-organism metabolic process|GO:0044699,single-organism process|GO:0055114,oxidation-reduction process	0	GO:0043169,cation binding|GO:0004497,monooxygenase activity|GO:0046914,transition metal ion binding|GO:0020037,heme binding|GO:0046906,tetrapyrrole binding|GO:0097159,organic cyclic compound binding|GO:0016705,oxidoreductase activity, acting on paired donors, with incorporation or reduction of molecular oxygen|GO:0043167,ion binding|GO:0003824,catalytic activity|GO:0005488,binding|GO:0005506,iron…	zma00130,Ubiquinone and other terpenoid-quinone biosynthesis|zma00940,Phenylpropanoid biosynthesis|zma01100,Metabolic pathways|zma01110,Biosynthesis of secondary metabolites|zma00945,Stilbenoid, diarylheptanoid and gingerol biosynthesis|zma00941,Flavonoid biosynthesis|zma00360,Phenylalanine metabolism
Protein and amino acid metabolism
P06586	30S ribosomal protein S3, chloroplastic OS=Zea mays GN=rps3 PE=3 SV=1 - [RR3_MAIZE]	41.52	1	12	12	52	0.871	0.865	0.846	1.059	1.082	1.065	224	25.9	9.74	0.805138	3.33e-05	rps3	GO:0044249,cellular biosynthetic process|GO:0034641,cellular nitrogen compound metabolic process|GO:0006807,nitrogen compound metabolic process|GO:0034645,cellular macromolecule biosynthetic process|GO:1901576,organic substance biosynthetic process|GO:0044267,cellular protein metabolic process|GO:0044260,cellular macromolecule metabolic process|GO:0043043,peptide biosynthetic process|GO:0071704,o…	GO:0015935,small ribosomal subunit|GO:0043229,intracellular organelle|GO:0043228,non-membrane-bounded organelle|GO:0043227,membrane-bounded organelle|GO:0043226,organelle|GO:0005737,cytoplasm|GO:0044446,intracellular organelle part|GO:0009536,plastid|GO:0030529,ribonucleoprotein complex|GO:0009507,chloroplast|GO:0044391,ribosomal subunit|GO:0005840,ribosome|GO:0032991,macromolecular complex|GO:00…	GO:0097159,organic cyclic compound binding|GO:0019843,rRNA binding|GO:0003735,structural constituent of ribosome|GO:0003723,RNA binding|GO:0003676,nucleic acid binding|GO:0005198,structural molecule activity|GO:1901363,heterocyclic compound binding|GO:0005488,binding	zma03010,Ribosome
B6TT32	30S ribosomal protein S5 OS=Zea mays PE=2 SV=1 - [B6TT32_MAIZE]	40.88	2	14	14	150	0.836	0.817	0.835	0.999	0.988	1.013	318	34.1	5.29	0.829351	5.62e-05	GRMZM2G025855	GO:0009607,response to biotic stimulus|GO:0008104,protein localization|GO:0006950,response to stress|GO:0044249,cellular biosynthetic process|GO:0034641,cellular nitrogen compound metabolic process|GO:0006807,nitrogen compound metabolic process|GO:0042742,defense response to bacterium|GO:0034645,cellular macromolecule biosynthetic process|GO:1901576,organic substance biosynthetic process|GO:00446…	GO:0015935,small ribosomal subunit|GO:0055035,plastid thylakoid membrane|GO:0034357,photosynthetic membrane|GO:0031976,plastid thylakoid|GO:0043229,intracellular organelle|GO:0043228,non-membrane-bounded organelle|GO:0005622,intracellular|GO:0043227,membrane-bounded organelle|GO:0043226,organelle|GO:0009535,chloroplast thylakoid membrane|GO:0009534,chloroplast thylakoid|GO:0031984,organelle subco…	GO:0097159,organic cyclic compound binding|GO:0005198,structural molecule activity|GO:0003735,structural constituent of ribosome|GO:0003723,RNA binding|GO:0003676,nucleic acid binding|GO:1901363,heterocyclic compound binding|GO:0005488,binding	zma03010,Ribosome
B4FID1	40S ribosomal protein S17-1 OS=Zea mays GN=ZEAMMB73_Zm00001d037111 PE=2 SV=1 - [B4FID1_MAIZE]	61.97	3	2	7	35	0.925	0.818	0.891	1.072	1.128	1.023	142	16.4	10.14	0.81712	0.0108281	LOC100194345	GO:0044249,cellular biosynthetic process|GO:0034641,cellular nitrogen compound metabolic process|GO:0006807,nitrogen compound metabolic process|GO:0034645,cellular macromolecule biosynthetic process|GO:1901576,organic substance biosynthetic process|GO:0044267,cellular protein metabolic process|GO:0044260,cellular macromolecule metabolic process|GO:0043043,peptide biosynthetic process|GO:0071704,o…	GO:0005737,cytoplasm|GO:0032991,macromolecular complex|GO:0005840,ribosome|GO:0043232,intracellular non-membrane-bounded organelle|GO:0044464,cell part|GO:0044444,cytoplasmic part|GO:0005623,cell|GO:0030529,ribonucleoprotein complex|GO:0043229,intracellular organelle|GO:0043228,non-membrane-bounded organelle|GO:0044424,intracellular part|GO:0005622,intracellular|GO:0043226,organelle	GO:0003735,structural constituent of ribosome|GO:0005198,structural molecule activity	zma03010,Ribosome
B6SUJ0	50S ribosomal protein L10 OS=Zea mays PE=2 SV=1 - [B6SUJ0_MAIZE]	27.93	2	7	7	23	0.87	0.802	0.823	0.975	1.119	1.046	222	24.3	8.65	0.794615	0.00963922	LOC100281347	GO:0022613,ribonucleoprotein complex biogenesis|GO:0044085,cellular component biogenesis|GO:0042254,ribosome biogenesis|GO:0071840,cellular component organization or biogenesis	GO:0005737,cytoplasm|GO:0032991,macromolecular complex|GO:0005840,ribosome|GO:0043232,intracellular non-membrane-bounded organelle|GO:0044464,cell part|GO:0044444,cytoplasmic part|GO:0005623,cell|GO:0030529,ribonucleoprotein complex|GO:0043229,intracellular organelle|GO:0043228,non-membrane-bounded organelle|GO:0044424,intracellular part|GO:0005622,intracellular|GO:0043226,organelle	0	zma03010,Ribosome
B6UIC1	50S ribosomal protein L12-1 OS=Zea mays PE=2 SV=1 - [B6UIC1_MAIZE]	60.66	2	4	12	243	0.835	0.872	0.841	1.053	1.052	1.032	183	18.8	5.96	0.812493	0.000121149	GRMZM2G360021	GO:0044249,cellular biosynthetic process|GO:0034641,cellular nitrogen compound metabolic process|GO:0006807,nitrogen compound metabolic process|GO:0034645,cellular macromolecule biosynthetic process|GO:1901576,organic substance biosynthetic process|GO:0044267,cellular protein metabolic process|GO:0044260,cellular macromolecule metabolic process|GO:0043043,peptide biosynthetic process|GO:0071704,o…	GO:0005737,cytoplasm|GO:0032991,macromolecular complex|GO:0005840,ribosome|GO:0043232,intracellular non-membrane-bounded organelle|GO:0044464,cell part|GO:0044444,cytoplasmic part|GO:0005623,cell|GO:0030529,ribonucleoprotein complex|GO:0043229,intracellular organelle|GO:0043228,non-membrane-bounded organelle|GO:0044424,intracellular part|GO:0005622,intracellular|GO:0043226,organelle	GO:0003735,structural constituent of ribosome|GO:0005198,structural molecule activity	zma03010,Ribosome
B4FZB4	50S ribosomal protein L17 OS=Zea mays GN=ZEAMMB73_Zm00001d012998 PE=2 SV=1 - [B4FZB4_MAIZE]	24.4	1	5	5	24	0.803	0.927	0.808	1.073	1.048	1.003	209	22.8	11.3	0.812598	0.0127626	LOC100274150	GO:0043043,peptide biosynthetic process|GO:0019752,carboxylic acid metabolic process|GO:0044249,cellular biosynthetic process|GO:0019288,isopentenyl diphosphate biosynthetic process, methylerythritol 4-phosphate pathway|GO:0046490,isopentenyl diphosphate metabolic process|GO:0044281,small molecule metabolic process|GO:0034645,cellular macromolecule biosynthetic process|GO:1901576,organic substanc…	GO:0031975,envelope|GO:0043229,intracellular organelle|GO:0043228,non-membrane-bounded organelle|GO:0043227,membrane-bounded organelle|GO:0043226,organelle|GO:0005737,cytoplasm|GO:0009941,chloroplast envelope|GO:0009536,plastid|GO:0009532,plastid stroma|GO:0009570,chloroplast stroma|GO:0030529,ribonucleoprotein complex|GO:0044435,plastid part|GO:0044434,chloroplast part|GO:0009507,chloroplast|GO:…	GO:0003735,structural constituent of ribosome|GO:0005198,structural molecule activity	zma03010,Ribosome
B6TM74	50S ribosomal protein L27 OS=Zea mays PE=2 SV=1 - [B6TM74_MAIZE]	23.89	4	5	5	40	0.78	0.8	0.825	1.058	1.021	1.012	180	19.6	10.36	0.778029	0.000266513	ZEAMMB73_595845	GO:0044249,cellular biosynthetic process|GO:0034641,cellular nitrogen compound metabolic process|GO:0006807,nitrogen compound metabolic process|GO:0034645,cellular macromolecule biosynthetic process|GO:1901576,organic substance biosynthetic process|GO:0044267,cellular protein metabolic process|GO:0044260,cellular macromolecule metabolic process|GO:0043043,peptide biosynthetic process|GO:0071704,o…	GO:0031975,envelope|GO:0043229,intracellular organelle|GO:0043228,non-membrane-bounded organelle|GO:0043227,membrane-bounded organelle|GO:0043226,organelle|GO:0009579,thylakoid|GO:0009941,chloroplast envelope|GO:0009536,plastid|GO:0009532,plastid stroma|GO:0009570,chloroplast stroma|GO:0030529,ribonucleoprotein complex|GO:0044435,plastid part|GO:0044434,chloroplast part|GO:0009507,chloroplast|GO:…	GO:0003735,structural constituent of ribosome|GO:0005198,structural molecule activity	zma03010,Ribosome
Q05566	50S ribosomal protein L32, chloroplastic OS=Zea mays GN=rpl32 PE=3 SV=3 - [RK32_MAIZE]	37.29	1	2	2	11	0.975	0.88	0.876	1.153	1.158	1.151	59	6.9	11.58	0.788825	0.00171112	rpl32	GO:0044249,cellular biosynthetic process|GO:0034641,cellular nitrogen compound metabolic process|GO:0006807,nitrogen compound metabolic process|GO:0034645,cellular macromolecule biosynthetic process|GO:1901576,organic substance biosynthetic process|GO:0044267,cellular protein metabolic process|GO:0044260,cellular macromolecule metabolic process|GO:0043043,peptide biosynthetic process|GO:0071704,o…	GO:0015934,large ribosomal subunit|GO:0043229,intracellular organelle|GO:0043228,non-membrane-bounded organelle|GO:0043227,membrane-bounded organelle|GO:0043226,organelle|GO:0005737,cytoplasm|GO:0044446,intracellular organelle part|GO:0009536,plastid|GO:0030529,ribonucleoprotein complex|GO:0009507,chloroplast|GO:0044391,ribosomal subunit|GO:0005840,ribosome|GO:0032991,macromolecular complex|GO:00…	GO:0003735,structural constituent of ribosome|GO:0005198,structural molecule activity	zma03010,Ribosome
B6UF55	5-methyltetrahydropteroyltriglutamate--homocysteine methyltransferase OS=Zea mays GN=Zm.45026 PE=2 SV=1 - [B6UF55_MAIZE]	37.65	5	4	23	242	1.476	1.147	1.197	0.914	0.99	0.975	765	84.4	6.2	1.32687	0.0403244	Zm.45026	GO:0019752,carboxylic acid metabolic process|GO:0044249,cellular biosynthetic process|GO:0006807,nitrogen compound metabolic process|GO:0009067,aspartate family amino acid biosynthetic process|GO:0009066,aspartate family amino acid metabolic process|GO:0044283,small molecule biosynthetic process|GO:0044699,single-organism process|GO:1901576,organic substance biosynthetic process|GO:0044710,single…	0	GO:0043169,cation binding|GO:0046872,metal ion binding|GO:0046914,transition metal ion binding|GO:0042085,5-methyltetrahydropteroyltri-L-glutamate-dependent methyltransferase activity|GO:0043167,ion binding|GO:0008172,S-methyltransferase activity|GO:0003824,catalytic activity|GO:0016740,transferase activity|GO:0016741,transferase activity, transferring one-carbon groups|GO:0008270,zinc ion bindin…	zma01230,Biosynthesis of amino acids|zma01100,Metabolic pathways|zma00270,Cysteine and methionine metabolism|zma01110,Biosynthesis of secondary metabolites|zma00450,Selenocompound metabolism
A0A1D6F920	40S ribosomal protein S15-4 OS=Zea mays GN=ZEAMMB73_Zm00001d007810 PE=3 SV=1 - [A0A1D6F920_MAIZE]	32.2	11	1	3	60	1.282	1.141	1.256	1.003	0.944	1.002	118	13.4	10.61	1.24752	0.00686783	LOC100281004	GO:0044249,cellular biosynthetic process|GO:0034641,cellular nitrogen compound metabolic process|GO:0006807,nitrogen compound metabolic process|GO:0034645,cellular macromolecule biosynthetic process|GO:1901576,organic substance biosynthetic process|GO:0044267,cellular protein metabolic process|GO:0044260,cellular macromolecule metabolic process|GO:0043043,peptide biosynthetic process|GO:0071704,o…	GO:0005737,cytoplasm|GO:0005622,intracellular|GO:0032991,macromolecular complex|GO:0005840,ribosome|GO:0043232,intracellular non-membrane-bounded organelle|GO:0044464,cell part|GO:0044444,cytoplasmic part|GO:0005623,cell|GO:0044391,ribosomal subunit|GO:0044446,intracellular organelle part|GO:0043229,intracellular organelle|GO:0043228,non-membrane-bounded organelle|GO:0044424,intracellular part|GO…	GO:0097159,organic cyclic compound binding|GO:0005198,structural molecule activity|GO:0003735,structural constituent of ribosome|GO:0003723,RNA binding|GO:0003676,nucleic acid binding|GO:1901363,heterocyclic compound binding|GO:0005488,binding	zma03010,Ribosome
B4G286	40S ribosomal protein S18 OS=Zea mays GN=LOC100285246 PE=2 SV=1 - [B4G286_MAIZE]	43.42	8	1	9	39	1.452	1.468		0.812	0.841		152	17.7	10.74	1.76657	0.000686817	LOC100285246	GO:0044249,cellular biosynthetic process|GO:0034641,cellular nitrogen compound metabolic process|GO:0006807,nitrogen compound metabolic process|GO:0034645,cellular macromolecule biosynthetic process|GO:1901576,organic substance biosynthetic process|GO:0044267,cellular protein metabolic process|GO:0044260,cellular macromolecule metabolic process|GO:0043043,peptide biosynthetic process|GO:0071704,o…	GO:0005737,cytoplasm|GO:0032991,macromolecular complex|GO:0005840,ribosome|GO:0043232,intracellular non-membrane-bounded organelle|GO:0044464,cell part|GO:0044444,cytoplasmic part|GO:0005623,cell|GO:0030529,ribonucleoprotein complex|GO:0043229,intracellular organelle|GO:0043228,non-membrane-bounded organelle|GO:0044424,intracellular part|GO:0005622,intracellular|GO:0043226,organelle	GO:0097159,organic cyclic compound binding|GO:0005198,structural molecule activity|GO:0003735,structural constituent of ribosome|GO:0003723,RNA binding|GO:0003676,nucleic acid binding|GO:1901363,heterocyclic compound binding|GO:0005488,binding	zma03010,Ribosome
A0A1D6GFP8	40S ribosomal protein S18 OS=Zea mays GN=ZEAMMB73_Zm00001d013086 PE=3 SV=1 - [A0A1D6GFP8_MAIZE]	50.77	8	1	9	42	1.35	1.37	1.204	0.911	0.879	0.993	130	15.1	9.83	1.41033	0.00362718	LOC100273341	GO:0044249,cellular biosynthetic process|GO:0034641,cellular nitrogen compound metabolic process|GO:0006807,nitrogen compound metabolic process|GO:0034645,cellular macromolecule biosynthetic process|GO:1901576,organic substance biosynthetic process|GO:0044267,cellular protein metabolic process|GO:0044260,cellular macromolecule metabolic process|GO:0043043,peptide biosynthetic process|GO:0071704,o…	GO:0005737,cytoplasm|GO:0032991,macromolecular complex|GO:0005840,ribosome|GO:0043232,intracellular non-membrane-bounded organelle|GO:0044464,cell part|GO:0044444,cytoplasmic part|GO:0005623,cell|GO:0030529,ribonucleoprotein complex|GO:0043229,intracellular organelle|GO:0043228,non-membrane-bounded organelle|GO:0044424,intracellular part|GO:0005622,intracellular|GO:0043226,organelle	GO:0097159,organic cyclic compound binding|GO:0005198,structural molecule activity|GO:0003735,structural constituent of ribosome|GO:0003723,RNA binding|GO:0003676,nucleic acid binding|GO:1901363,heterocyclic compound binding|GO:0005488,binding	zma03010,Ribosome
B6UG10	40S ribosomal protein S3a OS=Zea mays GN=ZEAMMB73_Zm00001d048157 PE=2 SV=1 - [B6UG10_MAIZE]	53.46	3	1	13	77	0.777	0.778	0.724	1.016	0.938	1.029	260	29.7	9.79	0.763831	0.00216202	LOC100273118	GO:0044249,cellular biosynthetic process|GO:0034641,cellular nitrogen compound metabolic process|GO:0006807,nitrogen compound metabolic process|GO:0034645,cellular macromolecule biosynthetic process|GO:1901576,organic substance biosynthetic process|GO:0044267,cellular protein metabolic process|GO:0044260,cellular macromolecule metabolic process|GO:0043043,peptide biosynthetic process|GO:0071704,o…	GO:0022626,cytosolic ribosome|GO:0015935,small ribosomal subunit|GO:0043229,intracellular organelle|GO:0043228,non-membrane-bounded organelle|GO:0043226,organelle|GO:0022627,cytosolic small ribosomal subunit|GO:0005737,cytoplasm|GO:0044446,intracellular organelle part|GO:0030529,ribonucleoprotein complex|GO:0044391,ribosomal subunit|GO:0032991,macromolecular complex|GO:0005840,ribosome|GO:0043232…	GO:0003735,structural constituent of ribosome|GO:0005198,structural molecule activity	zma03010,Ribosome
Q84VR2	50S ribosomal protein L35 (Fragment) OS=Zea mays GN=prpl35-3 PE=3 SV=1 - [Q84VR2_MAIZE]	18.67	6	1	1	10	0.856	0.832	0.852	1.093	1.077	1.066	75	8.6	11.43	0.784861	2.73715e-05	prpl35-1	GO:0044249,cellular biosynthetic process|GO:0034641,cellular nitrogen compound metabolic process|GO:0006807,nitrogen compound metabolic process|GO:0034645,cellular macromolecule biosynthetic process|GO:1901576,organic substance biosynthetic process|GO:0044267,cellular protein metabolic process|GO:0044260,cellular macromolecule metabolic process|GO:0043043,peptide biosynthetic process|GO:0071704,o…	GO:0005737,cytoplasm|GO:0032991,macromolecular complex|GO:0005840,ribosome|GO:0043232,intracellular non-membrane-bounded organelle|GO:0044464,cell part|GO:0044444,cytoplasmic part|GO:0005623,cell|GO:0030529,ribonucleoprotein complex|GO:0043229,intracellular organelle|GO:0043228,non-membrane-bounded organelle|GO:0044424,intracellular part|GO:0005622,intracellular|GO:0043226,organelle	GO:0003735,structural constituent of ribosome|GO:0005198,structural molecule activity	zma03010,Ribosome
P62726	50S ribosomal protein L36, chloroplastic OS=Zea mays GN=rpl36 PE=3 SV=1 - [RK36_MAIZE]	18.92	1	1	1	3	1.552	1.568		0.993	0.954		37	4.4	12.1	1.60276	0.00129469	LOC100282718	GO:0044249,cellular biosynthetic process|GO:0034641,cellular nitrogen compound metabolic process|GO:0006807,nitrogen compound metabolic process|GO:0034645,cellular macromolecule biosynthetic process|GO:1901576,organic substance biosynthetic process|GO:0044267,cellular protein metabolic process|GO:0044260,cellular macromolecule metabolic process|GO:0043043,peptide biosynthetic process|GO:0071704,o…	GO:0005737,cytoplasm|GO:0032991,macromolecular complex|GO:0005840,ribosome|GO:0043232,intracellular non-membrane-bounded organelle|GO:0044464,cell part|GO:0044444,cytoplasmic part|GO:0005623,cell|GO:0030529,ribonucleoprotein complex|GO:0043229,intracellular organelle|GO:0043228,non-membrane-bounded organelle|GO:0044424,intracellular part|GO:0005622,intracellular|GO:0043226,organelle	GO:0003735,structural constituent of ribosome|GO:0005198,structural molecule activity	zma03010,Ribosome
B6T6G1	60S ribosomal protein L12 OS=Zea mays GN=IDP2468 PE=2 SV=1 - [B6T6G1_MAIZE]	49.4	6	1	7	51	1.162	1.157	1.131	0.902	0.962	0.986	166	17.7	8.97	1.21058	0.00172934	IDP2468	GO:0044249,cellular biosynthetic process|GO:0034641,cellular nitrogen compound metabolic process|GO:0006807,nitrogen compound metabolic process|GO:0034645,cellular macromolecule biosynthetic process|GO:1901576,organic substance biosynthetic process|GO:0044267,cellular protein metabolic process|GO:0044260,cellular macromolecule metabolic process|GO:0043043,peptide biosynthetic process|GO:0071704,o…	GO:0005737,cytoplasm|GO:0032991,macromolecular complex|GO:0005840,ribosome|GO:0043232,intracellular non-membrane-bounded organelle|GO:0044464,cell part|GO:0044444,cytoplasmic part|GO:0005623,cell|GO:0030529,ribonucleoprotein complex|GO:0043229,intracellular organelle|GO:0043228,non-membrane-bounded organelle|GO:0044424,intracellular part|GO:0005622,intracellular|GO:0043226,organelle	GO:0003735,structural constituent of ribosome|GO:0005198,structural molecule activity	zma03010,Ribosome
B6T286	60S ribosomal protein L18A OS=Zea mays GN=ZEAMMB73_Zm00001d009578 PE=2 SV=1 - [B6T286_MAIZE]	7.74	1	1	1	5	0.99	0.982	0.98	0.599	0.637	0.662	168	17.7	7.81	1.55512	4.58974e-05	LOC100281992	0	GO:0005737,cytoplasm|GO:0032991,macromolecular complex|GO:0005840,ribosome|GO:0043232,intracellular non-membrane-bounded organelle|GO:0016021,integral component of membrane|GO:0016020,membrane|GO:0044464,cell part|GO:0044444,cytoplasmic part|GO:0005623,cell|GO:0030529,ribonucleoprotein complex|GO:0043229,intracellular organelle|GO:0043228,non-membrane-bounded organelle|GO:0044424,intracellular pa…	0	0
K7VZN8	60S ribosomal protein L22-2 OS=Zea mays GN=ZEAMMB73_Zm00001d047500 PE=4 SV=1 - [K7VZN8_MAIZE]	49.23	1	1	6	27	0.218	0.187	0.204	0.14	0.146	0.148	130	14.3	9.73	1.40344	0.00324139	LOC100192778	GO:0044249,cellular biosynthetic process|GO:0034641,cellular nitrogen compound metabolic process|GO:0006807,nitrogen compound metabolic process|GO:0034645,cellular macromolecule biosynthetic process|GO:1901576,organic substance biosynthetic process|GO:0044267,cellular protein metabolic process|GO:0044260,cellular macromolecule metabolic process|GO:0043043,peptide biosynthetic process|GO:0071704,o…	GO:0005737,cytoplasm|GO:0032991,macromolecular complex|GO:0005840,ribosome|GO:0043232,intracellular non-membrane-bounded organelle|GO:0044464,cell part|GO:0044444,cytoplasmic part|GO:0005623,cell|GO:0030529,ribonucleoprotein complex|GO:0043229,intracellular organelle|GO:0043228,non-membrane-bounded organelle|GO:0044424,intracellular part|GO:0005622,intracellular|GO:0043226,organelle	GO:0003735,structural constituent of ribosome|GO:0005198,structural molecule activity	zma03010,Ribosome
A0A1D6EHR5	60S ribosomal protein L3-1 OS=Zea mays GN=ZEAMMB73_Zm00001d004841 PE=4 SV=1 - [A0A1D6EHR5_MAIZE]	48.72	2	1	5	23	1.221	1.092		0.778	0.837		78	8.9	10.07	1.43221	0.0385871	LOC100382258	GO:0044249,cellular biosynthetic process|GO:0034641,cellular nitrogen compound metabolic process|GO:0006807,nitrogen compound metabolic process|GO:0034645,cellular macromolecule biosynthetic process|GO:1901576,organic substance biosynthetic process|GO:0044267,cellular protein metabolic process|GO:0044260,cellular macromolecule metabolic process|GO:0043043,peptide biosynthetic process|GO:0071704,o…	GO:0005737,cytoplasm|GO:0032991,macromolecular complex|GO:0005840,ribosome|GO:0043232,intracellular non-membrane-bounded organelle|GO:0044464,cell part|GO:0044444,cytoplasmic part|GO:0005623,cell|GO:0030529,ribonucleoprotein complex|GO:0043229,intracellular organelle|GO:0043228,non-membrane-bounded organelle|GO:0044424,intracellular part|GO:0005622,intracellular|GO:0043226,organelle	GO:0003735,structural constituent of ribosome|GO:0005198,structural molecule activity	zma03010,Ribosome
B4FHI7	60S ribosomal protein L38 OS=Zea mays PE=2 SV=1 - [B4FHI7_MAIZE]	36.23	10	1	3	16	1.183	1.196	1.147	0.94	0.97	0.961	69	8	10.01	1.22875	0.00021232	GRMZM2G046011	GO:0044249,cellular biosynthetic process|GO:0034641,cellular nitrogen compound metabolic process|GO:0006807,nitrogen compound metabolic process|GO:0034645,cellular macromolecule biosynthetic process|GO:1901576,organic substance biosynthetic process|GO:0044267,cellular protein metabolic process|GO:0044260,cellular macromolecule metabolic process|GO:0043043,peptide biosynthetic process|GO:0071704,o…	GO:0005737,cytoplasm|GO:0032991,macromolecular complex|GO:0005840,ribosome|GO:0043232,intracellular non-membrane-bounded organelle|GO:0044464,cell part|GO:0044444,cytoplasmic part|GO:0005623,cell|GO:0030529,ribonucleoprotein complex|GO:0043229,intracellular organelle|GO:0043228,non-membrane-bounded organelle|GO:0044424,intracellular part|GO:0005622,intracellular|GO:0043226,organelle	GO:0003735,structural constituent of ribosome|GO:0005198,structural molecule activity	zma03010,Ribosome
B4F8K1	60S ribosomal protein L7-2 OS=Zea mays GN=ZEAMMB73_Zm00001d002395 PE=2 SV=1 - [B4F8K1_MAIZE]	51.23	13	1	15	138	1.239	1.569	1.523	1.078	0.963	0.923	244	28.5	10.08	1.46092	0.015767	LOC100281870	0	GO:0005737,cytoplasm|GO:0032991,macromolecular complex|GO:0005840,ribosome|GO:0043232,intracellular non-membrane-bounded organelle|GO:0044464,cell part|GO:0044444,cytoplasmic part|GO:0005623,cell|GO:0030529,ribonucleoprotein complex|GO:0043229,intracellular organelle|GO:0043228,non-membrane-bounded organelle|GO:0044424,intracellular part|GO:0005622,intracellular|GO:0043226,organelle	0	zma03010,Ribosome
A0A1D6KTT8	60S ribosomal protein L21-1 OS=Zea mays GN=ZEAMMB73_Zm00001d032760 PE=4 SV=1 - [A0A1D6KTT8_MAIZE]	29.88	5	2	8	66	1.022	1.218	1.097	0.93	0.929	0.897	164	18.8	10.52	1.21042	0.029158	GRMZM2G026216	GO:0044249,cellular biosynthetic process|GO:0034641,cellular nitrogen compound metabolic process|GO:0006807,nitrogen compound metabolic process|GO:0034645,cellular macromolecule biosynthetic process|GO:1901576,organic substance biosynthetic process|GO:0044267,cellular protein metabolic process|GO:0044260,cellular macromolecule metabolic process|GO:0043043,peptide biosynthetic process|GO:0071704,o…	GO:0005737,cytoplasm|GO:0032991,macromolecular complex|GO:0005840,ribosome|GO:0043232,intracellular non-membrane-bounded organelle|GO:0044464,cell part|GO:0044444,cytoplasmic part|GO:0005623,cell|GO:0030529,ribonucleoprotein complex|GO:0043229,intracellular organelle|GO:0043228,non-membrane-bounded organelle|GO:0044424,intracellular part|GO:0005622,intracellular|GO:0043226,organelle	GO:0003735,structural constituent of ribosome|GO:0005198,structural molecule activity	zma03010,Ribosome
B6THM9	60S ribosomal protein L22-2 OS=Zea mays GN=Zm.93666 PE=2 SV=1 - [B6THM9_MAIZE]	15.38	1	2	2	3		1.304	1.232		0.749	0.828	130	14.5	9.44	1.6084	0.012007	LOC100192778	GO:0044249,cellular biosynthetic process|GO:0034641,cellular nitrogen compound metabolic process|GO:0006807,nitrogen compound metabolic process|GO:0034645,cellular macromolecule biosynthetic process|GO:1901576,organic substance biosynthetic process|GO:0044267,cellular protein metabolic process|GO:0044260,cellular macromolecule metabolic process|GO:0043043,peptide biosynthetic process|GO:0071704,o…	GO:0005737,cytoplasm|GO:0032991,macromolecular complex|GO:0005840,ribosome|GO:0043232,intracellular non-membrane-bounded organelle|GO:0044464,cell part|GO:0044444,cytoplasmic part|GO:0005623,cell|GO:0030529,ribonucleoprotein complex|GO:0043229,intracellular organelle|GO:0043228,non-membrane-bounded organelle|GO:0044424,intracellular part|GO:0005622,intracellular|GO:0043226,organelle	GO:0003735,structural constituent of ribosome|GO:0005198,structural molecule activity	zma03010,Ribosome
B4F9G6	60S ribosomal protein L6 OS=Zea mays GN=ZEAMMB73_Zm00001d050920 PE=2 SV=1 - [B4F9G6_MAIZE]	56.62	6	4	15	93	1.257	1.286	1.246	1.062	1.059	1.036	219	24.2	10.14	1.2003	0.000133686	pco112591	GO:0044249,cellular biosynthetic process|GO:0034641,cellular nitrogen compound metabolic process|GO:0006807,nitrogen compound metabolic process|GO:0034645,cellular macromolecule biosynthetic process|GO:1901576,organic substance biosynthetic process|GO:0044267,cellular protein metabolic process|GO:0044260,cellular macromolecule metabolic process|GO:0043043,peptide biosynthetic process|GO:0071704,o…	GO:0005737,cytoplasm|GO:0032991,macromolecular complex|GO:0005840,ribosome|GO:0043232,intracellular non-membrane-bounded organelle|GO:0044464,cell part|GO:0044444,cytoplasmic part|GO:0005623,cell|GO:0030529,ribonucleoprotein complex|GO:0043229,intracellular organelle|GO:0043228,non-membrane-bounded organelle|GO:0044424,intracellular part|GO:0005622,intracellular|GO:0043226,organelle	GO:0003735,structural constituent of ribosome|GO:0005198,structural molecule activity	zma03010,Ribosome
A0A1D6HTN9	Acidic endochitinase OS=Zea mays GN=ZEAMMB73_Zm00001d018966 PE=4 SV=1 - [A0A1D6HTN9_MAIZE]	25	2	5	6	10	1.616	1.435	1.638	0.951	1.165	0.962	308	33.7	7.55	1.52357	0.00478958	LOC100274481	GO:0044238,primary metabolic process|GO:0005975,carbohydrate metabolic process|GO:0008152,metabolic process|GO:0071704,organic substance metabolic process	0	GO:0016787,hydrolase activity|GO:0003824,catalytic activity|GO:0016798,hydrolase activity, acting on glycosyl bonds|GO:0004553,hydrolase activity, hydrolyzing O-glycosyl compounds	zma01100,Metabolic pathways|zma00520,Amino sugar and nucleotide sugar metabolism
A0A1D6KCZ2	Alanine aminotransferase 2 mitochondrial OS=Zea mays GN=ZEAMMB73_Zm00001d030557 PE=4 SV=1 - [A0A1D6KCZ2_MAIZE]	61.83	27	11	26	213	1.022	1.043	1.014	1.253	1.3	1.277	482	52.8	6.47	0.8037	9.97e-05	Zm.2941	GO:0009058,biosynthetic process|GO:0008152,metabolic process	0	GO:0043168,anion binding|GO:0097159,organic cyclic compound binding|GO:0043167,ion binding|GO:0003824,catalytic activity|GO:0048037,cofactor binding|GO:0030170,pyridoxal phosphate binding|GO:1901363,heterocyclic compound binding|GO:0005488,binding	zma01230,Biosynthesis of amino acids|zma01210,2-Oxocarboxylic acid metabolism|zma00710,Carbon fixation in photosynthetic organisms|zma01100,Metabolic pathways|zma01200,Carbon metabolism|zma00250,Alanine, aspartate and glutamate metabolism|zma00220,Arginine biosynthesis
A0A1D6GFT7	Aldehyde oxidase2 OS=Zea mays GN=ZEAMMB73_Zm00001d013098 PE=4 SV=1 - [A0A1D6GFT7_MAIZE]	13.05	26	3	18	52	1.589	1.497	1.619	0.641	0.556	0.732	1349	145.1	6.67	2.4384	0.000123577	AO2	GO:0006714,sesquiterpenoid metabolic process|GO:0019752,carboxylic acid metabolic process|GO:0044249,cellular biosynthetic process|GO:0044281,small molecule metabolic process|GO:0044283,small molecule biosynthetic process|GO:1902644,tertiary alcohol metabolic process|GO:1902645,tertiary alcohol biosynthetic process|GO:0072330,monocarboxylic acid biosynthetic process|GO:0044699,single-organism pro…	GO:0005737,cytoplasm|GO:0044464,cell part|GO:0005623,cell|GO:0005622,intracellular|GO:0044424,intracellular part	GO:0004031,aldehyde oxidase activity|GO:0005488,binding|GO:0043167,ion binding|GO:1901363,heterocyclic compound binding|GO:1901265,nucleoside phosphate binding|GO:0016491,oxidoreductase activity|GO:0043168,anion binding|GO:0043169,cation binding|GO:0050660,flavin adenine dinucleotide binding|GO:0043546,molybdopterin cofactor binding|GO:0051540,metal cluster binding|GO:0046914,transition metal ion…	zma00380,Tryptophan metabolism
P80607	Alpha-1,4-glucan-protein synthase [UDP-forming] OS=Zea mays GN=UPTG PE=1 SV=2 - [UPTG_MAIZE]	46.43	13	2	16	76	1.534	1.391	1.373	0.867	0.974	1.017	364	41.2	6.13	1.50392	0.00207223	UPTG	GO:0030243,cellulose metabolic process|GO:0030244,cellulose biosynthetic process|GO:0044249,cellular biosynthetic process|GO:0009250,glucan biosynthetic process|GO:0034645,cellular macromolecule biosynthetic process|GO:0033692,cellular polysaccharide biosynthetic process|GO:0071840,cellular component organization or biogenesis|GO:1901576,organic substance biosynthetic process|GO:0044710,single-or…	GO:0005737,cytoplasm|GO:0005794,Golgi apparatus|GO:0043231,intracellular membrane-bounded organelle|GO:0005618,cell wall|GO:0044464,cell part|GO:0044444,cytoplasmic part|GO:0005623,cell|GO:0030312,external encapsulating structure|GO:0055044,symplast|GO:0043229,intracellular organelle|GO:0071944,cell periphery|GO:0030054,cell junction|GO:0005911,cell-cell junction|GO:0044424,intracellular part|GO:…	GO:0016853,isomerase activity|GO:0003824,catalytic activity|GO:0016740,transferase activity|GO:0016757,transferase activity, transferring glycosyl groups|GO:0016866,intramolecular transferase activity	zma00520,Amino sugar and nucleotide sugar metabolism
A0A1D6F4M3	Alpha-L-arabinofuranosidase 1 OS=Zea mays GN=ZEAMMB73_Zm00001d007195 PE=4 SV=1 - [A0A1D6F4M3_MAIZE]	9.13	16	4	4	9	0.853	0.935	0.995	1.291	1.186	1.179	526	57.7	6.47	0.760927	0.00600216	Zm.11772	GO:0019321,pentose metabolic process|GO:0044238,primary metabolic process|GO:0044710,single-organism metabolic process|GO:0005975,carbohydrate metabolic process|GO:0005996,monosaccharide metabolic process|GO:0046373,L-arabinose metabolic process|GO:0019566,arabinose metabolic process|GO:0071704,organic substance metabolic process|GO:0008152,metabolic process|GO:0044723,single-organism carbohydrat…	0	GO:0016787,hydrolase activity|GO:0046556,alpha-L-arabinofuranosidase activity|GO:0016798,hydrolase activity, acting on glycosyl bonds|GO:0003824,catalytic activity|GO:0004553,hydrolase activity, hydrolyzing O-glycosyl compounds	zma00520,Amino sugar and nucleotide sugar metabolism
B7ZYV4	Arginine decarboxylase OS=Zea mays GN=ZEAMMB73_Zm00001d051194 PE=2 SV=1 - [B7ZYV4_MAIZE]	58.22	3	33	33	631	0.937	0.925	0.916	1.138	1.137	1.132	639	70.7	5.33	0.815459	4.77e-06	AY110562	GO:0044238,primary metabolic process|GO:0009065,glutamine family amino acid catabolic process|GO:0006596,polyamine biosynthetic process|GO:0019752,carboxylic acid metabolic process|GO:0006595,polyamine metabolic process|GO:0009063,cellular amino acid catabolic process|GO:0042401,cellular biogenic amine biosynthetic process|GO:0034641,cellular nitrogen compound metabolic process|GO:0006807,nitroge…	0	GO:0008792,arginine decarboxylase activity|GO:0016829,lyase activity|GO:0016830,carbon-carbon lyase activity|GO:0016831,carboxy-lyase activity|GO:0003824,catalytic activity	zma01100,Metabolic pathways|zma00330,Arginine and proline metabolism
A0A1D6JZD6	Asparagine synthetase3 OS=Zea mays GN=ZEAMMB73_Zm00001d028750 PE=4 SV=1 - [A0A1D6JZD6_MAIZE]	10.1	8	5	5	12	2.447	1.889	1.989	0.66	0.782	0.77	574	64.5	5.85	2.86108	0.0014623	asn3	GO:0044238,primary metabolic process|GO:0019752,carboxylic acid metabolic process|GO:0044249,cellular biosynthetic process|GO:0034641,cellular nitrogen compound metabolic process|GO:0006807,nitrogen compound metabolic process|GO:0009067,aspartate family amino acid biosynthetic process|GO:0009066,aspartate family amino acid metabolic process|GO:0044283,small molecule biosynthetic process|GO:190156…	0	GO:0003824,catalytic activity|GO:0016879,ligase activity, forming carbon-nitrogen bonds|GO:0016884,carbon-nitrogen ligase activity, with glutamine as amido-N-donor|GO:0016874,ligase activity|GO:0004066,asparagine synthase (glutamine-hydrolyzing) activity	zma00250,Alanine, aspartate and glutamate metabolism|zma01100,Metabolic pathways|zma01110,Biosynthesis of secondary metabolites
A0A1D6HNF7	Aspartate aminotransferase chloroplastic OS=Zea mays GN=ZEAMMB73_Zm00001d018386 PE=4 SV=1 - [A0A1D6HNF7_MAIZE]	57.66	5	24	24	415	0.912	0.903	0.926	1.112	1.121	1.112	411	45.5	6.28	0.819596	9.43e-06	pco118382	GO:0022622,root system development|GO:0034440,lipid oxidation|GO:0048589,developmental growth|GO:0048588,developmental cell growth|GO:0048468,cell development|GO:0048469,cell maturation|GO:0043449,cellular alkene metabolic process|GO:0044281,small molecule metabolic process|GO:0044282,small molecule catabolic process|GO:0009693,ethylene biosynthetic process|GO:0071840,cellular component organizat…	GO:0005737,cytoplasm|GO:0043231,intracellular membrane-bounded organelle|GO:0044464,cell part|GO:0016020,membrane|GO:0005777,peroxisome|GO:0044444,cytoplasmic part|GO:0005623,cell|GO:0005622,intracellular|GO:0042579,microbody|GO:0043229,intracellular organelle|GO:0044424,intracellular part|GO:0043227,membrane-bounded organelle|GO:0043226,organelle	GO:0043168,anion binding|GO:0008483,transaminase activity|GO:0097159,organic cyclic compound binding|GO:0003824,catalytic activity|GO:0070546,L-phenylalanine aminotransferase activity|GO:1901363,heterocyclic compound binding|GO:0004069,L-aspartate:2-oxoglutarate aminotransferase activity|GO:0016740,transferase activity|GO:0048037,cofactor binding|GO:0080130,L-phenylalanine:2-oxoglutarate aminotra…	zma01230,Biosynthesis of amino acids|zma00270,Cysteine and methionine metabolism|zma00350,Tyrosine metabolism|zma01210,2-Oxocarboxylic acid metabolism|zma00960,Tropane, piperidine and pyridine alkaloid biosynthesis|zma00710,Carbon fixation in photosynthetic organisms|zma01100,Metabolic pathways|zma00330,Arginine and proline metabolism|zma00400,Phenylalanine, tyrosine and tryptophan biosynthesis|z…
B4G195	Aspartate aminotransferase OS=Zea mays GN=pco075539 PE=2 SV=1 - [B4G195_MAIZE]	31.45	3	5	9	31	1.215	1.132	1.107	0.912	0.949	0.945	461	49.3	8.18	1.23141	0.00330937	pco075539	GO:0009058,biosynthetic process|GO:0008152,metabolic process	0	GO:0043168,anion binding|GO:0003824,catalytic activity|GO:0097159,organic cyclic compound binding|GO:0016769,transferase activity, transferring nitrogenous groups|GO:0008483,transaminase activity|GO:0016740,transferase activity|GO:0048037,cofactor binding|GO:0030170,pyridoxal phosphate binding|GO:0043167,ion binding|GO:1901363,heterocyclic compound binding|GO:0005488,binding	zma01230,Biosynthesis of amino acids|zma00400,Phenylalanine, tyrosine and tryptophan biosynthesis|zma00960,Tropane, piperidine and pyridine alkaloid biosynthesis|zma01100,Metabolic pathways|zma01110,Biosynthesis of secondary metabolites|zma00350,Tyrosine metabolism|zma00950,Isoquinoline alkaloid biosynthesis|zma00360,Phenylalanine metabolism
Q43712	Calcium-binding protein OS=Zea mays GN=CRT1 PE=2 SV=1 - [Q43712_MAIZE]	38.95	22	16	16	66	1.225	1.247	1.244	0.964	0.925	0.893	421	48	4.64	1.3358	0.000131961	GRMZM2G074687	GO:0044267,cellular protein metabolic process|GO:0006457,protein folding|GO:0044260,cellular macromolecule metabolic process|GO:0044238,primary metabolic process|GO:0019538,protein metabolic process|GO:0009987,cellular process|GO:0044237,cellular metabolic process|GO:0043170,macromolecule metabolic process|GO:0071704,organic substance metabolic process|GO:0008152,metabolic process	GO:0005737,cytoplasm|GO:0005783,endoplasmic reticulum|GO:0044464,cell part|GO:0043229,intracellular organelle|GO:0005623,cell|GO:0005622,intracellular|GO:0044444,cytoplasmic part|GO:0012505,endomembrane system|GO:0044424,intracellular part|GO:0043227,membrane-bounded organelle|GO:0043226,organelle|GO:0043231,intracellular membrane-bounded organelle	GO:0043169,cation binding|GO:0051082,unfolded protein binding|GO:0043167,ion binding|GO:0005509,calcium ion binding|GO:0005515,protein binding|GO:0046872,metal ion binding|GO:0005488,binding	zma04141,Protein processing in endoplasmic reticulum|zma04145,Phagosome
B6TNF1	Calnexin OS=Zea mays GN=ZEAMMB73_Zm00001d003857 PE=2 SV=1 - [B6TNF1_MAIZE]	31.46	3	3	16	58	1.181	1.472	1.559	1.002	0.962	0.892	534	60.4	4.86	1.47408	0.0191327	LOC100283947	GO:0044267,cellular protein metabolic process|GO:0006457,protein folding|GO:0044260,cellular macromolecule metabolic process|GO:0044238,primary metabolic process|GO:0019538,protein metabolic process|GO:0009987,cellular process|GO:0044237,cellular metabolic process|GO:0043170,macromolecule metabolic process|GO:0071704,organic substance metabolic process|GO:0008152,metabolic process	GO:0005737,cytoplasm|GO:0005783,endoplasmic reticulum|GO:0016021,integral component of membrane|GO:0016020,membrane|GO:0044464,cell part|GO:0044444,cytoplasmic part|GO:0005623,cell|GO:0005622,intracellular|GO:0043229,intracellular organelle|GO:0012505,endomembrane system|GO:0044424,intracellular part|GO:0044425,membrane part|GO:0043227,membrane-bounded organelle|GO:0043226,organelle|GO:0031224,in…	GO:0043169,cation binding|GO:0051082,unfolded protein binding|GO:0043167,ion binding|GO:0005509,calcium ion binding|GO:0005515,protein binding|GO:0046872,metal ion binding|GO:0005488,binding	zma04141,Protein processing in endoplasmic reticulum|zma04145,Phagosome
B6TBZ1	Cysteine synthase OS=Zea mays PE=2 SV=1 - [B6TBZ1_MAIZE]	23.04	6	6	7	23	1.286	1.226	1.206	0.986	1.045	1.022	382	40.8	8.72	1.21814	0.00170115	Zm.807	GO:0022622,root system development|GO:0009746,response to hexose|GO:0008104,protein localization|GO:0009636,response to toxic substance|GO:0048468,cell development|GO:0048469,cell maturation|GO:0009167,purine ribonucleoside monophosphate metabolic process|GO:0044281,small molecule metabolic process|GO:0044283,small molecule biosynthetic process|GO:1901362,organic cyclic compound biosynthetic proc…	GO:0005737,cytoplasm|GO:0009536,plastid|GO:0043231,intracellular membrane-bounded organelle|GO:0044464,cell part|GO:0044444,cytoplasmic part|GO:0005739,mitochondrion|GO:0005622,intracellular|GO:0043229,intracellular organelle|GO:0005623,cell|GO:0044424,intracellular part|GO:0043227,membrane-bounded organelle|GO:0043226,organelle|GO:0009507,chloroplast	GO:0043169,cation binding|GO:0016846,carbon-sulfur lyase activity|GO:0046914,transition metal ion binding|GO:0046872,metal ion binding|GO:0016835,carbon-oxygen lyase activity|GO:0016829,lyase activity|GO:0004124,cysteine synthase activity|GO:0043167,ion binding|GO:0003824,catalytic activity|GO:0016740,transferase activity|GO:0005488,binding|GO:0005507,copper ion binding|GO:0050017,L-3-cyanoalanin…	zma01230,Biosynthesis of amino acids|zma00270,Cysteine and methionine metabolism|zma00920,Sulfur metabolism|zma00460,Cyanoamino acid metabolism|zma01100,Metabolic pathways|zma01110,Biosynthesis of secondary metabolites|zma01200,Carbon metabolism|zma01130,Biosynthesis of antibiotics
B4FQH0	Dihydrolipoamide acetyltransferase component of pyruvate dehydrogenase complex OS=Zea mays PE=2 SV=1 - [B4FQH0_MAIZE]	40.92	7	17	17	71	1.352	1.278	1.336	0.927	0.912	0.911	523	56.8	8.38	1.44174	6.07e-05	LOC100283617	GO:0009746,response to hexose|GO:1901700,response to oxygen-containing compound|GO:0009743,response to carbohydrate|GO:0034284,response to monosaccharide|GO:0050896,response to stimulus|GO:0008152,metabolic process|GO:0042221,response to chemical|GO:0010033,response to organic substance|GO:0009750,response to fructose	0	GO:0005488,binding|GO:0043169,cation binding|GO:0030523,dihydrolipoamide S-acyltransferase activity|GO:0046914,transition metal ion binding|GO:0003824,catalytic activity|GO:0016740,transferase activity|GO:0043167,ion binding|GO:0016417,S-acyltransferase activity|GO:0016407,acetyltransferase activity|GO:0016746,transferase activity, transferring acyl groups|GO:0016747,transferase activity, transfe…	zma00280,Valine, leucine and isoleucine degradation|zma00640,Propanoate metabolism|zma01100,Metabolic pathways|zma01110,Biosynthesis of secondary metabolites
B4FZ10	Dolichyl-diphosphooligosaccharide--protein glycosyltransferase 48 kDa subunit OS=Zea mays GN=LOC100274092 PE=2 SV=1 - [B4FZ10_MAIZE]	23.86	4	2	10	33	1.137	1.317	1.355	1.023	1.018	1.032	440	48.9	6.21	1.23924	0.0220625	LOC100191802	GO:0048589,developmental growth|GO:0009451,RNA modification|GO:1901360,organic cyclic compound metabolic process|GO:0044710,single-organism metabolic process|GO:0044711,single-organism biosynthetic process|GO:0071555,cell wall organization|GO:0048869,cellular developmental process|GO:0018196,peptidyl-asparagine modification|GO:0018193,peptidyl-amino acid modification|GO:0006073,cellular glucan me…	GO:0098796,membrane protein complex|GO:0005783,endoplasmic reticulum|GO:1990234,transferase complex|GO:0031974,membrane-enclosed lumen|GO:0008250,oligosaccharyltransferase complex|GO:0042175,nuclear outer membrane-endoplasmic reticulum membrane network|GO:0043229,intracellular organelle|GO:0043228,non-membrane-bounded organelle|GO:0043227,membrane-bounded organelle|GO:0043226,organelle|GO:0030054…	GO:0003824,catalytic activity|GO:0016740,transferase activity|GO:0016757,transferase activity, transferring glycosyl groups	zma04141,Protein processing in endoplasmic reticulum|zma00510,N-Glycan biosynthesis|zma01100,Metabolic pathways
C4J3Y5	Glutamate decarboxylase OS=Zea mays GN=LOC100501579 PE=2 SV=1 - [C4J3Y5_MAIZE]	37.63	14	13	15	69	1.047	1.052	1.032	1.327	1.426	1.387	497	55.9	5.55	0.756258	0.000333165	gpm277	GO:0043648,dicarboxylic acid metabolic process|GO:0044710,single-organism metabolic process|GO:0009987,cellular process|GO:1901564,organonitrogen compound metabolic process|GO:0006082,organic acid metabolic process|GO:0044238,primary metabolic process|GO:0044237,cellular metabolic process|GO:0006520,cellular amino acid metabolic process|GO:0019752,carboxylic acid metabolic process|GO:0071704,orga…	0	GO:0043168,anion binding|GO:0097159,organic cyclic compound binding|GO:0016829,lyase activity|GO:0016830,carbon-carbon lyase activity|GO:0016831,carboxy-lyase activity|GO:0004351,glutamate decarboxylase activity|GO:0003824,catalytic activity|GO:0048037,cofactor binding|GO:0030170,pyridoxal phosphate binding|GO:0043167,ion binding|GO:1901363,heterocyclic compound binding|GO:0005488,binding	zma00650,Butanoate metabolism|zma00410,beta-Alanine metabolism|zma01100,Metabolic pathways|zma01110,Biosynthesis of secondary metabolites|zma00250,Alanine, aspartate and glutamate metabolism|zma00430,Taurine and hypotaurine metabolism
B4FFP2	Glutamate dehydrogenase OS=Zea mays GN=LOC100193614 PE=2 SV=1 - [B4FFP2_MAIZE]	29.44	4	8	11	28	1.565	1.671	1.626	1.024	1.012	1.023	411	44.4	6.16	1.58893	4.16e-05	LOC100193614	GO:0006598,polyamine catabolic process|GO:0042537,benzene-containing compound metabolic process|GO:0042398,cellular modified amino acid biosynthetic process|GO:0046482,para-aminobenzoic acid metabolic process|GO:0009310,amine catabolic process|GO:0019752,carboxylic acid metabolic process|GO:0006595,polyamine metabolic process|GO:0042402,cellular biogenic amine catabolic process|GO:0006807,nitroge…	GO:0005737,cytoplasm|GO:0043231,intracellular membrane-bounded organelle|GO:0005773,vacuole|GO:0098588,bounding membrane of organelle|GO:0016020,membrane|GO:0044464,cell part|GO:0044444,cytoplasmic part|GO:0005623,cell|GO:0005774,vacuolar membrane|GO:0044446,intracellular organelle part|GO:0043229,intracellular organelle|GO:0044437,vacuolar part|GO:0044424,intracellular part|GO:0098805,whole memb…	GO:0035639,purine ribonucleoside triphosphate binding|GO:0046872,metal ion binding|GO:0008270,zinc ion binding|GO:0043167,ion binding|GO:1901363,heterocyclic compound binding|GO:1901265,nucleoside phosphate binding|GO:0001882,nucleoside binding|GO:0043168,anion binding|GO:0043169,cation binding|GO:0046914,transition metal ion binding|GO:0000166,nucleotide binding|GO:0001883,purine nucleoside bind…	zma00250,Alanine, aspartate and glutamate metabolism|zma01100,Metabolic pathways|zma00220,Arginine biosynthesis|zma00910,Nitrogen metabolism|zma01200,Carbon metabolism
A0A1D6NFJ2	Glutamate synthase 1 [NADH] chloroplastic OS=Zea mays GN=ZEAMMB73_Zm00001d043845 PE=4 SV=1 - [A0A1D6NFJ2_MAIZE]	12.82	84	24	24	59	1.188	1.212	1.165	0.88	0.909	0.896	2153	235.3	6.92	1.32791	5.14e-05	GRMZM2G375064	GO:0044238,primary metabolic process|GO:0044283,small molecule biosynthetic process|GO:0019752,carboxylic acid metabolic process|GO:0044249,cellular biosynthetic process|GO:0006807,nitrogen compound metabolic process|GO:0044281,small molecule metabolic process|GO:0009064,glutamine family amino acid metabolic process|GO:0044699,single-organism process|GO:1901576,organic substance biosynthetic proc…	0	GO:0015930,glutamate synthase activity|GO:0005488,binding|GO:0000166,nucleotide binding|GO:1901363,heterocyclic compound binding|GO:1901265,nucleoside phosphate binding|GO:0016491,oxidoreductase activity|GO:0043168,anion binding|GO:0050662,coenzyme binding|GO:0050660,flavin adenine dinucleotide binding|GO:0051540,metal cluster binding|GO:0046914,transition metal ion binding|GO:0016040,glutamate s…	zma01230,Biosynthesis of amino acids|zma00250,Alanine, aspartate and glutamate metabolism|zma01100,Metabolic pathways|zma01110,Biosynthesis of secondary metabolites|zma00910,Nitrogen metabolism
C0HIJ2	Glutamine synthetase OS=Zea mays GN=LOC100856889 PE=2 SV=1 - [C0HIJ2_MAIZE]	13.27	11	3	5	41	1.321	1.325	1.286	1.037	1.053	1.023	339	37	6.37	1.26349	5.54e-05	LOC100856889	GO:0044283,small molecule biosynthetic process|GO:0019752,carboxylic acid metabolic process|GO:0044249,cellular biosynthetic process|GO:0006807,nitrogen compound metabolic process|GO:0044281,small molecule metabolic process|GO:0009064,glutamine family amino acid metabolic process|GO:0044699,single-organism process|GO:1901576,organic substance biosynthetic process|GO:0044710,single-organism metabo…	0	GO:0035639,purine ribonucleoside triphosphate binding|GO:0016211,ammonia ligase activity|GO:0016880,acid-ammonia (or amide) ligase activity|GO:0005488,binding|GO:0043167,ion binding|GO:1901363,heterocyclic compound binding|GO:1901265,nucleoside phosphate binding|GO:0001882,nucleoside binding|GO:0043168,anion binding|GO:0000166,nucleotide binding|GO:0016879,ligase activity, forming carbon-nitrogen…	zma01230,Biosynthesis of amino acids|zma00910,Nitrogen metabolism|zma01100,Metabolic pathways|zma00630,Glyoxylate and dicarboxylate metabolism|zma00250,Alanine, aspartate and glutamate metabolism|zma00220,Arginine biosynthesis
B4FMX4	Glutamine synthetase OS=Zea mays GN=ZEAMMB73_Zm00001d026501 PE=2 SV=1 - [B4FMX4_MAIZE]	53.66	5	2	16	207	1.278	1.079	1.1	1.44	1.591	1.33	423	46	6.87	0.792607	0.0375883	LOC100856886	GO:0051049,regulation of transport|GO:0009167,purine ribonucleoside monophosphate metabolic process|GO:0044281,small molecule metabolic process|GO:0044283,small molecule biosynthetic process|GO:0071840,cellular component organization or biogenesis|GO:0044712,single-organism catabolic process|GO:0044710,single-organism metabolic process|GO:0009132,nucleoside diphosphate metabolic process|GO:000975…	GO:0022626,cytosolic ribosome|GO:0055035,plastid thylakoid membrane|GO:0034357,photosynthetic membrane|GO:0031976,plastid thylakoid|GO:0031975,envelope|GO:0048046,apoplast|GO:0043229,intracellular organelle|GO:0043228,non-membrane-bounded organelle|GO:0005622,intracellular|GO:0043227,membrane-bounded organelle|GO:0043226,organelle|GO:0009535,chloroplast thylakoid membrane|GO:0009534,chloroplast t…	GO:0035639,purine ribonucleoside triphosphate binding|GO:0016211,ammonia ligase activity|GO:0016880,acid-ammonia (or amide) ligase activity|GO:0005488,binding|GO:0043167,ion binding|GO:1901363,heterocyclic compound binding|GO:1901265,nucleoside phosphate binding|GO:0001882,nucleoside binding|GO:0043168,anion binding|GO:0000166,nucleotide binding|GO:0016879,ligase activity, forming carbon-nitrogen…	zma01230,Biosynthesis of amino acids|zma00910,Nitrogen metabolism|zma01100,Metabolic pathways|zma00630,Glyoxylate and dicarboxylate metabolism|zma00250,Alanine, aspartate and glutamate metabolism|zma00220,Arginine biosynthesis
B6T3P5	Glutamine synthetase OS=Zea mays PE=2 SV=1 - [B6T3P5_MAIZE]	51.83	1	2	15	194	0.783	0.773	0.779	0.957	0.953	0.899	382	41.9	5.73	0.831012	0.00106804	LOC100856886	GO:0051049,regulation of transport|GO:0009167,purine ribonucleoside monophosphate metabolic process|GO:0044281,small molecule metabolic process|GO:0044283,small molecule biosynthetic process|GO:0071840,cellular component organization or biogenesis|GO:0044712,single-organism catabolic process|GO:0044710,single-organism metabolic process|GO:0009132,nucleoside diphosphate metabolic process|GO:000975…	GO:0022626,cytosolic ribosome|GO:0055035,plastid thylakoid membrane|GO:0034357,photosynthetic membrane|GO:0031976,plastid thylakoid|GO:0031975,envelope|GO:0048046,apoplast|GO:0043229,intracellular organelle|GO:0043228,non-membrane-bounded organelle|GO:0005622,intracellular|GO:0043227,membrane-bounded organelle|GO:0043226,organelle|GO:0009535,chloroplast thylakoid membrane|GO:0009534,chloroplast t…	GO:0035639,purine ribonucleoside triphosphate binding|GO:0016211,ammonia ligase activity|GO:0016880,acid-ammonia (or amide) ligase activity|GO:0005488,binding|GO:0043167,ion binding|GO:1901363,heterocyclic compound binding|GO:1901265,nucleoside phosphate binding|GO:0001882,nucleoside binding|GO:0043168,anion binding|GO:0000166,nucleotide binding|GO:0016879,ligase activity, forming carbon-nitrogen…	zma01230,Biosynthesis of amino acids|zma00910,Nitrogen metabolism|zma01100,Metabolic pathways|zma00630,Glyoxylate and dicarboxylate metabolism|zma00250,Alanine, aspartate and glutamate metabolism|zma00220,Arginine biosynthesis
P08735	Glyceraldehyde-3-phosphate dehydrogenase 1, cytosolic OS=Zea mays GN=GAPC1 PE=2 SV=2 - [G3PC1_MAIZE]	87.83	21	9	26	1034	0.886	0.91	0.916	1.095	1.114	1.091	337	36.5	6.96	0.82174	7.07e-05	GAPC1	GO:0046031,ADP metabolic process|GO:0009185,ribonucleoside diphosphate metabolic process|GO:0006732,coenzyme metabolic process|GO:0009141,nucleoside triphosphate metabolic process|GO:0009144,purine nucleoside triphosphate metabolic process|GO:0019752,carboxylic acid metabolic process|GO:0044723,single-organism carbohydrate metabolic process|GO:0034641,cellular nitrogen compound metabolic process|…	GO:0005737,cytoplasm|GO:0044464,cell part|GO:0005623,cell|GO:0005622,intracellular|GO:0044424,intracellular part	GO:0050662,coenzyme binding|GO:0004365,glyceraldehyde-3-phosphate dehydrogenase (NAD+) (phosphorylating) activity|GO:0051287,NAD binding|GO:1901363,heterocyclic compound binding|GO:0043891,glyceraldehyde-3-phosphate dehydrogenase (NAD(P)+) (phosphorylating) activity|GO:0016620,oxidoreductase activity, acting on the aldehyde or oxo group of donors, NAD or NADP as acceptor|GO:0036094,small molecule…	zma01230,Biosynthesis of amino acids|zma00010,Glycolysis / Gluconeogenesis|zma00710,Carbon fixation in photosynthetic organisms|zma01100,Metabolic pathways|zma01110,Biosynthesis of secondary metabolites|zma01200,Carbon metabolism
A0A1D6H1J8	Glyceraldehyde-3-phosphate dehydrogenase OS=Zea mays GN=ZEAMMB73_Zm00001d015383 PE=3 SV=1 - [A0A1D6H1J8_MAIZE]	27.54	25	6	10	94	1.511	1.661	1.716	1.47	1.243	1.159	345	36.8	7.47	1.26215	0.038468	pco070235b	GO:0044238,primary metabolic process|GO:0044710,single-organism metabolic process|GO:0005975,carbohydrate metabolic process|GO:0005996,monosaccharide metabolic process|GO:0019318,hexose metabolic process|GO:0071704,organic substance metabolic process|GO:0044699,single-organism process|GO:0008152,metabolic process|GO:0044723,single-organism carbohydrate metabolic process|GO:0006006,glucose metabol…	0	GO:0050662,coenzyme binding|GO:0050661,NADP binding|GO:0051287,NAD binding|GO:0016620,oxidoreductase activity, acting on the aldehyde or oxo group of donors, NAD or NADP as acceptor|GO:0000166,nucleotide binding|GO:0036094,small molecule binding|GO:0003824,catalytic activity|GO:0016903,oxidoreductase activity, acting on the aldehyde or oxo group of donors|GO:0048037,cofactor binding|GO:0005488,bi…	zma01230,Biosynthesis of amino acids|zma00010,Glycolysis / Gluconeogenesis|zma00710,Carbon fixation in photosynthetic organisms|zma01100,Metabolic pathways|zma01110,Biosynthesis of secondary metabolites|zma01200,Carbon metabolism
A0A1D6IUW7	Glycine cleavage system protein H1 OS=Zea mays GN=ZEAMMB73_Zm00001d023699 PE=3 SV=1 - [A0A1D6IUW7_MAIZE]	28.85	1	3	3	61	0.847	0.862	0.894	1.104	1.106	1.104	156	16.3	5.29	0.785183	6.75e-05	Zm.9557	GO:0006546,glycine catabolic process|GO:0019752,carboxylic acid metabolic process|GO:0044248,cellular catabolic process|GO:0006807,nitrogen compound metabolic process|GO:0044281,small molecule metabolic process|GO:0044282,small molecule catabolic process|GO:0009069,serine family amino acid metabolic process|GO:0044699,single-organism process|GO:0044712,single-organism catabolic process|GO:0044710…	GO:0043234,protein complex|GO:0005737,cytoplasm|GO:0005960,glycine cleavage complex|GO:0032991,macromolecular complex|GO:1902494,catalytic complex|GO:0044464,cell part|GO:0005623,cell|GO:1990204,oxidoreductase complex|GO:0044444,cytoplasmic part|GO:0044424,intracellular part|GO:0005622,intracellular	0	zma00260,Glycine, serine and threonine metabolism|zma01100,Metabolic pathways|zma00630,Glyoxylate and dicarboxylate metabolism|zma01110,Biosynthesis of secondary metabolites
A0A1D6EFG1	Glyoxylate/hydroxypyruvate reductase HPR3 OS=Zea mays GN=ZEAMMB73_Zm00001d004451 PE=3 SV=1 - [A0A1D6EFG1_MAIZE]	8.61	1	2	2	5	0.825	0.76	0.776	0.992	0.932	0.998	337	35.4	6.54	0.807875	0.00281392	Zm.131656	GO:0008152,metabolic process|GO:0044710,single-organism metabolic process|GO:0044699,single-organism process|GO:0055114,oxidation-reduction process	0	GO:0050662,coenzyme binding|GO:0016614,oxidoreductase activity, acting on CH-OH group of donors|GO:0016616,oxidoreductase activity, acting on the CH-OH group of donors, NAD or NADP as acceptor|GO:0051287,NAD binding|GO:0000166,nucleotide binding|GO:0036094,small molecule binding|GO:0003824,catalytic activity|GO:0048037,cofactor binding|GO:0005488,binding|GO:0097159,organic cyclic compound binding…	zma00260,Glycine, serine and threonine metabolism|zma01200,Carbon metabolism|zma01100,Metabolic pathways|zma00630,Glyoxylate and dicarboxylate metabolism|zma01110,Biosynthesis of secondary metabolites
A0A1D6J2N4	Glyoxylate/hydroxypyruvate reductase HPR3 OS=Zea mays GN=ZEAMMB73_Zm00001d024906 PE=3 SV=1 - [A0A1D6J2N4_MAIZE]	8.21	3	2	2	4	1.065	1.169	1.176	0.938	0.81	0.812	329	34.9	7.9	1.33204	0.00698073	Zm.131656	GO:0008152,metabolic process|GO:0044710,single-organism metabolic process|GO:0044699,single-organism process|GO:0055114,oxidation-reduction process	0	GO:0050662,coenzyme binding|GO:0016614,oxidoreductase activity, acting on CH-OH group of donors|GO:0016616,oxidoreductase activity, acting on the CH-OH group of donors, NAD or NADP as acceptor|GO:0051287,NAD binding|GO:0000166,nucleotide binding|GO:0036094,small molecule binding|GO:0003824,catalytic activity|GO:0048037,cofactor binding|GO:0005488,binding|GO:0097159,organic cyclic compound binding…	zma00260,Glycine, serine and threonine metabolism|zma01200,Carbon metabolism|zma01100,Metabolic pathways|zma00630,Glyoxylate and dicarboxylate metabolism|zma01110,Biosynthesis of secondary metabolites
B6UBJ7	Inner membrane protein ALBINO3 OS=Zea mays GN=pco148010 PE=2 SV=1 - [B6UBJ7_MAIZE]	13.51	3	5	6	23	0.95	0.912	0.831	1.133	1.147	1.093	459	49.2	9.31	0.798291	0.0042561	pco148010	GO:0033036,macromolecule localization|GO:0044699,single-organism process|GO:0051205,protein insertion into membrane|GO:0051234,establishment of localization|GO:0070727,cellular macromolecule localization|GO:0090150,establishment of protein localization to membrane|GO:0071840,cellular component organization or biogenesis|GO:0009987,cellular process|GO:0016043,cellular component organization|GO:004…	GO:0044425,membrane part|GO:0016021,integral component of membrane|GO:0016020,membrane|GO:0031224,intrinsic component of membrane	0	zma03060,Protein export
B6TJM1	Isocitrate dehydrogenase [NAD] subunit, mitochondrial OS=Zea mays GN=ZEAMMB73_Zm00001d008244 PE=2 SV=1 - [B6TJM1_MAIZE]	44.38	4	3	14	73	1.309	1.205	1.3	0.855	0.976	0.911	365	39.9	6.79	1.39106	0.00178396	LOC100283574	GO:0044238,primary metabolic process|GO:0044710,single-organism metabolic process|GO:0015980,energy derivation by oxidation of organic compounds|GO:0006082,organic acid metabolic process|GO:0044699,single-organism process|GO:0009987,cellular process|GO:0044763,single-organism cellular process|GO:0019752,carboxylic acid metabolic process|GO:0071704,organic substance metabolic process|GO:0006099,tr…	GO:0005737,cytoplasm|GO:0043231,intracellular membrane-bounded organelle|GO:0044464,cell part|GO:0043229,intracellular organelle|GO:0005739,mitochondrion|GO:0005622,intracellular|GO:0044444,cytoplasmic part|GO:0005623,cell|GO:0044424,intracellular part|GO:0043227,membrane-bounded organelle|GO:0043226,organelle	GO:0043169,cation binding|GO:0046872,metal ion binding|GO:0016614,oxidoreductase activity, acting on CH-OH group of donors|GO:0016616,oxidoreductase activity, acting on the CH-OH group of donors, NAD or NADP as acceptor|GO:0043167,ion binding|GO:0051287,NAD binding|GO:0000287,magnesium ion binding|GO:0036094,small molecule binding|GO:0000166,nucleotide binding|GO:0050662,coenzyme binding|GO:00038…	zma01230,Biosynthesis of amino acids|zma00020,Citrate cycle (TCA cycle)|zma01210,2-Oxocarboxylic acid metabolism|zma01100,Metabolic pathways|zma01110,Biosynthesis of secondary metabolites|zma01200,Carbon metabolism|zma01130,Biosynthesis of antibiotics
K7V067	Isocitrate dehydrogenase [NADP] OS=Zea mays GN=ZEAMMB73_Zm00001d011487 PE=3 SV=1 - [K7V067_MAIZE]	57.04	13	10	22	148	1.058	1.028	1.048	0.842	0.891	0.854	412	46.2	6.55	1.21155	0.000429811	LOC100217128	GO:0019752,carboxylic acid metabolic process|GO:0006099,tricarboxylic acid cycle|GO:0009060,aerobic respiration|GO:0044281,small molecule metabolic process|GO:0006091,generation of precursor metabolites and energy|GO:0072350,tricarboxylic acid metabolic process|GO:0044699,single-organism process|GO:0044710,single-organism metabolic process|GO:0071704,organic substance metabolic process|GO:0045333…	0	GO:0043169,cation binding|GO:0043167,ion binding|GO:0016614,oxidoreductase activity, acting on CH-OH group of donors|GO:0016616,oxidoreductase activity, acting on the CH-OH group of donors, NAD or NADP as acceptor|GO:0003824,catalytic activity|GO:0051287,NAD binding|GO:0000287,magnesium ion binding|GO:0036094,small molecule binding|GO:0000166,nucleotide binding|GO:0050662,coenzyme binding|GO:0004…	zma01230,Biosynthesis of amino acids|zma00020,Citrate cycle (TCA cycle)|zma01210,2-Oxocarboxylic acid metabolism|zma00480,Glutathione metabolism|zma01100,Metabolic pathways|zma01110,Biosynthesis of secondary metabolites|zma01200,Carbon metabolism|zma04146,Peroxisome
K7U1S1	Lysine-ketoglutarate reductase/saccharopine dehydrogenase1 OS=Zea mays GN=Zm.476 PE=4 SV=1 - [K7U1S1_MAIZE]	5.9	32	6	6	7	1.567	1.222	1.179	0.721	0.878	0.976	1034	113.7	5.91	1.54096	0.0318684	LKRSDH	GO:0008152,metabolic process|GO:0044710,single-organism metabolic process|GO:0044699,single-organism process|GO:0055114,oxidation-reduction process	GO:0044425,membrane part|GO:0016021,integral component of membrane|GO:0016020,membrane|GO:0031224,intrinsic component of membrane	GO:0003824,catalytic activity|GO:0016491,oxidoreductase activity	zma00310,Lysine degradation|zma01100,Metabolic pathways|zma01110,Biosynthesis of secondary metabolites
A0A1D6G8G7	Mannose-1-phosphate guanylyltransferase 1 OS=Zea mays GN=ZEAMMB73_Zm00001d012395 PE=4 SV=1 - [A0A1D6G8G7_MAIZE]	21.85	8	6	6	22	0.958	0.943	1.032	1.154	1.149	1.228	302	33	6.35	0.830776	0.00602155	AY110569	GO:0009058,biosynthetic process|GO:0008152,metabolic process	0	GO:0016772,transferase activity, transferring phosphorus-containing groups|GO:0016779,nucleotidyltransferase activity|GO:0016740,transferase activity|GO:0003824,catalytic activity	zma01100,Metabolic pathways|zma01110,Biosynthesis of secondary metabolites|zma00051,Fructose and mannose metabolism|zma00520,Amino sugar and nucleotide sugar metabolism
A0A1D6FSN1	Metacaspase type II OS=Zea mays GN=ZEAMMB73_Zm00001d010672 PE=4 SV=1 - [A0A1D6FSN1_MAIZE]	55.8	1	5	9	463	0.883	0.903	0.945	1.164	1.147	1.083	181	18.6	4.55	0.804687	0.00199964	LOC100381624	GO:0009185,ribonucleoside diphosphate metabolic process|GO:0006732,coenzyme metabolic process|GO:0009141,nucleoside triphosphate metabolic process|GO:0009144,purine nucleoside triphosphate metabolic process|GO:0019752,carboxylic acid metabolic process|GO:0044723,single-organism carbohydrate metabolic process|GO:0034641,cellular nitrogen compound metabolic process|GO:0006807,nitrogen compound meta…	0	GO:0016772,transferase activity, transferring phosphorus-containing groups|GO:0016301,kinase activity|GO:0016774,phosphotransferase activity, carboxyl group as acceptor|GO:0003824,catalytic activity|GO:0016740,transferase activity|GO:0004618,phosphoglycerate kinase activity	zma01230,Biosynthesis of amino acids|zma00010,Glycolysis / Gluconeogenesis|zma00710,Carbon fixation in photosynthetic organisms|zma01100,Metabolic pathways|zma01110,Biosynthesis of secondary metabolites|zma01200,Carbon metabolism
B6TMB2	PDIL2-2-Zea mays protein disulfide isomerase OS=Zea mays PE=2 SV=1 - [B6TMB2_MAIZE]	41.96	4	11	14	46	1.251	1.306	1.248	0.996	0.977	1.032	367	40.1	6.23	1.26639	0.000413183	PDIL2-2	GO:0019725,cellular homeostasis|GO:0009987,cellular process|GO:0050794,regulation of cellular process|GO:0042592,homeostatic process|GO:0044763,single-organism cellular process|GO:0008152,metabolic process|GO:0065007,biological regulation|GO:0045454,cell redox homeostasis|GO:0065008,regulation of biological quality|GO:0050789,regulation of biological process|GO:0044699,single-organism process	GO:0005737,cytoplasm|GO:0005783,endoplasmic reticulum|GO:0044464,cell part|GO:0043229,intracellular organelle|GO:0005623,cell|GO:0005622,intracellular|GO:0044444,cytoplasmic part|GO:0012505,endomembrane system|GO:0044424,intracellular part|GO:0043227,membrane-bounded organelle|GO:0043226,organelle|GO:0043231,intracellular membrane-bounded organelle	GO:0003824,catalytic activity|GO:0016853,isomerase activity	zma04141,Protein processing in endoplasmic reticulum
C0P3B4	Pentatricopeptide repeat-containing protein OS=Zea mays GN=ZEAMMB73_Zm00001d052450 PE=2 SV=1 - [C0P3B4_MAIZE]	43.5	3	10	10	28	1.142	1.208	1.088	0.936	0.968	0.894	246	26.2	6.16	1.22889	0.00635365	Zm.21713	GO:0008152,metabolic process	0	GO:0003824,catalytic activity	zma00260,Glycine, serine and threonine metabolism|zma01230,Biosynthesis of amino acids|zma00010,Glycolysis / Gluconeogenesis|zma01100,Metabolic pathways|zma01110,Biosynthesis of secondary metabolites|zma01200,Carbon metabolism
K7TH00	Polyamine oxidase OS=Zea mays GN=pao1 PE=4 SV=1 - [K7TH00_MAIZE]	50	4	21	22	223	0.834	0.843	0.856	1.163	1.162	1.169	500	56.3	6.05	0.725249	1.09e-06	PAO	GO:0008152,metabolic process|GO:0044710,single-organism metabolic process|GO:0044699,single-organism process|GO:0055114,oxidation-reduction process	0	GO:0052898,N1-acetylspermidine:oxygen oxidoreductase (propane-1,3-diamine-forming) activity|GO:0052893,N1-acetylspermine:oxygen oxidoreductase (propane-1,3-diamine-forming) activity|GO:0016647,oxidoreductase activity, acting on the CH-NH group of donors, oxygen as acceptor|GO:0052897,N8-acetylspermidine:oxygen oxidoreductase (propane-1,3-diamine-forming) activity|GO:0016645,oxidoreductase activit…	zma01100,Metabolic pathways|zma00330,Arginine and proline metabolism|zma00410,beta-Alanine metabolism
A0A1D6QVG7	Protein disulfide isomerase3 OS=Zea mays GN=ZEAMMB73_Zm00001d054106 PE=4 SV=1 - [A0A1D6QVG7_MAIZE]	10.82	10	3	4	11	1.322	1.107	1.061	0.872	0.936	0.968	462	50.9	5.36	1.25718	0.0491518	PDIL1-3	GO:0019725,cellular homeostasis|GO:0044267,cellular protein metabolic process|GO:0043170,macromolecule metabolic process|GO:0006457,protein folding|GO:0044260,cellular macromolecule metabolic process|GO:0044238,primary metabolic process|GO:0019538,protein metabolic process|GO:0009987,cellular process|GO:0044237,cellular metabolic process|GO:0050794,regulation of cellular process|GO:0042592,homeos…	GO:0005737,cytoplasm|GO:0005783,endoplasmic reticulum|GO:0044464,cell part|GO:0043229,intracellular organelle|GO:0005623,cell|GO:0005622,intracellular|GO:0044444,cytoplasmic part|GO:0012505,endomembrane system|GO:0044424,intracellular part|GO:0043227,membrane-bounded organelle|GO:0043226,organelle|GO:0043231,intracellular membrane-bounded organelle	GO:0016853,isomerase activity|GO:0003824,catalytic activity|GO:0003756,protein disulfide isomerase activity|GO:0016864,intramolecular oxidoreductase activity, transposing S-S bonds|GO:0016860,intramolecular oxidoreductase activity	zma04141,Protein processing in endoplasmic reticulum
A0A1D6I5N9	Protein disulfide isomerase8 OS=Zea mays GN=ZEAMMB73_Zm00001d020687 PE=3 SV=1 - [A0A1D6I5N9_MAIZE]	21.78	11	7	7	32	1.403	1.399	1.463	1.029	1.079	1.039	404	43.3	7.3	1.35533	0.000129464	PDIL2-3	GO:0019725,cellular homeostasis|GO:0009987,cellular process|GO:0050794,regulation of cellular process|GO:0042592,homeostatic process|GO:0044763,single-organism cellular process|GO:0008152,metabolic process|GO:0065007,biological regulation|GO:0045454,cell redox homeostasis|GO:0065008,regulation of biological quality|GO:0050789,regulation of biological process|GO:0044699,single-organism process	GO:0005623,cell	GO:0003824,catalytic activity|GO:0016853,isomerase activity	zma04141,Protein processing in endoplasmic reticulum
A0A1D6PSC4	Protein disulfide-isomerase OS=Zea mays GN=ZEAMMB73_Zm00001d049099 PE=3 SV=1 - [A0A1D6PSC4_MAIZE]	60.87	17	13	26	167	1.361	1.382	1.347	0.992	0.988	0.981	460	51.1	5.47	1.38123	3.91e-06	PDIL1-1	GO:0019725,cellular homeostasis|GO:0044267,cellular protein metabolic process|GO:0043170,macromolecule metabolic process|GO:0006457,protein folding|GO:0044260,cellular macromolecule metabolic process|GO:0044238,primary metabolic process|GO:0019538,protein metabolic process|GO:0009987,cellular process|GO:0044237,cellular metabolic process|GO:0050794,regulation of cellular process|GO:0042592,homeos…	GO:0005737,cytoplasm|GO:0005783,endoplasmic reticulum|GO:0044464,cell part|GO:0043229,intracellular organelle|GO:0005623,cell|GO:0005622,intracellular|GO:0044444,cytoplasmic part|GO:0012505,endomembrane system|GO:0044424,intracellular part|GO:0043227,membrane-bounded organelle|GO:0043226,organelle|GO:0043231,intracellular membrane-bounded organelle	GO:0016853,isomerase activity|GO:0003824,catalytic activity|GO:0003756,protein disulfide isomerase activity|GO:0016864,intramolecular oxidoreductase activity, transposing S-S bonds|GO:0016860,intramolecular oxidoreductase activity	zma04141,Protein processing in endoplasmic reticulum
B4FYT5	Protein Kinase C630.09c OS=Zea mays GN=pco079415(520) PE=2 SV=1 - [B4FYT5_MAIZE]	31.24	6	10	10	43	0.988	0.968	0.939	1.104	1.213	1.219	429	47.5	5.95	0.818598	0.00587196	Zm.116671	GO:0016310,phosphorylation|GO:0009987,cellular process|GO:0044237,cellular metabolic process|GO:0006796,phosphate-containing compound metabolic process|GO:0008152,metabolic process|GO:0006793,phosphorus metabolic process	0	GO:0035639,purine ribonucleoside triphosphate binding|GO:0005488,binding|GO:0043167,ion binding|GO:1901363,heterocyclic compound binding|GO:1901265,nucleoside phosphate binding|GO:0001882,nucleoside binding|GO:0043168,anion binding|GO:0000166,nucleotide binding|GO:0016740,transferase activity|GO:0001883,purine nucleoside binding|GO:0032549,ribonucleoside binding|GO:0017076,purine nucleotide bindi…	zma00260,Glycine, serine and threonine metabolism|zma00561,Glycerolipid metabolism|zma01100,Metabolic pathways|zma00630,Glyoxylate and dicarboxylate metabolism|zma01110,Biosynthesis of secondary metabolites|zma01200,Carbon metabolism
B4FX25	Putative UDP-arabinopyranose mutase 5 OS=Zea mays GN=ZEAMMB73_Zm00001d001979 PE=2 SV=1 - [B4FX25_MAIZE]	13.47	3	4	5	9	1.25	1.195	1.589	0.901	0.983	0.717	349	38.8	6.44	1.55166	0.0307327	Zm.84870	GO:0019320,hexose catabolic process|GO:0030243,cellulose metabolic process|GO:0030244,cellulose biosynthetic process|GO:0044249,cellular biosynthetic process|GO:0009250,glucan biosynthetic process|GO:0034645,cellular macromolecule biosynthetic process|GO:0033692,cellular polysaccharide biosynthetic process|GO:0044699,single-organism process|GO:0044712,single-organism catabolic process|GO:1901576,…	GO:0055044,symplast|GO:0030054,cell junction|GO:0005911,cell-cell junction|GO:0009506,plasmodesma	GO:0016866,intramolecular transferase activity|GO:0016853,isomerase activity|GO:0003824,catalytic activity	zma00520,Amino sugar and nucleotide sugar metabolism
A0A1D6MC82	Ribosomal protein L1p/L10e family OS=Zea mays GN=ZEAMMB73_Zm00001d038975 PE=4 SV=1 - [A0A1D6MC82_MAIZE]	6.33	3	2	2	2	1.21	1.176		0.897	0.987		332	36.9	9.76	1.26612	0.0349987	LOC100272335	GO:0044249,cellular biosynthetic process|GO:0034641,cellular nitrogen compound metabolic process|GO:0006807,nitrogen compound metabolic process|GO:0034645,cellular macromolecule biosynthetic process|GO:1901576,organic substance biosynthetic process|GO:0044267,cellular protein metabolic process|GO:0044260,cellular macromolecule metabolic process|GO:0043043,peptide biosynthetic process|GO:0071704,o…	GO:0005737,cytoplasm|GO:0005622,intracellular|GO:0015934,large ribosomal subunit|GO:0005840,ribosome|GO:0043232,intracellular non-membrane-bounded organelle|GO:0044464,cell part|GO:0044444,cytoplasmic part|GO:0005623,cell|GO:0044391,ribosomal subunit|GO:0044446,intracellular organelle part|GO:0043229,intracellular organelle|GO:0043228,non-membrane-bounded organelle|GO:0044424,intracellular part|G…	GO:0097159,organic cyclic compound binding|GO:0005198,structural molecule activity|GO:0003735,structural constituent of ribosome|GO:0003723,RNA binding|GO:0003676,nucleic acid binding|GO:1901363,heterocyclic compound binding|GO:0005488,binding	zma03010,Ribosome
B6SIS5	Ribosomal protein OS=Zea mays GN=ZEAMMB73_Zm00001d031956 PE=2 SV=1 - [B6SIS5_MAIZE]	32.87	30	4	6	42	1.201	1.227	1.329	1.039	1.044	0.985	216	24.5	9.82	1.22455	0.0060636	LOC100272335	GO:0044249,cellular biosynthetic process|GO:0034641,cellular nitrogen compound metabolic process|GO:0006807,nitrogen compound metabolic process|GO:0034645,cellular macromolecule biosynthetic process|GO:1901576,organic substance biosynthetic process|GO:0044267,cellular protein metabolic process|GO:0044260,cellular macromolecule metabolic process|GO:0043043,peptide biosynthetic process|GO:0071704,o…	GO:0005737,cytoplasm|GO:0005622,intracellular|GO:0015934,large ribosomal subunit|GO:0005840,ribosome|GO:0043232,intracellular non-membrane-bounded organelle|GO:0044464,cell part|GO:0044444,cytoplasmic part|GO:0005623,cell|GO:0044391,ribosomal subunit|GO:0044446,intracellular organelle part|GO:0043229,intracellular organelle|GO:0043228,non-membrane-bounded organelle|GO:0044424,intracellular part|G…	GO:0097159,organic cyclic compound binding|GO:0005198,structural molecule activity|GO:0003735,structural constituent of ribosome|GO:0003723,RNA binding|GO:0003676,nucleic acid binding|GO:1901363,heterocyclic compound binding|GO:0005488,binding	zma03010,Ribosome
B6T8M0	RNA binding protein OS=Zea mays PE=2 SV=1 - [B6T8M0_MAIZE]	9.73	2	2	2	3	1.15	1.397	1.093	0.916	0.837	0.986	226	25.3	10.92	1.32965	0.0428936	rpl23-A	GO:0044249,cellular biosynthetic process|GO:0034641,cellular nitrogen compound metabolic process|GO:0006807,nitrogen compound metabolic process|GO:0034645,cellular macromolecule biosynthetic process|GO:1901576,organic substance biosynthetic process|GO:0044267,cellular protein metabolic process|GO:0044260,cellular macromolecule metabolic process|GO:0043043,peptide biosynthetic process|GO:0071704,o…	GO:0005737,cytoplasm|GO:0009536,plastid|GO:0032991,macromolecular complex|GO:0005840,ribosome|GO:0043232,intracellular non-membrane-bounded organelle|GO:0044464,cell part|GO:0044444,cytoplasmic part|GO:0005623,cell|GO:0030529,ribonucleoprotein complex|GO:0043229,intracellular organelle|GO:0043228,non-membrane-bounded organelle|GO:0044424,intracellular part|GO:0009507,chloroplast|GO:0043227,membra…	GO:0036094,small molecule binding|GO:0005198,structural molecule activity|GO:0097159,organic cyclic compound binding|GO:0000166,nucleotide binding|GO:0003735,structural constituent of ribosome|GO:0003723,RNA binding|GO:0003676,nucleic acid binding|GO:0019843,rRNA binding|GO:1901363,heterocyclic compound binding|GO:1901265,nucleoside phosphate binding|GO:0005488,binding	zma03010,Ribosome
B6TIK6	Sarcosine oxidase OS=Zea mays PE=2 SV=1 - [B6TIK6_MAIZE]	9.88	3	3	3	7	1.119	1.236		0.881	0.818		415	43.8	6.2	1.38654	0.038386	Zm.81362	GO:0008152,metabolic process|GO:0044710,single-organism metabolic process|GO:0044699,single-organism process|GO:0055114,oxidation-reduction process	0	GO:0003824,catalytic activity|GO:0016491,oxidoreductase activity	zma00260,Glycine, serine and threonine metabolism|zma00310,Lysine degradation|zma01100,Metabolic pathways|zma04146,Peroxisome
O48950	Sec-independent protein translocase protein TATB, chloroplastic OS=Zea mays GN=TATB PE=1 SV=1 - [TATB_MAIZE]	15.23	8	3	3	23	0.837	0.858	0.799	1.066	1.087	1.087	243	26.3	7.99	0.770044	0.000182327	tha9	GO:0033036,macromolecule localization|GO:0046903,secretion|GO:0006810,transport|GO:0051649,establishment of localization in cell|GO:0009306,protein secretion|GO:0009987,cellular process|GO:0044765,single-organism transport|GO:0045184,establishment of protein localization|GO:0032940,secretion by cell|GO:0008104,protein localization|GO:0044763,single-organism cellular process|GO:0044699,single-orga…	GO:0016021,integral component of membrane|GO:0016020,membrane|GO:0044464,cell part|GO:0005623,cell|GO:0071944,cell periphery|GO:0005886,plasma membrane|GO:0044425,membrane part|GO:0031224,intrinsic component of membrane	GO:0008565,protein transporter activity|GO:0005215,transporter activity|GO:0022892,substrate-specific transporter activity	zma03060,Protein export
B6UCV5	Shikimate biosynthesis protein aroDE OS=Zea mays GN=cl40355_1 PE=2 SV=1 - [B6UCV5_MAIZE]	25.74	7	10	11	26	1.415	1.378	1.418	0.817	0.889	0.785	509	54.8	5.68	1.6904	6.78e-05	cl40355_1	GO:0044710,single-organism metabolic process|GO:0006082,organic acid metabolic process|GO:0044699,single-organism process|GO:0009987,cellular process|GO:0019752,carboxylic acid metabolic process|GO:0032787,monocarboxylic acid metabolic process|GO:0071704,organic substance metabolic process|GO:0044763,single-organism cellular process|GO:0044281,small molecule metabolic process|GO:0008152,metabolic…	0	GO:0050662,coenzyme binding|GO:0050661,NADP binding|GO:0016614,oxidoreductase activity, acting on CH-OH group of donors|GO:0016616,oxidoreductase activity, acting on the CH-OH group of donors, NAD or NADP as acceptor|GO:0016835,carbon-oxygen lyase activity|GO:0016836,hydro-lyase activity|GO:1901363,heterocyclic compound binding|GO:0000166,nucleotide binding|GO:0036094,small molecule binding|GO:00…	zma01230,Biosynthesis of amino acids|zma01100,Metabolic pathways|zma00400,Phenylalanine, tyrosine and tryptophan biosynthesis|zma01110,Biosynthesis of secondary metabolites
A0A1D6NVZ7	Transketolase 1 OS=Zea mays GN=ZEAMMB73_Zm00001d045451 PE=4 SV=1 - [A0A1D6NVZ7_MAIZE]	54.48	4	5	29	1547	0.865	0.872	0.836	1.099	1.1	1.102	736	79	6.61	0.77938	2.49e-05	LOC100279513	GO:0008152,metabolic process	0	GO:0004802,transketolase activity|GO:0003824,catalytic activity|GO:0016740,transferase activity|GO:0016744,transferase activity, transferring aldehyde or ketonic groups	zma01230,Biosynthesis of amino acids|zma00710,Carbon fixation in photosynthetic organisms|zma01100,Metabolic pathways|zma01110,Biosynthesis of secondary metabolites|zma01200,Carbon metabolism|zma00030,Pentose phosphate pathway
B6T9P0	UDP-glucose 6-dehydrogenase OS=Zea mays GN=TIDP3299 PE=2 SV=1 - [B6T9P0_MAIZE]	42.71	3	2	16	51	1.191	1.151	1.216	0.98	0.971	0.964	480	52.9	6	1.22086	0.000385021	Zm.81033	GO:0008152,metabolic process|GO:0044710,single-organism metabolic process|GO:0044699,single-organism process|GO:0055114,oxidation-reduction process	0	GO:0050662,coenzyme binding|GO:0016614,oxidoreductase activity, acting on CH-OH group of donors|GO:0016616,oxidoreductase activity, acting on the CH-OH group of donors, NAD or NADP as acceptor|GO:0051287,NAD binding|GO:0000166,nucleotide binding|GO:0036094,small molecule binding|GO:0003824,catalytic activity|GO:0048037,cofactor binding|GO:0005488,binding|GO:0097159,organic cyclic compound binding…	zma00053,Ascorbate and aldarate metabolism|zma01100,Metabolic pathways|zma00040,Pentose and glucuronate interconversions|zma00500,Starch and sucrose metabolism|zma00520,Amino sugar and nucleotide sugar metabolism
A0A1D6IBP5	Asparagine--tRNA ligase chloroplastic/mitochondrial OS=Zea mays GN=ZEAMMB73_Zm00001d021507 PE=3 SV=1 - [A0A1D6IBP5_MAIZE]	18.76	1	2	10	30	0.812	0.8	0.916	0.998	1.036	1.02	549	60.9	6.39	0.827689	0.010472	Zm.156295	GO:0044238,primary metabolic process|GO:0019752,carboxylic acid metabolic process|GO:0090304,nucleic acid metabolic process|GO:0044249,cellular biosynthetic process|GO:0034641,cellular nitrogen compound metabolic process|GO:0006807,nitrogen compound metabolic process|GO:0044281,small molecule metabolic process|GO:0034645,cellular macromolecule biosynthetic process|GO:0034660,ncRNA metabolic proce…	GO:0005737,cytoplasm|GO:0044464,cell part|GO:0005623,cell|GO:0005622,intracellular|GO:0044424,intracellular part	GO:0035639,purine ribonucleoside triphosphate binding|GO:0005488,binding|GO:0000166,nucleotide binding|GO:1901363,heterocyclic compound binding|GO:1901265,nucleoside phosphate binding|GO:0001882,nucleoside binding|GO:0043168,anion binding|GO:0004812,aminoacyl-tRNA ligase activity|GO:0004816,asparagine-tRNA ligase activity|GO:0043167,ion binding|GO:0001883,purine nucleoside binding|GO:0032549,ribo…	zma00970,Aminoacyl-tRNA biosynthesis
A0A1D6J1R7	Aspartic proteinase A1 OS=Zea mays GN=ZEAMMB73_Zm00001d024767 PE=3 SV=1 - [A0A1D6J1R7_MAIZE]	22.54	3	3	3	23	1.388	1.452	1.409	1.145	1.127	1.125	213	22.4	8.75	1.25047	0.000140449	LOC100280169	GO:0044238,primary metabolic process|GO:0044710,single-organism metabolic process|GO:0006629,lipid metabolic process|GO:0019538,protein metabolic process|GO:0043170,macromolecule metabolic process|GO:0071704,organic substance metabolic process|GO:0008152,metabolic process|GO:0006508,proteolysis|GO:0044699,single-organism process	0	GO:0016787,hydrolase activity|GO:0004175,endopeptidase activity|GO:0070001,aspartic-type peptidase activity|GO:0003824,catalytic activity|GO:0070011,peptidase activity, acting on L-amino acid peptides|GO:0004190,aspartic-type endopeptidase activity|GO:0008233,peptidase activity	0
A0A1D6MD15	Aspartic proteinase A1 OS=Zea mays GN=ZEAMMB73_Zm00001d039043 PE=3 SV=1 - [A0A1D6MD15_MAIZE]	12.57	22	2	6	31	1.166	1.146	1.073	0.936	0.861	0.945	509	54.3	5.64	1.23444	0.0051988	Zm.86992	GO:0044238,primary metabolic process|GO:0044710,single-organism metabolic process|GO:0006629,lipid metabolic process|GO:0019538,protein metabolic process|GO:0043170,macromolecule metabolic process|GO:0071704,organic substance metabolic process|GO:0008152,metabolic process|GO:0006508,proteolysis|GO:0044699,single-organism process	0	GO:0016787,hydrolase activity|GO:0004175,endopeptidase activity|GO:0070001,aspartic-type peptidase activity|GO:0003824,catalytic activity|GO:0070011,peptidase activity, acting on L-amino acid peptides|GO:0004190,aspartic-type endopeptidase activity|GO:0008233,peptidase activity	0
P46420	Glutathione S-transferase 4 OS=Zea mays GN=GST4 PE=1 SV=2 - [GSTF4_MAIZE]	21.52	4	3	5	19	1.376	1.795	1.435	0.751	0.475	0.683	223	24.6	6.15	2.41183	0.00440486	GST4	GO:0008152,metabolic process	0	GO:0016765,transferase activity, transferring alkyl or aryl (other than methyl) groups|GO:0016740,transferase activity|GO:0004364,glutathione transferase activity|GO:0003824,catalytic activity	zma00480,Glutathione metabolism
Q9FQC6	Glutathione S-transferase GST 13 OS=Zea mays GN=Zm.543 PE=2 SV=1 - [Q9FQC6_MAIZE]	17.33	1	2	5	13	0.89	0.901	0.872	1.119	1.115	1.118	225	25.7	7.93	0.794447	1.08e-05	Zm.543	GO:0008152,metabolic process	0	GO:0003824,catalytic activity|GO:0016740,transferase activity	zma00480,Glutathione metabolism
Q9FQC5	Glutathione S-transferase GST 14 OS=Zea mays GN=ZEAMMB73_Zm00001d029801 PE=2 SV=1 - [Q9FQC5_MAIZE]	25.61	5	3	5	27	0.828	0.815	0.779	0.996	1.036	1.111	246	27.8	8.57	0.770756	0.00285079	Zm.540	GO:0008152,metabolic process	0	GO:0003824,catalytic activity|GO:0016740,transferase activity	zma00480,Glutathione metabolism
Q9FQB2	Glutathione S-transferase GST 27 OS=Zea mays GN=ZEAMMB73_Zm00001d011154 PE=2 SV=1 - [Q9FQB2_MAIZE]	43.46	2	9	9	86	0.912	0.903	0.941	1.147	1.158	1.11	237	25.2	5.63	0.807034	0.000283168	pco061770a	GO:0008152,metabolic process	0	GO:0016765,transferase activity, transferring alkyl or aryl (other than methyl) groups|GO:0016740,transferase activity|GO:0004364,glutathione transferase activity|GO:0003824,catalytic activity	zma00480,Glutathione metabolism
Q9FQA9	Glutathione S-transferase GST 30 OS=Zea mays GN=ZEAMMB73_Zm00001d029708 PE=2 SV=1 - [Q9FQA9_MAIZE]	18.18	1	4	4	10	1.497	1.58	1.817	0.704	0.721	0.667	231	25.2	5.5	2.33866	0.000659647	Zm.551	GO:0008152,metabolic process	0	GO:0003824,catalytic activity|GO:0016740,transferase activity	0
B6SS87	Glutathione S-transferase GSTU6 OS=Zea mays PE=2 SV=1 - [B6SS87_MAIZE]	40.69	12	5	10	32	1.202	1.232	1.044	0.781	0.822	0.851	231	25.5	5.21	1.41723	0.00522378	Zm.552	GO:0008152,metabolic process	0	GO:0003824,catalytic activity|GO:0016740,transferase activity	zma00480,Glutathione metabolism
A0A1D6L4S2	Glutathione transporter1 OS=Zea mays GN=ZEAMMB73_Zm00001d034035 PE=4 SV=1 - [A0A1D6L4S2_MAIZE]	2.43	3	2	2	7	0.833	0.792	0.801	1.701	1.322	1.559	740	82.2	8.85	0.529468	0.0029292	Zm.16913	GO:0006810,transport|GO:0009987,cellular process|GO:0051179,localization|GO:0044765,single-organism transport|GO:0044763,single-organism cellular process|GO:1902578,single-organism localization|GO:0051234,establishment of localization|GO:0055085,transmembrane transport|GO:0044699,single-organism process	GO:0044425,membrane part|GO:0016021,integral component of membrane|GO:0016020,membrane|GO:0031224,intrinsic component of membrane	0	0
A0A1D6I5B4	Cysteine proteinase 2 OS=Zea mays GN=ZEAMMB73_Zm00001d020636 PE=3 SV=1 - [A0A1D6I5B4_MAIZE]	23.83	6	3	6	28	0.743	0.697	0.735	0.872	0.851	0.893	235	25.5	5.36	0.831479	0.00134532	CCP2	GO:0044238,primary metabolic process|GO:0019538,protein metabolic process|GO:0043170,macromolecule metabolic process|GO:0071704,organic substance metabolic process|GO:0008152,metabolic process|GO:0006508,proteolysis	GO:0005737,cytoplasm|GO:0043231,intracellular membrane-bounded organelle|GO:0005773,vacuole|GO:0044464,cell part|GO:0043229,intracellular organelle|GO:0005623,cell|GO:0005622,intracellular|GO:0044444,cytoplasmic part|GO:0044424,intracellular part|GO:0043227,membrane-bounded organelle|GO:0043226,organelle	GO:0016787,hydrolase activity|GO:0003824,catalytic activity|GO:0070011,peptidase activity, acting on L-amino acid peptides|GO:0008233,peptidase activity|GO:0008234,cysteine-type peptidase activity	0
A0A1D6M223	Serine/threonine-protein kinase TOR OS=Zea mays GN=ZEAMMB73_Zm00001d037950 PE=3 SV=1 - [A0A1D6M223_MAIZE]	3.3	13	2	2	3	1.049	0.949	1.041	0.776	0.928	0.78	788	88.9	7.05	1.22361	0.0358668	Zm.149771	GO:0016310,phosphorylation|GO:0009987,cellular process|GO:0044237,cellular metabolic process|GO:0006796,phosphate-containing compound metabolic process|GO:0008152,metabolic process|GO:0006793,phosphorus metabolic process	0	GO:0035639,purine ribonucleoside triphosphate binding|GO:0008144,drug binding|GO:0005488,binding|GO:0000166,nucleotide binding|GO:1901363,heterocyclic compound binding|GO:1901265,nucleoside phosphate binding|GO:0001882,nucleoside binding|GO:0043168,anion binding|GO:0043167,ion binding|GO:0016740,transferase activity|GO:0001883,purine nucleoside binding|GO:0032549,ribonucleoside binding|GO:0017076…	0
B4FDY6	Proteasome subunit alpha type OS=Zea mays GN=ZEAMMB73_Zm00001d045194 PE=2 SV=1 - [B4FDY6_MAIZE]	26.8	1	1	5	17	1.126	1.106	1.175	0.901	0.866	0.897	250	27	6.92	1.27899	0.000443256	LOC100193140	GO:0044248,cellular catabolic process|GO:0043632,modification-dependent macromolecule catabolic process|GO:0044267,cellular protein metabolic process|GO:1901575,organic substance catabolic process|GO:0044265,cellular macromolecule catabolic process|GO:0044260,cellular macromolecule metabolic process|GO:0071704,organic substance metabolic process|GO:0006508,proteolysis|GO:0044238,primary metabolic…	GO:0043234,protein complex|GO:0005737,cytoplasm|GO:0032991,macromolecular complex|GO:0043231,intracellular membrane-bounded organelle|GO:0019773,proteasome core complex, alpha-subunit complex|GO:0005634,nucleus|GO:0044464,cell part|GO:0005623,cell|GO:0005622,intracellular|GO:0043229,intracellular organelle|GO:0044424,intracellular part|GO:0000502,proteasome complex|GO:0043227,membrane-bounded org…	GO:0016787,hydrolase activity|GO:0004175,endopeptidase activity|GO:0004298,threonine-type endopeptidase activity|GO:0003824,catalytic activity|GO:0070003,threonine-type peptidase activity|GO:0070011,peptidase activity, acting on L-amino acid peptides|GO:0008233,peptidase activity	zma03050,Proteasome
B6TGF0	Proteasome subunit alpha type OS=Zea mays PE=2 SV=1 - [B6TGF0_MAIZE]	35.74	2	1	9	36		1.027	0.975		0.685	0.668	249	27.2	6.15	1.47956	0.00682354	LOC100383475	GO:0044248,cellular catabolic process|GO:0043632,modification-dependent macromolecule catabolic process|GO:0044267,cellular protein metabolic process|GO:1901575,organic substance catabolic process|GO:0044265,cellular macromolecule catabolic process|GO:0044260,cellular macromolecule metabolic process|GO:0071704,organic substance metabolic process|GO:0006508,proteolysis|GO:0044238,primary metabolic…	GO:0043234,protein complex|GO:0005737,cytoplasm|GO:0032991,macromolecular complex|GO:0043231,intracellular membrane-bounded organelle|GO:0019773,proteasome core complex, alpha-subunit complex|GO:0005634,nucleus|GO:0044464,cell part|GO:0005623,cell|GO:0005622,intracellular|GO:0043229,intracellular organelle|GO:0044424,intracellular part|GO:0000502,proteasome complex|GO:0043227,membrane-bounded org…	GO:0016787,hydrolase activity|GO:0004175,endopeptidase activity|GO:0004298,threonine-type endopeptidase activity|GO:0003824,catalytic activity|GO:0070003,threonine-type peptidase activity|GO:0070011,peptidase activity, acting on L-amino acid peptides|GO:0008233,peptidase activity	zma03050,Proteasome
A0A1D6I845	Proteasome subunit beta type OS=Zea mays GN=ZEAMMB73_Zm00001d021051 PE=3 SV=1 - [A0A1D6I845_MAIZE]	65.61	7	1	11	45	0.824	0.804		0.989	1.037		221	24.3	6.89	0.803218	0.0164483	LOC100286342	GO:0051603,proteolysis involved in cellular protein catabolic process|GO:1901575,organic substance catabolic process|GO:0044265,cellular macromolecule catabolic process|GO:0044260,cellular macromolecule metabolic process|GO:0044267,cellular protein metabolic process|GO:0019538,protein metabolic process|GO:0009056,catabolic process|GO:0009987,cellular process|GO:0044237,cellular metabolic process|…	GO:0043234,protein complex|GO:0005737,cytoplasm|GO:0032991,macromolecular complex|GO:0005839,proteasome core complex|GO:0005634,nucleus|GO:0044464,cell part|GO:0005623,cell|GO:0005622,intracellular|GO:0043229,intracellular organelle|GO:0044424,intracellular part|GO:0000502,proteasome complex|GO:0043227,membrane-bounded organelle|GO:0043226,organelle|GO:0043231,intracellular membrane-bounded organ…	GO:0016787,hydrolase activity|GO:0004175,endopeptidase activity|GO:0004298,threonine-type endopeptidase activity|GO:0003824,catalytic activity|GO:0070003,threonine-type peptidase activity|GO:0070011,peptidase activity, acting on L-amino acid peptides|GO:0008233,peptidase activity	zma03050,Proteasome
B9TSW5	Glutamine synthetase OS=Zea mays GN=Gln1-4 PE=3 SV=1 - [B9TSW5_MAIZE]	48.03	11	1	12	211	1.248	1.248	1.31	0.771	0.785	0.774	356	39.2	5.48	1.63344	1.96492e-05	LOC100856928	GO:0044283,small molecule biosynthetic process|GO:0019752,carboxylic acid metabolic process|GO:0044249,cellular biosynthetic process|GO:0006807,nitrogen compound metabolic process|GO:0044281,small molecule metabolic process|GO:0009064,glutamine family amino acid metabolic process|GO:0044699,single-organism process|GO:1901576,organic substance biosynthetic process|GO:0044710,single-organism metabo…	0	GO:0035639,purine ribonucleoside triphosphate binding|GO:0016211,ammonia ligase activity|GO:0016880,acid-ammonia (or amide) ligase activity|GO:0005488,binding|GO:0043167,ion binding|GO:1901363,heterocyclic compound binding|GO:1901265,nucleoside phosphate binding|GO:0001882,nucleoside binding|GO:0043168,anion binding|GO:0000166,nucleotide binding|GO:0016879,ligase activity, forming carbon-nitrogen…	zma01230,Biosynthesis of amino acids|zma00910,Nitrogen metabolism|zma01100,Metabolic pathways|zma00630,Glyoxylate and dicarboxylate metabolism|zma00250,Alanine, aspartate and glutamate metabolism|zma00220,Arginine biosynthesis
B6TLM5	Glutathione S-transferase GSTU6 OS=Zea mays PE=2 SV=1 - [B6TLM5_MAIZE]	17.24	4	1	4	8	0.901	0.908		1.175	1.162		232	25.6	5.72	0.773886	0.000779582	LOC100856957	0	0	0	0
A0A1D6K7C1	Glutathione transferase39 OS=Zea mays GN=ZEAMMB73_Zm00001d029706 PE=4 SV=1 - [A0A1D6K7C1_MAIZE]	41.44	14	1	5	11	2.033	2.028		1.171	1.214		111	12.4	6.54	1.70262	0.000666173	Zm.13591	GO:0008152,metabolic process	0	GO:0003824,catalytic activity|GO:0016740,transferase activity	zma00480,Glutathione metabolism
Defense and immune proteins
B4FPX0	26S proteasome non-ATPase regulatory subunit 9 OS=Zea mays PE=2 SV=1 - [B4FPX0_MAIZE]	11.74	2	2	2	5	1.018	1.125	0.998	0.844	0.816	0.856	213	23.1	5.22	1.24852	0.00715063	GRMZM2G160770	GO:0048589,developmental growth|GO:0071840,cellular component organization or biogenesis|GO:0044710,single-organism metabolic process|GO:0044711,single-organism biosynthetic process|GO:0048869,cellular developmental process|GO:0006260,DNA replication|GO:0006261,DNA-dependent DNA replication|GO:0030163,protein catabolic process|GO:0010033,response to organic substance|GO:0046483,heterocycle metabo…	GO:0043234,protein complex|GO:0032991,macromolecular complex|GO:0044464,cell part|GO:0005623,cell|GO:0005622,intracellular|GO:0044424,intracellular part|GO:0000502,proteasome complex	0	0
B6SLA5	2Fe-2S ferredoxin-like superfamily protein OS=Zea mays GN=ZEAMMB73_Zm00001d006119 PE=2 SV=1 - [B6SLA5_MAIZE]	13.21	6	2	2	3	1.195	1.188	1.122	0.91	0.746	0.957	159	17.1	7.84	1.34137	0.011918	LOC100286320	GO:0022607,cellular component assembly|GO:0070271,protein complex biogenesis|GO:0043933,macromolecular complex subunit organization|GO:0044248,cellular catabolic process|GO:0044249,cellular biosynthetic process|GO:0043248,proteasome assembly|GO:0034622,cellular macromolecular complex assembly|GO:0043632,modification-dependent macromolecule catabolic process|GO:0071840,cellular component organizat…	GO:0005737,cytoplasm|GO:0009536,plastid|GO:0043231,intracellular membrane-bounded organelle|GO:0044464,cell part|GO:0044444,cytoplasmic part|GO:0005739,mitochondrion|GO:0005622,intracellular|GO:0043229,intracellular organelle|GO:0005623,cell|GO:0044424,intracellular part|GO:0043227,membrane-bounded organelle|GO:0043226,organelle|GO:0009507,chloroplast	GO:0051536,iron-sulfur cluster binding|GO:0009055,electron carrier activity|GO:0051540,metal cluster binding|GO:0005488,binding	0
P49235	4-hydroxy-7-methoxy-3-oxo-3,4-dihydro-2H-1,4-benzoxazin-2-yl glucoside beta-D-glucosidase 1, chloroplastic OS=Zea mays GN=GLU1 PE=1 SV=1 - [HGGL1_MAIZE]	19.61	5	2	12	136	2.277	2.409	2.226	0.591	0.543	0.582	566	64.2	6.7	4.02583	6.73e-06	GLU1	GO:0023052,signaling|GO:0007165,signal transduction|GO:0070887,cellular response to chemical stimulus|GO:0042221,response to chemical|GO:0050789,regulation of biological process|GO:0044699,single-organism process|GO:0009755,hormone-mediated signaling pathway|GO:0051716,cellular response to stimulus|GO:0009736,cytokinin-activated signaling pathway|GO:0009735,response to cytokinin|GO:0071704,organi…	GO:0005737,cytoplasm|GO:0009536,plastid|GO:0043231,intracellular membrane-bounded organelle|GO:0044464,cell part|GO:0044444,cytoplasmic part|GO:0005623,cell|GO:0005622,intracellular|GO:0043229,intracellular organelle|GO:0044424,intracellular part|GO:0043227,membrane-bounded organelle|GO:0043226,organelle|GO:0009507,chloroplast	GO:0015926,glucosidase activity|GO:0016787,hydrolase activity|GO:0016798,hydrolase activity, acting on glycosyl bonds|GO:0008422,beta-glucosidase activity|GO:0003824,catalytic activity|GO:0004553,hydrolase activity, hydrolyzing O-glycosyl compounds	zma01110,Biosynthesis of secondary metabolites|zma01100,Metabolic pathways|zma00500,Starch and sucrose metabolism|zma00460,Cyanoamino acid metabolism|zma00940,Phenylpropanoid biosynthesis
B6U8P6	ABA-responsive protein OS=Zea mays PE=2 SV=1 - [B6U8P6_MAIZE]	13.97	3	3	3	5	1.424	1.457	1.556	1.034	0.935	0.958	272	29.1	6.61	1.51622	0.000532251	LOC100285725	GO:0009628,response to abiotic stimulus|GO:0050896,response to stimulus|GO:0010286,heat acclimation|GO:0006950,response to stress|GO:0009266,response to temperature stimulus|GO:0009408,response to heat	0	0	0
A0A1D6PJL0	Aconitate hydratase OS=Zea mays GN=ZEAMMB73_Zm00001d048358 PE=3 SV=1 - [A0A1D6PJL0_MAIZE]	42.16	4	7	31	345	1.172	1.192	1.223	1.023	0.974	0.963	989	106.7	6.76	1.21168	0.000913354	Zm.17988	GO:0009167,purine ribonucleoside monophosphate metabolic process|GO:0006820,anion transport|GO:0044281,small molecule metabolic process|GO:0009161,ribonucleoside monophosphate metabolic process|GO:0072350,tricarboxylic acid metabolic process|GO:0071840,cellular component organization or biogenesis|GO:0044712,single-organism catabolic process|GO:0044710,single-organism metabolic process|GO:0044711…	GO:0005737,cytoplasm|GO:0009536,plastid|GO:0043231,intracellular membrane-bounded organelle|GO:0005829,cytosol|GO:0044464,cell part|GO:0044444,cytoplasmic part|GO:0005623,cell|GO:0005622,intracellular|GO:0043229,intracellular organelle|GO:0044424,intracellular part|GO:0043227,membrane-bounded organelle|GO:0043226,organelle|GO:0009507,chloroplast	GO:0043169,cation binding|GO:0046872,metal ion binding|GO:0051539,4 iron, 4 sulfur cluster binding|GO:0046914,transition metal ion binding|GO:0016835,carbon-oxygen lyase activity|GO:0016836,hydro-lyase activity|GO:0043167,ion binding|GO:0003824,catalytic activity|GO:0005488,binding|GO:0051536,iron-sulfur cluster binding|GO:0003994,aconitate hydratase activity|GO:0005507,copper ion binding|GO:0016…	zma01230,Biosynthesis of amino acids|zma00020,Citrate cycle (TCA cycle)|zma01210,2-Oxocarboxylic acid metabolism|zma01100,Metabolic pathways|zma00630,Glyoxylate and dicarboxylate metabolism|zma01110,Biosynthesis of secondary metabolites|zma01200,Carbon metabolism
A0A1D6IY10	Alpha-humulene/(-)-(E)-beta-caryophyllene synthase OS=Zea mays GN=ZEAMMB73_Zm00001d024207 PE=3 SV=1 - [A0A1D6IY10_MAIZE]	29.87	13	6	11	22	2.558	2.526	2.826	0.41	0.445	0.449	375	43.9	5.68	6.06693	2.13e-05	TPS6	GO:0044249,cellular biosynthetic process|GO:0044699,single-organism process|GO:1901576,organic substance biosynthetic process|GO:0044710,single-organism metabolic process|GO:0044711,single-organism biosynthetic process|GO:0071704,organic substance metabolic process|GO:0006629,lipid metabolic process|GO:0006721,terpenoid metabolic process|GO:0006720,isoprenoid metabolic process|GO:0009987,cellular…	GO:0005737,cytoplasm|GO:0044464,cell part|GO:0005623,cell|GO:0005622,intracellular|GO:0044424,intracellular part	GO:0043169,cation binding|GO:0016838,carbon-oxygen lyase activity, acting on phosphates|GO:0016853,isomerase activity|GO:0016835,carbon-oxygen lyase activity|GO:0010333,terpene synthase activity|GO:0000287,magnesium ion binding|GO:0043167,ion binding|GO:0003824,catalytic activity|GO:0005488,binding|GO:0046872,metal ion binding|GO:0016829,lyase activity	zma00909,Sesquiterpenoid and triterpenoid biosynthesis|zma01110,Biosynthesis of secondary metabolites
B4FUH2	Aspartate aminotransferase OS=Zea mays GN=pco118382 PE=2 SV=1 - [B4FUH2_MAIZE]	32.9	5	13	13	57	1.521	1.523	1.32	0.98	0.97	0.963	459	50.2	8.38	1.49827	0.00201846	pco118382	GO:0022622,root system development|GO:0034440,lipid oxidation|GO:0048589,developmental growth|GO:0048588,developmental cell growth|GO:0048468,cell development|GO:0048469,cell maturation|GO:0043449,cellular alkene metabolic process|GO:0044281,small molecule metabolic process|GO:0044282,small molecule catabolic process|GO:0009693,ethylene biosynthetic process|GO:0071840,cellular component organizat…	GO:0005737,cytoplasm|GO:0043231,intracellular membrane-bounded organelle|GO:0044464,cell part|GO:0016020,membrane|GO:0005777,peroxisome|GO:0044444,cytoplasmic part|GO:0005623,cell|GO:0005622,intracellular|GO:0042579,microbody|GO:0043229,intracellular organelle|GO:0044424,intracellular part|GO:0043227,membrane-bounded organelle|GO:0043226,organelle	GO:0043168,anion binding|GO:0008483,transaminase activity|GO:0097159,organic cyclic compound binding|GO:0003824,catalytic activity|GO:0070546,L-phenylalanine aminotransferase activity|GO:1901363,heterocyclic compound binding|GO:0004069,L-aspartate:2-oxoglutarate aminotransferase activity|GO:0016740,transferase activity|GO:0048037,cofactor binding|GO:0080130,L-phenylalanine:2-oxoglutarate aminotra…	zma01230,Biosynthesis of amino acids|zma00270,Cysteine and methionine metabolism|zma00350,Tyrosine metabolism|zma01210,2-Oxocarboxylic acid metabolism|zma00960,Tropane, piperidine and pyridine alkaloid biosynthesis|zma00710,Carbon fixation in photosynthetic organisms|zma01100,Metabolic pathways|zma00330,Arginine and proline metabolism|zma00400,Phenylalanine, tyrosine and tryptophan biosynthesis|z…
B4FS99	ATP synthase D chain, mitochondrial OS=Zea mays GN=LOC100283946 PE=2 SV=1 - [B4FS99_MAIZE]	60.59	4	10	10	49	1.246	1.139	1.269	1.009	1.008	0.986	170	19.9	5.29	1.21628	0.00609275	LOC100283946	GO:0009167,purine ribonucleoside monophosphate metabolic process|GO:0009165,nucleotide biosynthetic process|GO:0009163,nucleoside biosynthetic process|GO:0009161,ribonucleoside monophosphate metabolic process|GO:1901362,organic cyclic compound biosynthetic process|GO:0042451,purine nucleoside biosynthetic process|GO:0009168,purine ribonucleoside monophosphate biosynthetic process|GO:0044710,singl…	GO:0098796,membrane protein complex|GO:0022626,cytosolic ribosome|GO:0055035,plastid thylakoid membrane|GO:0044464,cell part|GO:0034357,photosynthetic membrane|GO:0031976,plastid thylakoid|GO:0031974,membrane-enclosed lumen|GO:0031975,envelope|GO:0043229,intracellular organelle|GO:0005840,ribosome|GO:0098800,inner mitochondrial membrane protein complex|GO:0043227,membrane-bounded organelle|GO:004…	GO:0022891,substrate-specific transmembrane transporter activity|GO:0022890,inorganic cation transmembrane transporter activity|GO:0022892,substrate-specific transporter activity|GO:0046914,transition metal ion binding|GO:0043169,cation binding|GO:0005215,transporter activity|GO:0008324,cation transmembrane transporter activity|GO:0022857,transmembrane transporter activity|GO:0043167,ion binding|…	zma01100,Metabolic pathways|zma00190,Oxidative phosphorylation
B6U4G5	Beta-propeller domain of methanol dehydrogenase type OS=Zea mays GN=Zm.15058 PE=2 SV=1 - [B6U4G5_MAIZE]	38.62	1	9	9	94	0.923	0.874	0.876	1.224	1.24	1.239	290	30.8	8.06	0.721959	3.37e-05	Zm.15058	GO:0019220,regulation of phosphate metabolic process|GO:0080090,regulation of primary metabolic process|GO:0019222,regulation of metabolic process|GO:0006470,protein dephosphorylation|GO:0006778,porphyrin-containing compound metabolic process|GO:0006779,porphyrin-containing compound biosynthetic process|GO:0044281,small molecule metabolic process|GO:0044283,small molecule biosynthetic process|GO:…	GO:0031976,plastid thylakoid|GO:0031977,thylakoid lumen|GO:0043229,intracellular organelle|GO:0043227,membrane-bounded organelle|GO:0043226,organelle|GO:0031224,intrinsic component of membrane|GO:0009579,thylakoid|GO:0009534,chloroplast thylakoid|GO:0031984,organelle subcompartment|GO:0016021,integral component of membrane|GO:0016020,membrane|GO:0044436,thylakoid part|GO:0044435,plastid part|GO:0…	GO:0016787,hydrolase activity|GO:0016791,phosphatase activity|GO:0016788,hydrolase activity, acting on ester bonds|GO:0042578,phosphoric ester hydrolase activity|GO:0003824,catalytic activity|GO:0003993,acid phosphatase activity	0
P18123	Catalase isozyme 3 OS=Zea mays GN=CAT3 PE=2 SV=2 - [CATA3_MAIZE]	48.59	3	15	19	293	1.153	1.154	1.181	0.85	0.833	0.843	496	56.8	6.96	1.38091	6.74e-06	CAT3	GO:0044712,single-organism catabolic process|GO:0044710,single-organism metabolic process|GO:0044237,cellular metabolic process|GO:0050896,response to stimulus|GO:0009987,cellular process|GO:0072593,reactive oxygen species metabolic process|GO:0044248,cellular catabolic process|GO:0006950,response to stress|GO:0042744,hydrogen peroxide catabolic process|GO:0044763,single-organism cellular process…	GO:0005737,cytoplasm|GO:0043231,intracellular membrane-bounded organelle|GO:0044464,cell part|GO:0043229,intracellular organelle|GO:0005739,mitochondrion|GO:0005622,intracellular|GO:0044444,cytoplasmic part|GO:0005623,cell|GO:0044424,intracellular part|GO:0043227,membrane-bounded organelle|GO:0043226,organelle	GO:0043169,cation binding|GO:0046872,metal ion binding|GO:0020037,heme binding|GO:0046906,tetrapyrrole binding|GO:0097159,organic cyclic compound binding|GO:0016209,antioxidant activity|GO:0043167,ion binding|GO:1901363,heterocyclic compound binding|GO:0003824,catalytic activity|GO:0005488,binding|GO:0004096,catalase activity|GO:0016684,oxidoreductase activity, acting on peroxide as acceptor|GO:0…	zma04146,Peroxisome|zma01200,Carbon metabolism|zma00380,Tryptophan metabolism|zma00630,Glyoxylate and dicarboxylate metabolism|zma01110,Biosynthesis of secondary metabolites
B4G1H1	Dehydrin COR410 OS=Zea mays GN=ZEAMMB73_Zm00001d017547 PE=2 SV=1 - [B4G1H1_MAIZE]	17.59	4	3	4	16	1.482	1.536	1.245	1.107	1.114	1.047	290	31.4	6.52	1.30427	0.022636	Zm.4870	GO:1901700,response to oxygen-containing compound|GO:0009628,response to abiotic stimulus|GO:0050896,response to stimulus|GO:0006950,response to stress|GO:0001101,response to acid chemical|GO:0009415,response to water|GO:0042221,response to chemical|GO:0010035,response to inorganic substance	0	0	0
B6TCY5	Dihydrodipicolinate reductase OS=Zea mays PE=2 SV=1 - [B6TCY5_MAIZE]	22.36	2	6	6	40	0.807	0.795	0.775	0.976	0.938	0.947	313	33.2	5.92	0.831193	0.000387666	Zm.24774	GO:0080090,regulation of primary metabolic process|GO:0019222,regulation of metabolic process|GO:0009451,RNA modification|GO:0044281,small molecule metabolic process|GO:0044283,small molecule biosynthetic process|GO:1901362,organic cyclic compound biosynthetic process|GO:0015979,photosynthesis|GO:0071840,cellular component organization or biogenesis|GO:0044710,single-organism metabolic process|GO…	GO:0005737,cytoplasm|GO:0009536,plastid|GO:0043231,intracellular membrane-bounded organelle|GO:0009532,plastid stroma|GO:0009570,chloroplast stroma|GO:0044464,cell part|GO:0044444,cytoplasmic part|GO:0005623,cell|GO:0005622,intracellular|GO:0044446,intracellular organelle part|GO:0043229,intracellular organelle|GO:0044435,plastid part|GO:0044434,chloroplast part|GO:0044424,intracellular part|GO:0…	GO:0016628,oxidoreductase activity, acting on the CH-CH group of donors, NAD or NADP as acceptor|GO:0016627,oxidoreductase activity, acting on the CH-CH group of donors|GO:0003824,catalytic activity|GO:0008839,4-hydroxy-tetrahydrodipicolinate reductase|GO:0016491,oxidoreductase activity	0
O65160	DnaJ protein OS=Zea mays GN=mdJ1 PE=2 SV=1 - [O65160_MAIZE]	32.7	11	8	12	52	1.124	1.243	1.227	0.932	0.933	0.95	419	46.7	6.48	1.27647	0.00232045	mdJ1	GO:0044267,cellular protein metabolic process|GO:0009628,response to abiotic stimulus|GO:0006457,protein folding|GO:0044260,cellular macromolecule metabolic process|GO:0044238,primary metabolic process|GO:0019538,protein metabolic process|GO:0050896,response to stimulus|GO:0009987,cellular process|GO:0044237,cellular metabolic process|GO:0043170,macromolecule metabolic process|GO:0071704,organic …	0	GO:0035639,purine ribonucleoside triphosphate binding|GO:0031072,heat shock protein binding|GO:0005488,binding|GO:0000166,nucleotide binding|GO:1901363,heterocyclic compound binding|GO:1901265,nucleoside phosphate binding|GO:0001882,nucleoside binding|GO:0043168,anion binding|GO:0043169,cation binding|GO:0051082,unfolded protein binding|GO:0043167,ion binding|GO:0001883,purine nucleoside binding|…	zma04141,Protein processing in endoplasmic reticulum
H9BG22	Fatty acid alpha-dioxygenase OS=Zea mays PE=2 SV=1 - [H9BG22_MAIZE]	26.82	2	14	14	41	0.78	0.723	0.76	0.963	0.93	0.964	619	70.4	7.59	0.791721	0.00060053	Zm.13494	GO:0034440,lipid oxidation|GO:0006820,anion transport|GO:0006826,iron ion transport|GO:0044281,small molecule metabolic process|GO:0044282,small molecule catabolic process|GO:0071840,cellular component organization or biogenesis|GO:0044712,single-organism catabolic process|GO:0071554,cell wall organization or biogenesis|GO:0051716,cellular response to stimulus|GO:0043207,response to external biot…	0	GO:0020037,heme binding|GO:0051213,dioxygenase activity|GO:0046906,tetrapyrrole binding|GO:0097159,organic cyclic compound binding|GO:0016209,antioxidant activity|GO:0016702,oxidoreductase activity, acting on single donors with incorporation of molecular oxygen, incorporation of two atoms of oxygen|GO:0016701,oxidoreductase activity, acting on single donors with incorporation of molecular oxygen|…	0
B6T2L2	Sedoheptulose-1,7-bisphosphatase OS=Zea mays PE=2 SV=1 - [B6T2L2_MAIZE]	58.44	2	19	19	931	0.918	0.941	0.934	1.14	1.155	1.155	385	41.8	6.4	0.809639	1.39e-05	LOC100216767	GO:0019220,regulation of phosphate metabolic process|GO:0080090,regulation of primary metabolic process|GO:0019222,regulation of metabolic process|GO:0006470,protein dephosphorylation|GO:0006778,porphyrin-containing compound metabolic process|GO:0006779,porphyrin-containing compound biosynthetic process|GO:0061024,membrane organization|GO:0044281,small molecule metabolic process|GO:0009637,respon…	GO:0031975,envelope|GO:0048046,apoplast|GO:0043229,intracellular organelle|GO:0043227,membrane-bounded organelle|GO:0043226,organelle|GO:0005737,cytoplasm|GO:0009536,plastid|GO:0009532,plastid stroma|GO:0009570,chloroplast stroma|GO:0010319,stromule|GO:0044435,plastid part|GO:0044434,chloroplast part|GO:0031967,organelle envelope|GO:0009507,chloroplast|GO:0009526,plastid envelope|GO:0043231,intra…	GO:0050308,sugar-phosphatase activity|GO:0019203,carbohydrate phosphatase activity|GO:0042132,fructose 1,6-bisphosphate 1-phosphatase activity|GO:0016791,phosphatase activity|GO:0016787,hydrolase activity|GO:0016788,hydrolase activity, acting on ester bonds|GO:0042578,phosphoric ester hydrolase activity|GO:0003824,catalytic activity	zma00010,Glycolysis / Gluconeogenesis|zma00710,Carbon fixation in photosynthetic organisms|zma01100,Metabolic pathways|zma01110,Biosynthesis of secondary metabolites|zma01200,Carbon metabolism|zma00030,Pentose phosphate pathway|zma00051,Fructose and mannose metabolism
B6TZ71	Glycerol kinase OS=Zea mays GN=pco095943 PE=2 SV=1 - [B6TZ71_MAIZE]	13.38	1	7	7	16	1.324	1.267	1.377	0.944	0.966	0.957	523	56.4	6.84	1.38418	0.000350279	pco095943	GO:0034440,lipid oxidation|GO:0006631,fatty acid metabolic process|GO:0006635,fatty acid beta-oxidation|GO:0016310,phosphorylation|GO:0019752,carboxylic acid metabolic process|GO:0044248,cellular catabolic process|GO:0009062,fatty acid catabolic process|GO:0044281,small molecule metabolic process|GO:0044282,small molecule catabolic process|GO:0044242,cellular lipid catabolic process|GO:0044699,si…	0	GO:0004370,glycerol kinase activity|GO:0016773,phosphotransferase activity, alcohol group as acceptor|GO:0016772,transferase activity, transferring phosphorus-containing groups|GO:0016301,kinase activity|GO:0003824,catalytic activity|GO:0016740,transferase activity	zma04626,Plant-pathogen interaction|zma00561,Glycerolipid metabolism|zma01100,Metabolic pathways
A0A1D6JW86	Guanine-nucleotide-exchange protein OS=Zea mays GN=ZEAMMB73_Zm00001d028438 PE=4 SV=1 - [A0A1D6JW86_MAIZE]	4.71	28	6	6	9	1.246	1.203	1.173	0.974	0.948	0.94	1761	194.3	5.43	1.2657	0.000436182	LOC100857099	GO:0009893,positive regulation of metabolic process|GO:0019222,regulation of metabolic process|GO:0048583,regulation of response to stimulus|GO:0023052,signaling|GO:0007165,signal transduction|GO:0023051,regulation of signaling|GO:0035556,intracellular signal transduction|GO:0010646,regulation of cell communication|GO:0043087,regulation of GTPase activity|GO:0050789,regulation of biological proce…	0	GO:0098772,molecular function regulator|GO:0005085,guanyl-nucleotide exchange factor activity|GO:0005086,ARF guanyl-nucleotide exchange factor activity	zma04144,Endocytosis
A0A1D6K8X4	Haloacid dehalogenase-like hydrolase domain-containing protein Sgpp OS=Zea mays GN=ZEAMMB73_Zm00001d030009 PE=4 SV=1 - [A0A1D6K8X4_MAIZE]	31.28	7	5	6	26	1.57	1.693	1.627	1.054	1.09	1.106	243	26	5.01	1.5042	0.000146223	Zm.97303	GO:0080090,regulation of primary metabolic process|GO:0019222,regulation of metabolic process|GO:0006771,riboflavin metabolic process|GO:0044281,small molecule metabolic process|GO:0044283,small molecule biosynthetic process|GO:1901362,organic cyclic compound biosynthetic process|GO:1901360,organic cyclic compound metabolic process|GO:0051716,cellular response to stimulus|GO:0044711,single-organi…	0	GO:0016787,hydrolase activity|GO:0016779,nucleotidyltransferase activity|GO:0016301,kinase activity|GO:0016773,phosphotransferase activity, alcohol group as acceptor|GO:0016772,transferase activity, transferring phosphorus-containing groups|GO:0008531,riboflavin kinase activity|GO:0070566,adenylyltransferase activity|GO:0003824,catalytic activity|GO:0016740,transferase activity|GO:0003919,FMN ade…	zma01100,Metabolic pathways|zma00740,Riboflavin metabolism|zma01110,Biosynthesis of secondary metabolites
K7VAE7	HB transcription factor OS=Zea mays GN=HB26 PE=2 SV=1 - [K7VAE7_MAIZE]	39.6	2	7	7	49	0.98	0.99	0.947	1.176	1.192	1.185	202	20.7	5.6	0.820917	0.000109056	Zm.9037	GO:0019222,regulation of metabolic process|GO:0006778,porphyrin-containing compound metabolic process|GO:0006779,porphyrin-containing compound biosynthetic process|GO:0044281,small molecule metabolic process|GO:0044283,small molecule biosynthetic process|GO:1901362,organic cyclic compound biosynthetic process|GO:0015979,photosynthesis|GO:1901360,organic cyclic compound metabolic process|GO:004471…	GO:0055035,plastid thylakoid membrane|GO:0034357,photosynthetic membrane|GO:0031976,plastid thylakoid|GO:0031977,thylakoid lumen|GO:0043229,intracellular organelle|GO:0005622,intracellular|GO:0043227,membrane-bounded organelle|GO:0043226,organelle|GO:0009535,chloroplast thylakoid membrane|GO:0009534,chloroplast thylakoid|GO:0031984,organelle subcompartment|GO:0005634,nucleus|GO:0016020,membrane|G…	GO:0097159,organic cyclic compound binding|GO:0005488,binding|GO:0003676,nucleic acid binding|GO:0003677,DNA binding|GO:1901363,heterocyclic compound binding	0
A0A1D6I6H5	Heat shock protein 90-5 chloroplastic OS=Zea mays GN=ZEAMMB73_Zm00001d020827 PE=3 SV=1 - [A0A1D6I6H5_MAIZE]	51.32	2	15	32	191	0.871	0.864	0.886	1.157	1.162	1.174	797	90.1	5	0.750201	3.97e-06	LOC100383793	GO:0044267,cellular protein metabolic process|GO:0006457,protein folding|GO:0044260,cellular macromolecule metabolic process|GO:0044238,primary metabolic process|GO:0019538,protein metabolic process|GO:0050896,response to stimulus|GO:0009987,cellular process|GO:0044237,cellular metabolic process|GO:0043170,macromolecule metabolic process|GO:0071704,organic substance metabolic process|GO:0006950,r…	0	GO:0035639,purine ribonucleoside triphosphate binding|GO:0005488,binding|GO:0043167,ion binding|GO:1901363,heterocyclic compound binding|GO:1901265,nucleoside phosphate binding|GO:0001882,nucleoside binding|GO:0043168,anion binding|GO:0051082,unfolded protein binding|GO:0000166,nucleotide binding|GO:0001883,purine nucleoside binding|GO:0032549,ribonucleoside binding|GO:0017076,purine nucleotide b…	0
B4FG60	Mitogen-activated protein kinase OS=Zea mays GN=ZEAMMB73_Zm00001d047758 PE=2 SV=1 - [B4FG60_MAIZE]	17.11	6	4	6	14	1.212	1.161	1.138	0.86	0.809	0.833	374	43.3	5.85	1.40319	0.000221344	Zm.156612	GO:0016310,phosphorylation|GO:0023052,signaling|GO:0007165,signal transduction|GO:0035556,intracellular signal transduction|GO:0050789,regulation of biological process|GO:0044699,single-organism process|GO:0044267,cellular protein metabolic process|GO:0044710,single-organism metabolic process|GO:0044260,cellular macromolecule metabolic process|GO:0000165,MAPK cascade|GO:0071704,organic substance …	GO:0044464,cell part|GO:0005623,cell|GO:0005622,intracellular	GO:0035639,purine ribonucleoside triphosphate binding|GO:0060089,molecular transducer activity|GO:0005488,binding|GO:0004871,signal transducer activity|GO:0043167,ion binding|GO:1901363,heterocyclic compound binding|GO:0001883,purine nucleoside binding|GO:0001882,nucleoside binding|GO:0043168,anion binding|GO:0005057,receptor signaling protein activity|GO:0032549,ribonucleoside binding|GO:0000166…	zma04933,AGE-RAGE signaling pathway in diabetic complications
B6T484	Mitogen-activated protein kinase OS=Zea mays GN=Zm.9515 PE=2 SV=1 - [B6T484_MAIZE]	35.75	5	11	11	36	1.111	1.112	1.148	0.941	0.904	0.938	372	42.3	6.54	1.21109	0.000321532	Zm.9515	GO:0016310,phosphorylation|GO:0023052,signaling|GO:0007165,signal transduction|GO:0035556,intracellular signal transduction|GO:0050789,regulation of biological process|GO:0044699,single-organism process|GO:0044267,cellular protein metabolic process|GO:0044710,single-organism metabolic process|GO:0044260,cellular macromolecule metabolic process|GO:0000165,MAPK cascade|GO:0071704,organic substance …	GO:0044464,cell part|GO:0005623,cell|GO:0005622,intracellular	GO:0035639,purine ribonucleoside triphosphate binding|GO:0060089,molecular transducer activity|GO:0005488,binding|GO:0004871,signal transducer activity|GO:0043167,ion binding|GO:1901363,heterocyclic compound binding|GO:0001883,purine nucleoside binding|GO:0001882,nucleoside binding|GO:0043168,anion binding|GO:0005057,receptor signaling protein activity|GO:0032549,ribonucleoside binding|GO:0000166…	zma04933,AGE-RAGE signaling pathway in diabetic complications
A0A1D6KKK1	MtN19-like protein OS=Zea mays GN=ZEAMMB73_Zm00001d031677 PE=4 SV=1 - [A0A1D6KKK1_MAIZE]	8.61	4	3	3	6	1.239	1.263	1.369	0.924	0.902	0.89	418	44.9	6.74	1.42509	0.00074099	Zm.66863	GO:0009607,response to biotic stimulus|GO:0009738,abscisic acid-activated signaling pathway|GO:0019752,carboxylic acid metabolic process|GO:0071229,cellular response to acid chemical|GO:0006807,nitrogen compound metabolic process|GO:0023052,signaling|GO:0007165,signal transduction|GO:0070887,cellular response to chemical stimulus|GO:0042221,response to chemical|GO:0050789,regulation of biological…	GO:0005737,cytoplasm|GO:0043231,intracellular membrane-bounded organelle|GO:0005773,vacuole|GO:0044464,cell part|GO:0043229,intracellular organelle|GO:0005623,cell|GO:0005622,intracellular|GO:0044444,cytoplasmic part|GO:0044424,intracellular part|GO:0043227,membrane-bounded organelle|GO:0043226,organelle	0	0
B4FKX8	NADH dehydrogenase I subunit N OS=Zea mays GN=pco146323 PE=2 SV=1 - [B4FKX8_MAIZE]	56.73	3	10	10	130	0.83	0.841	0.821	1.116	1.119	1.159	208	23	8.98	0.734512	3.65e-05	pco146323	GO:0019222,regulation of metabolic process|GO:0009451,RNA modification|GO:0044281,small molecule metabolic process|GO:0015979,photosynthesis|GO:0071840,cellular component organization or biogenesis|GO:0044710,single-organism metabolic process|GO:0044711,single-organism biosynthetic process|GO:0042440,pigment metabolic process|GO:0043207,response to external biotic stimulus|GO:0010257,NADH dehydro…	GO:0055035,plastid thylakoid membrane|GO:0034357,photosynthetic membrane|GO:0031976,plastid thylakoid|GO:0031975,envelope|GO:0043229,intracellular organelle|GO:0009579,thylakoid|GO:0043227,membrane-bounded organelle|GO:0043226,organelle|GO:0009535,chloroplast thylakoid membrane|GO:0009534,chloroplast thylakoid|GO:0031984,organelle subcompartment|GO:0016020,membrane|GO:0044436,thylakoid part|GO:00…	GO:0016655,oxidoreductase activity, acting on NAD(P)H, quinone or similar compound as acceptor|GO:0003824,catalytic activity|GO:0016651,oxidoreductase activity, acting on NAD(P)H|GO:0016491,oxidoreductase activity	0
A0A1D6GKZ3	Osmotin-like protein OSM34 OS=Zea mays GN=ZEAMMB73_Zm00001d013610 PE=4 SV=1 - [A0A1D6GKZ3_MAIZE]	13.64	1	2	2	4	1.479	1.765	1.649	0.891	0.852	0.869	220	22.4	6.84	1.87243	0.000818128	Zlp	GO:0006952,defense response|GO:0009607,response to biotic stimulus|GO:0009605,response to external stimulus|GO:0043207,response to external biotic stimulus|GO:0044364,disruption of cells of other organism|GO:0009620,response to fungus|GO:0050896,response to stimulus|GO:0031640,killing of cells of other organism|GO:0050832,defense response to fungus|GO:0006950,response to stress|GO:0065007,biologi…	0	0	0
A0A1D6N932	Osmotin-like protein OSM34 OS=Zea mays GN=ZEAMMB73_Zm00001d043121 PE=4 SV=1 - [A0A1D6N932_MAIZE]	20.91	2	4	4	10	1.166	1.099	1.109	0.633	0.718	0.682	220	23.1	7.94	1.65975	0.000160167	Zlp	GO:0006952,defense response|GO:0009607,response to biotic stimulus|GO:0009605,response to external stimulus|GO:0043207,response to external biotic stimulus|GO:0044364,disruption of cells of other organism|GO:0009620,response to fungus|GO:0050896,response to stimulus|GO:0031640,killing of cells of other organism|GO:0050832,defense response to fungus|GO:0006950,response to stress|GO:0065007,biologi…	0	0	0
B6TL22	Protein P21 OS=Zea mays PE=2 SV=1 - [B6TL22_MAIZE]	37	19	7	7	27	1.461	1.912	2.067	0.78	0.708	0.65	227	24	7.3	2.54509	0.00405416	Zlp	GO:0006952,defense response|GO:0009607,response to biotic stimulus|GO:0009605,response to external stimulus|GO:0043207,response to external biotic stimulus|GO:0044364,disruption of cells of other organism|GO:0009620,response to fungus|GO:0050896,response to stimulus|GO:0031640,killing of cells of other organism|GO:0050832,defense response to fungus|GO:0006950,response to stress|GO:0065007,biologi…	0	0	0
B6TCZ7	Pathogen induced protein 2-4 OS=Zea mays PE=2 SV=1 - [B6TCZ7_MAIZE]	16.13	4	2	2	4	1.559	1.44	1.618	0.929	0.983	0.93	186	20.4	5.82	1.62461	0.000427857	pco102102	GO:0042221,response to chemical|GO:0009991,response to extracellular stimulus|GO:0009628,response to abiotic stimulus|GO:0008152,metabolic process|GO:0006950,response to stress|GO:0050896,response to stimulus|GO:0009415,response to water|GO:0071229,cellular response to acid chemical|GO:0044249,cellular biosynthetic process|GO:0071214,cellular response to abiotic stimulus|GO:0070887,cellular respo…	GO:0016020,membrane|GO:0044464,cell part|GO:0005623,cell|GO:0071944,cell periphery|GO:0005886,plasma membrane	0	0
B6SQM6	Pathogenesis-related protein 10 OS=Zea mays GN=ZEAMMB73_Zm00001d023811 PE=2 SV=1 - [B6SQM6_MAIZE]	78.26	1	10	10	52	2.914	2.772	2.841	0.407	0.505	0.481	161	17	5.21	6.12159	1.2e-06	LOC100280981	GO:0006952,defense response|GO:0006950,response to stress|GO:0009607,response to biotic stimulus|GO:0050896,response to stimulus	0	0	0
B6U5I1	Peptidyl-prolyl cis-trans isomerase OS=Zea mays GN=ZEAMMB73_Zm00001d032331 PE=2 SV=1 - [B6U5I1_MAIZE]	55.87	1	21	21	328	0.924	0.904	0.914	1.118	1.107	1.108	426	46.6	5.01	0.822847	8.65e-06	LOC100285487	GO:0009595,detection of biotic stimulus|GO:0008104,protein localization|GO:0019220,regulation of phosphate metabolic process|GO:0080090,regulation of primary metabolic process|GO:0019222,regulation of metabolic process|GO:0019682,glyceraldehyde-3-phosphate metabolic process|GO:0048585,negative regulation of response to stimulus|GO:0043412,macromolecule modification|GO:0048583,regulation of respon…	GO:0055035,plastid thylakoid membrane|GO:0034357,photosynthetic membrane|GO:0031976,plastid thylakoid|GO:0031977,thylakoid lumen|GO:0043229,intracellular organelle|GO:0005622,intracellular|GO:0043227,membrane-bounded organelle|GO:0043226,organelle|GO:0009535,chloroplast thylakoid membrane|GO:0009534,chloroplast thylakoid|GO:0031984,organelle subcompartment|GO:0009532,plastid stroma|GO:0009570,chl…	GO:0003824,catalytic activity|GO:0016853,isomerase activity|GO:0003755,peptidyl-prolyl cis-trans isomerase activity|GO:0016859,cis-trans isomerase activity	0
A0A1D6P9D6	Peptidylprolyl isomerase OS=Zea mays GN=ZEAMMB73_Zm00001d047426 PE=4 SV=1 - [A0A1D6P9D6_MAIZE]	22.01	16	2	2	3	1.194	1.087	1.344	0.91	0.889	0.88	159	17.3	7.37	1.35295	0.013651	Zm.94950	GO:0022622,root system development|GO:0048589,developmental growth|GO:0007163,establishment or maintenance of cell polarity|GO:0044281,small molecule metabolic process|GO:0044283,small molecule biosynthetic process|GO:0042761,very long-chain fatty acid biosynthetic process|GO:0071840,cellular component organization or biogenesis|GO:0044710,single-organism metabolic process|GO:0044711,single-organ…	GO:0005737,cytoplasm|GO:0005829,cytosol|GO:0044464,cell part|GO:0005623,cell|GO:0005622,intracellular|GO:0044444,cytoplasmic part|GO:0044424,intracellular part	GO:0003824,catalytic activity|GO:0016853,isomerase activity	0
C0HEE6	Peroxidase OS=Zea mays GN=LOC100381861 PE=2 SV=1 - [C0HEE6_MAIZE]	24.21	5	6	6	15	0.858	0.782	0.795	1.031	1.022	0.982	347	38	5.53	0.802448	0.00203493	LOC100216995	GO:0044712,single-organism catabolic process|GO:0044710,single-organism metabolic process|GO:0044237,cellular metabolic process|GO:0050896,response to stimulus|GO:0009987,cellular process|GO:0072593,reactive oxygen species metabolic process|GO:0044248,cellular catabolic process|GO:0006950,response to stress|GO:0042744,hydrogen peroxide catabolic process|GO:0044763,single-organism cellular process…	GO:0005576,extracellular region	GO:0043169,cation binding|GO:0046872,metal ion binding|GO:0020037,heme binding|GO:0046906,tetrapyrrole binding|GO:0097159,organic cyclic compound binding|GO:0016209,antioxidant activity|GO:0043167,ion binding|GO:1901363,heterocyclic compound binding|GO:0003824,catalytic activity|GO:0005488,binding|GO:0016684,oxidoreductase activity, acting on peroxide as acceptor|GO:0004601,peroxidase activity|GO…	zma01100,Metabolic pathways|zma00940,Phenylpropanoid biosynthesis|zma01110,Biosynthesis of secondary metabolites
A0A1D6GUG0	Peroxidase OS=Zea mays GN=ZEAMMB73_Zm00001d014606 PE=3 SV=1 - [A0A1D6GUG0_MAIZE]	23.03	2	5	5	11	0.812	0.865	0.827	1.003	1.085	1.059	317	34	6.05	0.795444	0.00176259	LOC100281286	GO:0044712,single-organism catabolic process|GO:0044710,single-organism metabolic process|GO:0044237,cellular metabolic process|GO:0050896,response to stimulus|GO:0009987,cellular process|GO:0072593,reactive oxygen species metabolic process|GO:0044248,cellular catabolic process|GO:0006950,response to stress|GO:0042744,hydrogen peroxide catabolic process|GO:0044763,single-organism cellular process…	GO:0005576,extracellular region	GO:0043169,cation binding|GO:0046872,metal ion binding|GO:0020037,heme binding|GO:0046906,tetrapyrrole binding|GO:0097159,organic cyclic compound binding|GO:0016209,antioxidant activity|GO:0043167,ion binding|GO:1901363,heterocyclic compound binding|GO:0003824,catalytic activity|GO:0005488,binding|GO:0016684,oxidoreductase activity, acting on peroxide as acceptor|GO:0004601,peroxidase activity|GO…	0
A0A1D6H658	Peroxidase OS=Zea mays GN=ZEAMMB73_Zm00001d016185 PE=3 SV=1 - [A0A1D6H658_MAIZE]	35.51	1	8	8	29	0.752	0.791	0.803	0.949	1.038	0.975	321	33.1	8.07	0.791687	0.00255167	LOC100381507	GO:0044712,single-organism catabolic process|GO:0044710,single-organism metabolic process|GO:0044237,cellular metabolic process|GO:0050896,response to stimulus|GO:0009987,cellular process|GO:0072593,reactive oxygen species metabolic process|GO:0044248,cellular catabolic process|GO:0006950,response to stress|GO:0042744,hydrogen peroxide catabolic process|GO:0044763,single-organism cellular process…	GO:0005576,extracellular region	GO:0043169,cation binding|GO:0046872,metal ion binding|GO:0020037,heme binding|GO:0046906,tetrapyrrole binding|GO:0097159,organic cyclic compound binding|GO:0016209,antioxidant activity|GO:0043167,ion binding|GO:1901363,heterocyclic compound binding|GO:0003824,catalytic activity|GO:0005488,binding|GO:0016684,oxidoreductase activity, acting on peroxide as acceptor|GO:0004601,peroxidase activity|GO…	zma01100,Metabolic pathways|zma00940,Phenylpropanoid biosynthesis|zma01110,Biosynthesis of secondary metabolites
B4FVT1	Peroxidase OS=Zea mays GN=ZEAMMB73_Zm00001d037550 PE=2 SV=1 - [B4FVT1_MAIZE]	23.81	4	6	9	121	1.069	1.139	1.143	0.877	0.861	0.917	357	37.9	8	1.26213	0.00139347	gpm233	GO:0044712,single-organism catabolic process|GO:0044710,single-organism metabolic process|GO:0044237,cellular metabolic process|GO:0050896,response to stimulus|GO:0009987,cellular process|GO:0072593,reactive oxygen species metabolic process|GO:0044248,cellular catabolic process|GO:0006950,response to stress|GO:0042744,hydrogen peroxide catabolic process|GO:0044763,single-organism cellular process…	GO:0005576,extracellular region	GO:0043169,cation binding|GO:0046872,metal ion binding|GO:0020037,heme binding|GO:0046906,tetrapyrrole binding|GO:0097159,organic cyclic compound binding|GO:0016209,antioxidant activity|GO:0043167,ion binding|GO:1901363,heterocyclic compound binding|GO:0003824,catalytic activity|GO:0005488,binding|GO:0016684,oxidoreductase activity, acting on peroxide as acceptor|GO:0004601,peroxidase activity|GO…	zma01100,Metabolic pathways|zma00940,Phenylpropanoid biosynthesis|zma01110,Biosynthesis of secondary metabolites
A0A1D6N0K3	Peroxidase OS=Zea mays GN=ZEAMMB73_Zm00001d042022 PE=3 SV=1 - [A0A1D6N0K3_MAIZE]	38.78	4	12	13	105	2.581	2.64	2.449	0.487	0.466	0.515	361	38.1	7.9	5.22405	3.79e-06	LOC100194034	GO:0044712,single-organism catabolic process|GO:0044710,single-organism metabolic process|GO:0044237,cellular metabolic process|GO:0050896,response to stimulus|GO:0009987,cellular process|GO:0072593,reactive oxygen species metabolic process|GO:0044248,cellular catabolic process|GO:0006950,response to stress|GO:0042744,hydrogen peroxide catabolic process|GO:0044763,single-organism cellular process…	GO:0005576,extracellular region	GO:0043169,cation binding|GO:0046872,metal ion binding|GO:0020037,heme binding|GO:0046906,tetrapyrrole binding|GO:0097159,organic cyclic compound binding|GO:0016209,antioxidant activity|GO:0043167,ion binding|GO:1901363,heterocyclic compound binding|GO:0003824,catalytic activity|GO:0005488,binding|GO:0016684,oxidoreductase activity, acting on peroxide as acceptor|GO:0004601,peroxidase activity|GO…	zma01100,Metabolic pathways|zma00940,Phenylpropanoid biosynthesis|zma01110,Biosynthesis of secondary metabolites
A0A1D6QGH7	Peroxidase OS=Zea mays GN=ZEAMMB73_Zm00001d052335 PE=3 SV=1 - [A0A1D6QGH7_MAIZE]	12.45	9	2	2	5	1.2	1.114	1.168	1.008	0.95	0.94	233	24.5	7.74	1.2015	0.00400352	PER70	GO:0044712,single-organism catabolic process|GO:0044710,single-organism metabolic process|GO:0044237,cellular metabolic process|GO:0050896,response to stimulus|GO:0009987,cellular process|GO:0072593,reactive oxygen species metabolic process|GO:0044248,cellular catabolic process|GO:0006950,response to stress|GO:0042744,hydrogen peroxide catabolic process|GO:0044763,single-organism cellular process…	GO:0005576,extracellular region	GO:0043169,cation binding|GO:0046872,metal ion binding|GO:0020037,heme binding|GO:0046906,tetrapyrrole binding|GO:0097159,organic cyclic compound binding|GO:0016209,antioxidant activity|GO:0043167,ion binding|GO:1901363,heterocyclic compound binding|GO:0003824,catalytic activity|GO:0005488,binding|GO:0016684,oxidoreductase activity, acting on peroxide as acceptor|GO:0004601,peroxidase activity|GO…	zma01100,Metabolic pathways|zma00940,Phenylpropanoid biosynthesis|zma01110,Biosynthesis of secondary metabolites
B4FA32	Peroxidase OS=Zea mays GN=ZEAMMB73_Zm00001d053554 PE=2 SV=1 - [B4FA32_MAIZE]	20.99	1	5	5	13	1.907	2.047	2.28	0.617	0.585	0.596	324	34	6.95	3.46793	0.000171613	Zm.39078	GO:0044712,single-organism catabolic process|GO:0044710,single-organism metabolic process|GO:0044237,cellular metabolic process|GO:0050896,response to stimulus|GO:0009987,cellular process|GO:0072593,reactive oxygen species metabolic process|GO:0044248,cellular catabolic process|GO:0006950,response to stress|GO:0042744,hydrogen peroxide catabolic process|GO:0044763,single-organism cellular process…	GO:0005576,extracellular region	GO:0043169,cation binding|GO:0046872,metal ion binding|GO:0020037,heme binding|GO:0046906,tetrapyrrole binding|GO:0097159,organic cyclic compound binding|GO:0016209,antioxidant activity|GO:0043167,ion binding|GO:1901363,heterocyclic compound binding|GO:0003824,catalytic activity|GO:0005488,binding|GO:0016684,oxidoreductase activity, acting on peroxide as acceptor|GO:0004601,peroxidase activity|GO…	zma01100,Metabolic pathways|zma00940,Phenylpropanoid biosynthesis|zma01110,Biosynthesis of secondary metabolites
Q9ZTS8	Peroxidase OS=Zea mays PE=2 SV=1 - [Q9ZTS8_MAIZE]	13.44	5	3	3	8	1.125	1.087	1.139	0.907	0.859	0.87	253	27.5	4.53	1.27069	0.000369767	Zm.144716	GO:0044712,single-organism catabolic process|GO:0044710,single-organism metabolic process|GO:0044237,cellular metabolic process|GO:0050896,response to stimulus|GO:0009987,cellular process|GO:0072593,reactive oxygen species metabolic process|GO:0044248,cellular catabolic process|GO:0006950,response to stress|GO:0042744,hydrogen peroxide catabolic process|GO:0044763,single-organism cellular process…	GO:0005576,extracellular region	GO:0043169,cation binding|GO:0046872,metal ion binding|GO:0020037,heme binding|GO:0046906,tetrapyrrole binding|GO:0097159,organic cyclic compound binding|GO:0016209,antioxidant activity|GO:0043167,ion binding|GO:1901363,heterocyclic compound binding|GO:0003824,catalytic activity|GO:0005488,binding|GO:0016684,oxidoreductase activity, acting on peroxide as acceptor|GO:0004601,peroxidase activity|GO…	zma01100,Metabolic pathways|zma00940,Phenylpropanoid biosynthesis|zma01110,Biosynthesis of secondary metabolites
A0A1D6ELH9	Peroxidase OS=Zea mays GN=ZEAMMB73_Zm00001d005279 PE=3 SV=1 - [A0A1D6ELH9_MAIZE]	3.07	1	1	1	2	1.11		1.149	0.938		0.893	261	27.1	6.67	1.23408	0.0184587	LOC100216644	GO:0044712,single-organism catabolic process|GO:0044710,single-organism metabolic process|GO:0044237,cellular metabolic process|GO:0050896,response to stimulus|GO:0009987,cellular process|GO:0072593,reactive oxygen species metabolic process|GO:0044248,cellular catabolic process|GO:0006950,response to stress|GO:0042744,hydrogen peroxide catabolic process|GO:0044763,single-organism cellular process…	GO:0005576,extracellular region	GO:0043169,cation binding|GO:0046872,metal ion binding|GO:0020037,heme binding|GO:0046906,tetrapyrrole binding|GO:0097159,organic cyclic compound binding|GO:0016209,antioxidant activity|GO:0043167,ion binding|GO:1901363,heterocyclic compound binding|GO:0003824,catalytic activity|GO:0005488,binding|GO:0016684,oxidoreductase activity, acting on peroxide as acceptor|GO:0004601,peroxidase activity|GO…	zma01110,Biosynthesis of secondary metabolites|zma01100,Metabolic pathways|zma00360,Phenylalanine metabolism|zma00940,Phenylpropanoid biosynthesis
B4FU88	Peroxidase OS=Zea mays GN=ZEAMMB73_Zm00001d040705 PE=2 SV=1 - [B4FU88_MAIZE]	6.52	5	1	2	8	1.034	1.186	1.509	0.82	0.798	0.758	368	38.3	5.41	1.56967	0.0330844	LOC100273283	GO:0044712,single-organism catabolic process|GO:0044710,single-organism metabolic process|GO:0044237,cellular metabolic process|GO:0050896,response to stimulus|GO:0009987,cellular process|GO:0072593,reactive oxygen species metabolic process|GO:0044248,cellular catabolic process|GO:0006950,response to stress|GO:0042744,hydrogen peroxide catabolic process|GO:0044763,single-organism cellular process…	GO:0005576,extracellular region	GO:0043169,cation binding|GO:0046872,metal ion binding|GO:0020037,heme binding|GO:0046906,tetrapyrrole binding|GO:0097159,organic cyclic compound binding|GO:0016209,antioxidant activity|GO:0043167,ion binding|GO:1901363,heterocyclic compound binding|GO:0003824,catalytic activity|GO:0005488,binding|GO:0016684,oxidoreductase activity, acting on peroxide as acceptor|GO:0004601,peroxidase activity|GO…	zma01100,Metabolic pathways|zma00940,Phenylpropanoid biosynthesis|zma01110,Biosynthesis of secondary metabolites
K7VH58	Peroxidase OS=Zea mays GN=ZEAMMB73_Zm00001d046184 PE=3 SV=1 - [K7VH58_MAIZE]	52.08	1	1	11	122	1.686	1.665	1.62	1.038	1.032	1.026	313	32.9	8.21	1.60541	6.01283e-06	LOC100381507	GO:0044712,single-organism catabolic process|GO:0044710,single-organism metabolic process|GO:0044237,cellular metabolic process|GO:0050896,response to stimulus|GO:0009987,cellular process|GO:0072593,reactive oxygen species metabolic process|GO:0044248,cellular catabolic process|GO:0006950,response to stress|GO:0042744,hydrogen peroxide catabolic process|GO:0044763,single-organism cellular process…	GO:0005576,extracellular region	GO:0043169,cation binding|GO:0046872,metal ion binding|GO:0020037,heme binding|GO:0046906,tetrapyrrole binding|GO:0097159,organic cyclic compound binding|GO:0016209,antioxidant activity|GO:0043167,ion binding|GO:1901363,heterocyclic compound binding|GO:0003824,catalytic activity|GO:0005488,binding|GO:0016684,oxidoreductase activity, acting on peroxide as acceptor|GO:0004601,peroxidase activity|GO…	zma01100,Metabolic pathways|zma00940,Phenylpropanoid biosynthesis|zma01110,Biosynthesis of secondary metabolites
A0A1D6M5Z2	Phosphatidate phosphatase PAH1 OS=Zea mays GN=ZEAMMB73_Zm00001d038389 PE=4 SV=1 - [A0A1D6M5Z2_MAIZE]	3.98	5	2	2	5		1.622	1.498		1.09	0.953	778	85.1	4.53	1.52731	0.0281067	LOC100279857	GO:0009991,response to extracellular stimulus|GO:0009267,cellular response to starvation|GO:0042594,response to starvation|GO:0044699,single-organism process|GO:0051716,cellular response to stimulus|GO:0071704,organic substance metabolic process|GO:0071496,cellular response to external stimulus|GO:0006629,lipid metabolic process|GO:0009987,cellular process|GO:0044710,single-organism metabolic pro…	0	0	zma01110,Biosynthesis of secondary metabolites|zma00561,Glycerolipid metabolism|zma01100,Metabolic pathways|zma00564,Glycerophospholipid metabolism
B4G0K4	Phosphoglycerate kinase OS=Zea mays GN=umc1110 PE=2 SV=1 - [B4G0K4_MAIZE]	74.38	1	6	27	911	0.977	0.939	0.998	1.192	1.221	1.224	402	42.4	5.87	0.801188	0.000271245	umc1110	GO:0042221,response to chemical|GO:0009185,ribonucleoside diphosphate metabolic process|GO:0010035,response to inorganic substance|GO:0010038,response to metal ion|GO:0006732,coenzyme metabolic process|GO:0009141,nucleoside triphosphate metabolic process|GO:0009144,purine nucleoside triphosphate metabolic process|GO:1901575,organic substance catabolic process|GO:0019752,carboxylic acid metabolic …	GO:0048046,apoplast|GO:0043229,intracellular organelle|GO:0071944,cell periphery|GO:0043227,membrane-bounded organelle|GO:0043226,organelle|GO:0030054,cell junction|GO:0005737,cytoplasm|GO:0009536,plastid|GO:0031090,organelle membrane|GO:0009532,plastid stroma|GO:0005773,vacuole|GO:0009570,chloroplast stroma|GO:0005634,nucleus|GO:0016020,membrane|GO:0005774,vacuolar membrane|GO:0044437,vacuolar p…	GO:0016772,transferase activity, transferring phosphorus-containing groups|GO:0016301,kinase activity|GO:0016774,phosphotransferase activity, carboxyl group as acceptor|GO:0003824,catalytic activity|GO:0016740,transferase activity|GO:0004618,phosphoglycerate kinase activity	0
B4G054	Photosynthetic NDH subunit of subcomplex B 5 chloroplastic OS=Zea mays GN=ZEAMMB73_Zm00001d042257 PE=2 SV=1 - [B4G054_MAIZE]	33.19	1	5	5	51	0.809	0.779	0.828	1.152	1.105	1.103	229	25.6	5.15	0.719017	0.000125546	LOC100274305	GO:0008152,metabolic process|GO:0006950,response to stress|GO:0050801,ion homeostasis|GO:0019752,carboxylic acid metabolic process|GO:0042592,homeostatic process|GO:0055080,cation homeostasis|GO:0019288,isopentenyl diphosphate biosynthetic process, methylerythritol 4-phosphate pathway|GO:0046490,isopentenyl diphosphate metabolic process|GO:0044281,small molecule metabolic process|GO:0030001,metal…	GO:0055035,plastid thylakoid membrane|GO:0034357,photosynthetic membrane|GO:0031976,plastid thylakoid|GO:0043229,intracellular organelle|GO:0005622,intracellular|GO:0043227,membrane-bounded organelle|GO:0043226,organelle|GO:0031224,intrinsic component of membrane|GO:0009535,chloroplast thylakoid membrane|GO:0009534,chloroplast thylakoid|GO:0031984,organelle subcompartment|GO:0016021,integral comp…	0	0
Q2XX01	Protease inhibitor OS=Zea mays subsp. parviglumis GN=mpi PE=4 SV=1 - [Q2XX01_ZEAMP]	74.29	14	3	3	77	1.223	1.2	1.296	0.976	1.006	1.005	70	7.4	5.97	1.24545	0.0013611	pis7	GO:0009892,negative regulation of metabolic process|GO:0080090,regulation of primary metabolic process|GO:0019222,regulation of metabolic process|GO:0031324,negative regulation of cellular metabolic process|GO:0031323,regulation of cellular metabolic process|GO:0043086,negative regulation of catalytic activity|GO:0044267,cellular protein metabolic process|GO:0051248,negative regulation of protein…	0	GO:0004866,endopeptidase inhibitor activity|GO:0061135,endopeptidase regulator activity|GO:0061134,peptidase regulator activity|GO:0030414,peptidase inhibitor activity|GO:0004867,serine-type endopeptidase inhibitor activity|GO:0004857,enzyme inhibitor activity|GO:0098772,molecular function regulator|GO:0030234,enzyme regulator activity	0
B4G1C1	Putative desiccation-related protein LEA14 OS=Zea mays GN=ZEAMMB73_Zm00001d009700 PE=2 SV=1 - [B4G1C1_MAIZE]	32.53	2	3	3	7	1.318	1.62	1.376	0.987	0.637	0.874	166	18	5.54	1.72762	0.0119855	pco134925	GO:1901700,response to oxygen-containing compound|GO:0009628,response to abiotic stimulus|GO:0050896,response to stimulus|GO:0006950,response to stress|GO:0001101,response to acid chemical|GO:0009414,response to water deprivation|GO:0009415,response to water|GO:0009269,response to desiccation|GO:0042221,response to chemical|GO:0010035,response to inorganic substance	0	0	0
A0A1D6PRE0	Putative sucrose-phosphate synthase family protein OS=Zea mays GN=ZEAMMB73_Zm00001d048979 PE=4 SV=1 - [A0A1D6PRE0_MAIZE]	13.32	1	11	13	52	1.165	1.131	1.127	0.883	0.93	0.96	1021	110.9	7.02	1.23489	0.00104161	Zm.30742	GO:0048638,regulation of developmental growth|GO:0009628,response to abiotic stimulus|GO:0008152,metabolic process|GO:0048589,developmental growth|GO:0009311,oligosaccharide metabolic process|GO:0044249,cellular biosynthetic process|GO:0035266,meristem growth|GO:0001666,response to hypoxia|GO:0050789,regulation of biological process|GO:0044699,single-organism process|GO:0006643,membrane lipid met…	GO:0016020,membrane|GO:0044464,cell part|GO:0005623,cell|GO:0071944,cell periphery|GO:0005886,plasma membrane	GO:0035251,UDP-glucosyltransferase activity|GO:0046527,glucosyltransferase activity|GO:0003824,catalytic activity|GO:0016740,transferase activity|GO:0046524,sucrose-phosphate synthase activity|GO:0016757,transferase activity, transferring glycosyl groups|GO:0016758,transferase activity, transferring hexosyl groups|GO:0008194,UDP-glycosyltransferase activity	zma01100,Metabolic pathways|zma00500,Starch and sucrose metabolism
B6TXY3	Quinone oxidoreductase-like protein At1g23740 OS=Zea mays GN=LOC100284837 PE=2 SV=1 - [B6TXY3_MAIZE]	58.29	1	18	18	95	0.891	0.878	0.885	1.182	1.171	1.121	386	39.8	8.35	0.763917	0.000135465	LOC100284837	GO:0080090,regulation of primary metabolic process|GO:0019222,regulation of metabolic process|GO:0006778,porphyrin-containing compound metabolic process|GO:0006779,porphyrin-containing compound biosynthetic process|GO:0009694,jasmonic acid metabolic process|GO:0009695,jasmonic acid biosynthetic process|GO:0044281,small molecule metabolic process|GO:0044282,small molecule catabolic process|GO:0044…	GO:0031975,envelope|GO:0048046,apoplast|GO:0043229,intracellular organelle|GO:0043227,membrane-bounded organelle|GO:0043226,organelle|GO:0005737,cytoplasm|GO:0009941,chloroplast envelope|GO:0009536,plastid|GO:0009532,plastid stroma|GO:0009570,chloroplast stroma|GO:0010319,stromule|GO:0044435,plastid part|GO:0044434,chloroplast part|GO:0009579,thylakoid|GO:0031967,organelle envelope|GO:0009507,chl…	GO:0005488,binding|GO:0043169,cation binding|GO:0016628,oxidoreductase activity, acting on the CH-CH group of donors, NAD or NADP as acceptor|GO:0046914,transition metal ion binding|GO:0016627,oxidoreductase activity, acting on the CH-CH group of donors|GO:0043167,ion binding|GO:0003824,catalytic activity|GO:0008270,zinc ion binding|GO:0046872,metal ion binding|GO:0035671,enone reductase activity…	0
B6TG03	Ras-related protein RABA4a OS=Zea mays GN=ZEAMMB73_Zm00001d014278 PE=2 SV=1 - [B6TG03_MAIZE]	11.98	10	2	3	7	1.01	1.576	1.606	0.872	0.748	0.673	217	23.9	7.96	1.82763	0.0352811	gpm323	GO:0008104,protein localization|GO:0023052,signaling|GO:0007165,signal transduction|GO:0035556,intracellular signal transduction|GO:0050789,regulation of biological process|GO:0044699,single-organism process|GO:0051716,cellular response to stimulus|GO:0007264,small GTPase mediated signal transduction|GO:0065007,biological regulation|GO:0071702,organic substance transport|GO:0033036,macromolecule …	GO:0044464,cell part|GO:0005623,cell|GO:0005622,intracellular	GO:0043168,anion binding|GO:0005488,binding|GO:0019001,guanyl nucleotide binding|GO:0035639,purine ribonucleoside triphosphate binding|GO:0097367,carbohydrate derivative binding|GO:0043167,ion binding|GO:1901363,heterocyclic compound binding|GO:1901265,nucleoside phosphate binding|GO:0000166,nucleotide binding|GO:0036094,small molecule binding|GO:0032561,guanyl ribonucleotide binding|GO:0032553,r…	zma04144,Endocytosis
B6TJP1	Ras-related protein RIC2 OS=Zea mays PE=2 SV=1 - [B6TJP1_MAIZE]	42.4	28	4	9	29	0.775	0.914	0.818	1.037	1.039	1.031	217	23.9	5.73	0.806609	0.00844487	LOC100194331	GO:0008104,protein localization|GO:0023052,signaling|GO:0007165,signal transduction|GO:0035556,intracellular signal transduction|GO:0050789,regulation of biological process|GO:0044699,single-organism process|GO:0051716,cellular response to stimulus|GO:0007264,small GTPase mediated signal transduction|GO:0065007,biological regulation|GO:0071702,organic substance transport|GO:0033036,macromolecule …	GO:0044464,cell part|GO:0005623,cell|GO:0005622,intracellular	GO:0043168,anion binding|GO:0005488,binding|GO:0019001,guanyl nucleotide binding|GO:0035639,purine ribonucleoside triphosphate binding|GO:0097367,carbohydrate derivative binding|GO:0043167,ion binding|GO:1901363,heterocyclic compound binding|GO:1901265,nucleoside phosphate binding|GO:0000166,nucleotide binding|GO:0036094,small molecule binding|GO:0032561,guanyl ribonucleotide binding|GO:0032553,r…	zma04144,Endocytosis
B4FB72	rRNA N-glycosidase OS=Zea mays PE=2 SV=1 - [B4FB72_MAIZE]	60.07	137	6	14	64	1.149	1.075	1.026	0.853	0.827	0.789	278	31.1	6.16	1.31616	0.00299781	CRIP9	GO:0009892,negative regulation of metabolic process|GO:0080090,regulation of primary metabolic process|GO:0009890,negative regulation of biosynthetic process|GO:0031327,negative regulation of cellular biosynthetic process|GO:0051246,regulation of protein metabolic process|GO:0031324,negative regulation of cellular metabolic process|GO:0031323,regulation of cellular metabolic process|GO:0008152,me…	GO:0005737,cytoplasm|GO:0044464,cell part|GO:0005623,cell|GO:0005622,intracellular|GO:0044424,intracellular part	GO:0030597,RNA glycosylase activity|GO:0016787,hydrolase activity|GO:0016799,hydrolase activity, hydrolyzing N-glycosyl compounds|GO:0016798,hydrolase activity, acting on glycosyl bonds|GO:0030598,rRNA N-glycosylase activity|GO:0003824,catalytic activity	0
A0A1D6EN25	rRNA N-glycosidase OS=Zea mays GN=ZEAMMB73_Zm00001d005454 PE=3 SV=1 - [A0A1D6EN25_MAIZE]	6.66	2	4	4	7	0.726	0.594	0.713	0.967	0.955	0.984	586	62	8.09	0.699507	0.00244755	umc2194	GO:0009892,negative regulation of metabolic process|GO:0080090,regulation of primary metabolic process|GO:0009890,negative regulation of biosynthetic process|GO:0031327,negative regulation of cellular biosynthetic process|GO:0051246,regulation of protein metabolic process|GO:0031324,negative regulation of cellular metabolic process|GO:0031323,regulation of cellular metabolic process|GO:0008152,me…	0	GO:0030597,RNA glycosylase activity|GO:0016787,hydrolase activity|GO:0016799,hydrolase activity, hydrolyzing N-glycosyl compounds|GO:0016798,hydrolase activity, acting on glycosyl bonds|GO:0030598,rRNA N-glycosylase activity|GO:0003824,catalytic activity	0
A0A1D6JMT9	Signal recognition particle 43 kDa protein chloroplastic OS=Zea mays GN=ZEAMMB73_Zm00001d027518 PE=4 SV=1 - [A0A1D6JMT9_MAIZE]	13.87	2	4	4	18	0.887	0.833	0.762	1.109	1.058	1.106	382	41.4	4.65	0.758324	0.00271596	Zm.30543	GO:0008104,protein localization|GO:0051049,regulation of transport|GO:0045038,protein import into chloroplast thylakoid membrane|GO:0061024,membrane organization|GO:0044281,small molecule metabolic process|GO:0044283,small molecule biosynthetic process|GO:0071840,cellular component organization or biogenesis|GO:0044710,single-organism metabolic process|GO:0044711,single-organism biosynthetic proc…	GO:0055035,plastid thylakoid membrane|GO:0034357,photosynthetic membrane|GO:0031976,plastid thylakoid|GO:0031975,envelope|GO:0043229,intracellular organelle|GO:0005622,intracellular|GO:0043227,membrane-bounded organelle|GO:0043226,organelle|GO:0009535,chloroplast thylakoid membrane|GO:0009534,chloroplast thylakoid|GO:0031984,organelle subcompartment|GO:0016020,membrane|GO:0030529,ribonucleoprotei…	GO:0005515,protein binding|GO:0042802,identical protein binding|GO:0005488,binding	0
B6U167	Starch synthase, chloroplastic/amyloplastic OS=Zea mays PE=2 SV=1 - [B6U167_MAIZE]	29.56	68	4	15	217	0.859	0.853	1.022	1.09	1.116	1.102	609	66.8	6.48	0.826699	0.0267563	GBSSIIa	GO:0050896,response to stimulus|GO:0044237,cellular metabolic process|GO:0046173,polyol biosynthetic process|GO:0019751,polyol metabolic process|GO:0044249,cellular biosynthetic process|GO:0009250,glucan biosynthetic process|GO:0044281,small molecule metabolic process|GO:0034645,cellular macromolecule biosynthetic process|GO:0044283,small molecule biosynthetic process|GO:0016051,carbohydrate bios…	GO:0005737,cytoplasm|GO:0009536,plastid|GO:0043231,intracellular membrane-bounded organelle|GO:0044464,cell part|GO:0044444,cytoplasmic part|GO:0005623,cell|GO:0005622,intracellular|GO:0043229,intracellular organelle|GO:0044424,intracellular part|GO:0009501,amyloplast|GO:0043227,membrane-bounded organelle|GO:0043226,organelle|GO:0009507,chloroplast	GO:0004373,glycogen (starch) synthase activity|GO:0035251,UDP-glucosyltransferase activity|GO:0046527,glucosyltransferase activity|GO:0003824,catalytic activity|GO:0016740,transferase activity|GO:0016757,transferase activity, transferring glycosyl groups|GO:0016758,transferase activity, transferring hexosyl groups|GO:0008194,UDP-glycosyltransferase activity	0
A0A1D6QSV0	Translation factor GUF1 homolog, chloroplastic OS=Zea mays GN=ZEAMMB73_Zm00001d053861 PE=3 SV=1 - [A0A1D6QSV0_MAIZE]	23.28	5	11	11	22	0.861	0.825	0.865	1.092	1.032	1.029	670	74.2	6.98	0.809178	0.00114018	Zm.94298	GO:0006778,porphyrin-containing compound metabolic process|GO:0006779,porphyrin-containing compound biosynthetic process|GO:0061024,membrane organization|GO:0044281,small molecule metabolic process|GO:0051656,establishment of organelle localization|GO:1901362,organic cyclic compound biosynthetic process|GO:0015979,photosynthesis|GO:1901360,organic cyclic compound metabolic process|GO:0044710,sing…	GO:0005623,cell	GO:0035639,purine ribonucleoside triphosphate binding|GO:0005488,binding|GO:0043167,ion binding|GO:1901363,heterocyclic compound binding|GO:1901265,nucleoside phosphate binding|GO:0001882,nucleoside binding|GO:0043168,anion binding|GO:0016462,pyrophosphatase activity|GO:0000166,nucleotide binding|GO:0032561,guanyl ribonucleotide binding|GO:0001883,purine nucleoside binding|GO:0032549,ribonucleosi…	0
A0A1D6Q3U1	Ypt homolog3 OS=Zea mays GN=ZEAMMB73_Zm00001d050915 PE=4 SV=1 - [A0A1D6Q3U1_MAIZE]	67.19	10	3	12	46	0.786	0.847	0.861	1.039	0.994	1.05	192	21.8	7.44	0.808747	0.00237509	yptm3	GO:0008104,protein localization|GO:0023052,signaling|GO:0007165,signal transduction|GO:0035556,intracellular signal transduction|GO:0050789,regulation of biological process|GO:0044699,single-organism process|GO:0051716,cellular response to stimulus|GO:0007264,small GTPase mediated signal transduction|GO:0065007,biological regulation|GO:0071702,organic substance transport|GO:0033036,macromolecule …	GO:0044464,cell part|GO:0005623,cell|GO:0005622,intracellular	GO:0043168,anion binding|GO:0005488,binding|GO:0019001,guanyl nucleotide binding|GO:0035639,purine ribonucleoside triphosphate binding|GO:0097367,carbohydrate derivative binding|GO:0043167,ion binding|GO:1901363,heterocyclic compound binding|GO:1901265,nucleoside phosphate binding|GO:0000166,nucleotide binding|GO:0036094,small molecule binding|GO:0032561,guanyl ribonucleotide binding|GO:0032553,r…	0
B4FBN8	Chitinase 1 OS=Zea mays GN=Zm.24099 PE=2 SV=1 - [B4FBN8_MAIZE]	8.74	3	2	2	10	2.346	2.205	2.136	0.505	0.582	0.623	286	31.1	5.2	3.91016	1.96e-05	Zm.24099	GO:0044238,primary metabolic process|GO:0005975,carbohydrate metabolic process|GO:0008152,metabolic process|GO:0071704,organic substance metabolic process	0	GO:0016787,hydrolase activity|GO:0003824,catalytic activity|GO:0016798,hydrolase activity, acting on glycosyl bonds|GO:0004553,hydrolase activity, hydrolyzing O-glycosyl compounds	0
A0A1P7ZDI1	Chitinase OS=Zea mays GN=PRm3 PE=2 SV=1 - [A0A1P7ZDI1_MAIZE]	8.84	4	2	2	50	2.02	1.906	2.207	0.592	0.571	0.565	294	30.3	4.45	3.54832	7.58e-05	Zm.95692	GO:0061458,reproductive system development|GO:0009791,post-embryonic development|GO:0044249,cellular biosynthetic process|GO:0042743,hydrogen peroxide metabolic process|GO:0007275,multicellular organismal development|GO:0044699,single-organism process|GO:0044267,cellular protein metabolic process|GO:0044260,cellular macromolecule metabolic process|GO:0070647,protein modification by small protein …	0	GO:0016787,hydrolase activity|GO:0003824,catalytic activity|GO:0016798,hydrolase activity, acting on glycosyl bonds|GO:0004553,hydrolase activity, hydrolyzing O-glycosyl compounds	zma01100,Metabolic pathways|zma00520,Amino sugar and nucleotide sugar metabolism
B8QV05	Chitinase OS=Zea mays subsp. parviglumis GN=chiB PE=3 SV=1 - [B8QV05_ZEAMP]	17.82	63	2	4	7	2.45		2.531	0.551		0.495	275	28.6	8.54	4.7601	0.000624623	LOC100216890	GO:0046348,amino sugar catabolic process|GO:0044248,cellular catabolic process|GO:0044036,cell wall macromolecule metabolic process|GO:0006807,nitrogen compound metabolic process|GO:1901575,organic substance catabolic process|GO:0044260,cellular macromolecule metabolic process|GO:0016998,cell wall macromolecule catabolic process|GO:0071554,cell wall organization or biogenesis|GO:0071704,organic s…	0	GO:0016787,hydrolase activity|GO:0097367,carbohydrate derivative binding|GO:0016798,hydrolase activity, acting on glycosyl bonds|GO:0003824,catalytic activity|GO:0008061,chitin binding|GO:0004553,hydrolase activity, hydrolyzing O-glycosyl compounds|GO:0004568,chitinase activity|GO:0005488,binding	0
A0A1D6QQ20	Leucine-rich repeat (LRR) family protein OS=Zea mays GN=ZEAMMB73_Zm00001d053555 PE=4 SV=1 - [A0A1D6QQ20_MAIZE]	8.7	2	2	2	7	1.244	1.074	1.188	0.722	0.735	0.754	345	38.8	5.01	1.58576	0.00105785	LOC100382293	GO:0048856,anatomical structure development|GO:0030154,cell differentiation|GO:0019953,sexual reproduction|GO:0007292,female gamete generation|GO:0007275,multicellular organismal development|GO:0044699,single-organism process|GO:0048229,gametophyte development|GO:0009553,embryo sac development|GO:0000003,reproduction|GO:0048869,cellular developmental process|GO:0007276,gamete generation|GO:003250…	0	0	0
Q6TM44	Germin-like protein OS=Zea mays GN=glp1 PE=2 SV=1 - [Q6TM44_MAIZE]	26.89	3	4	4	826	0.794	0.801	0.781	1.043	1.045	1.038	212	21.9	6.51	0.759976	2.28e-06	glp1	0	GO:0005576,extracellular region	GO:0043169,cation binding|GO:0046914,transition metal ion binding|GO:0030145,manganese ion binding|GO:0043167,ion binding|GO:0005488,binding|GO:0045735,nutrient reservoir activity|GO:0046872,metal ion binding	0
A0A1D6DZA4	Germin-like protein subfamily 1 member 11 OS=Zea mays GN=ZEAMMB73_Zm00001d002295 PE=3 SV=1 - [A0A1D6DZA4_MAIZE]	8.37	2	2	2	10	1.492	1.204	1.184	0.943	1.002	1.031	263	26.9	8	1.30337	0.042959	LOC100284455	0	GO:0005576,extracellular region	GO:0043169,cation binding|GO:0046914,transition metal ion binding|GO:0030145,manganese ion binding|GO:0043167,ion binding|GO:0005488,binding|GO:0045735,nutrient reservoir activity|GO:0046872,metal ion binding	0
B4FY73	Germin-like protein subfamily 2 member 1 OS=Zea mays GN=ZEAMMB73_Zm00001d040519 PE=2 SV=1 - [B4FY73_MAIZE]	34.86	11	6	6	33	1.203	1.164	1.266	0.904	0.888	0.902	218	22.8	7.09	1.34902	0.00048536	LOC100273935	0	GO:0005576,extracellular region	GO:0043169,cation binding|GO:0046914,transition metal ion binding|GO:0030145,manganese ion binding|GO:0043167,ion binding|GO:0005488,binding|GO:0045735,nutrient reservoir activity|GO:0046872,metal ion binding	0
B8QVM0	Chitinase (Fragment) OS=Zea mays subsp. parviglumis GN=chiI PE=3 SV=1 - [B8QVM0_ZEAMP]	7.77	35	1	1	25	1.318	1.531	1.382	1.001	0.885	0.893	309	32.2	4.94	1.52205	0.00274691	LOC100280135	GO:0046348,amino sugar catabolic process|GO:0044248,cellular catabolic process|GO:0044036,cell wall macromolecule metabolic process|GO:0006807,nitrogen compound metabolic process|GO:1901575,organic substance catabolic process|GO:0044260,cellular macromolecule metabolic process|GO:0016998,cell wall macromolecule catabolic process|GO:0071554,cell wall organization or biogenesis|GO:0071704,organic s…	GO:0044425,membrane part|GO:0016021,integral component of membrane|GO:0016020,membrane|GO:0031224,intrinsic component of membrane	GO:0016787,hydrolase activity|GO:0097367,carbohydrate derivative binding|GO:0016798,hydrolase activity, acting on glycosyl bonds|GO:0003824,catalytic activity|GO:0008061,chitin binding|GO:0004553,hydrolase activity, hydrolyzing O-glycosyl compounds|GO:0004568,chitinase activity|GO:0005488,binding	0
B8QV01	Chitinase OS=Zea mays subsp. parviglumis GN=chiA PE=3 SV=1 - [B8QV01_ZEAMP]	25.64	65	2	6	25	1.695	2.223	1.585	0.909	0.741	0.92	273	28.9	8.28	2.14167	0.00889745	LOC100303798	GO:0046348,amino sugar catabolic process|GO:0044248,cellular catabolic process|GO:0044036,cell wall macromolecule metabolic process|GO:0006807,nitrogen compound metabolic process|GO:1901575,organic substance catabolic process|GO:0044260,cellular macromolecule metabolic process|GO:0016998,cell wall macromolecule catabolic process|GO:0071554,cell wall organization or biogenesis|GO:0071704,organic s…	0	GO:0016787,hydrolase activity|GO:0097367,carbohydrate derivative binding|GO:0016798,hydrolase activity, acting on glycosyl bonds|GO:0003824,catalytic activity|GO:0008061,chitin binding|GO:0004553,hydrolase activity, hydrolyzing O-glycosyl compounds|GO:0004568,chitinase activity|GO:0005488,binding	zma01100,Metabolic pathways|zma00520,Amino sugar and nucleotide sugar metabolism
O82087	Pathogenesis related protein-5 OS=Zea mays GN=PR-5 PE=2 SV=1 - [O82087_MAIZE]	20.35	8	1	2	15	3.508	3.152	2.818	0.383	0.443	0.453	172	17.3	4.88	7.41023	0.000166713	Zm.6659	0	0	0	0
B6SXF5	Pathogenesis-related protein 1 OS=Zea mays PE=2 SV=1 - [B6SXF5_MAIZE]	50.63	3	1	9	119	2.384	1.97	1.749	0.503	0.698	0.749	160	17	5.54	3.13078	0.002303	GRMZM2G112488	GO:0006952,defense response|GO:0006950,response to stress|GO:0009607,response to biotic stimulus|GO:0050896,response to stimulus	0	0	0
G0YVY8	Pathogenesis-related protein 1 OS=Zea mays PE=2 SV=1 - [G0YVY8_MAIZE]	50.63	1	1	9	134	2.35	2.342	1.616	0.712	0.742	0.907	160	17	5.54	2.67099	0.00630929	GRMZM2G112488	GO:0006952,defense response|GO:0006950,response to stress|GO:0009607,response to biotic stimulus|GO:0050896,response to stimulus	0	0	0
B8QWH5	Pathogenesis-related protein class I (Fragment) OS=Zea mays subsp. parviglumis GN=pr1 PE=3 SV=1 - [B8QWH5_ZEAMP]	5.73	12	1	1	7	1.787	2.432	1.894	0.721	0.244	0.685	157	16.6	4.63	3.70603	0.00410537	Zm.10085	0	GO:0005576,extracellular region	0	zma04626,Plant-pathogen interaction|zma04075,Plant hormone signal transduction
Other metabolism
A0A1D6JAW1	(+)-neomenthol dehydrogenase OS=Zea mays GN=ZEAMMB73_Zm00001d025923 PE=3 SV=1 - [A0A1D6JAW1_MAIZE]	59.49	10	13	15	75	0.72	0.706	0.78	0.901	0.822	0.946	311	33.3	5.15	0.826754	0.0224671	ZEAMMB73_714923	GO:0008152,metabolic process|GO:0044710,single-organism metabolic process|GO:0044699,single-organism process|GO:0055114,oxidation-reduction process	0	GO:0003824,catalytic activity|GO:0016491,oxidoreductase activity	zma00902,Monoterpenoid biosynthesis|zma01110,Biosynthesis of secondary metabolites
B4F8A0	10-deacetylbaccatin III 10-O-acetyltransferase OS=Zea mays GN=ZEAMMB73_Zm00001d004380 PE=2 SV=1 - [B4F8A0_MAIZE]	13.88	1	4	4	10	0.81	0.929	0.822	1.04	0.974	1.139	425	45.3	7.23	0.812403	0.0322177	LOC100191290	GO:0008152,metabolic process	0	GO:0003824,catalytic activity|GO:0016740,transferase activity|GO:0016746,transferase activity, transferring acyl groups|GO:0016747,transferase activity, transferring acyl groups other than amino-acyl groups	0
Q49HE1	12-oxo-phytodienoic acid reductase OS=Zea mays GN=OPR4 PE=2 SV=1 - [Q49HE1_MAIZE]	7.83	1	3	3	6	2.082	2.154	1.965	0.496	0.569	0.58	383	42.2	5.86	3.76886	1.54e-05	Zm.33576	GO:0008152,metabolic process|GO:0044710,single-organism metabolic process|GO:0044699,single-organism process|GO:0055114,oxidation-reduction process	0	GO:0043168,anion binding|GO:0050662,coenzyme binding|GO:0097367,carbohydrate derivative binding|GO:0097159,organic cyclic compound binding|GO:0000166,nucleotide binding|GO:0036094,small molecule binding|GO:0003824,catalytic activity|GO:0048037,cofactor binding|GO:0032553,ribonucleotide binding|GO:0010181,FMN binding|GO:0005488,binding|GO:0043167,ion binding|GO:1901363,heterocyclic compound bindin…	zma00592,alpha-Linolenic acid metabolism|zma01100,Metabolic pathways|zma01110,Biosynthesis of secondary metabolites
Q6JN53	1-aminocyclopropane-1-carboxylate oxidase 1 OS=Zea mays GN=ACO35 PE=2 SV=1 - [Q6JN53_MAIZE]	10.09	3	3	3	8	1.381	1.281	1.321	0.913	0.94	0.915	317	35.3	5	1.43834	0.000185688	ACO35	GO:0008152,metabolic process|GO:0044710,single-organism metabolic process|GO:0044699,single-organism process|GO:0055114,oxidation-reduction process	0	GO:0043169,cation binding|GO:0043167,ion binding|GO:0003824,catalytic activity|GO:0005488,binding|GO:0046872,metal ion binding|GO:0016491,oxidoreductase activity	zma01100,Metabolic pathways|zma00270,Cysteine and methionine metabolism|zma01110,Biosynthesis of secondary metabolites
Q6JN55	1-aminocyclopropane-1-carboxylate oxidase15 OS=Zea mays GN=ACO31 PE=2 SV=1 - [Q6JN55_MAIZE]	21.97	7	5	5	12	1.508	1.353	1.503	0.845	0.841	0.821	314	34.8	5.24	1.74159	0.000271718	ACO31	GO:0008152,metabolic process|GO:0044710,single-organism metabolic process|GO:0044699,single-organism process|GO:0055114,oxidation-reduction process	0	GO:0043169,cation binding|GO:0043167,ion binding|GO:0003824,catalytic activity|GO:0005488,binding|GO:0046872,metal ion binding|GO:0016491,oxidoreductase activity	zma01100,Metabolic pathways|zma00270,Cysteine and methionine metabolism|zma01110,Biosynthesis of secondary metabolites
B4FAJ4	2-hydroxyphytanoyl-CoA lyase OS=Zea mays GN=LOC100191888 PE=2 SV=1 - [B4FAJ4_MAIZE]	17.57	3	9	9	31	1.209	1.198	1.238	0.904	0.925	0.909	575	60.2	6.48	1.33137	2.35e-05	LOC100191888	GO:0008152,metabolic process	0	GO:1901681,sulfur compound binding|GO:0043168,anion binding|GO:0000287,magnesium ion binding|GO:0043169,cation binding|GO:0097159,organic cyclic compound binding|GO:0016829,lyase activity|GO:0030976,thiamine pyrophosphate binding|GO:0019842,vitamin binding|GO:0043167,ion binding|GO:0050662,coenzyme binding|GO:0003824,catalytic activity|GO:0048037,cofactor binding|GO:0005488,binding|GO:0046872,met…	zma04146,Peroxisome
B6TNK2	2-oxoglutarate (2OG) and Fe(II)-dependent oxygenase superfamily protein OS=Zea mays GN=ZEAMMB73_Zm00001d051664 PE=2 SV=1 - [B6TNK2_MAIZE]	11.8	2	4	4	7	1.208	1.388	1.208	0.831	0.842	0.869	356	39.2	6.7	1.49711	0.00231124	LOC100192575	GO:0008152,metabolic process|GO:0044710,single-organism metabolic process|GO:0044699,single-organism process|GO:0055114,oxidation-reduction process	0	GO:0043169,cation binding|GO:0046914,transition metal ion binding|GO:0043167,ion binding|GO:0003824,catalytic activity|GO:0005488,binding|GO:0005506,iron ion binding|GO:0046872,metal ion binding|GO:0016491,oxidoreductase activity	0
B4FUZ5	30S ribosomal protein S1 OS=Zea mays GN=ZEAMMB73_Zm00001d047581 PE=2 SV=1 - [B4FUZ5_MAIZE]	36.41	2	12	12	127	0.832	0.844	0.827	1.011	1.025	0.995	401	43.5	4.75	0.825948	6.68e-05	pco138567b	GO:0006778,porphyrin-containing compound metabolic process|GO:0006779,porphyrin-containing compound biosynthetic process|GO:0061024,membrane organization|GO:0044281,small molecule metabolic process|GO:0051656,establishment of organelle localization|GO:1901362,organic cyclic compound biosynthetic process|GO:0015979,photosynthesis|GO:0071840,cellular component organization or biogenesis|GO:0044710,…	GO:0009579,thylakoid|GO:0005737,cytoplasm|GO:0009536,plastid|GO:0043231,intracellular membrane-bounded organelle|GO:0009532,plastid stroma|GO:0009570,chloroplast stroma|GO:0016020,membrane|GO:0044464,cell part|GO:0044444,cytoplasmic part|GO:0005623,cell|GO:0005622,intracellular|GO:0044446,intracellular organelle part|GO:0043229,intracellular organelle|GO:0044435,plastid part|GO:0044434,chloroplas…	GO:0097159,organic cyclic compound binding|GO:1901363,heterocyclic compound binding|GO:0003676,nucleic acid binding|GO:0005488,binding	0
B6TJ78	3-N-debenzoyl-2-deoxytaxol N-benzoyltransferase OS=Zea mays PE=2 SV=1 - [B6TJ78_MAIZE]	53	7	18	18	103	1.199	1.181	1.154	0.951	0.934	0.943	417	46.1	5.64	1.24946	7.52e-05	Zm.10442	GO:0008152,metabolic process	0	GO:0003824,catalytic activity|GO:0016740,transferase activity|GO:0016746,transferase activity, transferring acyl groups|GO:0016747,transferase activity, transferring acyl groups other than amino-acyl groups	0
A0A1D6KW35	4-coumarate--CoA ligase-like 7 OS=Zea mays GN=ZEAMMB73_Zm00001d033055 PE=4 SV=1 - [A0A1D6KW35_MAIZE]	13.05	7	5	6	21	1.235	1.254	1.301	0.951	0.973	0.92	521	54.9	7.43	1.33255	0.000221125	LOC100274307	GO:0008152,metabolic process	GO:0044425,membrane part|GO:0016021,integral component of membrane|GO:0016020,membrane|GO:0031224,intrinsic component of membrane	GO:0003824,catalytic activity	zma00592,alpha-Linolenic acid metabolism|zma01100,Metabolic pathways|zma01110,Biosynthesis of secondary metabolites
B4F9X3	5-pentadecatrienyl resorcinol O-methyltransferase OS=Zea mays GN=ZEAMMB73_Zm00001d051934 PE=2 SV=1 - [B4F9X3_MAIZE]	10.31	1	4	4	10	2.177	1.896	2.247	0.66	0.721	0.651	417	45	5.24	3.1087	0.000199364	LOC100191720	GO:0032259,methylation|GO:0008152,metabolic process	0	GO:0003824,catalytic activity|GO:0016741,transferase activity, transferring one-carbon groups|GO:0016740,transferase activity|GO:0008171,O-methyltransferase activity|GO:0008168,methyltransferase activity	0
A0A1D6L840	AAA-ATPase ASD mitochondrial OS=Zea mays GN=ZEAMMB73_Zm00001d034501 PE=3 SV=1 - [A0A1D6L840_MAIZE]	7.09	15	2	4	13	1.334	1.132	1.108	0.773	0.801	0.879	494	55.4	6.1	1.4574	0.00882978	Zm.126396	0	0	GO:0043168,anion binding|GO:0005488,binding|GO:0030554,adenyl nucleotide binding|GO:0035639,purine ribonucleoside triphosphate binding|GO:0097367,carbohydrate derivative binding|GO:1901363,heterocyclic compound binding|GO:1901265,nucleoside phosphate binding|GO:0000166,nucleotide binding|GO:0036094,small molecule binding|GO:0032553,ribonucleotide binding|GO:0032559,adenyl ribonucleotide binding|G…	0
A0A1D6KIW3	ABC transporter C family member 10 OS=Zea mays GN=ZEAMMB73_Zm00001d031447 PE=4 SV=1 - [A0A1D6KIW3_MAIZE]	9.47	22	4	9	33	1.322	1.287	1.191	0.966	0.934	0.951	1214	134.8	7.87	1.33291	0.00145254	AC234203.1_FG004	GO:0006810,transport|GO:0009987,cellular process|GO:0051179,localization|GO:0044765,single-organism transport|GO:0044763,single-organism cellular process|GO:1902578,single-organism localization|GO:0008152,metabolic process|GO:0051234,establishment of localization|GO:0055085,transmembrane transport|GO:0044699,single-organism process	GO:0044425,membrane part|GO:0016021,integral component of membrane|GO:0016020,membrane|GO:0031224,intrinsic component of membrane	GO:0035639,purine ribonucleoside triphosphate binding|GO:0005488,binding|GO:0016887,ATPase activity|GO:0043167,ion binding|GO:1901363,heterocyclic compound binding|GO:0001883,purine nucleoside binding|GO:0001882,nucleoside binding|GO:0043168,anion binding|GO:0042626,ATPase activity, coupled to transmembrane movement of substances|GO:0016820,hydrolase activity, acting on acid anhydrides, catalyzin…	0
A0A1D6NLV7	ABC transporter G family member 40 OS=Zea mays GN=ZEAMMB73_Zm00001d044442 PE=4 SV=1 - [A0A1D6NLV7_MAIZE]	4.15	109	3	4	7	1.296	1.43	1.181	0.573	0.767	0.847	1013	112.8	8.48	1.78645	0.00618161	ZEAMMB73_092889	GO:0051234,establishment of localization|GO:0006810,transport|GO:0051179,localization|GO:0008152,metabolic process	GO:0044425,membrane part|GO:0016021,integral component of membrane|GO:0016020,membrane|GO:0031224,intrinsic component of membrane	GO:0035639,purine ribonucleoside triphosphate binding|GO:0005488,binding|GO:0016887,ATPase activity|GO:0043167,ion binding|GO:1901363,heterocyclic compound binding|GO:1901265,nucleoside phosphate binding|GO:0001882,nucleoside binding|GO:0043168,anion binding|GO:0000166,nucleotide binding|GO:0001883,purine nucleoside binding|GO:0032549,ribonucleoside binding|GO:0017076,purine nucleotide binding|GO…	0
A0A1D6F5K3	ABC transporter I family member 11 chloroplastic OS=Zea mays GN=ZEAMMB73_Zm00001d007328 PE=4 SV=1 - [A0A1D6F5K3_MAIZE]	14.44	5	3	3	6	1.065	1.231	1.18	0.942	0.848	0.967	270	29.7	7.43	1.26065	0.0170037	LOC100501258	GO:0051234,establishment of localization|GO:0006810,transport|GO:0051179,localization|GO:0008152,metabolic process	GO:0031975,envelope|GO:0043229,intracellular organelle|GO:0043227,membrane-bounded organelle|GO:0043226,organelle|GO:0005737,cytoplasm|GO:0009941,chloroplast envelope|GO:0009536,plastid|GO:0016020,membrane|GO:0044435,plastid part|GO:0044434,chloroplast part|GO:0044446,intracellular organelle part|GO:0031967,organelle envelope|GO:0009507,chloroplast|GO:0009526,plastid envelope|GO:0043231,intracell…	GO:0035639,purine ribonucleoside triphosphate binding|GO:0005488,binding|GO:0016887,ATPase activity|GO:0043167,ion binding|GO:1901363,heterocyclic compound binding|GO:1901265,nucleoside phosphate binding|GO:0001882,nucleoside binding|GO:0043168,anion binding|GO:0000166,nucleotide binding|GO:0001883,purine nucleoside binding|GO:0032549,ribonucleoside binding|GO:0017076,purine nucleotide binding|GO…	0
A0A1D6JP08	ABC-2 type transporter family protein OS=Zea mays GN=ZEAMMB73_Zm00001d027723 PE=4 SV=1 - [A0A1D6JP08_MAIZE]	6.11	2	4	4	11	0.865	0.876	0.941	1.106	1.064	1.134	753	82.3	8.92	0.81173	0.00276763	LOC100216600	GO:0008152,metabolic process	GO:0044425,membrane part|GO:0016021,integral component of membrane|GO:0016020,membrane|GO:0031224,intrinsic component of membrane	GO:0035639,purine ribonucleoside triphosphate binding|GO:0005488,binding|GO:0016887,ATPase activity|GO:0043167,ion binding|GO:1901363,heterocyclic compound binding|GO:1901265,nucleoside phosphate binding|GO:0001882,nucleoside binding|GO:0043168,anion binding|GO:0000166,nucleotide binding|GO:0001883,purine nucleoside binding|GO:0032549,ribonucleoside binding|GO:0017076,purine nucleotide binding|GO…	0
B6TSG4	ABC-type Co2+ transport system, permease component OS=Zea mays PE=2 SV=1 - [B6TSG4_MAIZE]	19.34	2	4	4	15	0.982	0.973	0.959	1.559	1.416	1.428	212	23.6	9.23	0.661943	0.00042634	Zm.151267	0	GO:0044425,membrane part|GO:0016021,integral component of membrane|GO:0016020,membrane|GO:0031224,intrinsic component of membrane	0	0
B6U6J6	ABI3-interacting protein 2 OS=Zea mays PE=2 SV=1 - [B6U6J6_MAIZE]	4.1	2	2	2	4	1.3	1.252	1.186	0.911	0.916	0.861	512	55.1	9.5	1.39112	0.000738129	LOC100279474	0	0	0	0
A0A1D6GRR6	Acetyl-CoA carboxylase 1 OS=Zea mays GN=ZEAMMB73_Zm00001d014294 PE=4 SV=1 - [A0A1D6GRR6_MAIZE]	20.23	20	28	37	106	1.151	1.151	1.118	0.894	0.925	0.89	2264	252.5	6.58	1.26257	0.000101793	GRMZM5G858094	GO:0006633,fatty acid biosynthetic process|GO:0006631,fatty acid metabolic process|GO:0019752,carboxylic acid metabolic process|GO:0044249,cellular biosynthetic process|GO:0044281,small molecule metabolic process|GO:0044283,small molecule biosynthetic process|GO:0072330,monocarboxylic acid biosynthetic process|GO:0044699,single-organism process|GO:1901576,organic substance biosynthetic process|GO…	0	GO:0035639,purine ribonucleoside triphosphate binding|GO:0016885,ligase activity, forming carbon-carbon bonds|GO:0005488,binding|GO:0043167,ion binding|GO:1901363,heterocyclic compound binding|GO:1901265,nucleoside phosphate binding|GO:0001882,nucleoside binding|GO:0043168,anion binding|GO:0043169,cation binding|GO:0000166,nucleotide binding|GO:0016879,ligase activity, forming carbon-nitrogen bon…	zma00640,Propanoate metabolism|zma01212,Fatty acid metabolism|zma00620,Pyruvate metabolism|zma01100,Metabolic pathways|zma00061,Fatty acid biosynthesis|zma01110,Biosynthesis of secondary metabolites
B4FPG2	Actin1 isoform 1 OS=Zea mays GN=act1 PE=2 SV=1 - [B4FPG2_MAIZE]	62.5	8	9	19	215	1.477	1.701	1.527	0.978	1.001	1.022	376	41.6	5.39	1.56739	0.00119436	act1	0	0	GO:0043168,anion binding|GO:0005488,binding|GO:0030554,adenyl nucleotide binding|GO:0035639,purine ribonucleoside triphosphate binding|GO:0097367,carbohydrate derivative binding|GO:1901363,heterocyclic compound binding|GO:1901265,nucleoside phosphate binding|GO:0000166,nucleotide binding|GO:0036094,small molecule binding|GO:0032553,ribonucleotide binding|GO:0032559,adenyl ribonucleotide binding|G…	0
B4FRH8	Actin-7 OS=Zea mays GN=pco095216b PE=2 SV=1 - [B4FRH8_MAIZE]	67.9	14	2	20	395	0.921	0.901	0.883	1.079	1.167	1.16	377	41.7	5.49	0.794152	0.00151471	pco095216b	0	0	GO:0043168,anion binding|GO:0005488,binding|GO:0030554,adenyl nucleotide binding|GO:0035639,purine ribonucleoside triphosphate binding|GO:0097367,carbohydrate derivative binding|GO:1901363,heterocyclic compound binding|GO:1901265,nucleoside phosphate binding|GO:0000166,nucleotide binding|GO:0036094,small molecule binding|GO:0032553,ribonucleotide binding|GO:0032559,adenyl ribonucleotide binding|G…	0
B4FQJ3	Acyl-CoA N-acyltransferase (NAT) superfamily protein OS=Zea mays GN=GNAT32 PE=2 SV=1 - [B4FQJ3_MAIZE]	15.54	2	3	3	5	1.216	1.228	1.119	1.034	0.861	1.019	193	21.1	5.69	1.22293	0.029563	GNAT32	GO:0008152,metabolic process	0	GO:0008080,N-acetyltransferase activity|GO:0016740,transferase activity|GO:0003824,catalytic activity|GO:0016407,acetyltransferase activity|GO:0016746,transferase activity, transferring acyl groups|GO:0016747,transferase activity, transferring acyl groups other than amino-acyl groups|GO:0016410,N-acyltransferase activity	0
A0A096PYV5	Acyl-coenzyme A oxidase OS=Zea mays GN=Zm.85545 PE=3 SV=1 - [A0A096PYV5_MAIZE]	24.71	4	14	14	49	1.215	1.218	1.216	0.97	0.938	0.997	684	76.1	7.56	1.25577	0.000127497	#N/A	#N/A	#N/A	#N/A	#N/A
A0A1D6ICL3	Adenosine 5'-phosphosulfate reductase-like1 OS=Zea mays GN=ZEAMMB73_Zm00001d021596 PE=4 SV=1 - [A0A1D6ICL3_MAIZE]	29.5	6	4	12	59	1.173	1.269	1.13	1.518	1.451	1.602	461	50	8.15	0.78165	0.00512985	aprl2	GO:0019752,carboxylic acid metabolic process|GO:0042592,homeostatic process|GO:0044249,cellular biosynthetic process|GO:0006807,nitrogen compound metabolic process|GO:0044281,small molecule metabolic process|GO:0044283,small molecule biosynthetic process|GO:0009069,serine family amino acid metabolic process|GO:0050789,regulation of biological process|GO:0044699,single-organism process|GO:1901576,…	GO:0005623,cell	GO:0003824,catalytic activity|GO:0016671,oxidoreductase activity, acting on a sulfur group of donors, disulfide as acceptor|GO:0016667,oxidoreductase activity, acting on a sulfur group of donors|GO:0004604,phosphoadenylyl-sulfate reductase (thioredoxin) activity|GO:0016491,oxidoreductase activity	zma00920,Sulfur metabolism
A0A1D6ELX1	Aldo-keto reductase/ oxidoreductase OS=Zea mays GN=ZEAMMB73_Zm00001d005346 PE=4 SV=1 - [A0A1D6ELX1_MAIZE]	42.67	4	14	14	90	0.886	0.848	0.862	1.038	1.031	1.049	382	42.3	7.85	0.832615	0.000144179	LOC100273031	GO:0006778,porphyrin-containing compound metabolic process|GO:0006779,porphyrin-containing compound biosynthetic process|GO:0009694,jasmonic acid metabolic process|GO:0009695,jasmonic acid biosynthetic process|GO:0044281,small molecule metabolic process|GO:0044282,small molecule catabolic process|GO:0044283,small molecule biosynthetic process|GO:0051656,establishment of organelle localization|GO:…	GO:0031975,envelope|GO:0043229,intracellular organelle|GO:0071944,cell periphery|GO:0043227,membrane-bounded organelle|GO:0043226,organelle|GO:0005737,cytoplasm|GO:0009941,chloroplast envelope|GO:0009536,plastid|GO:0009532,plastid stroma|GO:0005618,cell wall|GO:0009570,chloroplast stroma|GO:0044435,plastid part|GO:0044434,chloroplast part|GO:0031967,organelle envelope|GO:0030312,external encapsul…	0	0
B6TB75	Aldo-keto reductase/ oxidoreductase OS=Zea mays PE=2 SV=1 - [B6TB75_MAIZE]	25.13	1	2	10	25	1.053	1.004	1.163	1.68	1.52	1.757	378	40.9	7.66	0.649473	0.00233343	magi108573	GO:0019222,regulation of metabolic process|GO:0044281,small molecule metabolic process|GO:0044283,small molecule biosynthetic process|GO:1901362,organic cyclic compound biosynthetic process|GO:1901360,organic cyclic compound metabolic process|GO:0044710,single-organism metabolic process|GO:0044711,single-organism biosynthetic process|GO:0044550,secondary metabolite biosynthetic process|GO:0044093…	0	GO:0043168,anion binding|GO:0050662,coenzyme binding|GO:0050661,NADP binding|GO:0097159,organic cyclic compound binding|GO:0000166,nucleotide binding|GO:0036094,small molecule binding|GO:0048037,cofactor binding|GO:0005488,binding|GO:0070402,NADPH binding|GO:0043167,ion binding|GO:1901363,heterocyclic compound binding|GO:1901265,nucleoside phosphate binding	zma00750,Vitamin B6 metabolism|zma01100,Metabolic pathways
B4F8B4	Aldolase-type TIM barrel family protein OS=Zea mays GN=ZEAMMB73_Zm00001d031267 PE=2 SV=1 - [B4F8B4_MAIZE]	23.37	2	5	5	13	1.527	1.697	1.508	0.774	0.726	0.758	338	36.5	6.15	2.09575	0.000182642	pco099340a	GO:0006520,cellular amino acid metabolic process|GO:0046482,para-aminobenzoic acid metabolic process|GO:0019752,carboxylic acid metabolic process|GO:0006807,nitrogen compound metabolic process|GO:0044281,small molecule metabolic process|GO:0044699,single-organism process|GO:0044710,single-organism metabolic process|GO:0042537,benzene-containing compound metabolic process|GO:0071704,organic substa…	GO:0005737,cytoplasm|GO:0005829,cytosol|GO:0044464,cell part|GO:0005623,cell|GO:0005622,intracellular|GO:0044444,cytoplasmic part|GO:0044424,intracellular part	GO:0004497,monooxygenase activity|GO:0016703,oxidoreductase activity, acting on single donors with incorporation of molecular oxygen, incorporation of one atom of oxygen (internal monooxygenases or internal mixed function oxidases)|GO:0016701,oxidoreductase activity, acting on single donors with incorporation of molecular oxygen|GO:0003824,catalytic activity|GO:0018580,nitronate monooxygenase act…	0
B4FQR3	Aldose reductase OS=Zea mays GN=AR4 PE=2 SV=1 - [B4FQR3_MAIZE]	27.36	3	5	8	19	1.27	1.325	1.288	0.748	0.721	0.735	329	36.1	6.44	1.7624	6.18e-06	AR4	GO:0008152,metabolic process|GO:0044710,single-organism metabolic process|GO:0044699,single-organism process|GO:0055114,oxidation-reduction process	0	GO:0003824,catalytic activity|GO:0016491,oxidoreductase activity	0
B4FS06	Alkaline/neutral invertase OS=Zea mays GN=ZEAMMB73_Zm00001d050645 PE=2 SV=1 - [B4FS06_MAIZE]	3.99	3	2	2	4	0.926	0.935	0.956	1.251	1.223	1.088	601	67.7	6.62	0.790736	0.00828756	Zm.38902	GO:0061458,reproductive system development|GO:0009311,oligosaccharide metabolic process|GO:0009313,oligosaccharide catabolic process|GO:0009791,post-embryonic development|GO:0009790,embryo development|GO:0009793,embryo development ending in seed dormancy|GO:0048608,reproductive structure development|GO:0007275,multicellular organismal development|GO:0044699,single-organism process|GO:0044712,sing…	GO:0005737,cytoplasm|GO:0009536,plastid|GO:0043231,intracellular membrane-bounded organelle|GO:0044464,cell part|GO:0044444,cytoplasmic part|GO:0005623,cell|GO:0005622,intracellular|GO:0043229,intracellular organelle|GO:0044424,intracellular part|GO:0043227,membrane-bounded organelle|GO:0043226,organelle|GO:0009507,chloroplast	GO:0015926,glucosidase activity|GO:0016787,hydrolase activity|GO:0004575,sucrose alpha-glucosidase activity|GO:0033926,glycopeptide alpha-N-acetylgalactosaminidase activity|GO:0016798,hydrolase activity, acting on glycosyl bonds|GO:0090599,alpha-glucosidase activity|GO:0003824,catalytic activity|GO:0004564,beta-fructofuranosidase activity|GO:0004553,hydrolase activity, hydrolyzing O-glycosyl comp…	0
B4FTR1	Alkyl transferase OS=Zea mays PE=2 SV=1 - [B4FTR1_MAIZE]	12.09	7	3	3	8	1.339	1.323	1.318	0.83	0.859	0.936	306	33.5	9.76	1.51634	0.000149984	LOC100285459	GO:0008152,metabolic process	0	GO:0016765,transferase activity, transferring alkyl or aryl (other than methyl) groups|GO:0016740,transferase activity|GO:0003824,catalytic activity	zma00900,Terpenoid backbone biosynthesis|zma01110,Biosynthesis of secondary metabolites
A0A1D6JI70	Allantoinase OS=Zea mays GN=ZEAMMB73_Zm00001d026635 PE=4 SV=1 - [A0A1D6JI70_MAIZE]	3.68	6	2	2	4	1.544	1.276	1.587	0.92	0.921	0.86	380	42.2	6.42	1.63166	0.00462256	LOC100274212	GO:0044248,cellular catabolic process|GO:0034641,cellular nitrogen compound metabolic process|GO:0006807,nitrogen compound metabolic process|GO:1901360,organic cyclic compound metabolic process|GO:1901361,organic cyclic compound catabolic process|GO:1901575,organic substance catabolic process|GO:0071704,organic substance metabolic process|GO:0046483,heterocycle metabolic process|GO:0000256,allant…	GO:0005737,cytoplasm|GO:0005783,endoplasmic reticulum|GO:0044464,cell part|GO:0043229,intracellular organelle|GO:0005623,cell|GO:0005622,intracellular|GO:0044444,cytoplasmic part|GO:0012505,endomembrane system|GO:0044424,intracellular part|GO:0043227,membrane-bounded organelle|GO:0043226,organelle|GO:0043231,intracellular membrane-bounded organelle	GO:0016787,hydrolase activity|GO:0050897,cobalt ion binding|GO:0046914,transition metal ion binding|GO:0043169,cation binding|GO:0016812,hydrolase activity, acting on carbon-nitrogen (but not peptide) bonds, in cyclic amides|GO:0016810,hydrolase activity, acting on carbon-nitrogen (but not peptide) bonds|GO:0004038,allantoinase activity|GO:0043167,ion binding|GO:0003824,catalytic activity|GO:0008…	zma01100,Metabolic pathways|zma00230,Purine metabolism
B4FTK9	Alpha/beta-Hydrolases superfamily protein OS=Zea mays GN=ZEAMMB73_Zm00001d009938 PE=2 SV=1 - [B4FTK9_MAIZE]	31.54	4	5	6	27	1.224	1.501	1.818	0.84	0.82	0.703	241	25.7	5.19	1.92205	0.0148217	gpm842	GO:0008152,metabolic process	0	GO:0016787,hydrolase activity|GO:0003824,catalytic activity	0
A0A1D6KS88	Alpha-galactosidase OS=Zea mays GN=ZEAMMB73_Zm00001d032605 PE=3 SV=1 - [A0A1D6KS88_MAIZE]	40.06	8	10	11	30	0.914	0.821	0.815	1.195	1.157	1.215	352	38.6	6.09	0.714854	0.000742333	Zm.1216	GO:0044238,primary metabolic process|GO:0005975,carbohydrate metabolic process|GO:0008152,metabolic process|GO:0071704,organic substance metabolic process	0	GO:0016787,hydrolase activity|GO:0052692,raffinose alpha-galactosidase activity|GO:0015925,galactosidase activity|GO:0016798,hydrolase activity, acting on glycosyl bonds|GO:0003824,catalytic activity|GO:0004557,alpha-galactosidase activity|GO:0004553,hydrolase activity, hydrolyzing O-glycosyl compounds	zma00561,Glycerolipid metabolism|zma00052,Galactose metabolism|zma00600,Sphingolipid metabolism|zma00603,Glycosphingolipid biosynthesis - globo series
B6SQF4	Alpha-galactosidase OS=Zea mays PE=2 SV=1 - [B6SQF4_MAIZE]	23.06	6	6	8	28	2.037	1.754	1.841	0.992	0.998	0.967	412	45	6.13	1.90435	0.000456112	Zm.1216	GO:0044238,primary metabolic process|GO:0005975,carbohydrate metabolic process|GO:0008152,metabolic process|GO:0071704,organic substance metabolic process	0	GO:0016787,hydrolase activity|GO:0052692,raffinose alpha-galactosidase activity|GO:0015925,galactosidase activity|GO:0016798,hydrolase activity, acting on glycosyl bonds|GO:0003824,catalytic activity|GO:0004557,alpha-galactosidase activity|GO:0004553,hydrolase activity, hydrolyzing O-glycosyl compounds	zma00561,Glycerolipid metabolism|zma00052,Galactose metabolism|zma00600,Sphingolipid metabolism|zma00603,Glycosphingolipid biosynthesis - globo series
B4FRE3	Ankyrin repeat domain-containing protein 2 OS=Zea mays GN=LOC100501159 PE=2 SV=1 - [B4FRE3_MAIZE]	50.14	2	12	13	106	1.003	0.991	1.009	1.265	1.185	1.184	359	38.3	4.68	0.826751	0.00154656	LOC100502367	0	0	0	0
A0A1D6I3W5	Annexin OS=Zea mays GN=ZEAMMB73_Zm00001d020381 PE=3 SV=1 - [A0A1D6I3W5_MAIZE]	8.54	10	2	2	4	1.536	1.444	1.124	0.852	0.863	0.868	246	28.1	8.94	1.58892	0.0154874	Ann2	0	0	GO:0043168,anion binding|GO:0043169,cation binding|GO:0005543,phospholipid binding|GO:0005544,calcium-dependent phospholipid binding|GO:0008289,lipid binding|GO:0043167,ion binding|GO:0005509,calcium ion binding|GO:0046872,metal ion binding|GO:0005488,binding	0
B6TRK5	Anthocyanidin 3-O-glucosyltransferase OS=Zea mays PE=2 SV=1 - [B6TRK5_MAIZE]	4.45	2	2	2	3	1.327	1.095	1.014	0.738	0.791	0.899	472	51.8	6.23	1.41507	0.0329863	Zm.25370	GO:0008152,metabolic process	0	GO:0016758,transferase activity, transferring hexosyl groups|GO:0016740,transferase activity|GO:0016757,transferase activity, transferring glycosyl groups|GO:0003824,catalytic activity	0
B6TPP6	Anthranilate N-benzoyltransferase protein 1 OS=Zea mays PE=2 SV=1 - [B6TPP6_MAIZE]	4.59	2	2	2	3	2.08	1.914		0.676	0.801		436	46.9	6.98	2.70543	0.00674379	Zm.28547	GO:0008152,metabolic process	0	GO:0003824,catalytic activity|GO:0016740,transferase activity|GO:0016746,transferase activity, transferring acyl groups|GO:0016747,transferase activity, transferring acyl groups other than amino-acyl groups	0
A0A1D6DVY6	Anti-sigma factor antagonist domain of sulfate transporter91 OS=Zea mays GN=ZEAMMB73_Zm00001d002038 PE=3 SV=1 - [A0A1D6DVY6_MAIZE]	11.45	17	7	7	16	0.948	1.025	1.007	1.251	1.415	1.311	620	66.9	8.97	0.749245	0.00338641	pco089998	GO:1902358,sulfate transmembrane transport|GO:0009987,cellular process|GO:0006810,transport|GO:0006811,ion transport|GO:0008272,sulfate transport|GO:0072348,sulfur compound transport|GO:0044765,single-organism transport|GO:0051179,localization|GO:0034220,ion transmembrane transport|GO:0006820,anion transport|GO:0044763,single-organism cellular process|GO:0044699,single-organism process|GO:0098661…	GO:0044425,membrane part|GO:0016021,integral component of membrane|GO:0016020,membrane|GO:0031224,intrinsic component of membrane	GO:0022891,substrate-specific transmembrane transporter activity|GO:0015075,ion transmembrane transporter activity|GO:0022892,substrate-specific transporter activity|GO:0015291,secondary active transmembrane transporter activity|GO:0005215,transporter activity|GO:0008509,anion transmembrane transporter activity|GO:0015116,sulfate transmembrane transporter activity|GO:0022857,transmembrane transpo…	0
B4FQW8	Aquaporin PIP1-2 OS=Zea mays GN=ZEAMMB73_Zm00001d017526 PE=2 SV=1 - [B4FQW8_MAIZE]	22.15	10	2	6	59	1.291	1.362	1.291	1.093	1.078	1.101	289	30.8	8.84	1.20571	0.000807097	pip1b	GO:0006810,transport|GO:0051179,localization|GO:0051234,establishment of localization	GO:0044425,membrane part|GO:0016021,integral component of membrane|GO:0016020,membrane|GO:0031224,intrinsic component of membrane	GO:0005215,transporter activity	0
B6SST9	ATP synthase delta chain OS=Zea mays PE=2 SV=1 - [B6SST9_MAIZE]	36.95	1	2	5	38	1.393	1.264	1.244	1.019	0.846	1.01	203	21.3	6.09	1.35684	0.0094752	csu657(atpd)	GO:0009167,purine ribonucleoside monophosphate metabolic process|GO:0009165,nucleotide biosynthetic process|GO:0009163,nucleoside biosynthetic process|GO:0009161,ribonucleoside monophosphate metabolic process|GO:1901362,organic cyclic compound biosynthetic process|GO:0042451,purine nucleoside biosynthetic process|GO:0009168,purine ribonucleoside monophosphate biosynthetic process|GO:0044710,singl…	GO:0045261,proton-transporting ATP synthase complex, catalytic core F(1)|GO:0043234,protein complex|GO:0032991,macromolecular complex|GO:0016020,membrane|GO:0044464,cell part|GO:0045259,proton-transporting ATP synthase complex|GO:0005623,cell|GO:0005622,intracellular|GO:0033178,proton-transporting two-sector ATPase complex, catalytic domain|GO:0098796,membrane protein complex|GO:0044424,intracell…	GO:0036442,hydrogen-exporting ATPase activity|GO:0016887,ATPase activity|GO:0042625,ATPase activity, coupled to transmembrane movement of ions|GO:0042626,ATPase activity, coupled to transmembrane movement of substances|GO:0016820,hydrolase activity, acting on acid anhydrides, catalyzing transmembrane movement of substances|GO:0046933,proton-transporting ATP synthase activity, rotational mechanism…	zma01100,Metabolic pathways|zma00190,Oxidative phosphorylation
A0A059Q6M3	ATP synthase subunit alpha, chloroplastic OS=Zea mays subsp. mays GN=atpA PE=3 SV=1 - [A0A059Q6M3_MAIZE]	64.1	21	6	31	2675	0.87	0.881	0.856	1.17	1.154	1.202	507	55.7	6.1	0.739411	4.33e-05	Zm.95714	GO:1902600,hydrogen ion transmembrane transport|GO:0009141,nucleoside triphosphate metabolic process|GO:0009144,purine nucleoside triphosphate metabolic process|GO:0009167,purine ribonucleoside monophosphate metabolic process|GO:0034641,cellular nitrogen compound metabolic process|GO:0006807,nitrogen compound metabolic process|GO:0044281,small molecule metabolic process|GO:0009161,ribonucleoside …	GO:0043234,protein complex|GO:0032991,macromolecular complex|GO:0098796,membrane protein complex|GO:0016020,membrane|GO:0033178,proton-transporting two-sector ATPase complex, catalytic domain|GO:0033180,proton-transporting V-type ATPase, V1 domain|GO:0044425,membrane part|GO:0016469,proton-transporting two-sector ATPase complex|GO:0033176,proton-transporting V-type ATPase complex	GO:0035639,purine ribonucleoside triphosphate binding|GO:0005488,binding|GO:0043167,ion binding|GO:1901363,heterocyclic compound binding|GO:1901265,nucleoside phosphate binding|GO:0001882,nucleoside binding|GO:0043168,anion binding|GO:0016820,hydrolase activity, acting on acid anhydrides, catalyzing transmembrane movement of substances|GO:0000166,nucleotide binding|GO:0001883,purine nucleoside bi…	zma01100,Metabolic pathways|zma04145,Phagosome|zma00190,Oxidative phosphorylation
A0A059Q8F8	ATP synthase subunit b, chloroplastic OS=Zea mays subsp. mays GN=atpF PE=3 SV=1 - [A0A059Q8F8_MAIZE]	49.73	4	3	10	127	0.922	0.965	0.995	1.2	1.194	1.181	183	21	9.42	0.806132	0.000469293	liguleless2	GO:0080090,regulation of primary metabolic process|GO:0019222,regulation of metabolic process|GO:0031326,regulation of cellular biosynthetic process|GO:0031323,regulation of cellular metabolic process|GO:0090304,nucleic acid metabolic process|GO:0044249,cellular biosynthetic process|GO:0034641,cellular nitrogen compound metabolic process|GO:0006807,nitrogen compound metabolic process|GO:0034645,c…	0	GO:0043565,sequence-specific DNA binding|GO:0003700,transcription factor activity, sequence-specific DNA binding|GO:0097159,organic cyclic compound binding|GO:0005488,binding|GO:0003676,nucleic acid binding|GO:0003677,DNA binding|GO:1901363,heterocyclic compound binding|GO:0001071,nucleic acid binding transcription factor activity	zma04075,Plant hormone signal transduction
E1AFV5	Beta-1,3-glucanase OS=Zea mays GN=glucA PE=2 SV=1 - [E1AFV5_MAIZE]	16.52	3	6	6	13	1.672	1.805	1.825	0.683	0.705	0.764	339	36	9.38	2.4627	4.1e-05	glucA	GO:0044238,primary metabolic process|GO:0005975,carbohydrate metabolic process|GO:0008152,metabolic process|GO:0071704,organic substance metabolic process	0	GO:0016787,hydrolase activity|GO:0003824,catalytic activity|GO:0016798,hydrolase activity, acting on glycosyl bonds|GO:0004553,hydrolase activity, hydrolyzing O-glycosyl compounds	0
Q9SYS1	Beta-amylase OS=Zea mays GN=Amy2 PE=3 SV=1 - [Q9SYS1_MAIZE]	39.34	2	14	14	60	0.802	0.748	0.675	1.283	1.283	1.358	488	55.1	5.03	0.567033	0.000217824	Amy2	GO:0044238,primary metabolic process|GO:1901575,organic substance catabolic process|GO:0005975,carbohydrate metabolic process|GO:0005976,polysaccharide metabolic process|GO:0016052,carbohydrate catabolic process|GO:0000272,polysaccharide catabolic process|GO:0071704,organic substance metabolic process|GO:0008152,metabolic process|GO:0043170,macromolecule metabolic process|GO:0009056,catabolic pro…	0	GO:0016787,hydrolase activity|GO:0016160,amylase activity|GO:0016161,beta-amylase activity|GO:0016798,hydrolase activity, acting on glycosyl bonds|GO:0003824,catalytic activity|GO:0004553,hydrolase activity, hydrolyzing O-glycosyl compounds	0
C0P5G0	Beta-amylase OS=Zea mays GN=LOC100382206 PE=2 SV=1 - [C0P5G0_MAIZE]	14.62	1	7	7	12	0.915	0.891	1.016	1.342	1.273	1.383	595	65.3	5.11	0.705738	0.00142622	Amy2	GO:0044238,primary metabolic process|GO:1901575,organic substance catabolic process|GO:0005975,carbohydrate metabolic process|GO:0005976,polysaccharide metabolic process|GO:0016052,carbohydrate catabolic process|GO:0000272,polysaccharide catabolic process|GO:0071704,organic substance metabolic process|GO:0008152,metabolic process|GO:0043170,macromolecule metabolic process|GO:0009056,catabolic pro…	0	GO:0016787,hydrolase activity|GO:0016160,amylase activity|GO:0016161,beta-amylase activity|GO:0016798,hydrolase activity, acting on glycosyl bonds|GO:0003824,catalytic activity|GO:0004553,hydrolase activity, hydrolyzing O-glycosyl compounds	0
A0A1D6K343	Beta-amylase OS=Zea mays GN=ZEAMMB73_Zm00001d029154 PE=3 SV=1 - [A0A1D6K343_MAIZE]	11.68	5	4	4	10	1.306	1.234	1.202	0.878	0.834	0.908	531	55.8	5.96	1.42853	0.000572723	Zm.124642	GO:0044238,primary metabolic process|GO:1901575,organic substance catabolic process|GO:0005975,carbohydrate metabolic process|GO:0005976,polysaccharide metabolic process|GO:0016052,carbohydrate catabolic process|GO:0000272,polysaccharide catabolic process|GO:0071704,organic substance metabolic process|GO:0008152,metabolic process|GO:0043170,macromolecule metabolic process|GO:0009056,catabolic pro…	0	GO:0016787,hydrolase activity|GO:0016160,amylase activity|GO:0016161,beta-amylase activity|GO:0016798,hydrolase activity, acting on glycosyl bonds|GO:0003824,catalytic activity|GO:0004553,hydrolase activity, hydrolyzing O-glycosyl compounds	0
O24478	B-keto acyl reductase OS=Zea mays GN=glossy8 PE=2 SV=1 - [O24478_MAIZE]	25.46	3	3	5	10	0.987	1.076	1.168	0.711	0.79	0.725	326	35.4	9.83	1.45127	0.00435454	glossy8	GO:0008152,metabolic process|GO:0044710,single-organism metabolic process|GO:0044699,single-organism process|GO:0055114,oxidation-reduction process	GO:0044425,membrane part|GO:0016021,integral component of membrane|GO:0016020,membrane|GO:0031224,intrinsic component of membrane	GO:0003824,catalytic activity|GO:0016491,oxidoreductase activity	zma00062,Fatty acid elongation|zma01100,Metabolic pathways|zma01212,Fatty acid metabolism|zma01110,Biosynthesis of secondary metabolites|zma01040,Biosynthesis of unsaturated fatty acids
B6U7P6	Blue copper protein OS=Zea mays PE=2 SV=1 - [B6U7P6_MAIZE]	13.22	3	2	2	7	1.252	1.276	1.239	0.982	0.946	1.006	174	17.7	7.4	1.28367	0.000173434	LOC100279743	0	GO:0044425,membrane part|GO:0016021,integral component of membrane|GO:0016020,membrane|GO:0031224,intrinsic component of membrane	GO:0009055,electron carrier activity	0
B6T022	Bowman-Birk type trypsin inhibitor OS=Zea mays PE=2 SV=1 - [B6T022_MAIZE]	19.63	2	2	2	9	1.149	1.181	1.209	0.853	0.791	0.787	107	11.8	6.48	1.4552	0.000180834	Zm.28756	GO:0009892,negative regulation of metabolic process|GO:0080090,regulation of primary metabolic process|GO:0019222,regulation of metabolic process|GO:0031324,negative regulation of cellular metabolic process|GO:0031323,regulation of cellular metabolic process|GO:0043086,negative regulation of catalytic activity|GO:0044267,cellular protein metabolic process|GO:0051248,negative regulation of protein…	GO:0005576,extracellular region	GO:0004866,endopeptidase inhibitor activity|GO:0061135,endopeptidase regulator activity|GO:0061134,peptidase regulator activity|GO:0030414,peptidase inhibitor activity|GO:0004867,serine-type endopeptidase inhibitor activity|GO:0004857,enzyme inhibitor activity|GO:0098772,molecular function regulator|GO:0030234,enzyme regulator activity	0
Q6VWJ0	Caffeoyl-CoA 3-O-methyltransferase 1 OS=Zea mays GN=ccoaomt1 PE=4 SV=1 - [Q6VWJ0_MAIZE]	15.5	20	2	3	9	1.365	1.306	1.346	0.894	0.945	0.948	258	28.9	5.3	1.44098	7.56e-05	ccoaomt1	GO:0032259,methylation|GO:0008152,metabolic process	0	GO:0003824,catalytic activity|GO:0016741,transferase activity, transferring one-carbon groups|GO:0016740,transferase activity|GO:0008171,O-methyltransferase activity|GO:0008168,methyltransferase activity	0
B6TPK0	CAK1AT OS=Zea mays GN=LOC100284050 PE=2 SV=1 - [B6TPK0_MAIZE]	4.16	1	2	2	4	0.796	0.859	0.939	1.028	1.18	1.085	481	52.4	4.55	0.787576	0.0182898	LOC100284050	GO:0022622,root system development|GO:0043549,regulation of kinase activity|GO:0019220,regulation of phosphate metabolic process|GO:0080090,regulation of primary metabolic process|GO:0019222,regulation of metabolic process|GO:0048468,cell development|GO:1901576,organic substance biosynthetic process|GO:1901360,organic cyclic compound metabolic process|GO:0044710,single-organism metabolic process|…	GO:0005737,cytoplasm|GO:0043231,intracellular membrane-bounded organelle|GO:0005829,cytosol|GO:0044464,cell part|GO:0044444,cytoplasmic part|GO:0005623,cell|GO:0043226,organelle|GO:0043229,intracellular organelle|GO:0044424,intracellular part|GO:0005622,intracellular|GO:0043227,membrane-bounded organelle|GO:0005634,nucleus	GO:0019207,kinase regulator activity|GO:0035639,purine ribonucleoside triphosphate binding|GO:0019209,kinase activator activity|GO:0019912,cyclin-dependent protein kinase activating kinase activity|GO:0008047,enzyme activator activity|GO:0098772,molecular function regulator|GO:1901363,heterocyclic compound binding|GO:0001883,purine nucleoside binding|GO:0001882,nucleoside binding|GO:0043168,anion…	0
K7VJC3	Calcium pump3 OS=Zea mays GN=ZEAMMB73_Zm00001d047769 PE=3 SV=1 - [K7VJC3_MAIZE]	20.34	11	3	18	46	1.169	0.971	0.981	0.73	0.829	0.836	1062	115.5	5.49	1.30291	0.0294796	Zm.20275	GO:0008152,metabolic process	GO:0044425,membrane part|GO:0016021,integral component of membrane|GO:0016020,membrane|GO:0031224,intrinsic component of membrane	GO:0035639,purine ribonucleoside triphosphate binding|GO:0005488,binding|GO:0000166,nucleotide binding|GO:1901363,heterocyclic compound binding|GO:1901265,nucleoside phosphate binding|GO:0001882,nucleoside binding|GO:0043168,anion binding|GO:0043169,cation binding|GO:0043167,ion binding|GO:0001883,purine nucleoside binding|GO:0032549,ribonucleoside binding|GO:0017076,purine nucleotide binding|GO:…	0
A0A1D6PC23	Calcium-dependent phosphotriesterase superfamily protein OS=Zea mays GN=ZEAMMB73_Zm00001d047638 PE=4 SV=1 - [A0A1D6PC23_MAIZE]	13.35	2	4	4	7	1.902	2.094	1.363	0.839	0.614	0.887	337	35.7	8.32	2.29079	0.0126833	ZEAMMB73_058681	0	GO:0044425,membrane part|GO:0016021,integral component of membrane|GO:0016020,membrane|GO:0031224,intrinsic component of membrane	0	0
A0A1D6QHD5	Calcium-transporting ATPase OS=Zea mays GN=ZEAMMB73_Zm00001d052457 PE=3 SV=1 - [A0A1D6QHD5_MAIZE]	20.59	13	15	21	46	1.289	1.393	1.327	1.046	1.138	1.131	991	107.9	5.88	1.20936	0.00548522	Zm.25864	GO:0030001,metal ion transport|GO:0044699,single-organism process|GO:0055085,transmembrane transport|GO:0098662,inorganic cation transmembrane transport|GO:0098660,inorganic ion transmembrane transport|GO:0009987,cellular process|GO:0006812,cation transport|GO:0006811,ion transport|GO:0006810,transport|GO:0006816,calcium ion transport|GO:0034220,ion transmembrane transport|GO:0044765,single-organ…	GO:0044425,membrane part|GO:0016021,integral component of membrane|GO:0016020,membrane|GO:0031224,intrinsic component of membrane	GO:0035639,purine ribonucleoside triphosphate binding|GO:0043169,cation binding|GO:0005488,binding|GO:0016887,ATPase activity|GO:0000166,nucleotide binding|GO:1901363,heterocyclic compound binding|GO:0001883,purine nucleoside binding|GO:0001882,nucleoside binding|GO:0043168,anion binding|GO:0042625,ATPase activity, coupled to transmembrane movement of ions|GO:0042626,ATPase activity, coupled to t…	0
B6T0A2	Calmodulin OS=Zea mays PE=2 SV=1 - [B6T0A2_MAIZE]	34.9	5	2	6	15		1.597	1.857		0.846	0.782	149	16.8	4.28	2.12163	0.020701	CaM2	0	0	GO:0043169,cation binding|GO:0043167,ion binding|GO:0005488,binding|GO:0046872,metal ion binding|GO:0005509,calcium ion binding	zma04070,Phosphatidylinositol signaling system|zma04626,Plant-pathogen interaction
K7UU06	Calmodulin protein 2, touch-induced OS=Zea mays GN=ZEAMMB73_Zm00001d008573 PE=4 SV=1 - [K7UU06_MAIZE]	21.95	4	3	4	10	1.289	1.353	1.164	0.913	0.869	0.932	205	21.2	4.91	1.40214	0.00337089	GRMZM2G106945	0	0	GO:0043169,cation binding|GO:0043167,ion binding|GO:0005488,binding|GO:0046872,metal ion binding|GO:0005509,calcium ion binding	zma04626,Plant-pathogen interaction
B4G262	Carbonic anhydrase OS=Zea mays GN=LOC100274597 PE=2 SV=1 - [B4G262_MAIZE]	33	2	2	6	303	1.415	1.583	1.445	0.979	0.876	0.982	200	22	6.54	1.56574	0.00103176	umc2175	GO:0015976,carbon utilization|GO:0008152,metabolic process|GO:0044699,single-organism process	0	GO:0043169,cation binding|GO:0046872,metal ion binding|GO:0046914,transition metal ion binding|GO:0016835,carbon-oxygen lyase activity|GO:0016836,hydro-lyase activity|GO:0043167,ion binding|GO:0003824,catalytic activity|GO:0008270,zinc ion binding|GO:0004089,carbonate dehydratase activity|GO:0016829,lyase activity|GO:0005488,binding	zma00910,Nitrogen metabolism
A0A096RZN2	Carbonic anhydrase OS=Zea mays GN=LOC100281456 PE=3 SV=1 - [A0A096RZN2_MAIZE]	73.67	11	4	26	1620	0.846	0.849	0.837	1.06	1.053	1.071	452	49.3	8.46	0.795203	4.2e-06	umc2175	GO:0015976,carbon utilization|GO:0008152,metabolic process|GO:0044699,single-organism process	0	GO:0043169,cation binding|GO:0046872,metal ion binding|GO:0046914,transition metal ion binding|GO:0016835,carbon-oxygen lyase activity|GO:0016836,hydro-lyase activity|GO:0043167,ion binding|GO:0003824,catalytic activity|GO:0008270,zinc ion binding|GO:0004089,carbonate dehydratase activity|GO:0016829,lyase activity|GO:0005488,binding	zma00910,Nitrogen metabolism
B6U607	Carbonyl reductase 1 OS=Zea mays PE=2 SV=1 - [B6U607_MAIZE]	16.29	7	2	3	8	1.128	1.185	1.243	0.926	0.874	0.815	307	32.7	6.57	1.35977	0.00243747	ZEAMMB73_714923	GO:0008152,metabolic process|GO:0044710,single-organism metabolic process|GO:0044699,single-organism process|GO:0055114,oxidation-reduction process	0	GO:0003824,catalytic activity|GO:0016491,oxidoreductase activity	zma00902,Monoterpenoid biosynthesis|zma01110,Biosynthesis of secondary metabolites
A0A1D6ERU3	Carboxypeptidase OS=Zea mays GN=ZEAMMB73_Zm00001d005973 PE=3 SV=1 - [A0A1D6ERU3_MAIZE]	8.3	1	3	3	20	1.64	1.684	1.644	0.725	0.749	0.753	470	51.3	5.12	2.23004	6.65e-07	Zm.27846	GO:0044238,primary metabolic process|GO:0019538,protein metabolic process|GO:0043170,macromolecule metabolic process|GO:0071704,organic substance metabolic process|GO:0008152,metabolic process|GO:0006508,proteolysis	0	GO:0016787,hydrolase activity|GO:0017171,serine hydrolase activity|GO:0003824,catalytic activity|GO:0004180,carboxypeptidase activity|GO:0004185,serine-type carboxypeptidase activity|GO:0008238,exopeptidase activity|GO:0070011,peptidase activity, acting on L-amino acid peptides|GO:0070008,serine-type exopeptidase activity|GO:0008233,peptidase activity|GO:0008236,serine-type peptidase activity	0
A0A1D6M0I9	Carboxypeptidase OS=Zea mays GN=ZEAMMB73_Zm00001d037797 PE=3 SV=1 - [A0A1D6M0I9_MAIZE]	27.49	3	11	12	43	1.076	1.052	0.983	0.87	0.802	0.828	491	54.5	6.84	1.24432	0.00399933	LOC100272973	GO:0044238,primary metabolic process|GO:0019538,protein metabolic process|GO:0043170,macromolecule metabolic process|GO:0071704,organic substance metabolic process|GO:0008152,metabolic process|GO:0006508,proteolysis	0	GO:0016787,hydrolase activity|GO:0017171,serine hydrolase activity|GO:0003824,catalytic activity|GO:0004180,carboxypeptidase activity|GO:0004185,serine-type carboxypeptidase activity|GO:0008238,exopeptidase activity|GO:0070011,peptidase activity, acting on L-amino acid peptides|GO:0070008,serine-type exopeptidase activity|GO:0008233,peptidase activity|GO:0008236,serine-type peptidase activity	0
C0HHB1	Carboxypeptidase OS=Zea mays PE=2 SV=1 - [C0HHB1_MAIZE]	23.47	4	2	9	56	1.013	0.922	1.036	1.336	1.238	1.187	524	56.3	5.66	0.789864	0.00906901	Zm.66649	GO:0044238,primary metabolic process|GO:0019538,protein metabolic process|GO:0043170,macromolecule metabolic process|GO:0071704,organic substance metabolic process|GO:0008152,metabolic process|GO:0006508,proteolysis	GO:0044425,membrane part|GO:0016021,integral component of membrane|GO:0016020,membrane|GO:0031224,intrinsic component of membrane	GO:0016787,hydrolase activity|GO:0017171,serine hydrolase activity|GO:0003824,catalytic activity|GO:0004180,carboxypeptidase activity|GO:0004185,serine-type carboxypeptidase activity|GO:0008238,exopeptidase activity|GO:0070011,peptidase activity, acting on L-amino acid peptides|GO:0070008,serine-type exopeptidase activity|GO:0008233,peptidase activity|GO:0008236,serine-type peptidase activity	0
K9J9Z8	Carotene epsilon-ring hydroxylase OS=Zea mays subsp. mays PE=2 SV=1 - [K9J9Z8_MAIZE]	15.47	2	7	7	18	1.045	1.026	0.913	1.212	1.168	1.275	556	61.9	5.87	0.816667	0.0123175	Zm.32089	GO:0019222,regulation of metabolic process|GO:0006778,porphyrin-containing compound metabolic process|GO:0006779,porphyrin-containing compound biosynthetic process|GO:0044281,small molecule metabolic process|GO:0044283,small molecule biosynthetic process|GO:1901362,organic cyclic compound biosynthetic process|GO:1901360,organic cyclic compound metabolic process|GO:0044710,single-organism metaboli…	GO:0009526,plastid envelope|GO:0009941,chloroplast envelope|GO:0009536,plastid|GO:0043231,intracellular membrane-bounded organelle|GO:0044464,cell part|GO:0044444,cytoplasmic part|GO:0031967,organelle envelope|GO:0031975,envelope|GO:0044446,intracellular organelle part|GO:0043229,intracellular organelle|GO:0005737,cytoplasm|GO:0005623,cell|GO:0044435,plastid part|GO:0044434,chloroplast part|GO:00…	GO:0043169,cation binding|GO:0004497,monooxygenase activity|GO:0043167,ion binding|GO:0046914,transition metal ion binding|GO:0020037,heme binding|GO:0046906,tetrapyrrole binding|GO:0097159,organic cyclic compound binding|GO:0016705,oxidoreductase activity, acting on paired donors, with incorporation or reduction of molecular oxygen|GO:0010291,carotene beta-ring hydroxylase activity|GO:0003824,ca…	zma01100,Metabolic pathways|zma01110,Biosynthesis of secondary metabolites|zma00906,Carotenoid biosynthesis
A0A1D6DSQ0	CASP-like protein 1 OS=Zea mays GN=ZEAMMB73_Zm00001d001780 PE=4 SV=1 - [A0A1D6DSQ0_MAIZE]	20.67	14	2	7	20	0.835	0.737	0.815	1.029	1.034	0.95	358	40.2	5.69	0.791878	0.00657412	LOC100273485	GO:0044267,cellular protein metabolic process|GO:0006468,protein phosphorylation|GO:0044260,cellular macromolecule metabolic process|GO:0044238,primary metabolic process|GO:0019538,protein metabolic process|GO:0016310,phosphorylation|GO:0009987,cellular process|GO:0043412,macromolecule modification|GO:0006464,cellular protein modification process|GO:0043170,macromolecule metabolic process|GO:0071…	0	GO:0035639,purine ribonucleoside triphosphate binding|GO:0004672,protein kinase activity|GO:0000166,nucleotide binding|GO:1901363,heterocyclic compound binding|GO:0001883,purine nucleoside binding|GO:0001882,nucleoside binding|GO:0043168,anion binding|GO:0043167,ion binding|GO:0016740,transferase activity|GO:1901265,nucleoside phosphate binding|GO:0032549,ribonucleoside binding|GO:0017076,purine …	zma04075,Plant hormone signal transduction
B6U361	CASP-like protein 1D1 OS=Zea mays PE=2 SV=1 - [CSPL3_MAIZE]	16.34	2	2	2	11	1.551	1.663	1.351	0.819	0.853	0.861	202	21.1	9.6	1.80231	0.00181855	B6U361	0	GO:0016021,integral component of membrane|GO:0016020,membrane|GO:0044464,cell part|GO:0005623,cell|GO:0071944,cell periphery|GO:0005886,plasma membrane|GO:0044425,membrane part|GO:0031224,intrinsic component of membrane	0	0
B6T3S1	Catalytic/ hydrolase OS=Zea mays PE=2 SV=1 - [B6T3S1_MAIZE]	19.44	6	3	4	17	0.982	0.954	0.828	1.25	1.205	1.15	252	27.3	4.97	0.766627	0.00718837	LOC100191686	GO:0008152,metabolic process	0	GO:0016787,hydrolase activity|GO:0003824,catalytic activity	0
B6SQD4	Catalytic/ oxidoreductase, acting on NADH or NADPH OS=Zea mays GN=LOC100280962 PE=2 SV=1 - [B6SQD4_MAIZE]	26.37	2	2	2	4	1.162	1.047	1.099	0.868	0.952	0.865	91	10.1	10.27	1.23173	0.00905397	LOC100280962	0	0	0	0
B4FU93	Chalcone-flavonone isomerase family protein OS=Zea mays PE=2 SV=1 - [B4FU93_MAIZE]	33.33	6	6	6	12	1.382	1.274	1.333	0.964	0.948	0.936	231	23.9	5.06	1.4006	0.000294381	chi1	GO:1901576,organic substance biosynthetic process|GO:0009812,flavonoid metabolic process|GO:0009813,flavonoid biosynthetic process|GO:0071704,organic substance metabolic process|GO:0009058,biosynthetic process|GO:0008152,metabolic process	0	GO:0003824,catalytic activity|GO:0016872,intramolecular lyase activity|GO:0045430,chalcone isomerase activity|GO:0016853,isomerase activity	zma01100,Metabolic pathways|zma00941,Flavonoid biosynthesis|zma01110,Biosynthesis of secondary metabolites
B6SK22	Chalcone-flavonone isomerase family protein OS=Zea mays PE=2 SV=1 - [B6SK22_MAIZE]	19.11	4	3	3	7	1.663	1.868	2.014	0.868	0.703	0.617	225	23.7	4.74	2.53423	0.000874944	chi1	GO:1901576,organic substance biosynthetic process|GO:0009812,flavonoid metabolic process|GO:0009813,flavonoid biosynthetic process|GO:0071704,organic substance metabolic process|GO:0009058,biosynthetic process|GO:0008152,metabolic process	0	GO:0003824,catalytic activity|GO:0016872,intramolecular lyase activity|GO:0045430,chalcone isomerase activity|GO:0016853,isomerase activity	zma01100,Metabolic pathways|zma00941,Flavonoid biosynthesis|zma01110,Biosynthesis of secondary metabolites
A0A1D6LJS9	Chaperonin 60 subunit beta 2 chloroplastic OS=Zea mays GN=ZEAMMB73_Zm00001d035937 PE=3 SV=1 - [A0A1D6LJS9_MAIZE]	69.08	3	5	37	450	0.812	0.817	0.775	1.065	1.085	1.102	579	61.8	5.49	0.738985	7.89e-05	Zm.3461	GO:0044267,cellular protein metabolic process|GO:0006457,protein folding|GO:0044260,cellular macromolecule metabolic process|GO:0044238,primary metabolic process|GO:0019538,protein metabolic process|GO:0009987,cellular process|GO:0044237,cellular metabolic process|GO:0043170,macromolecule metabolic process|GO:0071704,organic substance metabolic process|GO:0042026,protein refolding|GO:0008152,meta…	GO:0005737,cytoplasm|GO:0044464,cell part|GO:0005623,cell|GO:0005622,intracellular|GO:0044424,intracellular part	GO:0043168,anion binding|GO:0005488,binding|GO:0030554,adenyl nucleotide binding|GO:0035639,purine ribonucleoside triphosphate binding|GO:0097367,carbohydrate derivative binding|GO:1901363,heterocyclic compound binding|GO:1901265,nucleoside phosphate binding|GO:0000166,nucleotide binding|GO:0036094,small molecule binding|GO:0032553,ribonucleotide binding|GO:0032559,adenyl ribonucleotide binding|G…	zma03018,RNA degradation
B4FGC0	Charged multivesicular body protein 4b OS=Zea mays PE=2 SV=1 - [B4FGC0_MAIZE]	20.27	15	4	4	7	1.223	1.198	1.098	0.898	0.979	1.037	222	24.7	4.91	1.20767	0.0221637	LOC100191382	GO:0046907,intracellular transport|GO:0007034,vacuolar transport|GO:0006810,transport|GO:0044765,single-organism transport|GO:1902578,single-organism localization|GO:0051649,establishment of localization in cell|GO:1902582,single-organism intracellular transport|GO:0051234,establishment of localization|GO:0051179,localization|GO:0044699,single-organism process|GO:0051641,cellular localization	GO:0043229,intracellular organelle|GO:0071944,cell periphery|GO:0043227,membrane-bounded organelle|GO:0043226,organelle|GO:0010008,endosome membrane|GO:0005737,cytoplasm|GO:0031090,organelle membrane|GO:0098805,whole membrane|GO:0016020,membrane|GO:0098588,bounding membrane of organelle|GO:0012505,endomembrane system|GO:0036452,ESCRT complex|GO:0005886,plasma membrane|GO:0043234,protein complex|G…	0	zma04144,Endocytosis
A0A1D6NVK5	Coatomer subunit beta' OS=Zea mays GN=ZEAMMB73_Zm00001d045379 PE=3 SV=1 - [A0A1D6NVK5_MAIZE]	15.38	33	6	11	29	1.089	1.126	1.259	0.978	0.995	0.876	839	94.9	5.92	1.21962	0.0307683	ZEAMMB73_309963	GO:0033036,macromolecule localization|GO:0034613,cellular protein localization|GO:0016192,vesicle-mediated transport|GO:0046907,intracellular transport|GO:0070727,cellular macromolecule localization|GO:0006886,intracellular protein transport|GO:0006810,transport|GO:0045184,establishment of protein localization|GO:0008104,protein localization|GO:0071702,organic substance transport|GO:0015031,prote…	GO:0043234,protein complex|GO:0005737,cytoplasm|GO:0032991,macromolecular complex|GO:0016020,membrane|GO:0044464,cell part|GO:0005623,cell|GO:0005622,intracellular|GO:0098796,membrane protein complex|GO:0044444,cytoplasmic part|GO:0030117,membrane coat|GO:0044424,intracellular part|GO:0044425,membrane part|GO:0048475,coated membrane	GO:0005198,structural molecule activity	0
A0A1D6F8L4	Coatomer subunit gamma OS=Zea mays GN=ZEAMMB73_Zm00001d007758 PE=3 SV=1 - [A0A1D6F8L4_MAIZE]	29.78	30	2	17	41	1.57	1.198	1.259	0.84	0.95	0.927	732	81.5	5.41	1.48253	0.0219711	pco132830	GO:0033036,macromolecule localization|GO:0034613,cellular protein localization|GO:0016192,vesicle-mediated transport|GO:0046907,intracellular transport|GO:0070727,cellular macromolecule localization|GO:0006886,intracellular protein transport|GO:0006810,transport|GO:0045184,establishment of protein localization|GO:0008104,protein localization|GO:0071702,organic substance transport|GO:0015031,prote…	GO:0043229,intracellular organelle|GO:0030117,membrane coat|GO:0005622,intracellular|GO:0030135,coated vesicle|GO:0043226,organelle|GO:0030137,COPI-coated vesicle|GO:0005737,cytoplasm|GO:0030660,Golgi-associated vesicle membrane|GO:0030663,COPI-coated vesicle membrane|GO:0030662,coated vesicle membrane|GO:0016023,cytoplasmic membrane-bounded vesicle|GO:0031410,cytoplasmic vesicle|GO:0098805,whole…	GO:0005198,structural molecule activity	0
B7ZXB7	Coatomer subunit gamma OS=Zea mays PE=2 SV=1 - [B7ZXB7_MAIZE]	11.46	17	3	9	17	1.267	1.185	1.138	0.899	0.961	1.091	899	100	5.07	1.21642	0.0350381	IDP2385	GO:0033036,macromolecule localization|GO:0034613,cellular protein localization|GO:0016192,vesicle-mediated transport|GO:0046907,intracellular transport|GO:0070727,cellular macromolecule localization|GO:0006886,intracellular protein transport|GO:0006810,transport|GO:0045184,establishment of protein localization|GO:0008104,protein localization|GO:0071702,organic substance transport|GO:0015031,prote…	GO:0043229,intracellular organelle|GO:0030117,membrane coat|GO:0005622,intracellular|GO:0030135,coated vesicle|GO:0043226,organelle|GO:0030137,COPI-coated vesicle|GO:0005737,cytoplasm|GO:0030660,Golgi-associated vesicle membrane|GO:0030663,COPI-coated vesicle membrane|GO:0030662,coated vesicle membrane|GO:0016023,cytoplasmic membrane-bounded vesicle|GO:0031410,cytoplasmic vesicle|GO:0098805,whole…	GO:0005198,structural molecule activity	0
A0A1D6P3D4	Copine-1 OS=Zea mays GN=ZEAMMB73_Zm00001d046554 PE=4 SV=1 - [A0A1D6P3D4_MAIZE]	12.7	8	3	3	11	1.366	1.319	1.38	1.01	1.062	1.032	252	28.2	6.21	1.30919	0.000181613	LOC100279516	0	0	GO:0043169,cation binding|GO:0046914,transition metal ion binding|GO:0043167,ion binding|GO:0005488,binding|GO:0046872,metal ion binding|GO:0008270,zinc ion binding	0
A0A1D6MXD1	CTP synthase family protein OS=Zea mays GN=ZEAMMB73_Zm00001d041620 PE=4 SV=1 - [A0A1D6MXD1_MAIZE]	14.68	9	4	4	7	1.048	1.298	1.091	0.893	0.798	0.907	293	31.8	6.16	1.3229	0.0296136	LOC100280500	GO:0009148,pyrimidine nucleoside triphosphate biosynthetic process|GO:0008152,metabolic process|GO:0009218,pyrimidine ribonucleotide metabolic process|GO:0009141,nucleoside triphosphate metabolic process|GO:0009142,nucleoside triphosphate biosynthetic process|GO:0019752,carboxylic acid metabolic process|GO:0009147,pyrimidine nucleoside triphosphate metabolic process|GO:0072528,pyrimidine-containi…	0	GO:0035639,purine ribonucleoside triphosphate binding|GO:0005488,binding|GO:0043167,ion binding|GO:1901363,heterocyclic compound binding|GO:1901265,nucleoside phosphate binding|GO:0001882,nucleoside binding|GO:0043168,anion binding|GO:0000166,nucleotide binding|GO:0016879,ligase activity, forming carbon-nitrogen bonds|GO:0003883,CTP synthase activity|GO:0001883,purine nucleoside binding|GO:003254…	zma01100,Metabolic pathways|zma00240,Pyrimidine metabolism
C0HGN6	CTP synthase OS=Zea mays PE=2 SV=1 - [C0HGN6_MAIZE]	14.99	19	4	6	10	1.993	2.122	2.273	0.713	0.676	0.469	447	49.2	9.38	3.43913	0.0001695	LOC100281709	GO:0009148,pyrimidine nucleoside triphosphate biosynthetic process|GO:0008152,metabolic process|GO:0009218,pyrimidine ribonucleotide metabolic process|GO:0009141,nucleoside triphosphate metabolic process|GO:0009142,nucleoside triphosphate biosynthetic process|GO:0019752,carboxylic acid metabolic process|GO:0009147,pyrimidine nucleoside triphosphate metabolic process|GO:0072528,pyrimidine-containi…	0	GO:0035639,purine ribonucleoside triphosphate binding|GO:0005488,binding|GO:0043167,ion binding|GO:1901363,heterocyclic compound binding|GO:1901265,nucleoside phosphate binding|GO:0001882,nucleoside binding|GO:0043168,anion binding|GO:0000166,nucleotide binding|GO:0016879,ligase activity, forming carbon-nitrogen bonds|GO:0003883,CTP synthase activity|GO:0001883,purine nucleoside binding|GO:003254…	zma01100,Metabolic pathways|zma00240,Pyrimidine metabolism
A0A1D6G380	Cytidine deaminase OS=Zea mays GN=ZEAMMB73_Zm00001d011710 PE=3 SV=1 - [A0A1D6G380_MAIZE]	5.45	2	2	2	5	1.216	1.625	1.199	0.858	0.794	0.887	312	32	5.82	1.59136	0.0242201	Zm.43459	GO:0046133,pyrimidine ribonucleoside catabolic process|GO:0044237,cellular metabolic process|GO:0044248,cellular catabolic process|GO:0072529,pyrimidine-containing compound catabolic process|GO:0009164,nucleoside catabolic process|GO:0006807,nitrogen compound metabolic process|GO:0044281,small molecule metabolic process|GO:0046135,pyrimidine nucleoside catabolic process|GO:0046131,pyrimidine ribo…	0	GO:0016787,hydrolase activity|GO:0046914,transition metal ion binding|GO:0043169,cation binding|GO:0016810,hydrolase activity, acting on carbon-nitrogen (but not peptide) bonds|GO:0043167,ion binding|GO:0016814,hydrolase activity, acting on carbon-nitrogen (but not peptide) bonds, in cyclic amidines|GO:0004126,cytidine deaminase activity|GO:0003824,catalytic activity|GO:0019239,deaminase activity…	0
C0PKF9	Cytokinin riboside 5'-monophosphate phosphoribohydrolase OS=Zea mays GN=ZEAMMB73_Zm00001d044327 PE=2 SV=1 - [C0PKF9_MAIZE]	12.84	7	3	3	10	0.835	0.846	0.862	1.023	1.051	1.021	257	27.1	5.47	0.821688	0.00012845	LOC100191347	GO:0008152,metabolic process	0	GO:0003824,catalytic activity|GO:0016829,lyase activity	0
B6SZ65	Cytokinin-O-glucosyltransferase 3 OS=Zea mays GN=LOC100281803 PE=2 SV=1 - [B6SZ65_MAIZE]	10.12	2	5	5	8	1.518	1.754	1.493	1.082	0.995	0.849	484	52.5	6.33	1.62838	0.00464364	LOC100281803	GO:0008152,metabolic process	0	GO:0016758,transferase activity, transferring hexosyl groups|GO:0016740,transferase activity|GO:0016757,transferase activity, transferring glycosyl groups|GO:0003824,catalytic activity	0
B6U098	Dehydroascorbate reductase OS=Zea mays PE=2 SV=1 - [B6U098_MAIZE]	46.56	10	7	10	40	1.013	1.062	1.111	1.36	1.308	1.248	262	28.8	6.8	0.813617	0.00480585	LOC100285047	GO:0008152,metabolic process|GO:0044248,cellular catabolic process|GO:0061024,membrane organization|GO:0014070,response to organic cyclic compound|GO:0010027,thylakoid membrane organization|GO:0071840,cellular component organization or biogenesis|GO:0009657,plastid organization|GO:0044712,single-organism catabolic process|GO:0044267,cellular protein metabolic process|GO:0044710,single-organism me…	GO:0009526,plastid envelope|GO:0009941,chloroplast envelope|GO:0009536,plastid|GO:0043231,intracellular membrane-bounded organelle|GO:0044464,cell part|GO:0044444,cytoplasmic part|GO:0031967,organelle envelope|GO:0031975,envelope|GO:0044446,intracellular organelle part|GO:0043229,intracellular organelle|GO:0005737,cytoplasm|GO:0005623,cell|GO:0044435,plastid part|GO:0044434,chloroplast part|GO:00…	0	0
Q84TC2	DIBOA-glucoside dioxygenase BX6 OS=Zea mays GN=BX6 PE=1 SV=1 - [BX6_MAIZE]	28.34	4	11	12	42	1.007	0.991	0.972	1.308	1.294	1.34	374	41.3	6.62	0.753405	4.39e-05	BX6	GO:0008152,metabolic process|GO:0044710,single-organism metabolic process|GO:0044699,single-organism process|GO:0055114,oxidation-reduction process	GO:0005737,cytoplasm|GO:0044464,cell part|GO:0005623,cell|GO:0005622,intracellular|GO:0044424,intracellular part	GO:0043169,cation binding|GO:0051213,dioxygenase activity|GO:0016706,oxidoreductase activity, acting on paired donors, with incorporation or reduction of molecular oxygen, 2-oxoglutarate as one donor, and incorporation of one atom each of oxygen into both donors|GO:0016705,oxidoreductase activity, acting on paired donors, with incorporation or reduction of molecular oxygen|GO:0043167,ion binding|…	zma00402,Benzoxazinoid biosynthesis
A0A1D6H2L1	Dihydroflavonol-4-reductase OS=Zea mays GN=ZEAMMB73_Zm00001d015513 PE=4 SV=1 - [A0A1D6H2L1_MAIZE]	9.83	2	3	3	7	0.738	0.766	0.687	0.916	0.871	0.882	346	37.9	8.27	0.820943	0.00411108	Zm.123078	GO:0008152,metabolic process	0	GO:0003824,catalytic activity|GO:0048037,cofactor binding|GO:0005488,binding|GO:0050662,coenzyme binding	0
B4FVX8	Dirigent protein OS=Zea mays GN=ZEAMMB73_Zm00001d039842 PE=2 SV=1 - [B4FVX8_MAIZE]	8	2	2	2	9	0.956	1.015	0.952	1.257	1.155	1.236	175	18.4	7.14	0.801064	0.00286151	LOC100283206	0	GO:0044425,membrane part|GO:0016021,integral component of membrane|GO:0016020,membrane|GO:0031224,intrinsic component of membrane	0	0
K7V6J0	Dirigent protein OS=Zea mays GN=ZEAMMB73_Zm00001d045210 PE=3 SV=1 - [K7V6J0_MAIZE]	24.03	2	4	4	11	1.535	1.651	1.563	0.812	0.862	0.932	154	16.5	7.58	1.82242	0.000131779	Zm.112132	0	0	0	0
B6TI42	DNA binding protein OS=Zea mays PE=2 SV=1 - [B6TI42_MAIZE]	11.41	14	2	3	7	1.019	1.124	1.015	0.69	0.715	0.763	377	37.1	10.04	1.45617	0.00137948	Zm.23888	0	0	GO:0097159,organic cyclic compound binding|GO:0005488,binding|GO:0003676,nucleic acid binding|GO:0003677,DNA binding|GO:1901363,heterocyclic compound binding	0
B6U8D4	Dual-specificity protein-like phosphatase 3 OS=Zea mays PE=2 SV=1 - [B6U8D4_MAIZE]	12.86	3	3	3	7	0.929	0.909	0.93	1.159	1.248	1.209	280	31.4	8.95	0.765598	0.000447658	Zm.5135	GO:0009893,positive regulation of metabolic process|GO:0019222,regulation of metabolic process|GO:0016311,dephosphorylation|GO:0006470,protein dephosphorylation|GO:0009311,oligosaccharide metabolic process|GO:0044248,cellular catabolic process|GO:0044249,cellular biosynthetic process|GO:0009250,glucan biosynthetic process|GO:0009251,glucan catabolic process|GO:0034645,cellular macromolecule biosy…	0	GO:0050308,sugar-phosphatase activity|GO:0019203,carbohydrate phosphatase activity|GO:0016791,phosphatase activity|GO:0008138,protein tyrosine/serine/threonine phosphatase activity|GO:0016787,hydrolase activity|GO:0030247,polysaccharide binding|GO:0030246,carbohydrate binding|GO:0004721,phosphoprotein phosphatase activity|GO:0042578,phosphoric ester hydrolase activity|GO:0003824,catalytic activit…	0
A0A1D6HJQ5	Dynamin-2A OS=Zea mays GN=ZEAMMB73_Zm00001d017979 PE=3 SV=1 - [A0A1D6HJQ5_MAIZE]	17.92	11	2	15	28	1.117		1.07	0.865		0.937	921	100.2	9.17	1.21396	0.0466448	Zm.19601	GO:0008152,metabolic process	0	GO:0035639,purine ribonucleoside triphosphate binding|GO:0005488,binding|GO:0043167,ion binding|GO:1901363,heterocyclic compound binding|GO:1901265,nucleoside phosphate binding|GO:0001882,nucleoside binding|GO:0043168,anion binding|GO:0016462,pyrophosphatase activity|GO:0000166,nucleotide binding|GO:0032561,guanyl ribonucleotide binding|GO:0001883,purine nucleoside binding|GO:0032549,ribonucleosi…	0
B4FYQ7	Early nodulin-like protein 16 OS=Zea mays GN=ZEAMMB73_Zm00001d018641 PE=2 SV=1 - [B4FYQ7_MAIZE]	17.44	3	3	3	11	0.928	0.908	0.855	1.145	1.179	1.246	195	20.6	7.84	0.753759	0.00133545	LOC100285959	0	0	GO:0009055,electron carrier activity	0
B4FTK0	Early nodulin-like protein 9 OS=Zea mays GN=ZEAMMB73_Zm00001d014463 PE=2 SV=1 - [B4FTK0_MAIZE]	12.64	1	3	3	12	1.539	1.794	1.58	1.085	1.082	1.131	269	26.4	5.15	1.48939	0.00262926	GRMZM2G167578	0	0	GO:0009055,electron carrier activity	0
B6SGJ5	Ectonucleotide pyrophosphatase/phosphodiesterase 1 OS=Zea mays GN=Zm.4558 PE=2 SV=1 - [B6SGJ5_MAIZE]	8.33	3	4	4	15	1.151	1.111	1.033	0.966	0.893	0.862	468	51.1	6.84	1.21131	0.0143129	Zm.4558	GO:0008152,metabolic process	0	GO:0003824,catalytic activity	0
B6TX72	Embryonic abundant protein-like OS=Zea mays PE=2 SV=1 - [B6TX72_MAIZE]	12.6	2	3	3	5	1.416	1.254	1.355	0.728	0.695	0.703	262	29.4	6.54	1.89405	0.000192994	LOC100284758	GO:0044712,single-organism catabolic process|GO:0010583,response to cyclopentenone|GO:0044710,single-organism metabolic process|GO:0009987,cellular process|GO:0008152,metabolic process|GO:0050896,response to stimulus|GO:0019748,secondary metabolic process|GO:0044237,cellular metabolic process|GO:0044248,cellular catabolic process|GO:0014070,response to organic cyclic compound|GO:0090487,secondary…	GO:0005737,cytoplasm|GO:0043231,intracellular membrane-bounded organelle|GO:0044464,cell part|GO:0043229,intracellular organelle|GO:0005739,mitochondrion|GO:0005622,intracellular|GO:0044444,cytoplasmic part|GO:0005623,cell|GO:0044424,intracellular part|GO:0043227,membrane-bounded organelle|GO:0043226,organelle	GO:0008168,methyltransferase activity|GO:0016740,transferase activity|GO:0016741,transferase activity, transferring one-carbon groups|GO:0003824,catalytic activity	0
B6T6U1	Endo-1,3;1,4-beta-D-glucanase OS=Zea mays PE=2 SV=1 - [B6T6U1_MAIZE]	25.31	13	2	6	13	0.737		0.754	1.139		1.04	241	25.6	5.45	0.684317	0.0205434	LOC100282382	GO:0008152,metabolic process	0	GO:0016787,hydrolase activity|GO:0003824,catalytic activity	0
Q672R4	Ent-copalyl diphosphate synthase OS=Zea mays GN=An2 PE=2 SV=1 - [Q672R4_MAIZE]	5.68	3	4	4	6	1.153	2.017	1.746	0.944	0.657	0.642	827	93	6.18	2.19249	0.0310321	GRMZM2G044481	GO:0008152,metabolic process	0	GO:0043169,cation binding|GO:0016838,carbon-oxygen lyase activity, acting on phosphates|GO:0016835,carbon-oxygen lyase activity|GO:0010333,terpene synthase activity|GO:0000287,magnesium ion binding|GO:0043167,ion binding|GO:0003824,catalytic activity|GO:0005488,binding|GO:0046872,metal ion binding|GO:0016829,lyase activity	0
B6SSB6	Eukaryotic translation initiation factor 3 subunit I OS=Zea mays GN=ZEAMMB73_Zm00001d018873 PE=2 SV=1 - [B6SSB6_MAIZE]	43.56	5	2	12	33	0.784	0.572	0.607	0.907	0.789	0.906	326	36.2	6.47	0.754588	0.0494145	LOC100281110	GO:0022607,cellular component assembly|GO:0080090,regulation of primary metabolic process|GO:0019222,regulation of metabolic process|GO:0043933,macromolecular complex subunit organization|GO:2000112,regulation of cellular macromolecule biosynthetic process|GO:0031323,regulation of cellular metabolic process|GO:0044249,cellular biosynthetic process|GO:0034641,cellular nitrogen compound metabolic p…	GO:0043234,protein complex|GO:0005737,cytoplasm|GO:0005852,eukaryotic translation initiation factor 3 complex|GO:0016282,eukaryotic 43S preinitiation complex|GO:0070993,translation preinitiation complex|GO:0005623,cell|GO:0030529,ribonucleoprotein complex|GO:0044444,cytoplasmic part|GO:0044424,intracellular part|GO:0033290,eukaryotic 48S preinitiation complex|GO:0005622,intracellular|GO:0044464,c…	GO:0005488,binding|GO:0097159,organic cyclic compound binding|GO:0008135,translation factor activity, RNA binding|GO:0003723,RNA binding|GO:0003676,nucleic acid binding|GO:1901363,heterocyclic compound binding|GO:0003743,translation initiation factor activity	zma03013,RNA transport
A0A1D6PTZ7	Evolutionarily conserved C-terminal region 10 OS=Zea mays GN=ZEAMMB73_Zm00001d049360 PE=4 SV=1 - [A0A1D6PTZ7_MAIZE]	8.43	6	3	5	10	1.239	1.21	1.322	1.081	0.962	0.989	498	55.2	5.9	1.24367	0.00753678	LOC100192484	0	0	0	0
A0A1D6PWC2	External alternative NAD(P)H-ubiquinone oxidoreductase B4 mitochondrial OS=Zea mays GN=ZEAMMB73_Zm00001d049597 PE=4 SV=1 - [A0A1D6PWC2_MAIZE]	24.91	12	13	14	50	1.295	1.295	1.303	0.947	0.954	0.933	566	63.6	7.66	1.37382	7.72e-07	Zm.96152	GO:0008152,metabolic process|GO:0044710,single-organism metabolic process|GO:0044699,single-organism process|GO:0055114,oxidation-reduction process	0	GO:0005488,binding|GO:0043169,cation binding|GO:0043167,ion binding|GO:0003824,catalytic activity|GO:0005509,calcium ion binding|GO:0046872,metal ion binding|GO:0016491,oxidoreductase activity	0
A0A1D6IKD2	FAD/NAD(P)-binding oxidoreductase family protein OS=Zea mays GN=ZEAMMB73_Zm00001d022203 PE=4 SV=1 - [A0A1D6IKD2_MAIZE]	27.85	1	8	8	33	0.806	0.836	0.902	1.017	1.01	1.035	456	48.2	6.74	0.830644	0.00405986	LOC100383928	GO:0080090,regulation of primary metabolic process|GO:0019222,regulation of metabolic process|GO:0043933,macromolecular complex subunit organization|GO:0031326,regulation of cellular biosynthetic process|GO:0006473,protein acetylation|GO:0031323,regulation of cellular metabolic process|GO:0090304,nucleic acid metabolic process|GO:0044249,cellular biosynthetic process|GO:0034641,cellular nitrogen …	GO:0043231,intracellular membrane-bounded organelle|GO:0005634,nucleus|GO:0044464,cell part|GO:0005623,cell|GO:0005622,intracellular|GO:0043229,intracellular organelle|GO:0044424,intracellular part|GO:0043227,membrane-bounded organelle|GO:0043226,organelle	GO:0008080,N-acetyltransferase activity|GO:0004402,histone acetyltransferase activity|GO:0016740,transferase activity|GO:0003824,catalytic activity|GO:0016407,acetyltransferase activity|GO:0016746,transferase activity, transferring acyl groups|GO:0016747,transferase activity, transferring acyl groups other than amino-acyl groups|GO:0016410,N-acyltransferase activity|GO:0090595,acetyl-CoA:L-lysine…	0
B4FVE3	Farnesyl diphosphate synthase3 OS=Zea mays GN=ZEAMMB73_Zm00001d043727 PE=2 SV=1 - [B4FVE3_MAIZE]	20.28	9	7	7	22	1.207	1.317	1.3	1.01	0.905	0.973	355	40.8	5.27	1.32409	0.00244016	LOC100273420	GO:0071704,organic substance metabolic process|GO:0044238,primary metabolic process|GO:0044710,single-organism metabolic process|GO:0044711,single-organism biosynthetic process|GO:0006629,lipid metabolic process|GO:1901576,organic substance biosynthetic process|GO:0006720,isoprenoid metabolic process|GO:0009987,cellular process|GO:0009058,biosynthetic process|GO:0044237,cellular metabolic process…	0	GO:0003824,catalytic activity|GO:0016740,transferase activity	zma00900,Terpenoid backbone biosynthesis|zma01100,Metabolic pathways|zma01110,Biosynthesis of secondary metabolites
Q6LBH9	Ferredoxin-thioredoxin reductase (Fragment) OS=Zea mays PE=2 SV=1 - [Q6LBH9_MAIZE]	23.48	4	3	3	21	0.903	0.981	0.959	1.204	1.185	1.167	115	12.9	6.3	0.799595	0.000734773	FTRC	GO:0009893,positive regulation of metabolic process|GO:0019222,regulation of metabolic process|GO:0009311,oligosaccharide metabolic process|GO:0044249,cellular biosynthetic process|GO:0009250,glucan biosynthetic process|GO:0034645,cellular macromolecule biosynthetic process|GO:0016051,carbohydrate biosynthetic process|GO:0050789,regulation of biological process|GO:0044699,single-organism process|…	GO:0031975,envelope|GO:0043229,intracellular organelle|GO:0043227,membrane-bounded organelle|GO:0043226,organelle|GO:0005737,cytoplasm|GO:0009941,chloroplast envelope|GO:0009536,plastid|GO:0009532,plastid stroma|GO:0009570,chloroplast stroma|GO:0044435,plastid part|GO:0044434,chloroplast part|GO:0031967,organelle envelope|GO:0009507,chloroplast|GO:0009526,plastid envelope|GO:0043231,intracellular…	GO:0043169,cation binding|GO:0030385,ferredoxin:thioredoxin reductase activity|GO:0051539,4 iron, 4 sulfur cluster binding|GO:0016730,oxidoreductase activity, acting on iron-sulfur proteins as donors|GO:0051536,iron-sulfur cluster binding|GO:0043167,ion binding|GO:0003824,catalytic activity|GO:0005488,binding|GO:0009055,electron carrier activity|GO:0051540,metal cluster binding|GO:0046872,metal i…	0
P80680	Ferredoxin-thioredoxin reductase, variable chain OS=Zea mays PE=1 SV=1 - [FTRV_MAIZE]	22.68	4	2	2	11	0.951	0.935	0.867	1.209	1.245	1.214	97	10.9	5.95	0.750511	0.000410554	Zm.28455	GO:0006633,fatty acid biosynthetic process|GO:0006631,fatty acid metabolic process|GO:0006732,coenzyme metabolic process|GO:0019752,carboxylic acid metabolic process|GO:0044249,cellular biosynthetic process|GO:0009108,coenzyme biosynthetic process|GO:0044281,small molecule metabolic process|GO:0044283,small molecule biosynthetic process|GO:0009106,lipoate metabolic process|GO:0009107,lipoate bios…	0	GO:0016782,transferase activity, transferring sulfur-containing groups|GO:0016783,sulfurtransferase activity|GO:0016879,ligase activity, forming carbon-nitrogen bonds|GO:0070283,radical SAM enzyme activity|GO:0003824,catalytic activity|GO:0016992,lipoate synthase activity|GO:0016979,lipoate-protein ligase activity|GO:0016740,transferase activity|GO:0005488,binding|GO:0051540,metal cluster binding…	0
B6SW74	Ferric reductase-like transmembrane component OS=Zea mays PE=2 SV=1 - [B6SW74_MAIZE]	11.05	2	5	6	11	0.945	0.903	0.935	1.083	1.094	1.167	760	83.9	7.97	0.832332	0.00312117	LOC100281526	GO:0008152,metabolic process|GO:0044710,single-organism metabolic process|GO:0044699,single-organism process|GO:0055114,oxidation-reduction process	GO:0044425,membrane part|GO:0016021,integral component of membrane|GO:0016020,membrane|GO:0031224,intrinsic component of membrane	GO:0003824,catalytic activity|GO:0016491,oxidoreductase activity	0
A0A1D6QG81	Ferritin OS=Zea mays GN=ZEAMMB73_Zm00001d052316 PE=3 SV=1 - [A0A1D6QG81_MAIZE]	42.55	3	6	9	44	1.355	1.295	1.302	0.971	0.945	0.926	282	31	5.96	1.39076	8.94e-05	FER1	GO:0008152,metabolic process|GO:0050801,ion homeostasis|GO:0042592,homeostatic process|GO:0055072,iron ion homeostasis|GO:0006826,iron ion transport|GO:0055076,transition metal ion homeostasis|GO:0098771,inorganic ion homeostasis|GO:0044699,single-organism process|GO:0044710,single-organism metabolic process|GO:0046916,cellular transition metal ion homeostasis|GO:0000041,transition metal ion tran…	GO:0005737,cytoplasm|GO:0009536,plastid|GO:0043231,intracellular membrane-bounded organelle|GO:0044464,cell part|GO:0044444,cytoplasmic part|GO:0005623,cell|GO:0005622,intracellular|GO:0043229,intracellular organelle|GO:0044424,intracellular part|GO:0043227,membrane-bounded organelle|GO:0043226,organelle|GO:0009507,chloroplast	GO:0043169,cation binding|GO:0016722,oxidoreductase activity, oxidizing metal ions|GO:0016724,oxidoreductase activity, oxidizing metal ions, oxygen as acceptor|GO:0046914,transition metal ion binding|GO:0003824,catalytic activity|GO:0004322,ferroxidase activity|GO:0043167,ion binding|GO:0008199,ferric iron binding|GO:0005488,binding|GO:0005506,iron ion binding|GO:0046872,metal ion binding|GO:0016…	0
B4FB91	Ferritin OS=Zea mays PE=2 SV=1 - [B4FB91_MAIZE]	27.62	4	2	5	19	1.598	1.395	1.68	0.878	0.925	0.944	181	19.8	8	1.7015	0.00178339	FER1	GO:0008152,metabolic process|GO:0050801,ion homeostasis|GO:0042592,homeostatic process|GO:0055072,iron ion homeostasis|GO:0006826,iron ion transport|GO:0055076,transition metal ion homeostasis|GO:0098771,inorganic ion homeostasis|GO:0044699,single-organism process|GO:0044710,single-organism metabolic process|GO:0046916,cellular transition metal ion homeostasis|GO:0000041,transition metal ion tran…	GO:0005737,cytoplasm|GO:0009536,plastid|GO:0043231,intracellular membrane-bounded organelle|GO:0044464,cell part|GO:0044444,cytoplasmic part|GO:0005623,cell|GO:0005622,intracellular|GO:0043229,intracellular organelle|GO:0044424,intracellular part|GO:0043227,membrane-bounded organelle|GO:0043226,organelle|GO:0009507,chloroplast	GO:0043169,cation binding|GO:0016722,oxidoreductase activity, oxidizing metal ions|GO:0016724,oxidoreductase activity, oxidizing metal ions, oxygen as acceptor|GO:0046914,transition metal ion binding|GO:0003824,catalytic activity|GO:0004322,ferroxidase activity|GO:0043167,ion binding|GO:0008199,ferric iron binding|GO:0005488,binding|GO:0005506,iron ion binding|GO:0046872,metal ion binding|GO:0016…	0
B4FZ24	Flavone synthase typeI1 OS=Zea mays GN=ZEAMMB73_Zm00001d029744 PE=2 SV=1 - [B4FZ24_MAIZE]	6.25	3	2	2	7	1.162	1.175	1.484	0.949	0.955	0.86	336	37.6	6.52	1.38257	0.0324023	LOC100284800	GO:0008152,metabolic process|GO:0044710,single-organism metabolic process|GO:0044699,single-organism process|GO:0055114,oxidation-reduction process	0	GO:0043169,cation binding|GO:0043167,ion binding|GO:0003824,catalytic activity|GO:0005488,binding|GO:0046872,metal ion binding|GO:0016491,oxidoreductase activity	0
B4FFN2	Flavonol synthase/flavanone 3-hydroxylase OS=Zea mays GN=AY110330 PE=2 SV=1 - [B4FFN2_MAIZE]	4.67	1	2	2	4	1.384	1.518	1.451	0.956	0.996	0.902	300	32.5	5.38	1.52518	0.000460539	AY110330	GO:0008152,metabolic process|GO:0044710,single-organism metabolic process|GO:0044699,single-organism process|GO:0055114,oxidation-reduction process	0	GO:0043169,cation binding|GO:0043167,ion binding|GO:0003824,catalytic activity|GO:0005488,binding|GO:0046872,metal ion binding|GO:0016491,oxidoreductase activity	0
B6TJQ3	GDSL-motif lipase/hydrolase-like protein OS=Zea mays PE=2 SV=1 - [B6TJQ3_MAIZE]	17.95	1	2	6	16		0.792	0.849		1.703	1.377	390	41.4	7.18	0.532675	0.049127	Zm.4324	GO:0008152,metabolic process	0	GO:0016787,hydrolase activity|GO:0016788,hydrolase activity, acting on ester bonds|GO:0003824,catalytic activity	0
B6TIA5	Gibberellin receptor GID1L2 OS=Zea mays PE=2 SV=1 - [B6TIA5_MAIZE]	16.36	4	4	4	11	1.006	1.042	1.075	0.886	0.809	0.877	330	35.2	6.38	1.21359	0.00434207	Zm.14133	GO:0008152,metabolic process	0	GO:0016787,hydrolase activity|GO:0003824,catalytic activity	0
O64909	Glucose-6-phosphate/phosphate translocator 2 OS=Zea mays GN=gpt PE=2 SV=1 - [O64909_MAIZE]	9.04	11	3	3	18	1.357	1.397	1.419	1.031	1.104	0.96	387	42.2	9.79	1.34811	0.00137157	Zm.368	GO:0006810,transport|GO:0051179,localization|GO:0051234,establishment of localization	GO:0044425,membrane part|GO:0016021,integral component of membrane|GO:0016020,membrane|GO:0031224,intrinsic component of membrane	GO:0005215,transporter activity	0
A0A1D6IJ76	Glyceraldehyde-3-phosphate dehydrogenase A OS=Zea mays GN=ZEAMMB73_Zm00001d022107 PE=4 SV=1 - [A0A1D6IJ76_MAIZE]	52.58	2	6	8	84	0.889	0.944	0.906	1.118	1.146	1.111	213	22.8	7.81	0.811524	0.000399752	LOC100275810	0	0	0	0
B4G0L9	Glyceraldehyde-3-phosphate dehydrogenase OS=Zea mays PE=2 SV=1 - [B4G0L9_MAIZE]	56.38	24	9	19	653	1.372	1.541	1.326	0.863	0.824	0.896	337	36.4	7.11	1.64113	0.00130427	Zm.159709	GO:0044238,primary metabolic process|GO:0044710,single-organism metabolic process|GO:0005975,carbohydrate metabolic process|GO:0005996,monosaccharide metabolic process|GO:0019318,hexose metabolic process|GO:0071704,organic substance metabolic process|GO:0044699,single-organism process|GO:0008152,metabolic process|GO:0044723,single-organism carbohydrate metabolic process|GO:0006006,glucose metabol…	0	GO:0050662,coenzyme binding|GO:0050661,NADP binding|GO:0051287,NAD binding|GO:0016620,oxidoreductase activity, acting on the aldehyde or oxo group of donors, NAD or NADP as acceptor|GO:0000166,nucleotide binding|GO:0036094,small molecule binding|GO:0003824,catalytic activity|GO:0016903,oxidoreductase activity, acting on the aldehyde or oxo group of donors|GO:0048037,cofactor binding|GO:0005488,bi…	0
A5HEG9	GRF transcription factor OS=Zea mays GN=GRF10 PE=2 SV=1 - [A5HEG9_MAIZE]	12.64	6	3	3	4	1.259	1.241	1.151	0.858	0.937	1.063	269	28.5	5.24	1.27773	0.0181038	GRF10	GO:0080090,regulation of primary metabolic process|GO:0019222,regulation of metabolic process|GO:0031326,regulation of cellular biosynthetic process|GO:0031323,regulation of cellular metabolic process|GO:0090304,nucleic acid metabolic process|GO:0044249,cellular biosynthetic process|GO:0034641,cellular nitrogen compound metabolic process|GO:0006807,nitrogen compound metabolic process|GO:0034645,c…	GO:0043231,intracellular membrane-bounded organelle|GO:0005634,nucleus|GO:0044464,cell part|GO:0005623,cell|GO:0005622,intracellular|GO:0043229,intracellular organelle|GO:0044424,intracellular part|GO:0043227,membrane-bounded organelle|GO:0043226,organelle	GO:0043168,anion binding|GO:0005488,binding|GO:0030554,adenyl nucleotide binding|GO:0035639,purine ribonucleoside triphosphate binding|GO:0097367,carbohydrate derivative binding|GO:1901363,heterocyclic compound binding|GO:1901265,nucleoside phosphate binding|GO:0000166,nucleotide binding|GO:0036094,small molecule binding|GO:0032553,ribonucleotide binding|GO:0032559,adenyl ribonucleotide binding|G…	0
A0A1D6M4H7	Guanosine nucleotide diphosphate dissociation inhibitor OS=Zea mays GN=ZEAMMB73_Zm00001d038200 PE=3 SV=1 - [A0A1D6M4H7_MAIZE]	38.07	27	3	14	90	1.151	1.129	1.198	0.89	0.96	0.862	415	46.8	6.8	1.2828	0.0019808	Zm.87160	GO:0033036,macromolecule localization|GO:0044710,single-organism metabolic process|GO:0006810,transport|GO:0019222,regulation of metabolic process|GO:0050790,regulation of catalytic activity|GO:0051179,localization|GO:0045184,establishment of protein localization|GO:0008104,protein localization|GO:0065007,biological regulation|GO:0055114,oxidation-reduction process|GO:0008152,metabolic process|GO…	0	GO:0003824,catalytic activity|GO:0005092,GDP-dissociation inhibitor activity|GO:0005093,Rab GDP-dissociation inhibitor activity|GO:0030234,enzyme regulator activity|GO:0030695,GTPase regulator activity|GO:0098772,molecular function regulator|GO:0060589,nucleoside-triphosphatase regulator activity|GO:0016491,oxidoreductase activity	0
A0A1D6F5N8	Haloacid dehalogenase-like hydrolase domain-containing protein OS=Zea mays GN=ZEAMMB73_Zm00001d007366 PE=4 SV=1 - [A0A1D6F5N8_MAIZE]	29.39	3	8	8	54	0.887	0.911	0.858	1.073	1.035	1.102	279	30	7.24	0.827506	0.00173084	cl26646_1	GO:0061024,membrane organization|GO:0044281,small molecule metabolic process|GO:0015979,photosynthesis|GO:0071840,cellular component organization or biogenesis|GO:0044710,single-organism metabolic process|GO:0044711,single-organism biosynthetic process|GO:0042440,pigment metabolic process|GO:0016108,tetraterpenoid metabolic process|GO:0016109,tetraterpenoid biosynthetic process|GO:0006073,cellula…	GO:0031975,envelope|GO:0043229,intracellular organelle|GO:0043227,membrane-bounded organelle|GO:0043226,organelle|GO:0005737,cytoplasm|GO:0009941,chloroplast envelope|GO:0009536,plastid|GO:0009532,plastid stroma|GO:0009570,chloroplast stroma|GO:0044435,plastid part|GO:0044434,chloroplast part|GO:0031967,organelle envelope|GO:0009507,chloroplast|GO:0009526,plastid envelope|GO:0043231,intracellular…	GO:0016787,hydrolase activity|GO:0003824,catalytic activity	0
C4JBB8	Heat shock 70 kDa protein 9 mitochondrial OS=Zea mays GN=ZEAMMB73_Zm00001d006036 PE=2 SV=1 - [C4JBB8_MAIZE]	22.32	5	7	14	66	1.237	1.275	1.267	0.972	0.929	0.891	681	72.7	5.77	1.35375	0.000225147	Zm.4665	GO:0044267,cellular protein metabolic process|GO:0006457,protein folding|GO:0044260,cellular macromolecule metabolic process|GO:0044238,primary metabolic process|GO:0019538,protein metabolic process|GO:0009987,cellular process|GO:0044237,cellular metabolic process|GO:0043170,macromolecule metabolic process|GO:0071704,organic substance metabolic process|GO:0008152,metabolic process	0	GO:0035639,purine ribonucleoside triphosphate binding|GO:0005488,binding|GO:0043167,ion binding|GO:1901363,heterocyclic compound binding|GO:1901265,nucleoside phosphate binding|GO:0001882,nucleoside binding|GO:0043168,anion binding|GO:0051082,unfolded protein binding|GO:0000166,nucleotide binding|GO:0001883,purine nucleoside binding|GO:0032549,ribonucleoside binding|GO:0017076,purine nucleotide b…	0
B6T7S9	Heat shock protein binding protein OS=Zea mays GN=csu235 PE=2 SV=1 - [B6T7S9_MAIZE]	32.41	2	5	5	16	0.97	1.005	0.921	1.263	1.223	1.206	253	28.5	8.63	0.784654	0.000853179	csu235	0	GO:0005737,cytoplasm|GO:0009536,plastid|GO:0043231,intracellular membrane-bounded organelle|GO:0016021,integral component of membrane|GO:0016020,membrane|GO:0044464,cell part|GO:0044444,cytoplasmic part|GO:0005623,cell|GO:0005622,intracellular|GO:0043229,intracellular organelle|GO:0044424,intracellular part|GO:0044425,membrane part|GO:0043227,membrane-bounded organelle|GO:0043226,organelle|GO:003…	0	0
A0A1D6K2U2	Heavy metal transport/detoxification superfamily protein OS=Zea mays GN=ZEAMMB73_Zm00001d029126 PE=4 SV=1 - [A0A1D6K2U2_MAIZE]	12.34	1	5	5	10	0.76	0.933	0.919	1.266	1.186	1.137	462	49.9	7.78	0.727667	0.00828192	Zm.40984	GO:0006812,cation transport|GO:0006811,ion transport|GO:0006810,transport|GO:0044765,single-organism transport|GO:0030001,metal ion transport|GO:1902578,single-organism localization|GO:0051234,establishment of localization|GO:0051179,localization|GO:0044699,single-organism process	0	GO:0043169,cation binding|GO:0046872,metal ion binding|GO:0005488,binding|GO:0043167,ion binding	0
B6TML1	HemK methyltransferase family member 2 OS=Zea mays PE=2 SV=1 - [B6TML1_MAIZE]	7.19	4	2	2	7	0.659	0.65	0.637	0.862	0.916	0.733	278	29.9	5.6	0.775045	0.0262827	LOC100273353	GO:0032259,methylation|GO:0008152,metabolic process	0	GO:0097159,organic cyclic compound binding|GO:0003824,catalytic activity|GO:0016740,transferase activity|GO:0016741,transferase activity, transferring one-carbon groups|GO:0005488,binding|GO:0003676,nucleic acid binding|GO:0008168,methyltransferase activity|GO:1901363,heterocyclic compound binding	0
A0A1D6FUK0	Histidine--tRNA ligase cytoplasmic OS=Zea mays GN=ZEAMMB73_Zm00001d010868 PE=3 SV=1 - [A0A1D6FUK0_MAIZE]	14.39	4	2	12	26		1.188	1.138		0.901	0.963	917	98.2	7.68	1.24736	0.0286622	pco101093a	GO:0048440,carpel development|GO:0048467,gynoecium development|GO:0048569,post-embryonic organ development|GO:0019752,carboxylic acid metabolic process|GO:0009791,post-embryonic development|GO:0044249,cellular biosynthetic process|GO:0034641,cellular nitrogen compound metabolic process|GO:0006807,nitrogen compound metabolic process|GO:0044281,small molecule metabolic process|GO:0034645,cellular m…	GO:0005737,cytoplasm|GO:0005829,cytosol|GO:0044464,cell part|GO:0005623,cell|GO:0005622,intracellular|GO:0044444,cytoplasmic part|GO:0044424,intracellular part	GO:0035639,purine ribonucleoside triphosphate binding|GO:0005488,binding|GO:0000166,nucleotide binding|GO:1901363,heterocyclic compound binding|GO:1901265,nucleoside phosphate binding|GO:0001882,nucleoside binding|GO:0043168,anion binding|GO:0004812,aminoacyl-tRNA ligase activity|GO:0043167,ion binding|GO:0001883,purine nucleoside binding|GO:0032549,ribonucleoside binding|GO:0017076,purine nucleo…	zma00970,Aminoacyl-tRNA biosynthesis
B4FIA6	Histone H2A OS=Zea mays GN=LOC100194327 PE=2 SV=1 - [B4FIA6_MAIZE]	28.89	8	3	5	46	1.088	1.159	1.156	0.879	0.866	0.979	135	13.9	10.23	1.24897	0.00604712	LOC100194327	0	GO:0044815,DNA packaging complex|GO:0043229,intracellular organelle|GO:0043228,non-membrane-bounded organelle|GO:0000785,chromatin|GO:0000786,nucleosome|GO:0043227,membrane-bounded organelle|GO:0043226,organelle|GO:0005634,nucleus|GO:0005694,chromosome|GO:0043234,protein complex|GO:0032991,macromolecular complex|GO:0043231,intracellular membrane-bounded organelle|GO:0043232,intracellular non-memb…	GO:0003676,nucleic acid binding|GO:0097159,organic cyclic compound binding|GO:0005488,binding|GO:0005515,protein binding|GO:0003677,DNA binding|GO:0046983,protein dimerization activity|GO:0046982,protein heterodimerization activity|GO:1901363,heterocyclic compound binding	0
B4FZ86	Histone H2A OS=Zea mays GN=LOC100274138 PE=2 SV=1 - [B4FZ86_MAIZE]	40.3	7	3	5	44	1.196	1.098	1.054	0.905	0.897	0.953	134	13.9	10.05	1.21546	0.0122063	LOC100274138	0	GO:0044815,DNA packaging complex|GO:0043229,intracellular organelle|GO:0043228,non-membrane-bounded organelle|GO:0000785,chromatin|GO:0000786,nucleosome|GO:0043227,membrane-bounded organelle|GO:0043226,organelle|GO:0005634,nucleus|GO:0005694,chromosome|GO:0043234,protein complex|GO:0032991,macromolecular complex|GO:0043231,intracellular membrane-bounded organelle|GO:0043232,intracellular non-memb…	GO:0003676,nucleic acid binding|GO:0097159,organic cyclic compound binding|GO:0005488,binding|GO:0005515,protein binding|GO:0003677,DNA binding|GO:0046983,protein dimerization activity|GO:0046982,protein heterodimerization activity|GO:1901363,heterocyclic compound binding	0
B4FCH2	Histone H3 OS=Zea mays GN=LOC100192746 PE=2 SV=1 - [B4FCH2_MAIZE]	37.5	9	2	7	97	1.242	1.134	1.169	0.882	0.813	0.852	136	15.4	11.15	1.39146	0.000921483	Zm.65649	0	GO:0044815,DNA packaging complex|GO:0043229,intracellular organelle|GO:0043228,non-membrane-bounded organelle|GO:0000785,chromatin|GO:0000786,nucleosome|GO:0043227,membrane-bounded organelle|GO:0043226,organelle|GO:0005634,nucleus|GO:0005694,chromosome|GO:0043234,protein complex|GO:0032991,macromolecular complex|GO:0043231,intracellular membrane-bounded organelle|GO:0043232,intracellular non-memb…	GO:0003676,nucleic acid binding|GO:0097159,organic cyclic compound binding|GO:0005488,binding|GO:0005515,protein binding|GO:0003677,DNA binding|GO:0046983,protein dimerization activity|GO:0046982,protein heterodimerization activity|GO:1901363,heterocyclic compound binding	0
B6SRY5	Hydroquinone glucosyltransferase OS=Zea mays GN=Zm.84405 PE=2 SV=1 - [B6SRY5_MAIZE]	30.75	1	11	12	39	0.976	0.842	0.911	1.15	1.167	1.114	491	52.3	5.76	0.795177	0.00497172	Zm.84405	GO:0008152,metabolic process	0	GO:0016758,transferase activity, transferring hexosyl groups|GO:0016740,transferase activity|GO:0016757,transferase activity, transferring glycosyl groups|GO:0003824,catalytic activity	0
B6SUV6	Hypersensitive-induced response protein OS=Zea mays PE=2 SV=1 - [B6SUV6_MAIZE]	41.2	5	8	11	22	1.286	1.09	1.192	0.86	0.903	0.652	284	31.4	5.45	1.47778	0.0160941	HIR1	0	GO:0016020,membrane	0	0
B4F825	Inorganic pyrophosphatase 1 OS=Zea mays GN=ZEAMMB73_Zm00001d011734 PE=2 SV=1 - [B4F825_MAIZE]	8.77	2	2	2	6	1.209	1.129	1.072	1.337	1.297	1.467	285	31	5.5	0.831765	0.0238429	LOC100191227	GO:0016311,dephosphorylation|GO:0009987,cellular process|GO:0044237,cellular metabolic process|GO:0006796,phosphate-containing compound metabolic process|GO:0008152,metabolic process|GO:0006793,phosphorus metabolic process	0	GO:0016787,hydrolase activity|GO:0016791,phosphatase activity|GO:0016788,hydrolase activity, acting on ester bonds|GO:0042578,phosphoric ester hydrolase activity|GO:0003824,catalytic activity	zma01100,Metabolic pathways|zma00564,Glycerophospholipid metabolism
A0A1D6N9X4	Insulin-degrading enzyme-like 1 peroxisomal OS=Zea mays GN=ZEAMMB73_Zm00001d043274 PE=4 SV=1 - [A0A1D6N9X4_MAIZE]	15.15	18	11	12	29	1.211	1.251	1.27	1.056	1.006	0.966	779	90.2	6.25	1.23229	0.00171931	Zm.153774	GO:0044238,primary metabolic process|GO:0019538,protein metabolic process|GO:0043170,macromolecule metabolic process|GO:0071704,organic substance metabolic process|GO:0008152,metabolic process|GO:0006508,proteolysis	0	GO:0016787,hydrolase activity|GO:0004175,endopeptidase activity|GO:0004222,metalloendopeptidase activity|GO:0043169,cation binding|GO:0043167,ion binding|GO:0003824,catalytic activity|GO:0070011,peptidase activity, acting on L-amino acid peptides|GO:0005488,binding|GO:0008233,peptidase activity|GO:0046872,metal ion binding|GO:0008237,metallopeptidase activity	0
A0A1D6DSS3	K(+) efflux antiporter 2 chloroplastic OS=Zea mays GN=ZEAMMB73_Zm00001d001788 PE=4 SV=1 - [A0A1D6DSS3_MAIZE]	39.48	28	24	33	170	0.99	0.953	0.964	1.198	1.185	1.17	1112	119.3	5.07	0.818217	9.75e-05	Zm.131423	GO:0044699,single-organism process|GO:0006818,hydrogen transport|GO:0015992,proton transport|GO:0051234,establishment of localization|GO:1902600,hydrogen ion transmembrane transport|GO:0006812,cation transport|GO:0006811,ion transport|GO:0009987,cellular process|GO:0015672,monovalent inorganic cation transport|GO:0034220,ion transmembrane transport|GO:0044765,single-organism transport|GO:0044763,…	GO:0044425,membrane part|GO:0016021,integral component of membrane|GO:0016020,membrane|GO:0031224,intrinsic component of membrane	GO:0022891,substrate-specific transmembrane transporter activity|GO:0022890,inorganic cation transmembrane transporter activity|GO:0015297,antiporter activity|GO:0022892,substrate-specific transporter activity|GO:0015291,secondary active transmembrane transporter activity|GO:0005215,transporter activity|GO:0008324,cation transmembrane transporter activity|GO:0015299,solute:proton antiporter activ…	0
A0A1D6KGT6	Lactoylglutathione lyase / glyoxalase I family protein OS=Zea mays GN=ZEAMMB73_Zm00001d031186 PE=4 SV=1 - [A0A1D6KGT6_MAIZE]	8.06	4	2	2	6	0.944	0.974	0.875	1.151	1.243	1.111	186	20.1	7.55	0.797072	0.00832997	LOC100283197	GO:0008152,metabolic process	0	GO:0003824,catalytic activity|GO:0016829,lyase activity	0
A0A1D6EM72	Lecithin-cholesterol acyltransferase-like 1 OS=Zea mays GN=ZEAMMB73_Zm00001d005377 PE=4 SV=1 - [A0A1D6EM72_MAIZE]	30.82	12	7	7	25	0.852	0.843	0.832	0.773	0.625	0.703	318	35.4	8.9	1.20249	0.029905	GRMZM2G044472	GO:0044238,primary metabolic process|GO:0044710,single-organism metabolic process|GO:0006629,lipid metabolic process|GO:0071704,organic substance metabolic process|GO:0008152,metabolic process|GO:0044699,single-organism process	0	GO:0003824,catalytic activity|GO:0016740,transferase activity|GO:0016746,transferase activity, transferring acyl groups|GO:0016747,transferase activity, transferring acyl groups other than amino-acyl groups|GO:0008374,O-acyltransferase activity	zma00564,Glycerophospholipid metabolism
A0A1D6JF49	Leucoanthocyanidin reductase OS=Zea mays GN=ZEAMMB73_Zm00001d026370 PE=4 SV=1 - [A0A1D6JF49_MAIZE]	8.84	3	2	2	5	1.226	1.23	1.257	1.548	1.406	1.567	294	31.2	5.29	0.821139	0.00643928	LOC100191338	GO:0008152,metabolic process	0	GO:0003824,catalytic activity|GO:0048037,cofactor binding|GO:0005488,binding|GO:0050662,coenzyme binding	zma00941,Flavonoid biosynthesis|zma01110,Biosynthesis of secondary metabolites
B6TVJ5	LHT1 OS=Zea mays PE=2 SV=1 - [B6TVJ5_MAIZE]	14.82	11	7	7	13	1.505	1.542	1.707	0.911	0.86	0.807	452	50.2	9.04	1.84335	0.000460464	LOC100273979	0	GO:0044425,membrane part|GO:0016021,integral component of membrane|GO:0016020,membrane|GO:0031224,intrinsic component of membrane	0	0
A0A1D6LKB3	LIMR family protein OS=Zea mays GN=ZEAMMB73_Zm00001d036013 PE=4 SV=1 - [A0A1D6LKB3_MAIZE]	6.45	10	2	2	5	0.928	0.926	0.85	1.101	1.124	1.106	310	34.8	9.38	0.812075	0.00148954	Zm.12608	0	GO:0044425,membrane part|GO:0016021,integral component of membrane|GO:0016020,membrane|GO:0031224,intrinsic component of membrane	0	0
C0PBS1	Lipase-like OS=Zea mays GN=ZEAMMB73_Zm00001d045298 PE=2 SV=1 - [C0PBS1_MAIZE]	20.22	7	6	6	59	1.224	1.194	1.116	0.915	0.909	0.916	366	39	7.69	1.28981	0.00122094	ZEAMMB73_678347	GO:0008152,metabolic process	0	GO:0016787,hydrolase activity|GO:0016788,hydrolase activity, acting on ester bonds|GO:0003824,catalytic activity	0
Q8W0V2	Lipoxygenase OS=Zea mays GN=LOC542495 PE=3 SV=1 - [Q8W0V2_MAIZE]	36	15	20	25	115	1.828	1.771	1.725	0.982	1.023	1.035	864	96.4	6.09	1.75112	2.31e-05	LOC542495	GO:0006633,fatty acid biosynthetic process|GO:0006631,fatty acid metabolic process|GO:0019752,carboxylic acid metabolic process|GO:0031407,oxylipin metabolic process|GO:0044249,cellular biosynthetic process|GO:0044281,small molecule metabolic process|GO:0044283,small molecule biosynthetic process|GO:0072330,monocarboxylic acid biosynthetic process|GO:0044699,single-organism process|GO:1901576,org…	0	GO:0043169,cation binding|GO:0051213,dioxygenase activity|GO:0043167,ion binding|GO:0016702,oxidoreductase activity, acting on single donors with incorporation of molecular oxygen, incorporation of two atoms of oxygen|GO:0016701,oxidoreductase activity, acting on single donors with incorporation of molecular oxygen|GO:0003824,catalytic activity|GO:0005488,binding|GO:0046872,metal ion binding|GO:0…	zma00591,Linoleic acid metabolism
Q9LKL4	Lipoxygenase OS=Zea mays GN=LOX PE=2 SV=1 - [Q9LKL4_MAIZE]	54.98	9	2	43	293	1.021	0.791	0.821	0.51	0.558	0.53	873	98.1	6.71	1.6473	0.00937315	LOC542495	GO:0006633,fatty acid biosynthetic process|GO:0006631,fatty acid metabolic process|GO:0019752,carboxylic acid metabolic process|GO:0031407,oxylipin metabolic process|GO:0044249,cellular biosynthetic process|GO:0044281,small molecule metabolic process|GO:0044283,small molecule biosynthetic process|GO:0072330,monocarboxylic acid biosynthetic process|GO:0044699,single-organism process|GO:1901576,org…	0	GO:0043169,cation binding|GO:0051213,dioxygenase activity|GO:0043167,ion binding|GO:0016702,oxidoreductase activity, acting on single donors with incorporation of molecular oxygen, incorporation of two atoms of oxygen|GO:0016701,oxidoreductase activity, acting on single donors with incorporation of molecular oxygen|GO:0003824,catalytic activity|GO:0005488,binding|GO:0046872,metal ion binding|GO:0…	zma00591,Linoleic acid metabolism
A1XCI5	Lipoxygenase OS=Zea mays GN=LOX10 PE=2 SV=1 - [A1XCI5_MAIZE]	57.68	13	24	43	1512	0.902	0.906	0.892	1.14	1.143	1.142	905	102	6.57	0.788708	6.22e-07	LOX10	GO:0006633,fatty acid biosynthetic process|GO:0006631,fatty acid metabolic process|GO:0019752,carboxylic acid metabolic process|GO:0031407,oxylipin metabolic process|GO:0044249,cellular biosynthetic process|GO:0044281,small molecule metabolic process|GO:0044283,small molecule biosynthetic process|GO:0072330,monocarboxylic acid biosynthetic process|GO:0044699,single-organism process|GO:1901576,org…	0	GO:0043169,cation binding|GO:0051213,dioxygenase activity|GO:0043167,ion binding|GO:0016702,oxidoreductase activity, acting on single donors with incorporation of molecular oxygen, incorporation of two atoms of oxygen|GO:0016701,oxidoreductase activity, acting on single donors with incorporation of molecular oxygen|GO:0003824,catalytic activity|GO:0005488,binding|GO:0046872,metal ion binding|GO:0…	0
C0P840	Lipoxygenase OS=Zea mays GN=LOX4 PE=2 SV=1 - [C0P840_MAIZE]	19.17	35	6	15	62	1.429	1.275	1.241	0.929	1.091	0.961	887	100.3	6.65	1.32327	0.013417	LOX4	GO:0006633,fatty acid biosynthetic process|GO:0006631,fatty acid metabolic process|GO:0019752,carboxylic acid metabolic process|GO:0031407,oxylipin metabolic process|GO:0044249,cellular biosynthetic process|GO:0044281,small molecule metabolic process|GO:0044283,small molecule biosynthetic process|GO:0072330,monocarboxylic acid biosynthetic process|GO:0044699,single-organism process|GO:1901576,org…	0	GO:0043169,cation binding|GO:0051213,dioxygenase activity|GO:0043167,ion binding|GO:0016702,oxidoreductase activity, acting on single donors with incorporation of molecular oxygen, incorporation of two atoms of oxygen|GO:0016701,oxidoreductase activity, acting on single donors with incorporation of molecular oxygen|GO:0003824,catalytic activity|GO:0005488,binding|GO:0046872,metal ion binding|GO:0…	zma00591,Linoleic acid metabolism
B7ZZ50	Lipoxygenase OS=Zea mays PE=2 SV=1 - [B7ZZ50_MAIZE]	65.86	8	47	47	1274	1.029	1.042	1.039	1.498	1.51	1.507	870	94.9	5.69	0.68897	1.05e-07	LOX6	GO:0006633,fatty acid biosynthetic process|GO:0006631,fatty acid metabolic process|GO:0019752,carboxylic acid metabolic process|GO:0031407,oxylipin metabolic process|GO:0044249,cellular biosynthetic process|GO:0044281,small molecule metabolic process|GO:0044283,small molecule biosynthetic process|GO:0072330,monocarboxylic acid biosynthetic process|GO:0044699,single-organism process|GO:1901576,org…	0	GO:0043169,cation binding|GO:0051213,dioxygenase activity|GO:0043167,ion binding|GO:0016702,oxidoreductase activity, acting on single donors with incorporation of molecular oxygen, incorporation of two atoms of oxygen|GO:0016701,oxidoreductase activity, acting on single donors with incorporation of molecular oxygen|GO:0003824,catalytic activity|GO:0005488,binding|GO:0046872,metal ion binding|GO:0…	zma00591,Linoleic acid metabolism
A0A1D6IP29	Lon protease homolog, mitochondrial OS=Zea mays GN=ZEAMMB73_Zm00001d022560 PE=3 SV=1 - [A0A1D6IP29_MAIZE]	13.26	24	10	10	34	1.132	1.22	1.185	0.934	0.93	0.93	867	95.7	5.72	1.26562	0.000642897	LON2	GO:0051603,proteolysis involved in cellular protein catabolic process|GO:1901575,organic substance catabolic process|GO:0044265,cellular macromolecule catabolic process|GO:0044260,cellular macromolecule metabolic process|GO:0044267,cellular protein metabolic process|GO:0019538,protein metabolic process|GO:0009056,catabolic process|GO:0009987,cellular process|GO:0044237,cellular metabolic process|…	GO:0005737,cytoplasm|GO:0043231,intracellular membrane-bounded organelle|GO:0043233,organelle lumen|GO:0044464,cell part|GO:0044444,cytoplasmic part|GO:0031974,membrane-enclosed lumen|GO:0005622,intracellular|GO:0044446,intracellular organelle part|GO:0070013,intracellular organelle lumen|GO:0043229,intracellular organelle|GO:0005739,mitochondrion|GO:0044429,mitochondrial part|GO:0005759,mitochon…	GO:0004176,ATP-dependent peptidase activity|GO:0004252,serine-type endopeptidase activity|GO:0004175,endopeptidase activity|GO:0016887,ATPase activity|GO:0035639,purine ribonucleoside triphosphate binding|GO:0005488,binding|GO:0003676,nucleic acid binding|GO:0003677,DNA binding|GO:0008233,peptidase activity|GO:0043167,ion binding|GO:1901363,heterocyclic compound binding|GO:0001883,purine nucleosi…	0
B6SUK9	L-ornithine N5-acetyltransferase NATA1 OS=Zea mays GN=ZEAMMB73_Zm00001d048407 PE=2 SV=1 - [B6SUK9_MAIZE]	18.22	2	2	3	10	1.291	1.279	1.406	1.008	1.06	1.022	225	24.1	6.33	1.28648	0.00239469	Zm.82939	GO:0008152,metabolic process	0	GO:0008080,N-acetyltransferase activity|GO:0016740,transferase activity|GO:0003824,catalytic activity|GO:0016407,acetyltransferase activity|GO:0016746,transferase activity, transferring acyl groups|GO:0016747,transferase activity, transferring acyl groups other than amino-acyl groups|GO:0016410,N-acyltransferase activity	0
A0A1D6LAP1	Lysine--tRNA ligase chloroplastic/mitochondrial OS=Zea mays GN=ZEAMMB73_Zm00001d034764 PE=4 SV=1 - [A0A1D6LAP1_MAIZE]	7.06	5	3	3	6	0.92	0.873	0.863	1.161	1.036	1.053	340	38.1	5.3	0.816953	0.00992121	Zm.37982	GO:0044238,primary metabolic process|GO:0006430,lysyl-tRNA aminoacylation|GO:0019752,carboxylic acid metabolic process|GO:0090304,nucleic acid metabolic process|GO:0044249,cellular biosynthetic process|GO:0034641,cellular nitrogen compound metabolic process|GO:0006807,nitrogen compound metabolic process|GO:0044281,small molecule metabolic process|GO:0034645,cellular macromolecule biosynthetic pro…	GO:0005737,cytoplasm|GO:0044464,cell part|GO:0005623,cell|GO:0005622,intracellular|GO:0044424,intracellular part	GO:0035639,purine ribonucleoside triphosphate binding|GO:0005488,binding|GO:0000166,nucleotide binding|GO:1901363,heterocyclic compound binding|GO:1901265,nucleoside phosphate binding|GO:0001882,nucleoside binding|GO:0043168,anion binding|GO:0004812,aminoacyl-tRNA ligase activity|GO:0043167,ion binding|GO:0001883,purine nucleoside binding|GO:0032549,ribonucleoside binding|GO:0017076,purine nucleo…	0
B6TNZ3	Maf-like protein CV_0124 OS=Zea mays PE=2 SV=1 - [B6TNZ3_MAIZE]	16.75	3	3	3	8	0.92	0.766	0.802	1.037	1.114	0.979	209	22.8	5.14	0.794904	0.0244454	Zm.9949	0	GO:0005737,cytoplasm|GO:0044464,cell part|GO:0005623,cell|GO:0005622,intracellular|GO:0044424,intracellular part	0	0
[truncated: 608 more rows]
