# Supplementary material for: Comparative proteomics combined with analyses of transgenic plants reveal ZmREM1.3 mediates maize resistance to southern corn rust
Source: Plant Biotechnol J. 2019 Apr 23;17(11):2153–68. doi: 10.1111/pbi.13129 (PMC6790363; doi:10.1111/pbi.13129)
Supplement: Supplementary file 12 — Table S5 Primers used in this study. [file PBI-17-2153-s010.xlsx]

## Sheet: Sheet1
Table S5. Primers used in this study.
18s	Forward	CCTGCGGCTTAATTGACTC
	Reverse	GTTAGCAGGCTGAGGTCTCG
ZmREM1.3	Forward	AAAACCGGTTGCTATTAGTAC
	Reverse	GAAGAAAACAAAATGTCTGC
qRT-PCR for ZmREM1.3	Forward	GATGAACCTGCTCCCG
	Reverse	CTTCTATGTTTGCTTTCTTTGT
Bar	Forward	TGACGCACAATCCCACTATCCTTC
	Reverse	CCAGAAACCCACGTCA TGCCAGT
Endochitinase PR4	Forward	CAGATCTCCTGGAACTTCAAC
	Reverse	TGGCAGAACTGCTTGTAGTAG
Endochitinase A	Forward	GTTCTTCAACGGCATCAAG
	Reverse	CGTAGTTGTAGTTCCACGAGA
ZmHPL	Forward	CCACACACGGGAGATAGCTA
	Reverse	GAAGAACTCGTCCTGGCTCT
ZmAOS	Forward	TTCCTCCGCTACGACACATT
	Reverse	CCGAGGGTGAGAGAGAAGTC
ZmREM1.3 antibody production	Forward	TCAGGGATCCATGGCTGAGGAGGAGGCC
	Reverse	CGTAGTCGACTTAGGCTCCGAAGCAACCGAT
TIR	TIR6	AGAGAAGCCAACGCCAWCGCCTCYATTTCGTC
Mutant selection	Forward (F)	GCACCAACTATACTGAATCG
	Reverse (R)	CAGGCTGTACTCACTCTC
